# Supplementary material for: HUNK Gene Alterations in Breast Cancer
Source: Biomedicines. 2022 Nov 29;10(12):3072. doi: 10.3390/biomedicines10123072 (PMC9775318; doi:10.3390/biomedicines10123072)
Supplement: Supplementary file 1 [file biomedicines-10-03072-s001.zip]

Archive with 8 entries (8 files):
- File S1. cBioPortal mutations.xlsx
- File S2. CPTAC data.xlsx
- File S3. mRNA Higher in HUNK altered.xlsx
- File S4. mRNA Lower in HUNK altered.xlsx
- File S5. Proteome Higher in HUNK altered.xlsx
- File S6. Proteome Lower in HUNK altered.xlsx
- File S7. Phospho-proteome Higher in HUNK altered.xlsx
- File S8. Phospho-proteome Lower in HUNK altered.xlsx
