# Supplementary material for: HUNK Gene Alterations in Breast Cancer
Source: Biomedicines. 2022 Nov 29;10(12):3072. doi: 10.3390/biomedicines10123072 (PMC9775318; doi:10.3390/biomedicines10123072)
Supplement: Supplementary file 1 [file biomedicines-10-03072-s001.zip › File S1. cBioPortal mutations.xlsx]

## Sheet: Sheet1
Study	Sample ID	Cancer Type	Protein Change	Annotation	Functional Impact	Mutation Type	Copy #	COSMIC	MS	VS	Center	Chromosome	Start Pos	End Pos	Ref	Var	Allele Freq (T)	Allele Freq (N)	Variant Reads	Ref Reads	Variant Reads (Normal)	Ref Reads (Normal)	# Mut in Sample	Exon	HGVSc	gnomAD	ClinVar ID	dbSNP
Brain Lower Grade Glioma (TCGA, PanCancer Atlas)	TCGA-HW-8322-01	Oligodendroglioma	M671L	OncoKB: NA;CIViC: NA;MyCancerGenome: not present;CancerHotspot: no;3DHotspot: no	MutationAssessor: impact: low, score: 1.04;SIFT: impact: deleterious_low_confidence, score: 0.02;Polyphen-2: impact: possibly_damaging, score: 0.651	Missense_Mutation	diploid	2	.	.	.	21	33371363	33371363	A	C	0.04		5	124		112	24	2019-11-11	ENST00000270112.2:c.2011A>C
Breast Invasive Carcinoma (TCGA, PanCancer Atlas)	TCGA-A8-A07C-01	Breast Invasive Ductal Carcinoma	K402R	OncoKB: NA;CIViC: NA;MyCancerGenome: not present;CancerHotspot: no;3DHotspot: no	MutationAssessor: impact: low, score: 0.805;SIFT: impact: tolerated, score: 0.12;Polyphen-2: impact: possibly_damaging, score: 0.558	Missense_Mutation		1	.	.	.	21	33355870	33355870	A	G	0.23		39	129		153	136	2019-08-11	ENST00000270112.2:c.1205A>G
Breast Invasive Carcinoma (TCGA, PanCancer Atlas)	TCGA-AN-A046-01	Breast Invasive Ductal Carcinoma	E190D	OncoKB: NA;CIViC: NA;MyCancerGenome: not present;CancerHotspot: no;3DHotspot: no	MutationAssessor: impact: medium, score: 2.1;SIFT: impact: deleterious, score: 0.02;Polyphen-2: impact: probably_damaging, score: 0.997	Missense_Mutation	diploid	1	.	.	.	21	33312492	33312492	G	T	0.11		29	231		326	5397	2019-03-11	ENST00000270112.2:c.570G>T
Breast Invasive Carcinoma (TCGA, PanCancer Atlas)	TCGA-A2-A0YK-01	Breast Invasive Lobular Carcinoma	S621C	OncoKB: NA;CIViC: NA;MyCancerGenome: not present;CancerHotspot: no;3DHotspot: no	MutationAssessor: impact: low, score: 1.04;SIFT: impact: tolerated_low_confidence, score: 0.12;Polyphen-2: impact: probably_damaging, score: 0.993	Missense_Mutation	diploid	1	.	.	.	21	33371214	33371214	C	G	0.15		7	40		74	317	2019-11-11	ENST00000270112.2:c.1862C>G
Breast Invasive Carcinoma (TCGA, PanCancer Atlas)	TCGA-AC-A23H-01	Breast Invasive Ductal Carcinoma	S468*	OncoKB: NA;CIViC: NA;MyCancerGenome: not present;CancerHotspot: no;3DHotspot: no	MutationAssessor: Error;SIFT: impact: undefined, score: undefined;Polyphen-2: impact: undefined, score: undefined	Nonsense_Mutation	diploid		.	.	.	21	33368178	33368178	C	G	0.22		11	40		56	4261	2019-10-11	ENST00000270112.2:c.1403C>G
Breast Invasive Carcinoma (TCGA, PanCancer Atlas)	TCGA-BH-A1FG-01	Breast Invasive Ductal Carcinoma	Q680L	OncoKB: NA;CIViC: NA;MyCancerGenome: not present;CancerHotspot: no;3DHotspot: no	MutationAssessor: impact: low, score: 0.975;SIFT: impact: deleterious_low_confidence, score: 0.04;Polyphen-2: impact: benign, score: 0.236	Missense_Mutation	diploid		.	.	.	21	33371391	33371391	A	T	0.11		3	24		35	18	2019-11-11	ENST00000270112.2:c.2039A>T
Breast Invasive Carcinoma (TCGA, PanCancer Atlas)	TCGA-EW-A1J2-01	Breast Invasive Lobular Carcinoma	HUNK-MRAP	OncoKB: NA;CIViC: NA;MyCancerGenome: not present;CancerHotspot: no;3DHotspot: no		Fusion	gain		NA	NA	WashU	NA	-1	-1	NA								33
Breast Invasive Carcinoma (TCGA, PanCancer Atlas)	TCGA-E9-A22H-01	Breast Invasive Ductal Carcinoma	EVA1C-HUNK	OncoKB: NA;CIViC: NA;MyCancerGenome: not present;CancerHotspot: no;3DHotspot: no		Fusion	gain		NA	NA	WashU	NA	-1	-1	NA								25
Cancer Cell Line Encyclopedia (Broad, 2019)	SNU81_LARGE_INTESTINE	Mixed Cancer Types	S609L	OncoKB: NA;CIViC: NA;MyCancerGenome: not present;CancerHotspot: no;3DHotspot: no	MutationAssessor: impact: low, score: 1.04;SIFT: impact: deleterious_low_confidence, score: 0;Polyphen-2: impact: benign, score: 0.001	Missense_Mutation	diploid		NA	NA	NA	21	33371178	33371178	C	T							7443	2019-11-11	ENST00000270112.2:c.1826C>T	5.17215e-05		rs752743302
Cancer Cell Line Encyclopedia (Broad, 2019)	22RV1_PROSTATE	Mixed Cancer Types	R179W	OncoKB: NA;CIViC: NA;MyCancerGenome: not present;CancerHotspot: no;3DHotspot: no	MutationAssessor: impact: medium, score: 2.63;SIFT: impact: deleterious, score: 0;Polyphen-2: impact: probably_damaging, score: 0.991	Missense_Mutation		2	NA	NA	NA	21	33297053	33297053	C	T							2188	2019-02-11	ENST00000270112.2:c.535C>T	4.04256e-06		rs1233392236
Cancer Cell Line Encyclopedia (Broad, 2019)	KM12_LARGE_INTESTINE	Mixed Cancer Types	S594F	OncoKB: NA;CIViC: NA;MyCancerGenome: not present;CancerHotspot: no;3DHotspot: no	MutationAssessor: impact: low, score: 0.975;SIFT: impact: deleterious_low_confidence, score: 0;Polyphen-2: impact: possibly_damaging, score: 0.642	Missense_Mutation	diploid	1	NA	NA	NA	21	33371133	33371133	C	T							3297	2019-11-11	ENST00000270112.2:c.1781C>T
Cancer Cell Line Encyclopedia (Broad, 2019)	NCIH358_LUNG	Mixed Cancer Types	D342N	OncoKB: NA;CIViC: NA;MyCancerGenome: not present;CancerHotspot: no;3DHotspot: no	MutationAssessor: impact: low, score: 0.895;SIFT: impact: deleterious, score: 0;Polyphen-2: impact: benign, score: 0.205	Missense_Mutation	diploid	1	NA	NA	NA	21	33346880	33346880	G	A							1231	2019-07-11	ENST00000270112.2:c.1024G>A
Cancer Cell Line Encyclopedia (Broad, 2019)	OVK18_OVARY	Mixed Cancer Types	R298C	OncoKB: NA;CIViC: NA;MyCancerGenome: not present;CancerHotspot: no;3DHotspot: no	MutationAssessor: impact: low, score: 1.585;SIFT: impact: deleterious, score: 0;Polyphen-2: impact: benign, score: 0.222	Missense_Mutation	amp		NA	NA	NA	21	33340579	33340579	C	T							1840	2019-06-11	ENST00000270112.2:c.892C>T	7.95665e-06		rs534370710
Cancer Cell Line Encyclopedia (Broad, 2019)	DU145_PROSTATE	Mixed Cancer Types	T325M	OncoKB: NA;CIViC: NA;MyCancerGenome: not present;CancerHotspot: no;3DHotspot: no	MutationAssessor: impact: neutral, score: 0.345;SIFT: impact: tolerated, score: 0.17;Polyphen-2: impact: benign, score: 0.006	Missense_Mutation	diploid	1	NA	NA	NA	21	33340661	33340661	C	T							3185	2019-06-11	ENST00000270112.2:c.974C>T	5.96735e-05		rs184771754
Cancer Cell Line Encyclopedia (Broad, 2019)	EWS502_BONE	Mixed Cancer Types	R505H	OncoKB: NA;CIViC: NA;MyCancerGenome: not present;CancerHotspot: no;3DHotspot: no	MutationAssessor: impact: neutral, score: 0.345;SIFT: impact: tolerated_low_confidence, score: 0.62;Polyphen-2: impact: benign, score: 0	Missense_Mutation	diploid		NA	NA	NA	21	33370866	33370866	G	A							200	2019-11-11	ENST00000270112.2:c.1514G>A	3.39734e-05		rs778089972
Cancer Cell Line Encyclopedia (Broad, 2019)	NB4_HAEMATOPOIETIC_AND_LYMPHOID_TISSUE	Mixed Cancer Types	R505H	OncoKB: NA;CIViC: NA;MyCancerGenome: not present;CancerHotspot: no;3DHotspot: no	MutationAssessor: impact: neutral, score: 0.345;SIFT: impact: tolerated_low_confidence, score: 0.62;Polyphen-2: impact: benign, score: 0	Missense_Mutation	diploid		NA	NA	NA	21	33370866	33370866	G	A							242	2019-11-11	ENST00000270112.2:c.1514G>A	3.39734e-05		rs778089972
Cancer Cell Line Encyclopedia (Broad, 2019)	ANGMCSS_CENTRAL_NERVOUS_SYSTEM	Mixed Cancer Types	R567H	OncoKB: NA;CIViC: NA;MyCancerGenome: not present;CancerHotspot: no;3DHotspot: no	MutationAssessor: impact: low, score: 1.04;SIFT: impact: tolerated_low_confidence, score: 0.13;Polyphen-2: impact: probably_damaging, score: 0.991	Missense_Mutation		3	NA	NA	NA	21	33371052	33371052	G	A							273	2019-11-11	ENST00000270112.2:c.1700G>A	5.96749e-05		rs201888238
Cancer Cell Line Encyclopedia (Broad, 2019)	HEC1B_ENDOMETRIUM	Mixed Cancer Types	R660*	OncoKB: NA;CIViC: NA;MyCancerGenome: not present;CancerHotspot: no;3DHotspot: no	MutationAssessor: Error;SIFT: impact: undefined, score: undefined;Polyphen-2: impact: undefined, score: undefined	Nonsense_Mutation	diploid		NA	NA	NA	21	33371330	33371330	C	T							1990	2019-11-11	ENST00000270112.2:c.1978C>T	1.19411e-05		rs778552135
Cancer Cell Line Encyclopedia (Broad, 2019)	SNU1040_LARGE_INTESTINE	Mixed Cancer Types	R660*	OncoKB: NA;CIViC: NA;MyCancerGenome: not present;CancerHotspot: no;3DHotspot: no	MutationAssessor: Error;SIFT: impact: undefined, score: undefined;Polyphen-2: impact: undefined, score: undefined	Nonsense_Mutation	diploid		NA	NA	NA	21	33371330	33371330	C	T							19137	2019-11-11	ENST00000270112.2:c.1978C>T	1.19411e-05		rs778552135
Cancer Cell Line Encyclopedia (Broad, 2019)	HEC1A_ENDOMETRIUM	Mixed Cancer Types	R660*	OncoKB: NA;CIViC: NA;MyCancerGenome: not present;CancerHotspot: no;3DHotspot: no	MutationAssessor: Error;SIFT: impact: undefined, score: undefined;Polyphen-2: impact: undefined, score: undefined	Nonsense_Mutation	diploid		NA	NA	NA	21	33371330	33371330	C	T							3424	2019-11-11	ENST00000270112.2:c.1978C>T	1.19411e-05		rs778552135
Cancer Cell Line Encyclopedia (Broad, 2019)	HEC1_ENDOMETRIUM	Mixed Cancer Types	R660*	OncoKB: NA;CIViC: NA;MyCancerGenome: not present;CancerHotspot: no;3DHotspot: no	MutationAssessor: Error;SIFT: impact: undefined, score: undefined;Polyphen-2: impact: undefined, score: undefined	Nonsense_Mutation			NA	NA	NA	21	33371330	33371330	C	T							3672	2019-11-11	ENST00000270112.2:c.1978C>T	1.19411e-05		rs778552135
Cancer Cell Line Encyclopedia (Broad, 2019)	IGROV1_OVARY	Mixed Cancer Types	R110*	OncoKB: NA;CIViC: NA;MyCancerGenome: not present;CancerHotspot: no;3DHotspot: no	MutationAssessor: Error;SIFT: impact: undefined, score: undefined;Polyphen-2: impact: undefined, score: undefined	Nonsense_Mutation	diploid	1	NA	NA	NA	21	33296846	33296846	C	T							3071	2019-02-11	ENST00000270112.2:c.328C>T
Cancer Cell Line Encyclopedia (Broad, 2019)	NCIH1734_LUNG	Mixed Cancer Types	V434L	OncoKB: NA;CIViC: NA;MyCancerGenome: not present;CancerHotspot: no;3DHotspot: no	MutationAssessor: impact: neutral, score: -0.345;SIFT: impact: tolerated_low_confidence, score: 0.41;Polyphen-2: impact: benign, score: 0.001	Missense_Mutation	diploid	1	NA	NA	NA	21	33362484	33362484	G	T							602	2019-09-11	ENST00000270112.2:c.1300G>T
Cancer Cell Line Encyclopedia (Broad, 2019)	HCC2998_LARGE_INTESTINE	Mixed Cancer Types	K100N	OncoKB: NA;CIViC: NA;MyCancerGenome: not present;CancerHotspot: no;3DHotspot: no	MutationAssessor: impact: low, score: 1.23;SIFT: impact: deleterious, score: 0.05;Polyphen-2: impact: benign, score: 0.376	Missense_Mutation		1	NA	NA	NA	21	33296818	33296818	G	T							6982	2019-02-11	ENST00000270112.2:c.300G>T	3.9814e-06		rs781669281
Cancer Cell Line Encyclopedia (Broad, 2019)	OAW42_OVARY	Mixed Cancer Types	L138M	OncoKB: NA;CIViC: NA;MyCancerGenome: not present;CancerHotspot: no;3DHotspot: no	MutationAssessor: impact: low, score: 1.265;SIFT: impact: tolerated, score: 0.16;Polyphen-2: impact: probably_damaging, score: 0.958	Missense_Mutation	diploid		NA	NA	NA	21	33296930	33296930	C	A							229	2019-02-11	ENST00000270112.2:c.412C>A
Cancer Cell Line Encyclopedia (Broad, 2019)	OV90_OVARY	Mixed Cancer Types	R168L	OncoKB: NA;CIViC: NA;MyCancerGenome: not present;CancerHotspot: no;3DHotspot: no	MutationAssessor: impact: low, score: 1.15;SIFT: impact: deleterious, score: 0.03;Polyphen-2: impact: possibly_damaging, score: 0.795	Missense_Mutation	diploid		NA	NA	NA	21	33297021	33297021	G	T							193	2019-02-11	ENST00000270112.2:c.503G>T
Cancer Cell Line Encyclopedia (Broad, 2019)	DV90_LUNG	Mixed Cancer Types	E175D	OncoKB: NA;CIViC: NA;MyCancerGenome: not present;CancerHotspot: no;3DHotspot: no	MutationAssessor: impact: neutral, score: 0.055;SIFT: impact: tolerated, score: 0.18;Polyphen-2: impact: benign, score: 0.022	Missense_Mutation	diploid		NA	NA	NA	21	33297043	33297043	G	T							1572	2019-02-11	ENST00000270112.2:c.525G>T
Cancer Cell Line Encyclopedia (Broad, 2019)	NCIH211_LUNG	Mixed Cancer Types	X185_splice	OncoKB: NA;CIViC: NA;MyCancerGenome: not present;CancerHotspot: no;3DHotspot: no	MutationAssessor: impact: , score: undefined;SIFT: impact: undefined, score: undefined;Polyphen-2: impact: undefined, score: undefined	Splice_Site	diploid		NA	NA	NA	21	33297074	33297074	T	A							436		ENST00000270112.2:c.554+2T>A
Cancer Cell Line Encyclopedia (Broad, 2019)	HCC1359_LUNG	Mixed Cancer Types	D195H	OncoKB: NA;CIViC: NA;MyCancerGenome: not present;CancerHotspot: no;3DHotspot: no	MutationAssessor: impact: medium, score: 2.23;SIFT: impact: deleterious, score: 0;Polyphen-2: impact: probably_damaging, score: 1	Missense_Mutation	diploid		NA	NA	NA	21	33312505	33312505	G	C							454	2019-03-11	ENST00000270112.2:c.583G>C
Cancer Cell Line Encyclopedia (Broad, 2019)	SNU1040_LARGE_INTESTINE	Mixed Cancer Types	N336D	OncoKB: NA;CIViC: NA;MyCancerGenome: not present;CancerHotspot: no;3DHotspot: no	MutationAssessor: impact: low, score: 0.895;SIFT: impact: tolerated, score: 0.07;Polyphen-2: impact: probably_damaging, score: 0.982	Missense_Mutation	diploid	2	NA	NA	NA	21	33340693	33340693	A	G							19137	2019-06-11	ENST00000270112.2:c.1006A>G
Cancer Cell Line Encyclopedia (Broad, 2019)	NCIH1299_LUNG	Mixed Cancer Types	K358E	OncoKB: NA;CIViC: NA;MyCancerGenome: not present;CancerHotspot: no;3DHotspot: no	MutationAssessor: impact: low, score: 0.895;SIFT: impact: deleterious, score: 0.04;Polyphen-2: impact: benign, score: 0.428	Missense_Mutation	diploid		NA	NA	NA	21	33346928	33346928	A	G							463	2019-07-11	ENST00000270112.2:c.1072A>G
Cancer Cell Line Encyclopedia (Broad, 2019)	CL34_LARGE_INTESTINE	Mixed Cancer Types	V366M	OncoKB: NA;CIViC: NA;MyCancerGenome: not present;CancerHotspot: no;3DHotspot: no	MutationAssessor: impact: low, score: 0.805;SIFT: impact: deleterious, score: 0.02;Polyphen-2: impact: possibly_damaging, score: 0.901	Missense_Mutation	diploid		NA	NA	NA	21	33346952	33346952	G	A							1280	2019-07-11	ENST00000270112.2:c.1096G>A
Cancer Cell Line Encyclopedia (Broad, 2019)	LS180_LARGE_INTESTINE	Mixed Cancer Types	R370H	OncoKB: NA;CIViC: NA;MyCancerGenome: not present;CancerHotspot: no;3DHotspot: no	MutationAssessor: impact: low, score: 0.895;SIFT: impact: deleterious, score: 0;Polyphen-2: impact: probably_damaging, score: 0.98	Missense_Mutation	diploid	1	NA	NA	NA	21	33346965	33346965	G	A							2259	2019-07-11	ENST00000270112.2:c.1109G>A			rs62221640
Cancer Cell Line Encyclopedia (Broad, 2019)	MEWO_SKIN	Mixed Cancer Types	G391E	OncoKB: NA;CIViC: NA;MyCancerGenome: not present;CancerHotspot: no;3DHotspot: no	MutationAssessor: Error;SIFT: impact: tolerated, score: 0.06;Polyphen-2: impact: benign, score: 0.014	Missense_Mutation	diploid		NA	NA	NA	21	33347028	33347029	GG	AA							4896	2019-07-11	ENST00000270112.2:c.1172_1173delinsAA
Cancer Cell Line Encyclopedia (Broad, 2019)	L540_HAEMATOPOIETIC_AND_LYMPHOID_TISSUE	Mixed Cancer Types	X392_splice	OncoKB: NA;CIViC: NA;MyCancerGenome: not present;CancerHotspot: no;3DHotspot: no	MutationAssessor: impact: , score: undefined;SIFT: impact: undefined, score: undefined;Polyphen-2: impact: undefined, score: undefined	Splice_Site	diploid		NA	NA	NA	21	33355838	33355838	G	T							712		ENST00000270112.2:c.1174-1G>T
Cancer Cell Line Encyclopedia (Broad, 2019)	HEC6_ENDOMETRIUM	Mixed Cancer Types	R445Kfs*183	OncoKB: NA;CIViC: NA;MyCancerGenome: not present;CancerHotspot: no;3DHotspot: no	MutationAssessor: Error;SIFT: impact: undefined, score: undefined;Polyphen-2: impact: undefined, score: undefined	Frame_Shift_Ins	diploid		NA	NA	NA	21	33368102	33368103	-	A							4717	2019-10-11	ENST00000270112.2:c.1333dup
Cancer Cell Line Encyclopedia (Broad, 2019)	CW2_LARGE_INTESTINE	Mixed Cancer Types	D494Tfs*39	OncoKB: NA;CIViC: NA;MyCancerGenome: not present;CancerHotspot: no;3DHotspot: no	MutationAssessor: Error;SIFT: impact: undefined, score: undefined;Polyphen-2: impact: undefined, score: undefined	Frame_Shift_Del	diploid		NA	NA	NA	21	33368251	33368251	C	-							8237	2019-10-11	ENST00000270112.2:c.1479del
Cancer Cell Line Encyclopedia (Broad, 2019)	SNUC2A_LARGE_INTESTINE	Mixed Cancer Types	D509G	OncoKB: NA;CIViC: NA;MyCancerGenome: not present;CancerHotspot: no;3DHotspot: no	MutationAssessor: impact: neutral, score: 0.695;SIFT: impact: tolerated_low_confidence, score: 0.18;Polyphen-2: impact: benign, score: 0.214	Missense_Mutation	diploid		NA	NA	NA	21	33370878	33370878	A	G							3117	2019-11-11	ENST00000270112.2:c.1526A>G
Cancer Cell Line Encyclopedia (Broad, 2019)	SNUC2B_LARGE_INTESTINE	Mixed Cancer Types	D509G	OncoKB: NA;CIViC: NA;MyCancerGenome: not present;CancerHotspot: no;3DHotspot: no	MutationAssessor: impact: neutral, score: 0.695;SIFT: impact: tolerated_low_confidence, score: 0.18;Polyphen-2: impact: benign, score: 0.214	Missense_Mutation			NA	NA	NA	21	33370878	33370878	A	G							2581	2019-11-11	ENST00000270112.2:c.1526A>G
Cancer Cell Line Encyclopedia (Broad, 2019)	U937_HAEMATOPOIETIC_AND_LYMPHOID_TISSUE	Mixed Cancer Types	E563D	OncoKB: NA;CIViC: NA;MyCancerGenome: not present;CancerHotspot: no;3DHotspot: no	MutationAssessor: impact: low, score: 1.04;SIFT: impact: tolerated_low_confidence, score: 0.05;Polyphen-2: impact: probably_damaging, score: 0.97	Missense_Mutation	diploid		NA	NA	NA	21	33371041	33371041	G	T							304	2019-11-11	ENST00000270112.2:c.1689G>T
Cancer Cell Line Encyclopedia (Broad, 2019)	TUR_HAEMATOPOIETIC_AND_LYMPHOID_TISSUE	Mixed Cancer Types	E563D	OncoKB: NA;CIViC: NA;MyCancerGenome: not present;CancerHotspot: no;3DHotspot: no	MutationAssessor: impact: low, score: 1.04;SIFT: impact: tolerated_low_confidence, score: 0.05;Polyphen-2: impact: probably_damaging, score: 0.97	Missense_Mutation			NA	NA	NA	21	33371041	33371041	G	T							324	2019-11-11	ENST00000270112.2:c.1689G>T
Cancer Cell Line Encyclopedia (Broad, 2019)	CW2_LARGE_INTESTINE	Mixed Cancer Types	E633Rfs*53	OncoKB: NA;CIViC: NA;MyCancerGenome: not present;CancerHotspot: no;3DHotspot: no	MutationAssessor: Error;SIFT: impact: undefined, score: undefined;Polyphen-2: impact: undefined, score: undefined	Frame_Shift_Ins	diploid		NA	NA	NA	21	33371238	33371239	-	C							8237	2019-11-11	ENST00000270112.2:c.1892dup
Cancer Cell Line Encyclopedia (Broad, 2019)	NCIH2106_LUNG	Mixed Cancer Types	P696S	OncoKB: NA;CIViC: NA;MyCancerGenome: not present;CancerHotspot: no;3DHotspot: no	MutationAssessor: impact: low, score: 0.805;SIFT: impact: tolerated_low_confidence, score: 0.09;Polyphen-2: impact: benign, score: 0.057	Missense_Mutation	amp		NA	NA	NA	21	33371438	33371438	C	T							750	2019-11-11	ENST00000270112.2:c.2086C>T
Cancer Cell Line Encyclopedia (Broad, 2019)	NCIH1770_LUNG	Mixed Cancer Types	P696S	OncoKB: NA;CIViC: NA;MyCancerGenome: not present;CancerHotspot: no;3DHotspot: no	MutationAssessor: impact: low, score: 0.805;SIFT: impact: tolerated_low_confidence, score: 0.09;Polyphen-2: impact: benign, score: 0.057	Missense_Mutation			NA	NA	NA	21	33371438	33371438	C	T							1024	2019-11-11	ENST00000270112.2:c.2086C>T
Cancer Cell Line Encyclopedia (Broad, 2019)	BICR18_UPPER_AERODIGESTIVE_TRACT	Mixed Cancer Types	P45S	OncoKB: NA;CIViC: NA;MyCancerGenome: not present;CancerHotspot: no;3DHotspot: no	MutationAssessor: impact: neutral, score: -0.205;SIFT: impact: tolerated, score: 0.37;Polyphen-2: impact: benign, score: 0	Missense_Mutation	diploid		NA	NA	NA	21	33246120	33246120	C	T							10128	2019-01-11	ENST00000270112.2:c.133C>T	2.03025e-05		rs1322273838
Cancer Cell Line Encyclopedia (Broad, 2019)	DAUDI_HAEMATOPOIETIC_AND_LYMPHOID_TISSUE	Mixed Cancer Types	P45S	OncoKB: NA;CIViC: NA;MyCancerGenome: not present;CancerHotspot: no;3DHotspot: no	MutationAssessor: impact: neutral, score: -0.205;SIFT: impact: tolerated, score: 0.37;Polyphen-2: impact: benign, score: 0	Missense_Mutation	diploid		NA	NA	NA	21	33246120	33246120	C	T							4807	2019-01-11	ENST00000270112.2:c.133C>T	2.03025e-05		rs1322273838
Cancer Cell Line Encyclopedia (Broad, 2019)	DND41_HAEMATOPOIETIC_AND_LYMPHOID_TISSUE	Mixed Cancer Types	P45S	OncoKB: NA;CIViC: NA;MyCancerGenome: not present;CancerHotspot: no;3DHotspot: no	MutationAssessor: impact: neutral, score: -0.205;SIFT: impact: tolerated, score: 0.37;Polyphen-2: impact: benign, score: 0	Missense_Mutation	diploid		NA	NA	NA	21	33246120	33246120	C	T							2746	2019-01-11	ENST00000270112.2:c.133C>T	2.03025e-05		rs1322273838
Cancer Cell Line Encyclopedia (Broad, 2019)	BICR78_UPPER_AERODIGESTIVE_TRACT	Mixed Cancer Types	P601L	OncoKB: NA;CIViC: NA;MyCancerGenome: not present;CancerHotspot: no;3DHotspot: no	MutationAssessor: impact: low, score: 1.04;SIFT: impact: deleterious_low_confidence, score: 0.04;Polyphen-2: impact: benign, score: 0.267	Missense_Mutation			NA	NA	NA	21	33371154	33371154	C	T							243	2019-11-11	ENST00000270112.2:c.1802C>T	3.1838e-05		rs547796889
Cancer Cell Line Encyclopedia (Broad, 2019)	SCLC22H_LUNG	Mixed Cancer Types	P28S	OncoKB: NA;CIViC: NA;MyCancerGenome: not present;CancerHotspot: no;3DHotspot: no	MutationAssessor: impact: neutral, score: 0.55;SIFT: impact: deleterious, score: 0.04;Polyphen-2: impact: benign, score: 0	Missense_Mutation			NA	NA	NA	21	33246069	33246069	C	T							551	2019-01-11	ENST00000270112.2:c.82C>T	7.80129e-05		rs769145120
Cancer Cell Line Encyclopedia (Broad, 2019)	Y79_AUTONOMIC_GANGLIA	Mixed Cancer Types	M140I	OncoKB: NA;CIViC: NA;MyCancerGenome: not present;CancerHotspot: no;3DHotspot: no	MutationAssessor: impact: medium, score: 2.225;SIFT: impact: deleterious, score: 0;Polyphen-2: impact: possibly_damaging, score: 0.843	Missense_Mutation			NA	NA	NA	21	33296938	33296938	G	T							163	2019-02-11	ENST00000270112.2:c.420G>T
Cancer Cell Line Encyclopedia (Broad, 2019)	KMS11_HAEMATOPOIETIC_AND_LYMPHOID_TISSUE	Mixed Cancer Types	X248_splice	OncoKB: NA;CIViC: NA;MyCancerGenome: not present;CancerHotspot: no;3DHotspot: no	MutationAssessor: Error;SIFT: impact: undefined, score: undefined;Polyphen-2: impact: undefined, score: undefined	Splice_Region	diploid		NA	NA	NA	21	33318481	33318481	C	T							648	2019-04-11	ENST00000270112.2:c.744C>T			rs140621578
Cancer Cell Line Encyclopedia (Broad, 2019)	SNU349_KIDNEY	Mixed Cancer Types	V332I	OncoKB: NA;CIViC: NA;MyCancerGenome: not present;CancerHotspot: no;3DHotspot: no	MutationAssessor: impact: neutral, score: 0.345;SIFT: impact: tolerated, score: 0.38;Polyphen-2: impact: benign, score: 0.001	Missense_Mutation	diploid		NA	NA	NA	21	33340681	33340681	G	A							995	2019-06-11	ENST00000270112.2:c.994G>A
Cancer Cell Line Encyclopedia (Broad, 2019)	A549_LUNG	Mixed Cancer Types	P305A	OncoKB: NA;CIViC: NA;MyCancerGenome: not present;CancerHotspot: no;3DHotspot: no	MutationAssessor: impact: medium, score: 2.08;SIFT: impact: deleterious, score: 0;Polyphen-2: impact: probably_damaging, score: 0.989	Missense_Mutation	diploid		NA	NA	NA	21	33340600	33340600	C	G							564	2019-06-11	ENST00000270112.2:c.913C>G
Cancer Cell Line Encyclopedia (Broad, 2019)	NCIH526_LUNG	Mixed Cancer Types	L9F	OncoKB: NA;CIViC: NA;MyCancerGenome: not present;CancerHotspot: no;3DHotspot: no	MutationAssessor: impact: neutral, score: 0.695;SIFT: impact: tolerated_low_confidence, score: 0.08;Polyphen-2: impact: possibly_damaging, score: 0.636	Missense_Mutation	diploid		NA	NA	NA	21	33246012	33246012	C	T							497	2019-01-11	ENST00000270112.2:c.25C>T
Cancer Cell Line Encyclopedia (Broad, 2019)	GP2D_LARGE_INTESTINE	Mixed Cancer Types	R591H	OncoKB: NA;CIViC: NA;MyCancerGenome: not present;CancerHotspot: no;3DHotspot: no	MutationAssessor: impact: neutral, score: 0.55;SIFT: impact: tolerated_low_confidence, score: 0.12;Polyphen-2: impact: benign, score: 0.003	Missense_Mutation	diploid	1	NA	NA	NA	21	33371124	33371124	G	A							5043	2019-11-11	ENST00000270112.2:c.1772G>A	2.38766e-05		rs140505312
Cancer Cell Line Encyclopedia (Broad, 2019)	GP5D_LARGE_INTESTINE	Mixed Cancer Types	R591H	OncoKB: NA;CIViC: NA;MyCancerGenome: not present;CancerHotspot: no;3DHotspot: no	MutationAssessor: impact: neutral, score: 0.55;SIFT: impact: tolerated_low_confidence, score: 0.12;Polyphen-2: impact: benign, score: 0.003	Missense_Mutation		1	NA	NA	NA	21	33371124	33371124	G	A							4939	2019-11-11	ENST00000270112.2:c.1772G>A	2.38766e-05		rs140505312
Cancer Cell Line Encyclopedia (Broad, 2019)	COLO775_HAEMATOPOIETIC_AND_LYMPHOID_TISSUE	Mixed Cancer Types	T545I	OncoKB: NA;CIViC: NA;MyCancerGenome: not present;CancerHotspot: no;3DHotspot: no	MutationAssessor: impact: neutral, score: 0.345;SIFT: impact: tolerated_low_confidence, score: 0.47;Polyphen-2: impact: benign, score: 0	Missense_Mutation	diploid		NA	NA	NA	21	33370986	33370986	C	T							65	2019-11-11	ENST00000270112.2:c.1634C>T	2.78461e-05		rs377269431
Cancer Cell Line Encyclopedia (Broad, 2019)	RPMI8226_HAEMATOPOIETIC_AND_LYMPHOID_TISSUE	Mixed Cancer Types	T545I	OncoKB: NA;CIViC: NA;MyCancerGenome: not present;CancerHotspot: no;3DHotspot: no	MutationAssessor: impact: neutral, score: 0.345;SIFT: impact: tolerated_low_confidence, score: 0.47;Polyphen-2: impact: benign, score: 0	Missense_Mutation	diploid		NA	NA	NA	21	33370986	33370986	C	T							481	2019-11-11	ENST00000270112.2:c.1634C>T	2.78461e-05		rs377269431
Cancer Cell Line Encyclopedia (Broad, 2019)	639V_URINARY_TRACT	Mixed Cancer Types	C637Y	OncoKB: NA;CIViC: NA;MyCancerGenome: not present;CancerHotspot: no;3DHotspot: no	MutationAssessor: impact: neutral, score: 0.46;SIFT: impact: tolerated_low_confidence, score: 0.06;Polyphen-2: impact: possibly_damaging, score: 0.687	Missense_Mutation			NA	NA	NA	21	33371262	33371262	G	A							2113	2019-11-11	ENST00000270112.2:c.1910G>A
Cancer Cell Line Encyclopedia (Broad, 2019)	CORL32_LUNG	Mixed Cancer Types	C512G	OncoKB: NA;CIViC: NA;MyCancerGenome: not present;CancerHotspot: no;3DHotspot: no	MutationAssessor: impact: low, score: 0.895;SIFT: impact: deleterious_low_confidence, score: 0;Polyphen-2: impact: benign, score: 0.419	Missense_Mutation			NA	NA	NA	21	33370886	33370886	T	G							340	2019-11-11	ENST00000270112.2:c.1534T>G
Cancer Cell Line Encyclopedia (Broad, 2019)	EW16_BONE	Mixed Cancer Types	G292A	OncoKB: NA;CIViC: NA;MyCancerGenome: not present;CancerHotspot: no;3DHotspot: no	MutationAssessor: impact: neutral, score: 0.08;SIFT: impact: tolerated, score: 0.83;Polyphen-2: impact: benign, score: 0.007	Missense_Mutation			NA	NA	NA	21	33340562	33340562	G	C							133	2019-06-11	ENST00000270112.2:c.875G>C
Cancer Cell Line Encyclopedia (Broad, 2019)	NCIH2818_PLEURA	Mixed Cancer Types	G326C	OncoKB: NA;CIViC: NA;MyCancerGenome: not present;CancerHotspot: no;3DHotspot: no	MutationAssessor: impact: low, score: 0.895;SIFT: impact: deleterious, score: 0;Polyphen-2: impact: benign, score: 0.142	Missense_Mutation			NA	NA	NA	21	33340663	33340663	G	T							95	2019-06-11	ENST00000270112.2:c.976G>T	1.98899e-05		rs142445657
Cancer Cell Line Encyclopedia (Broad, 2019)	HEC1_ENDOMETRIUM	Mixed Cancer Types	A39T	OncoKB: NA;CIViC: NA;MyCancerGenome: not present;CancerHotspot: no;3DHotspot: no	MutationAssessor: impact: neutral, score: 0.695;SIFT: impact: tolerated, score: 0.12;Polyphen-2: impact: benign, score: 0.027	Missense_Mutation			NA	NA	NA	21	33246102	33246102	G	A							3672	2019-01-11	ENST00000270112.2:c.115G>A
Cancer Cell Line Encyclopedia (Broad, 2019)	HOP62_LUNG	Mixed Cancer Types	P335R	OncoKB: NA;CIViC: NA;MyCancerGenome: not present;CancerHotspot: no;3DHotspot: no	MutationAssessor: impact: low, score: 0.895;SIFT: impact: tolerated, score: 0.14;Polyphen-2: impact: possibly_damaging, score: 0.677	Missense_Mutation	diploid		NA	NA	NA	21	33340691	33340691	C	G							532	2019-06-11	ENST00000270112.2:c.1004C>G	3.97931e-06		rs151335141
Cancer Cell Line Encyclopedia (Broad, 2019)	IGROV1_OVARY	Mixed Cancer Types	P45H	OncoKB: NA;CIViC: NA;MyCancerGenome: not present;CancerHotspot: no;3DHotspot: no	MutationAssessor: impact: neutral, score: 0.345;SIFT: impact: deleterious, score: 0.01;Polyphen-2: impact: benign, score: 0.237	Missense_Mutation	diploid		NA	NA	NA	21	33246121	33246121	C	A							3071	2019-01-11	ENST00000270112.2:c.134C>A
Cancer Cell Line Encyclopedia (Broad, 2019)	LU139_LUNG	Mixed Cancer Types	P604T	OncoKB: NA;CIViC: NA;MyCancerGenome: not present;CancerHotspot: no;3DHotspot: no	MutationAssessor: impact: neutral, score: 0.695;SIFT: impact: tolerated_low_confidence, score: 0.16;Polyphen-2: impact: benign, score: 0.031	Missense_Mutation		1	NA	NA	NA	21	33371162	33371162	C	A							419	2019-11-11	ENST00000270112.2:c.1810C>A
Cancer Cell Line Encyclopedia (Broad, 2019)	NAMALWA_HAEMATOPOIETIC_AND_LYMPHOID_TISSUE	Mixed Cancer Types	A272D	OncoKB: NA;CIViC: NA;MyCancerGenome: not present;CancerHotspot: no;3DHotspot: no	MutationAssessor: impact: neutral, score: 0.285;SIFT: impact: deleterious, score: 0.04;Polyphen-2: impact: probably_damaging, score: 0.91	Missense_Mutation	diploid		NA	NA	NA	21	33331223	33331223	C	A							812	2019-05-11	ENST00000270112.2:c.815C>A
Cancer Cell Line Encyclopedia (Broad, 2019)	NCIH187_LUNG	Mixed Cancer Types	S682C	OncoKB: NA;CIViC: NA;MyCancerGenome: not present;CancerHotspot: no;3DHotspot: no	MutationAssessor: impact: neutral, score: 0.345;SIFT: impact: tolerated_low_confidence, score: 0.13;Polyphen-2: impact: benign, score: 0.221	Missense_Mutation			NA	NA	NA	21	33371397	33371397	C	G							677	2019-11-11	ENST00000270112.2:c.2045C>G
Cancer Cell Line Encyclopedia (Broad, 2019)	SNUC5_LARGE_INTESTINE	Mixed Cancer Types	P38S	OncoKB: NA;CIViC: NA;MyCancerGenome: not present;CancerHotspot: no;3DHotspot: no	MutationAssessor: impact: neutral, score: 0.345;SIFT: impact: deleterious, score: 0.03;Polyphen-2: impact: benign, score: 0.355	Missense_Mutation	diploid		NA	NA	NA	21	33246099	33246099	C	T							2989	2019-01-11	ENST00000270112.2:c.112C>T			rs1393007454
Cancer Cell Line Encyclopedia (Broad, 2019)	NCIH2009_LUNG	Mixed Cancer Types	F562L	OncoKB: NA;CIViC: NA;MyCancerGenome: not present;CancerHotspot: no;3DHotspot: no	MutationAssessor: impact: low, score: 1.04;SIFT: impact: deleterious_low_confidence, score: 0.01;Polyphen-2: impact: probably_damaging, score: 0.952	Missense_Mutation	diploid		NA	NA	NA	21	33371038	33371038	C	A							887	2019-11-11	ENST00000270112.2:c.1686C>A
Cancer Cell Line Encyclopedia (Broad, 2019)	BICR18_UPPER_AERODIGESTIVE_TRACT	Mixed Cancer Types	K87Gfs*7	OncoKB: NA;CIViC: NA;MyCancerGenome: not present;CancerHotspot: no;3DHotspot: no	MutationAssessor: Error;SIFT: impact: undefined, score: undefined;Polyphen-2: impact: undefined, score: undefined	Frame_Shift_Del	diploid		NA	NA	NA	21	33246239	33246240	CG	-							10128	2019-01-11	ENST00000270112.2:c.252_253del
Cancer Cell Line Encyclopedia (Broad, 2019)	BICR18_UPPER_AERODIGESTIVE_TRACT	Mixed Cancer Types	V88Rfs*4	OncoKB: NA;CIViC: NA;MyCancerGenome: not present;CancerHotspot: no;3DHotspot: no	MutationAssessor: Error;SIFT: impact: undefined, score: undefined;Polyphen-2: impact: undefined, score: undefined	Frame_Shift_Ins	diploid		NA	NA	NA	21	33246245	33246246	-	AA							10128	2019-01-11	ENST00000270112.2:c.259_260dup
Cancer Cell Line Encyclopedia (Novartis/Broad, Nature 2012)	SNU81_LARGE_INTESTINE	Mixed Cancer Types	S609L	OncoKB: NA;CIViC: NA;MyCancerGenome: not present;CancerHotspot: no;3DHotspot: no	MutationAssessor: impact: low, score: 1.04;SIFT: impact: deleterious_low_confidence, score: 0;Polyphen-2: impact: benign, score: 0.001	Missense_Mutation	diploid		NA	NA	broad.mit.edu	21	33371178	33371178	C	T	0.37		19	33			904	2019-11-11	ENST00000270112.2:c.1826C>T	5.17215e-05		rs752743302
Cancer Cell Line Encyclopedia (Novartis/Broad, Nature 2012)	22RV1_PROSTATE	Mixed Cancer Types	R179W	OncoKB: NA;CIViC: NA;MyCancerGenome: not present;CancerHotspot: no;3DHotspot: no	MutationAssessor: impact: medium, score: 2.63;SIFT: impact: deleterious, score: 0;Polyphen-2: impact: probably_damaging, score: 0.991	Missense_Mutation	diploid	2	NA	NA	broad.mit.edu	21	33297053	33297053	C	T	0.57		89	68			260	2019-02-11	ENST00000270112.2:c.535C>T	4.04256e-06		rs1233392236
Cancer Cell Line Encyclopedia (Novartis/Broad, Nature 2012)	KM12_LARGE_INTESTINE	Mixed Cancer Types	S594F	OncoKB: NA;CIViC: NA;MyCancerGenome: not present;CancerHotspot: no;3DHotspot: no	MutationAssessor: impact: low, score: 0.975;SIFT: impact: deleterious_low_confidence, score: 0;Polyphen-2: impact: possibly_damaging, score: 0.642	Missense_Mutation	shallowdel	1	NA	NA	broad.mit.edu	21	33371133	33371133	C	T	1		11				323	2019-11-11	ENST00000270112.2:c.1781C>T
Cancer Cell Line Encyclopedia (Novartis/Broad, Nature 2012)	LOVO_LARGE_INTESTINE	Mixed Cancer Types	T260M	OncoKB: NA;CIViC: NA;MyCancerGenome: not present;CancerHotspot: no;3DHotspot: no	MutationAssessor: impact: low, score: 1.32;SIFT: impact: deleterious, score: 0.03;Polyphen-2: impact: probably_damaging, score: 0.987	Missense_Mutation	diploid		NA	NA	broad.mit.edu	21	33331187	33331187	C	T	0.46		81	94			267	2019-05-11	ENST00000270112.2:c.779C>T	0.000225339		rs554519222
Cancer Cell Line Encyclopedia (Novartis/Broad, Nature 2012)	NCIH358_LUNG	Mixed Cancer Types	D342N	OncoKB: NA;CIViC: NA;MyCancerGenome: not present;CancerHotspot: no;3DHotspot: no	MutationAssessor: impact: low, score: 0.895;SIFT: impact: deleterious, score: 0;Polyphen-2: impact: benign, score: 0.205	Missense_Mutation	shallowdel	1	NA	NA	broad.mit.edu	21	33346880	33346880	G	A	0.64		58	32			127	2019-07-11	ENST00000270112.2:c.1024G>A
Cancer Cell Line Encyclopedia (Novartis/Broad, Nature 2012)	OVK18_OVARY	Mixed Cancer Types	R298C	OncoKB: NA;CIViC: NA;MyCancerGenome: not present;CancerHotspot: no;3DHotspot: no	MutationAssessor: impact: low, score: 1.585;SIFT: impact: deleterious, score: 0;Polyphen-2: impact: benign, score: 0.222	Missense_Mutation	diploid		NA	NA	broad.mit.edu	21	33340579	33340579	C	T	0.57		30	23			196	2019-06-11	ENST00000270112.2:c.892C>T	7.95665e-06		rs534370710
Cancer Cell Line Encyclopedia (Novartis/Broad, Nature 2012)	HEC1A_ENDOMETRIUM	Mixed Cancer Types	R660*	OncoKB: NA;CIViC: NA;MyCancerGenome: not present;CancerHotspot: no;3DHotspot: no	MutationAssessor: Error;SIFT: impact: undefined, score: undefined;Polyphen-2: impact: undefined, score: undefined	Nonsense_Mutation	gain		NA	NA	broad.mit.edu	21	33371330	33371330	C	T	0.43		20	26			362	2019-11-11	ENST00000270112.2:c.1978C>T	1.19411e-05		rs778552135
Cancer Cell Line Encyclopedia (Novartis/Broad, Nature 2012)	HEC1B_ENDOMETRIUM	Mixed Cancer Types	R660*	OncoKB: NA;CIViC: NA;MyCancerGenome: not present;CancerHotspot: no;3DHotspot: no	MutationAssessor: Error;SIFT: impact: undefined, score: undefined;Polyphen-2: impact: undefined, score: undefined	Nonsense_Mutation	diploid		NA	NA	broad.mit.edu	21	33371330	33371330	C	T	0.38		5	8			323	2019-11-11	ENST00000270112.2:c.1978C>T	1.19411e-05		rs778552135
Cancer Cell Line Encyclopedia (Novartis/Broad, Nature 2012)	SNU1040_LARGE_INTESTINE	Mixed Cancer Types	R660*	OncoKB: NA;CIViC: NA;MyCancerGenome: not present;CancerHotspot: no;3DHotspot: no	MutationAssessor: Error;SIFT: impact: undefined, score: undefined;Polyphen-2: impact: undefined, score: undefined	Nonsense_Mutation	diploid		NA	NA	broad.mit.edu	21	33371330	33371330	C	T	0.43		6	8			1308	2019-11-11	ENST00000270112.2:c.1978C>T	1.19411e-05		rs778552135
Cancer Cell Line Encyclopedia (Novartis/Broad, Nature 2012)	OAW42_OVARY	Mixed Cancer Types	L138M	OncoKB: NA;CIViC: NA;MyCancerGenome: not present;CancerHotspot: no;3DHotspot: no	MutationAssessor: impact: low, score: 1.265;SIFT: impact: tolerated, score: 0.16;Polyphen-2: impact: probably_damaging, score: 0.958	Missense_Mutation	shallowdel		NA	NA	broad.mit.edu	21	33296930	33296930	C	A	0.23		15	51			26	2019-02-11	ENST00000270112.2:c.412C>A
Cancer Cell Line Encyclopedia (Novartis/Broad, Nature 2012)	OV90_OVARY	Mixed Cancer Types	R168L	OncoKB: NA;CIViC: NA;MyCancerGenome: not present;CancerHotspot: no;3DHotspot: no	MutationAssessor: impact: low, score: 1.15;SIFT: impact: deleterious, score: 0.03;Polyphen-2: impact: possibly_damaging, score: 0.795	Missense_Mutation	gain		NA	NA	broad.mit.edu	21	33297021	33297021	G	T	0.44		48	61			33	2019-02-11	ENST00000270112.2:c.503G>T
Cancer Cell Line Encyclopedia (Novartis/Broad, Nature 2012)	DV90_LUNG	Mixed Cancer Types	E175D	OncoKB: NA;CIViC: NA;MyCancerGenome: not present;CancerHotspot: no;3DHotspot: no	MutationAssessor: impact: neutral, score: 0.055;SIFT: impact: tolerated, score: 0.18;Polyphen-2: impact: benign, score: 0.022	Missense_Mutation	diploid		NA	NA	broad.mit.edu	21	33297043	33297043	G	T	0.49		30	31			210	2019-02-11	ENST00000270112.2:c.525G>T
Cancer Cell Line Encyclopedia (Novartis/Broad, Nature 2012)	NCIH211_LUNG	Mixed Cancer Types	X185_splice	OncoKB: NA;CIViC: NA;MyCancerGenome: not present;CancerHotspot: no;3DHotspot: no	MutationAssessor: impact: , score: undefined;SIFT: impact: undefined, score: undefined;Polyphen-2: impact: undefined, score: undefined	Splice_Site	diploid		NA	NA	broad.mit.edu	21	33297074	33297074	T	A	0.55		30	25			63		ENST00000270112.2:c.554+2T>A
Cancer Cell Line Encyclopedia (Novartis/Broad, Nature 2012)	HCC1359_LUNG	Mixed Cancer Types	D195H	OncoKB: NA;CIViC: NA;MyCancerGenome: not present;CancerHotspot: no;3DHotspot: no	MutationAssessor: impact: medium, score: 2.23;SIFT: impact: deleterious, score: 0;Polyphen-2: impact: probably_damaging, score: 1	Missense_Mutation			NA	NA	broad.mit.edu	21	33312505	33312505	G	C	0.32		28	59			101	2019-03-11	ENST00000270112.2:c.583G>C
Cancer Cell Line Encyclopedia (Novartis/Broad, Nature 2012)	SNU1040_LARGE_INTESTINE	Mixed Cancer Types	N336D	OncoKB: NA;CIViC: NA;MyCancerGenome: not present;CancerHotspot: no;3DHotspot: no	MutationAssessor: impact: low, score: 0.895;SIFT: impact: tolerated, score: 0.07;Polyphen-2: impact: probably_damaging, score: 0.982	Missense_Mutation	diploid	2	NA	NA	broad.mit.edu	21	33340693	33340693	A	G	0.48		28	30			1308	2019-06-11	ENST00000270112.2:c.1006A>G
Cancer Cell Line Encyclopedia (Novartis/Broad, Nature 2012)	NCIH1299_LUNG	Mixed Cancer Types	K358E	OncoKB: NA;CIViC: NA;MyCancerGenome: not present;CancerHotspot: no;3DHotspot: no	MutationAssessor: impact: low, score: 0.895;SIFT: impact: deleterious, score: 0.04;Polyphen-2: impact: benign, score: 0.428	Missense_Mutation	diploid		NA	NA	broad.mit.edu	21	33346928	33346928	A	G	0.11		13	104			36	2019-07-11	ENST00000270112.2:c.1072A>G
Cancer Cell Line Encyclopedia (Novartis/Broad, Nature 2012)	CL34_LARGE_INTESTINE	Mixed Cancer Types	V366M	OncoKB: NA;CIViC: NA;MyCancerGenome: not present;CancerHotspot: no;3DHotspot: no	MutationAssessor: impact: low, score: 0.805;SIFT: impact: deleterious, score: 0.02;Polyphen-2: impact: possibly_damaging, score: 0.901	Missense_Mutation	shallowdel		NA	NA	broad.mit.edu	21	33346952	33346952	G	A	0.35		56	102			168	2019-07-11	ENST00000270112.2:c.1096G>A
Cancer Cell Line Encyclopedia (Novartis/Broad, Nature 2012)	LS180_LARGE_INTESTINE	Mixed Cancer Types	R370H	OncoKB: NA;CIViC: NA;MyCancerGenome: not present;CancerHotspot: no;3DHotspot: no	MutationAssessor: impact: low, score: 0.895;SIFT: impact: deleterious, score: 0;Polyphen-2: impact: probably_damaging, score: 0.98	Missense_Mutation	diploid	1	NA	NA	broad.mit.edu	21	33346965	33346965	G	A	0.53		31	28			229	2019-07-11	ENST00000270112.2:c.1109G>A			rs62221640
Cancer Cell Line Encyclopedia (Novartis/Broad, Nature 2012)	MEWO_SKIN	Mixed Cancer Types	G391E	OncoKB: NA;CIViC: NA;MyCancerGenome: not present;CancerHotspot: no;3DHotspot: no	MutationAssessor: Error;SIFT: impact: tolerated, score: 0.06;Polyphen-2: impact: benign, score: 0.014	Missense_Mutation	diploid		NA	NA	broad.mit.edu	21	33347028	33347029	GG	AA	0.42		52	72			506	2019-07-11	ENST00000270112.2:c.1172_1173delinsAA
Cancer Cell Line Encyclopedia (Novartis/Broad, Nature 2012)	L540_HAEMATOPOIETIC_AND_LYMPHOID_TISSUE	Mixed Cancer Types	X392_splice	OncoKB: NA;CIViC: NA;MyCancerGenome: not present;CancerHotspot: no;3DHotspot: no	MutationAssessor: impact: , score: undefined;SIFT: impact: undefined, score: undefined;Polyphen-2: impact: undefined, score: undefined	Splice_Site	diploid		NA	NA	broad.mit.edu	21	33355838	33355838	G	T	0.28		5	13			77		ENST00000270112.2:c.1174-1G>T
Cancer Cell Line Encyclopedia (Novartis/Broad, Nature 2012)	HEC6_ENDOMETRIUM	Mixed Cancer Types	R445Kfs*183	OncoKB: NA;CIViC: NA;MyCancerGenome: not present;CancerHotspot: no;3DHotspot: no	MutationAssessor: Error;SIFT: impact: undefined, score: undefined;Polyphen-2: impact: undefined, score: undefined	Frame_Shift_Ins	shallowdel		NA	NA	broad.mit.edu	21	33368102	33368103	-	A	0.57		26	20			502	2019-10-11	ENST00000270112.2:c.1333dup
Cancer Cell Line Encyclopedia (Novartis/Broad, Nature 2012)	SNU1040_LARGE_INTESTINE	Mixed Cancer Types	R485W	OncoKB: NA;CIViC: NA;MyCancerGenome: not present;CancerHotspot: no;3DHotspot: no	MutationAssessor: impact: low, score: 0.895;SIFT: impact: deleterious_low_confidence, score: 0;Polyphen-2: impact: possibly_damaging, score: 0.72	Missense_Mutation	diploid	1	NA	NA	broad.mit.edu	21	33368228	33368228	C	T	0.46		30	35			1308	2019-10-11	ENST00000270112.2:c.1453C>T	0.000103772		rs762096000
Cancer Cell Line Encyclopedia (Novartis/Broad, Nature 2012)	CW2_LARGE_INTESTINE	Mixed Cancer Types	D494Tfs*39	OncoKB: NA;CIViC: NA;MyCancerGenome: not present;CancerHotspot: no;3DHotspot: no	MutationAssessor: Error;SIFT: impact: undefined, score: undefined;Polyphen-2: impact: undefined, score: undefined	Frame_Shift_Del	diploid		NA	NA	broad.mit.edu	21	33368251	33368251	C	-	0.49		32	33			862	2019-10-11	ENST00000270112.2:c.1479del
Cancer Cell Line Encyclopedia (Novartis/Broad, Nature 2012)	SNUC2A_LARGE_INTESTINE	Mixed Cancer Types	D509G	OncoKB: NA;CIViC: NA;MyCancerGenome: not present;CancerHotspot: no;3DHotspot: no	MutationAssessor: impact: neutral, score: 0.695;SIFT: impact: tolerated_low_confidence, score: 0.18;Polyphen-2: impact: benign, score: 0.214	Missense_Mutation	diploid		NA	NA	broad.mit.edu	21	33370878	33370878	A	G	0.48		26	28			372	2019-11-11	ENST00000270112.2:c.1526A>G
Cancer Cell Line Encyclopedia (Novartis/Broad, Nature 2012)	U937_HAEMATOPOIETIC_AND_LYMPHOID_TISSUE	Mixed Cancer Types	E563D	OncoKB: NA;CIViC: NA;MyCancerGenome: not present;CancerHotspot: no;3DHotspot: no	MutationAssessor: impact: low, score: 1.04;SIFT: impact: tolerated_low_confidence, score: 0.05;Polyphen-2: impact: probably_damaging, score: 0.97	Missense_Mutation	gain		NA	NA	broad.mit.edu	21	33371041	33371041	G	T	0.28		29	74			34	2019-11-11	ENST00000270112.2:c.1689G>T
Cancer Cell Line Encyclopedia (Novartis/Broad, Nature 2012)	CW2_LARGE_INTESTINE	Mixed Cancer Types	E633Rfs*53	OncoKB: NA;CIViC: NA;MyCancerGenome: not present;CancerHotspot: no;3DHotspot: no	MutationAssessor: Error;SIFT: impact: undefined, score: undefined;Polyphen-2: impact: undefined, score: undefined	Frame_Shift_Ins	diploid		NA	NA	broad.mit.edu	21	33371238	33371239	-	C	0.46		19	22			862	2019-11-11	ENST00000270112.2:c.1892dup
Cancer Cell Line Encyclopedia (Novartis/Broad, Nature 2012)	NCIH2106_LUNG	Mixed Cancer Types	P696S	OncoKB: NA;CIViC: NA;MyCancerGenome: not present;CancerHotspot: no;3DHotspot: no	MutationAssessor: impact: low, score: 0.805;SIFT: impact: tolerated_low_confidence, score: 0.09;Polyphen-2: impact: benign, score: 0.057	Missense_Mutation	gain		NA	NA	broad.mit.edu	21	33371438	33371438	C	T	0.43		26	34			143	2019-11-11	ENST00000270112.2:c.2086C>T
Colorectal Adenocarcinoma (TCGA, PanCancer Atlas)	TCGA-G4-6320-01	Colon Adenocarcinoma	R179W	OncoKB: NA;CIViC: NA;MyCancerGenome: not present;CancerHotspot: no;3DHotspot: no	MutationAssessor: impact: medium, score: 2.63;SIFT: impact: deleterious, score: 0;Polyphen-2: impact: probably_damaging, score: 0.991	Missense_Mutation	shallowdel	2	.	.	.	21	33297053	33297053	C	T	0.31		15	34		61	1015	2019-02-11	ENST00000270112.2:c.535C>T	4.04256e-06		rs1233392236
Colorectal Adenocarcinoma (TCGA, PanCancer Atlas)	TCGA-F5-6814-01	Rectal Adenocarcinoma	A316V	OncoKB: NA;CIViC: NA;MyCancerGenome: not present;CancerHotspot: no;3DHotspot: no	MutationAssessor: impact: medium, score: 2.02;SIFT: impact: deleterious, score: 0.03;Polyphen-2: impact: probably_damaging, score: 0.937	Missense_Mutation	shallowdel	1	.	.	.	21	33340634	33340634	C	T	0.19		5	22		47	9457	2019-06-11	ENST00000270112.2:c.947C>T	7.95539e-06		rs755514543
Colorectal Adenocarcinoma (TCGA, PanCancer Atlas)	TCGA-AG-A026-01	Rectal Adenocarcinoma	T264M	OncoKB: NA;CIViC: NA;MyCancerGenome: not present;CancerHotspot: no;3DHotspot: no	MutationAssessor: impact: low, score: 0.905;SIFT: impact: deleterious, score: 0.01;Polyphen-2: impact: probably_damaging, score: 0.991	Missense_Mutation	diploid	1	.	.	.	21	33331199	33331199	C	T	0.31		73	164		243	202	2019-05-11	ENST00000270112.2:c.791C>T	1.20369e-05		rs576162040
Colorectal Adenocarcinoma (TCGA, PanCancer Atlas)	TCGA-AA-A010-01	Colon Adenocarcinoma	P604S	OncoKB: NA;CIViC: NA;MyCancerGenome: not present;CancerHotspot: no;3DHotspot: no	MutationAssessor: impact: neutral, score: 0.695;SIFT: impact: tolerated_low_confidence, score: 0.13;Polyphen-2: impact: benign, score: 0.015	Missense_Mutation	diploid	1	.	.	.	21	33371162	33371162	C	T	0.24		22	68		19	7502	2019-11-11	ENST00000270112.2:c.1810C>T
Colorectal Adenocarcinoma (TCGA, PanCancer Atlas)	TCGA-AA-A022-01	Colon Adenocarcinoma	K100Rfs*18	OncoKB: NA;CIViC: NA;MyCancerGenome: not present;CancerHotspot: no;3DHotspot: no	MutationAssessor: Error;SIFT: impact: undefined, score: undefined;Polyphen-2: impact: undefined, score: undefined	Frame_Shift_Del	shallowdel	1	.	.	.	21	33296813	33296813	A	-	0.32		24	52		102	1466	2019-02-11	ENST00000270112.2:c.299del
Colorectal Adenocarcinoma (TCGA, PanCancer Atlas)	TCGA-A6-6780-01	Mucinous Adenocarcinoma of the Colon and Rectum	R110*	OncoKB: NA;CIViC: NA;MyCancerGenome: not present;CancerHotspot: no;3DHotspot: no	MutationAssessor: Error;SIFT: impact: undefined, score: undefined;Polyphen-2: impact: undefined, score: undefined	Nonsense_Mutation	diploid	1	.	.	.	21	33296846	33296846	C	T	0.34		20	38		71	1177	2019-02-11	ENST00000270112.2:c.328C>T
Colorectal Adenocarcinoma (TCGA, PanCancer Atlas)	TCGA-AG-A002-01	Rectal Adenocarcinoma	X496_splice	OncoKB: NA;CIViC: NA;MyCancerGenome: not present;CancerHotspot: no;3DHotspot: no	MutationAssessor: impact: , score: undefined;SIFT: impact: undefined, score: undefined;Polyphen-2: impact: undefined, score: undefined	Splice_Region	diploid		.	.	.	21	33370836	33370836	C	T	0.41		37	53		108	11438		ENST00000270112.2:c.1487-3C>T	0		rs1205188885
Colorectal Adenocarcinoma (TCGA, PanCancer Atlas)	TCGA-G4-6586-01	Colon Adenocarcinoma	R485Q	OncoKB: NA;CIViC: NA;MyCancerGenome: not present;CancerHotspot: no;3DHotspot: no	MutationAssessor: impact: neutral, score: 0.55;SIFT: impact: tolerated_low_confidence, score: 0.12;Polyphen-2: impact: benign, score: 0.007	Missense_Mutation	diploid	1	.	.	.	21	33368229	33368229	G	A	0.3		31	71		136	1112	2019-10-11	ENST00000270112.2:c.1454G>A	4.78946e-05		rs769777844
Colorectal Adenocarcinoma (TCGA, PanCancer Atlas)	TCGA-G4-6588-01	Colon Adenocarcinoma	T132M	OncoKB: NA;CIViC: NA;MyCancerGenome: not present;CancerHotspot: no;3DHotspot: no	MutationAssessor: impact: medium, score: 2.875;SIFT: impact: deleterious, score: 0;Polyphen-2: impact: probably_damaging, score: 1	Missense_Mutation	diploid	1	.	.	.	21	33296913	33296913	C	T	0.38		53	88		135	1966	2019-02-11	ENST00000270112.2:c.395C>T	3.97646e-06		rs761716649
Colorectal Adenocarcinoma (TCGA, PanCancer Atlas)	TCGA-SS-A7HO-01	Colon Adenocarcinoma	Q466K	OncoKB: NA;CIViC: NA;MyCancerGenome: not present;CancerHotspot: no;3DHotspot: no	MutationAssessor: impact: low, score: 0.805;SIFT: impact: deleterious_low_confidence, score: 0.04;Polyphen-2: impact: benign, score: 0.039	Missense_Mutation	shallowdel		.	.	.	21	33368171	33368171	C	A	0.34		39	75		153	145	2019-10-11	ENST00000270112.2:c.1396C>A
Colorectal Adenocarcinoma (TCGA, PanCancer Atlas)	TCGA-WS-AB45-01	Mucinous Adenocarcinoma of the Colon and Rectum	A230T	OncoKB: NA;CIViC: NA;MyCancerGenome: not present;CancerHotspot: no;3DHotspot: no	MutationAssessor: impact: low, score: 0.905;SIFT: impact: deleterious, score: 0.01;Polyphen-2: impact: probably_damaging, score: 0.912	Missense_Mutation	diploid	1	.	.	.	21	33318425	33318425	G	A	0.17		13	65		73	2524	2019-04-11	ENST00000270112.2:c.688G>A
Glioblastoma Multiforme (TCGA, PanCancer Atlas)	TCGA-06-5413-01	Glioblastoma Multiforme	R119C	OncoKB: NA;CIViC: NA;MyCancerGenome: not present;CancerHotspot: no;3DHotspot: no	MutationAssessor: impact: medium, score: 2;SIFT: impact: deleterious, score: 0;Polyphen-2: impact: probably_damaging, score: 0.996	Missense_Mutation	diploid	3	.	.	.	21	33296873	33296873	C	T	0.28		20	51		63	41	2019-02-11	ENST00000270112.2:c.355C>T	7.95336e-06		rs775412939
Glioblastoma Multiforme (TCGA, PanCancer Atlas)	TCGA-19-5956-01	Glioblastoma Multiforme	R119C	OncoKB: NA;CIViC: NA;MyCancerGenome: not present;CancerHotspot: no;3DHotspot: no	MutationAssessor: impact: medium, score: 2;SIFT: impact: deleterious, score: 0;Polyphen-2: impact: probably_damaging, score: 0.996	Missense_Mutation	diploid	3	.	.	.	21	33296873	33296873	C	T	0.09		6	64		73	6910	2019-02-11	ENST00000270112.2:c.355C>T	7.95336e-06		rs775412939
Glioblastoma Multiforme (TCGA, PanCancer Atlas)	TCGA-14-1043-01	Glioblastoma Multiforme	D279E	OncoKB: NA;CIViC: NA;MyCancerGenome: not present;CancerHotspot: no;3DHotspot: no	MutationAssessor: impact: neutral, score: 0.46;SIFT: impact: deleterious, score: 0.05;Polyphen-2: impact: benign, score: 0.212	Missense_Mutation	diploid	1	.	.	.	21	33331245	33331245	C	A	0.22		26	91		96	18	2019-05-11	ENST00000270112.2:c.837C>A
Kidney Renal Clear Cell Carcinoma (TCGA, PanCancer Atlas)	TCGA-DV-A4W0-01	Renal Clear Cell Carcinoma	R298C	OncoKB: NA;CIViC: NA;MyCancerGenome: not present;CancerHotspot: no;3DHotspot: no	MutationAssessor: impact: low, score: 1.585;SIFT: impact: deleterious, score: 0;Polyphen-2: impact: benign, score: 0.222	Missense_Mutation	gain		.	.	.	21	33340579	33340579	C	T	0.19		32	133		130	60	2019-06-11	ENST00000270112.2:c.892C>T	7.95665e-06		rs534370710
Kidney Renal Clear Cell Carcinoma (TCGA, PanCancer Atlas)	TCGA-CJ-5681-01	Renal Clear Cell Carcinoma	HUNK-MAMLD1	OncoKB: NA;CIViC: NA;MyCancerGenome: not present;CancerHotspot: no;3DHotspot: no		Fusion	shallowdel		NA	NA	WashU	NA	-1	-1	NA								21
Kidney Renal Papillary Cell Carcinoma (TCGA, PanCancer Atlas)	TCGA-GL-8500-01	Papillary Renal Cell Carcinoma	M671L	OncoKB: NA;CIViC: NA;MyCancerGenome: not present;CancerHotspot: no;3DHotspot: no	MutationAssessor: impact: low, score: 1.04;SIFT: impact: deleterious_low_confidence, score: 0.02;Polyphen-2: impact: possibly_damaging, score: 0.651	Missense_Mutation	diploid	2	.	.	.	21	33371363	33371363	A	C	0.33		35	72		136	70	2019-11-11	ENST00000270112.2:c.2011A>C
Kidney Renal Papillary Cell Carcinoma (TCGA, PanCancer Atlas)	TCGA-KV-A74V-01	Papillary Renal Cell Carcinoma	L611H	OncoKB: NA;CIViC: NA;MyCancerGenome: not present;CancerHotspot: no;3DHotspot: no	MutationAssessor: impact: neutral, score: 0.695;SIFT: impact: deleterious_low_confidence, score: 0.03;Polyphen-2: impact: possibly_damaging, score: 0.533	Missense_Mutation	shallowdel		.	.	.	21	33371184	33371184	T	A	0.82		31	7		97	24	2019-11-11	ENST00000270112.2:c.1832T>A
Kidney Renal Papillary Cell Carcinoma (TCGA, PanCancer Atlas)	TCGA-B9-A5W9-01	Papillary Renal Cell Carcinoma	DYRK1A-HUNK	OncoKB: NA;CIViC: NA;MyCancerGenome: not present;CancerHotspot: no;3DHotspot: no		Fusion	gain		NA	NA	WashU	NA	-1	-1	NA								46
Liver Hepatocellular Carcinoma (TCGA, PanCancer Atlas)	TCGA-DD-A1EE-01	Hepatocellular Carcinoma	R110Q	OncoKB: NA;CIViC: NA;MyCancerGenome: not present;CancerHotspot: no;3DHotspot: no	MutationAssessor: impact: medium, score: 2.29;SIFT: impact: deleterious, score: 0;Polyphen-2: impact: probably_damaging, score: 1	Missense_Mutation	diploid		.	.	.	21	33296847	33296847	G	A	0.13		16	103		69	664	2019-02-11	ENST00000270112.2:c.329G>A			rs1352771277
Liver Hepatocellular Carcinoma (TCGA, PanCancer Atlas)	TCGA-G3-A25Z-01	Hepatocellular Carcinoma	R110Q	OncoKB: NA;CIViC: NA;MyCancerGenome: not present;CancerHotspot: no;3DHotspot: no	MutationAssessor: impact: medium, score: 2.29;SIFT: impact: deleterious, score: 0;Polyphen-2: impact: probably_damaging, score: 1	Missense_Mutation	shallowdel		.	.	.	21	33296847	33296847	G	A	0.3		17	39		35	88	2019-02-11	ENST00000270112.2:c.329G>A			rs1352771277
Liver Hepatocellular Carcinoma (TCGA, PanCancer Atlas)	TCGA-DD-AADO-01	Hepatocellular Carcinoma	I547F	OncoKB: NA;CIViC: NA;MyCancerGenome: not present;CancerHotspot: no;3DHotspot: no	MutationAssessor: impact: neutral, score: 0.345;SIFT: impact: tolerated_low_confidence, score: 0.73;Polyphen-2: impact: benign, score: 0.024	Missense_Mutation	diploid		.	.	.	21	33370991	33370991	A	T	0.31		24	54		89	199	2019-11-11	ENST00000270112.2:c.1639A>T
Liver Hepatocellular Carcinoma (TCGA, PanCancer Atlas)	TCGA-BC-A10T-01	Hepatocellular Carcinoma	N336K	OncoKB: NA;CIViC: NA;MyCancerGenome: not present;CancerHotspot: no;3DHotspot: no	MutationAssessor: impact: low, score: 0.895;SIFT: impact: deleterious, score: 0.01;Polyphen-2: impact: possibly_damaging, score: 0.71	Missense_Mutation	diploid	2	.	.	.	21	33340695	33340695	C	A	0.33		28	58		52	65	2019-06-11	ENST00000270112.2:c.1008C>A
Lung Adenocarcinoma (TCGA, PanCancer Atlas)	TCGA-55-6972-01	Lung Adenocarcinoma	R370P	OncoKB: NA;CIViC: NA;MyCancerGenome: not present;CancerHotspot: no;3DHotspot: no	MutationAssessor: impact: low, score: 0.895;SIFT: impact: deleterious, score: 0;Polyphen-2: impact: probably_damaging, score: 0.985	Missense_Mutation	shallowdel	1	.	.	.	21	33346965	33346965	G	C	0.78		50	14		103	264	2019-07-11	ENST00000270112.2:c.1109G>C
Lung Adenocarcinoma (TCGA, PanCancer Atlas)	TCGA-78-7542-01	Lung Adenocarcinoma	Q113E	OncoKB: NA;CIViC: NA;MyCancerGenome: not present;CancerHotspot: no;3DHotspot: no	MutationAssessor: impact: neutral, score: -0.57;SIFT: impact: tolerated, score: 0.05;Polyphen-2: impact: possibly_damaging, score: 0.647	Missense_Mutation	gain	1	.	.	.	21	33296855	33296855	C	G	0.13		8	55		62	327	2019-02-11	ENST00000270112.2:c.337C>G
Lung Adenocarcinoma (TCGA, PanCancer Atlas)	TCGA-44-6778-01	Lung Adenocarcinoma	L355Q	OncoKB: NA;CIViC: NA;MyCancerGenome: not present;CancerHotspot: no;3DHotspot: no	MutationAssessor: impact: low, score: 0.895;SIFT: impact: deleterious, score: 0;Polyphen-2: impact: probably_damaging, score: 0.987	Missense_Mutation	shallowdel	1	.	.	.	21	33346920	33346920	T	A	0.4		38	57		123	358	2019-07-11	ENST00000270112.2:c.1064T>A
Lung Adenocarcinoma (TCGA, PanCancer Atlas)	TCGA-44-8119-01	Lung Adenocarcinoma	V44L	OncoKB: NA;CIViC: NA;MyCancerGenome: not present;CancerHotspot: no;3DHotspot: no	MutationAssessor: impact: neutral, score: 0.345;SIFT: impact: tolerated, score: 0.32;Polyphen-2: impact: benign, score: 0.011	Missense_Mutation	diploid	1	.	.	.	21	33246117	33246117	G	T	0.57		12	9		28	581	2019-01-11	ENST00000270112.2:c.130G>T
Lung Adenocarcinoma (TCGA, PanCancer Atlas)	TCGA-55-8203-01	Lung Adenocarcinoma	R675H	OncoKB: NA;CIViC: NA;MyCancerGenome: not present;CancerHotspot: no;3DHotspot: no	MutationAssessor: impact: low, score: 1.04;SIFT: impact: deleterious_low_confidence, score: 0;Polyphen-2: impact: probably_damaging, score: 0.991	Missense_Mutation	shallowdel		.	.	.	21	33371376	33371376	G	A	0.08	0.0096	5	59	1	103	387	2019-11-11	ENST00000270112.2:c.2024G>A	1.98956e-05		rs749847029
Lung Adenocarcinoma (TCGA, PanCancer Atlas)	TCGA-73-4666-01	Lung Adenocarcinoma	M558V	OncoKB: NA;CIViC: NA;MyCancerGenome: not present;CancerHotspot: no;3DHotspot: no	MutationAssessor: impact: neutral, score: 0.46;SIFT: impact: tolerated_low_confidence, score: 0.85;Polyphen-2: impact: benign, score: 0	Missense_Mutation	shallowdel	1	.	.	.	21	33371024	33371024	A	G	0.16		9	48		85	343	2019-11-11	ENST00000270112.2:c.1672A>G	3.97763e-06		rs751030404
Lung Adenocarcinoma (TCGA, PanCancer Atlas)	TCGA-L4-A4E5-01	Lung Adenocarcinoma	G215C	OncoKB: NA;CIViC: NA;MyCancerGenome: not present;CancerHotspot: no;3DHotspot: no	MutationAssessor: impact: medium, score: 2.125;SIFT: impact: deleterious, score: 0;Polyphen-2: impact: probably_damaging, score: 0.975	Missense_Mutation	diploid		.	.	.	21	33318380	33318380	G	T	0.27		35	93		94	298	2019-04-11	ENST00000270112.2:c.643G>T
Lung Adenocarcinoma (TCGA, PanCancer Atlas)	TCGA-MP-A4T8-01	Lung Adenocarcinoma	Q312*	OncoKB: NA;CIViC: NA;MyCancerGenome: not present;CancerHotspot: no;3DHotspot: no	MutationAssessor: Error;SIFT: impact: undefined, score: undefined;Polyphen-2: impact: undefined, score: undefined	Nonsense_Mutation	diploid		.	.	.	21	33340621	33340621	C	T	0.17		13	65		89	108	2019-06-11	ENST00000270112.2:c.934C>T
Lung Adenocarcinoma (TCGA, PanCancer Atlas)	TCGA-05-4398-01	Lung Adenocarcinoma	BRWD1-HUNK	OncoKB: NA;CIViC: NA;MyCancerGenome: not present;CancerHotspot: no;3DHotspot: no		Fusion	shallowdel		NA	NA	WashU	NA	-1	-1	NA								665
Lung Squamous Cell Carcinoma (TCGA, PanCancer Atlas)	TCGA-18-3416-01	Lung Squamous Cell Carcinoma	R673S	OncoKB: NA;CIViC: NA;MyCancerGenome: not present;CancerHotspot: no;3DHotspot: no	MutationAssessor: impact: low, score: 1.04;SIFT: impact: deleterious_low_confidence, score: 0;Polyphen-2: impact: probably_damaging, score: 0.977	Missense_Mutation	shallowdel	1	.	.	.	21	33371371	33371371	G	T	0.33	0.01	14	29	1	75	574	2019-11-11	ENST00000270112.2:c.2019G>T
Lung Squamous Cell Carcinoma (TCGA, PanCancer Atlas)	TCGA-21-5787-01	Lung Squamous Cell Carcinoma	K151E	OncoKB: NA;CIViC: NA;MyCancerGenome: not present;CancerHotspot: no;3DHotspot: no	MutationAssessor: impact: low, score: 1;SIFT: impact: tolerated, score: 0.15;Polyphen-2: impact: possibly_damaging, score: 0.747	Missense_Mutation	shallowdel	2	.	.	.	21	33296969	33296969	A	G	0.46		35	41		93	378	2019-02-11	ENST00000270112.2:c.451A>G
Lung Squamous Cell Carcinoma (TCGA, PanCancer Atlas)	TCGA-33-4566-01	Lung Squamous Cell Carcinoma	S269I	OncoKB: NA;CIViC: NA;MyCancerGenome: not present;CancerHotspot: no;3DHotspot: no	MutationAssessor: impact: low, score: 1.3;SIFT: impact: deleterious, score: 0;Polyphen-2: impact: probably_damaging, score: 0.981	Missense_Mutation	gain	1	.	.	.	21	33331214	33331214	G	T	0.64	0.0051	122	68	1	194	1197	2019-05-11	ENST00000270112.2:c.806G>T
Lung Squamous Cell Carcinoma (TCGA, PanCancer Atlas)	TCGA-66-2785-01	Lung Squamous Cell Carcinoma	S339F	OncoKB: NA;CIViC: NA;MyCancerGenome: not present;CancerHotspot: no;3DHotspot: no	MutationAssessor: impact: neutral, score: 0;SIFT: impact: tolerated, score: 0.32;Polyphen-2: impact: benign, score: 0.195	Missense_Mutation	diploid	1	.	.	.	21	33346872	33346872	C	T	0.14		34	204		253	1029	2019-07-11	ENST00000270112.2:c.1016C>T
Lung Squamous Cell Carcinoma (TCGA, PanCancer Atlas)	TCGA-60-2703-01	Lung Squamous Cell Carcinoma	S517F	OncoKB: NA;CIViC: NA;MyCancerGenome: not present;CancerHotspot: no;3DHotspot: no	MutationAssessor: impact: low, score: 0.975;SIFT: impact: deleterious_low_confidence, score: 0;Polyphen-2: impact: probably_damaging, score: 0.991	Missense_Mutation	shallowdel		.	.	.	21	33370902	33370902	C	T	0.23		21	71		95	280	2019-11-11	ENST00000270112.2:c.1550C>T
Lung Squamous Cell Carcinoma (TCGA, PanCancer Atlas)	TCGA-77-8144-01	Lung Squamous Cell Carcinoma	G356V	OncoKB: NA;CIViC: NA;MyCancerGenome: not present;CancerHotspot: no;3DHotspot: no	MutationAssessor: impact: low, score: 0.895;SIFT: impact: deleterious, score: 0;Polyphen-2: impact: probably_damaging, score: 0.972	Missense_Mutation	diploid		.	.	.	21	33346923	33346923	G	T	0.33	0.0054	54	108	1	183	363	2019-07-11	ENST00000270112.2:c.1067G>T
Lung Squamous Cell Carcinoma (TCGA, PanCancer Atlas)	TCGA-NC-A5HQ-01	Lung Squamous Cell Carcinoma	P601Q	OncoKB: NA;CIViC: NA;MyCancerGenome: not present;CancerHotspot: no;3DHotspot: no	MutationAssessor: impact: low, score: 1.04;SIFT: impact: deleterious_low_confidence, score: 0;Polyphen-2: impact: benign, score: 0.034	Missense_Mutation	shallowdel		.	.	.	21	33371154	33371154	C	A	0.17		7	33		38	308	2019-11-11	ENST00000270112.2:c.1802C>A
Lung Squamous Cell Carcinoma (TCGA, PanCancer Atlas)	TCGA-37-4130-01	Lung Squamous Cell Carcinoma	M149I	OncoKB: NA;CIViC: NA;MyCancerGenome: not present;CancerHotspot: no;3DHotspot: no	MutationAssessor: impact: neutral, score: 0.25;SIFT: impact: deleterious, score: 0.04;Polyphen-2: impact: benign, score: 0.376	Missense_Mutation	shallowdel		.	.	.	21	33296965	33296965	G	T	0.44		61	77		272	1016	2019-02-11	ENST00000270112.2:c.447G>T
NCI-60 Cell Lines (NCI, Cancer Res 2012)	KM12	Colorectal Adenocarcinoma	S594F	OncoKB: NA;CIViC: NA;MyCancerGenome: not present;CancerHotspot: no;3DHotspot: no	MutationAssessor: impact: low, score: 0.975;SIFT: impact: deleterious_low_confidence, score: 0;Polyphen-2: impact: possibly_damaging, score: 0.642	Missense_Mutation	shallowdel	1	NA	NA	discover.nci.nih.gov	21	33371133	33371133	C	T							1961	2019-11-11	ENST00000270112.2:c.1781C>T
NCI-60 Cell Lines (NCI, Cancer Res 2012)	HCC_2998	Colorectal Adenocarcinoma	K100N	OncoKB: NA;CIViC: NA;MyCancerGenome: not present;CancerHotspot: no;3DHotspot: no	MutationAssessor: impact: low, score: 1.23;SIFT: impact: deleterious, score: 0.05;Polyphen-2: impact: benign, score: 0.376	Missense_Mutation	diploid	1	NA	NA	discover.nci.nih.gov	21	33296818	33296818	G	T							5551	2019-02-11	ENST00000270112.2:c.300G>T	3.9814e-06		rs781669281
Ovarian Serous Cystadenocarcinoma (TCGA, PanCancer Atlas)	TCGA-13-1505-01	Serous Ovarian Cancer	S454F	OncoKB: NA;CIViC: NA;MyCancerGenome: not present;CancerHotspot: no;3DHotspot: no	MutationAssessor: impact: neutral, score: 0.345;SIFT: impact: tolerated_low_confidence, score: 0.09;Polyphen-2: impact: possibly_damaging, score: 0.556	Missense_Mutation	diploid	1	.	.	.	21	33368136	33368136	C	T	0.15		16	91		90	74	2019-10-11	ENST00000270112.2:c.1361C>T
Ovarian Serous Cystadenocarcinoma (TCGA, PanCancer Atlas)	TCGA-13-0889-01	Serous Ovarian Cancer	L127Pfs*2	OncoKB: NA;CIViC: NA;MyCancerGenome: not present;CancerHotspot: no;3DHotspot: no	MutationAssessor: Error;SIFT: impact: undefined, score: undefined;Polyphen-2: impact: undefined, score: undefined	Frame_Shift_Ins	diploid		.	.	.	21	33296894	33296895	-	T	0.09		9	87		532	1066	2019-02-11	ENST00000270112.2:c.377dup
Ovarian Serous Cystadenocarcinoma (TCGA, PanCancer Atlas)	TCGA-13-0889-01	Serous Ovarian Cancer	Y401Lfs*19	OncoKB: NA;CIViC: NA;MyCancerGenome: not present;CancerHotspot: no;3DHotspot: no	MutationAssessor: Error;SIFT: impact: undefined, score: undefined;Polyphen-2: impact: undefined, score: undefined	Frame_Shift_Ins	diploid		.	.	.	21	33355864	33355865	-	C	0.08		8	89		89	1066	2019-08-11	ENST00000270112.2:c.1200dup
Ovarian Serous Cystadenocarcinoma (TCGA, PanCancer Atlas)	TCGA-23-1118-01	Serous Ovarian Cancer	N283Y	OncoKB: NA;CIViC: NA;MyCancerGenome: not present;CancerHotspot: no;3DHotspot: no	MutationAssessor: impact: neutral, score: 0.345;SIFT: impact: deleterious, score: 0;Polyphen-2: impact: possibly_damaging, score: 0.698	Missense_Mutation	diploid		.	.	.	21	33331255	33331255	A	T	0.07		21	259		228	101	2019-05-11	ENST00000270112.2:c.847A>T
Ovarian Serous Cystadenocarcinoma (TCGA, PanCancer Atlas)	TCGA-61-2113-01	Serous Ovarian Cancer	A683P	OncoKB: NA;CIViC: NA;MyCancerGenome: not present;CancerHotspot: no;3DHotspot: no	MutationAssessor: impact: low, score: 0.805;SIFT: impact: tolerated_low_confidence, score: 0.28;Polyphen-2: impact: benign, score: 0.062	Missense_Mutation	shallowdel		.	.	.	21	33371399	33371399	G	C	0.14		13	79		137	229	2019-11-11	ENST00000270112.2:c.2047G>C
Pancreatic Adenocarcinoma (TCGA, PanCancer Atlas)	TCGA-HZ-A77Q-01	Pancreatic Adenocarcinoma	K188E	OncoKB: NA;CIViC: NA;MyCancerGenome: not present;CancerHotspot: no;3DHotspot: no	MutationAssessor: impact: high, score: 4.67;SIFT: impact: deleterious, score: 0;Polyphen-2: impact: probably_damaging, score: 1	Missense_Mutation	shallowdel		.	.	.	21	33312484	33312484	A	G	0.05		13	267		55	48	2019-03-11	ENST00000270112.2:c.562A>G
Prostate Adenocarcinoma (TCGA, PanCancer Atlas)	TCGA-XJ-A83F-01	Prostate Adenocarcinoma	S217L	OncoKB: NA;CIViC: NA;MyCancerGenome: not present;CancerHotspot: no;3DHotspot: no	MutationAssessor: impact: low, score: 1.45;SIFT: impact: deleterious, score: 0.01;Polyphen-2: impact: possibly_damaging, score: 0.592	Missense_Mutation	diploid		.	.	.	21	33318387	33318387	C	T	0.34		55	106		135	29	2019-04-11	ENST00000270112.2:c.650C>T	7.96178e-06		rs773621924
Skin Cutaneous Melanoma (TCGA, PanCancer Atlas)	TCGA-EB-A3XC-01	Cutaneous Melanoma	D342N	OncoKB: NA;CIViC: NA;MyCancerGenome: not present;CancerHotspot: no;3DHotspot: no	MutationAssessor: impact: low, score: 0.895;SIFT: impact: deleterious, score: 0;Polyphen-2: impact: benign, score: 0.205	Missense_Mutation		1	.	.	.	21	33346880	33346880	G	A	0.28		32	81		211	341	2019-07-11	ENST00000270112.2:c.1024G>A
Skin Cutaneous Melanoma (TCGA, PanCancer Atlas)	TCGA-BF-A5EQ-01	Cutaneous Melanoma	R567C	OncoKB: NA;CIViC: NA;MyCancerGenome: not present;CancerHotspot: no;3DHotspot: no	MutationAssessor: impact: low, score: 1.04;SIFT: impact: deleterious_low_confidence, score: 0;Polyphen-2: impact: probably_damaging, score: 0.993	Missense_Mutation		3	.	.	.	21	33371051	33371051	C	T	0.31		21	47		49	500	2019-11-11	ENST00000270112.2:c.1699C>T	8.35402e-05		rs141493785
Skin Cutaneous Melanoma (TCGA, PanCancer Atlas)	TCGA-D3-A51R-06	Cutaneous Melanoma	R567C	OncoKB: NA;CIViC: NA;MyCancerGenome: not present;CancerHotspot: no;3DHotspot: no	MutationAssessor: impact: low, score: 1.04;SIFT: impact: deleterious_low_confidence, score: 0;Polyphen-2: impact: probably_damaging, score: 0.993	Missense_Mutation	diploid	3	.	.	.	21	33371051	33371051	C	T	0.28		7	18		25	592	2019-11-11	ENST00000270112.2:c.1699C>T	8.35402e-05		rs141493785
Skin Cutaneous Melanoma (TCGA, PanCancer Atlas)	TCGA-D3-A8GB-06	Cutaneous Melanoma	R567C	OncoKB: NA;CIViC: NA;MyCancerGenome: not present;CancerHotspot: no;3DHotspot: no	MutationAssessor: impact: low, score: 1.04;SIFT: impact: deleterious_low_confidence, score: 0;Polyphen-2: impact: probably_damaging, score: 0.993	Missense_Mutation	diploid	3	.	.	.	21	33371051	33371051	C	T	0.15		10	56		56	858	2019-11-11	ENST00000270112.2:c.1699C>T	8.35402e-05		rs141493785
Skin Cutaneous Melanoma (TCGA, PanCancer Atlas)	TCGA-FW-A3TV-06	Cutaneous Melanoma	R567C	OncoKB: NA;CIViC: NA;MyCancerGenome: not present;CancerHotspot: no;3DHotspot: no	MutationAssessor: impact: low, score: 1.04;SIFT: impact: deleterious_low_confidence, score: 0;Polyphen-2: impact: probably_damaging, score: 0.993	Missense_Mutation	diploid	3	.	.	.	21	33371051	33371051	C	T	0.23		13	44		61	273	2019-11-11	ENST00000270112.2:c.1699C>T	8.35402e-05		rs141493785
Skin Cutaneous Melanoma (TCGA, PanCancer Atlas)	TCGA-EE-A2A5-06	Cutaneous Melanoma	G543R	OncoKB: NA;CIViC: NA;MyCancerGenome: not present;CancerHotspot: no;3DHotspot: no	MutationAssessor: impact: neutral, score: 0.695;SIFT: impact: tolerated_low_confidence, score: 0.14;Polyphen-2: impact: benign, score: 0.12	Missense_Mutation	gain	1	.	.	.	21	33370979	33370979	G	A	0.43		18	24		29	472	2019-11-11	ENST00000270112.2:c.1627G>A	2.78467e-05		rs532775196
Skin Cutaneous Melanoma (TCGA, PanCancer Atlas)	TCGA-GN-A266-06	Cutaneous Melanoma	G709R	OncoKB: NA;CIViC: NA;MyCancerGenome: not present;CancerHotspot: no;3DHotspot: no	MutationAssessor: impact: low, score: 0.805;SIFT: impact: deleterious_low_confidence, score: 0.01;Polyphen-2: impact: benign, score: 0.198	Missense_Mutation	shallowdel		.	.	.	21	33371477	33371477	G	A	0.38	0.01	18	30	1	88	3279	2019-11-11	ENST00000270112.2:c.2125G>A
Skin Cutaneous Melanoma (TCGA, PanCancer Atlas)	TCGA-EE-A29D-06	Cutaneous Melanoma	E266K	OncoKB: NA;CIViC: NA;MyCancerGenome: not present;CancerHotspot: no;3DHotspot: no	MutationAssessor: impact: low, score: 1.42;SIFT: impact: deleterious, score: 0.01;Polyphen-2: impact: probably_damaging, score: 0.982	Missense_Mutation	gain	1	.	.	.	21	33331204	33331204	G	A	0.26		32	89		111	3096	2019-05-11	ENST00000270112.2:c.796G>A
Skin Cutaneous Melanoma (TCGA, PanCancer Atlas)	TCGA-EE-A3AE-06	Cutaneous Melanoma	R318C	OncoKB: NA;CIViC: NA;MyCancerGenome: not present;CancerHotspot: no;3DHotspot: no	MutationAssessor: impact: low, score: 1.585;SIFT: impact: deleterious, score: 0.01;Polyphen-2: impact: probably_damaging, score: 0.971	Missense_Mutation	diploid	1	.	.	.	21	33340639	33340639	C	T	0.36		24	43		137	1240	2019-06-11	ENST00000270112.2:c.952C>T	3.97772e-05		rs192440238
Skin Cutaneous Melanoma (TCGA, PanCancer Atlas)	TCGA-EE-A2MN-06	Cutaneous Melanoma	R581M	OncoKB: NA;CIViC: NA;MyCancerGenome: not present;CancerHotspot: no;3DHotspot: no	MutationAssessor: impact: low, score: 0.975;SIFT: impact: deleterious_low_confidence, score: 0;Polyphen-2: impact: possibly_damaging, score: 0.781	Missense_Mutation	shallowdel		.	.	.	21	33371094	33371094	G	T	0.17		4	19		24	284	2019-11-11	ENST00000270112.2:c.1742G>T
Skin Cutaneous Melanoma (TCGA, PanCancer Atlas)	TCGA-IH-A3EA-01	Cutaneous Melanoma	S299F	OncoKB: NA;CIViC: NA;MyCancerGenome: not present;CancerHotspot: no;3DHotspot: no	MutationAssessor: impact: medium, score: 2.265;SIFT: impact: deleterious, score: 0.04;Polyphen-2: impact: possibly_damaging, score: 0.747	Missense_Mutation		1	.	.	.	21	33340583	33340583	C	T	0.22		25	91		149	1267	2019-06-11	ENST00000270112.2:c.896C>T
Skin Cutaneous Melanoma (TCGA, PanCancer Atlas)	TCGA-EB-A430-01	Cutaneous Melanoma	K444*	OncoKB: NA;CIViC: NA;MyCancerGenome: not present;CancerHotspot: no;3DHotspot: no	MutationAssessor: Error;SIFT: impact: undefined, score: undefined;Polyphen-2: impact: undefined, score: undefined	Nonsense_Mutation		1	.	.	.	21	33368105	33368105	A	T	0.22		26	91		92	343	2019-10-11	ENST00000270112.2:c.1330A>T
Skin Cutaneous Melanoma (TCGA, PanCancer Atlas)	TCGA-D3-A3C7-06	Cutaneous Melanoma	S463*	OncoKB: NA;CIViC: NA;MyCancerGenome: not present;CancerHotspot: no;3DHotspot: no	MutationAssessor: Error;SIFT: impact: undefined, score: undefined;Polyphen-2: impact: undefined, score: undefined	Nonsense_Mutation	diploid		.	.	.	21	33368163	33368163	C	A	0.1		4	36		32	1445	2019-10-11	ENST00000270112.2:c.1388C>A
Skin Cutaneous Melanoma (TCGA, PanCancer Atlas)	TCGA-D9-A1X3-06	Cutaneous Melanoma	G391V	OncoKB: NA;CIViC: NA;MyCancerGenome: not present;CancerHotspot: no;3DHotspot: no	MutationAssessor: impact: neutral, score: 0.55;SIFT: impact: deleterious, score: 0;Polyphen-2: impact: benign, score: 0.198	Missense_Mutation	diploid		.	.	.	21	33347028	33347028	G	T	0.09		5	48		58	414	2019-07-11	ENST00000270112.2:c.1172G>T
Skin Cutaneous Melanoma (TCGA, PanCancer Atlas)	TCGA-DA-A95Z-06	Cutaneous Melanoma	E175K	OncoKB: NA;CIViC: NA;MyCancerGenome: not present;CancerHotspot: no;3DHotspot: no	MutationAssessor: impact: neutral, score: 0.405;SIFT: impact: deleterious, score: 0;Polyphen-2: impact: possibly_damaging, score: 0.524	Missense_Mutation	shallowdel		.	.	.	21	33297041	33297041	G	A	0.44	0.01	30	38	1	98	1608	2019-02-11	ENST00000270112.2:c.523G>A
Skin Cutaneous Melanoma (TCGA, PanCancer Atlas)	TCGA-DA-A95Z-06	Cutaneous Melanoma	L300F	OncoKB: NA;CIViC: NA;MyCancerGenome: not present;CancerHotspot: no;3DHotspot: no	MutationAssessor: impact: medium, score: 2.52;SIFT: impact: deleterious, score: 0.04;Polyphen-2: impact: possibly_damaging, score: 0.78	Missense_Mutation	shallowdel		.	.	.	21	33340585	33340585	C	T	0.35		30	55		101	1608	2019-06-11	ENST00000270112.2:c.898C>T	3.97782e-06		rs1255409761
Skin Cutaneous Melanoma (TCGA, PanCancer Atlas)	TCGA-EB-A5UL-06	Cutaneous Melanoma	A433V	OncoKB: NA;CIViC: NA;MyCancerGenome: not present;CancerHotspot: no;3DHotspot: no	MutationAssessor: impact: neutral, score: 0.345;SIFT: impact: tolerated_low_confidence, score: 0.18;Polyphen-2: impact: benign, score: 0.026	Missense_Mutation	diploid		.	.	.	21	33362482	33362482	C	T	0.11		8	63		92	395	2019-09-11	ENST00000270112.2:c.1298C>T
Skin Cutaneous Melanoma (TCGA, PanCancer Atlas)	TCGA-EE-A17Z-06	Cutaneous Melanoma	S72Y	OncoKB: NA;CIViC: NA;MyCancerGenome: not present;CancerHotspot: no;3DHotspot: no	MutationAssessor: impact: medium, score: 2.86;SIFT: impact: deleterious, score: 0;Polyphen-2: impact: probably_damaging, score: 0.954	Missense_Mutation	diploid		.	.	.	21	33246202	33246202	C	A	0.12		3	23		13	1112	2019-01-11	ENST00000270112.2:c.215C>A
Skin Cutaneous Melanoma (TCGA, PanCancer Atlas)	TCGA-EE-A29Q-06	Cutaneous Melanoma	W247L	OncoKB: NA;CIViC: NA;MyCancerGenome: not present;CancerHotspot: no;3DHotspot: no	MutationAssessor: impact: high, score: 4.18;SIFT: impact: deleterious, score: 0;Polyphen-2: impact: probably_damaging, score: 0.998	Missense_Mutation	diploid		.	.	.	21	33318477	33318477	G	T	0.13		4	27		28	615	2019-04-11	ENST00000270112.2:c.740G>T
Skin Cutaneous Melanoma (TCGA, PanCancer Atlas)	TCGA-EE-A2GE-06	Cutaneous Melanoma	P654H	OncoKB: NA;CIViC: NA;MyCancerGenome: not present;CancerHotspot: no;3DHotspot: no	MutationAssessor: impact: low, score: 1.04;SIFT: impact: deleterious_low_confidence, score: 0;Polyphen-2: impact: probably_damaging, score: 0.998	Missense_Mutation	diploid		.	.	.	21	33371313	33371313	C	A	0.1		3	28		64	666	2019-11-11	ENST00000270112.2:c.1961C>A
Skin Cutaneous Melanoma (TCGA, PanCancer Atlas)	TCGA-EE-A2GT-06	Cutaneous Melanoma	E47*	OncoKB: NA;CIViC: NA;MyCancerGenome: not present;CancerHotspot: no;3DHotspot: no	MutationAssessor: Error;SIFT: impact: undefined, score: undefined;Polyphen-2: impact: undefined, score: undefined	Nonsense_Mutation	diploid		.	.	.	21	33246126	33246126	G	T	0.14		4	25		19	1692	2019-01-11	ENST00000270112.2:c.139G>T
Skin Cutaneous Melanoma (TCGA, PanCancer Atlas)	TCGA-EE-A2MQ-06	Cutaneous Melanoma	H55N	OncoKB: NA;CIViC: NA;MyCancerGenome: not present;CancerHotspot: no;3DHotspot: no	MutationAssessor: impact: neutral, score: 0;SIFT: impact: tolerated, score: 0.17;Polyphen-2: impact: benign, score: 0	Missense_Mutation	gain		.	.	.	21	33246150	33246150	C	A	0.09		4	40		28	624	2019-01-11	ENST00000270112.2:c.163C>A
Skin Cutaneous Melanoma (TCGA, PanCancer Atlas)	TCGA-ER-A19G-06	Cutaneous Melanoma	C638F	OncoKB: NA;CIViC: NA;MyCancerGenome: not present;CancerHotspot: no;3DHotspot: no	MutationAssessor: impact: neutral, score: 0;SIFT: impact: tolerated_low_confidence, score: 0.07;Polyphen-2: impact: benign, score: 0	Missense_Mutation	diploid		.	.	.	21	33371265	33371265	G	T	0.12		3	23		33	952	2019-11-11	ENST00000270112.2:c.1913G>T
Skin Cutaneous Melanoma (TCGA, PanCancer Atlas)	TCGA-FS-A1ZR-06	Cutaneous Melanoma	G446V	OncoKB: NA;CIViC: NA;MyCancerGenome: not present;CancerHotspot: no;3DHotspot: no	MutationAssessor: impact: low, score: 0.805;SIFT: impact: deleterious, score: 0.01;Polyphen-2: impact: benign, score: 0.255	Missense_Mutation	diploid		.	.	.	21	33368112	33368112	G	T	0.1	0.0082	9	79	1	121	1029	2019-10-11	ENST00000270112.2:c.1337G>T
Skin Cutaneous Melanoma (TCGA, PanCancer Atlas)	TCGA-GN-A266-06	Cutaneous Melanoma	K486N	OncoKB: NA;CIViC: NA;MyCancerGenome: not present;CancerHotspot: no;3DHotspot: no	MutationAssessor: impact: low, score: 0.805;SIFT: impact: deleterious_low_confidence, score: 0;Polyphen-2: impact: possibly_damaging, score: 0.534	Missense_Mutation	shallowdel		.	.	.	21	33368233	33368233	G	C	0.21		4	15		32	3279	2019-10-11	ENST00000270112.2:c.1458G>C
Skin Cutaneous Melanoma (TCGA, PanCancer Atlas)	TCGA-WE-AAA0-06	Cutaneous Melanoma	P631S	OncoKB: NA;CIViC: NA;MyCancerGenome: not present;CancerHotspot: no;3DHotspot: no	MutationAssessor: impact: neutral, score: 0.46;SIFT: impact: tolerated_low_confidence, score: 0.4;Polyphen-2: impact: benign, score: 0	Missense_Mutation	diploid		.	.	.	21	33371243	33371243	C	T	0.33		12	24		43	1220	2019-11-11	ENST00000270112.2:c.1891C>T
Skin Cutaneous Melanoma (TCGA, PanCancer Atlas)	TCGA-Z2-A8RT-06	Cutaneous Melanoma	P617S	OncoKB: NA;CIViC: NA;MyCancerGenome: not present;CancerHotspot: no;3DHotspot: no	MutationAssessor: impact: low, score: 0.895;SIFT: impact: tolerated_low_confidence, score: 0.3;Polyphen-2: impact: benign, score: 0.001	Missense_Mutation	diploid		.	.	.	21	33371201	33371201	C	T	0.34		19	37		60	2422	2019-11-11	ENST00000270112.2:c.1849C>T

## Sheet: Sheet2
Lung Adenocarcinoma (TCGA, PanCancer Atlas)	TCGA-55-6972-01	Lung Adenocarcinoma	R370P
Lung Adenocarcinoma (TCGA, PanCancer Atlas)	TCGA-78-7542-01	Lung Adenocarcinoma	Q113E
Lung Adenocarcinoma (TCGA, PanCancer Atlas)	TCGA-44-6778-01	Lung Adenocarcinoma	L355Q
Lung Adenocarcinoma (TCGA, PanCancer Atlas)	TCGA-44-8119-01	Lung Adenocarcinoma	V44L
Lung Adenocarcinoma (TCGA, PanCancer Atlas)	TCGA-55-8203-01	Lung Adenocarcinoma	R675H
Lung Adenocarcinoma (TCGA, PanCancer Atlas)	TCGA-73-4666-01	Lung Adenocarcinoma	M558V
Lung Adenocarcinoma (TCGA, PanCancer Atlas)	TCGA-L4-A4E5-01	Lung Adenocarcinoma	G215C
Lung Adenocarcinoma (TCGA, PanCancer Atlas)	TCGA-MP-A4T8-01	Lung Adenocarcinoma	Q312*

## Sheet: Breast
Study of Origin	Sample ID	Cancer Type	Cancer Type Detailed	Protein Change	Annotation	Functional Impact	Mutation Type	Variant Type	Copy #	COSMIC	MS	VS	Center	Chromosome	Start Pos	End Pos	Ref	Var	HGVSg	HGVSc	Allele Freq (T)	Allele Freq (N)	Variant Reads	Ref Reads	Variant Reads (Normal)	Ref Reads (Normal)	# Mut in Sample	Exon	gnomAD	ClinVar	dbSNP	SIGNAL	Adjuvant Chemotherapy	Adjuvant Treatment	Diagnosis Age	ER Status By IHC	Followup (years)	Fusion Status	Genomic Alterations	IHC-HER2	Local Regional Recurrence	Metastatic Site	Metastatic tumor indicator	MYB or MYBL1 Fusion	MYB-NFIB Fusion Gene Copy Number Alterations	MYB-NFIB FISH	MYB-NFIB Fusion Gene Non-synonymous Mutations	MYB-NFIB Rearrangement	Neoadjuvant Chemotherapy
Breast Invasive Carcinoma (TCGA, PanCancer Atlas)	TCGA-EW-A1J2-01	Breast Cancer	Breast Invasive Lobular Carcinoma	HUNK-MRAP	OncoKB: Unknown, level NA, resistance NA;CIViC: NA;MyCancerGenome: not present;CancerHotspot: no;3DHotspot: no	SIFT: NA;Polyphen-2: NA	fusion	FUSION	Gain				WashU	NA	-1												33								50
Breast Invasive Carcinoma (TCGA, PanCancer Atlas)	TCGA-E9-A22H-01	Breast Cancer	Breast Invasive Ductal Carcinoma	EVA1C-HUNK	OncoKB: Unknown, level NA, resistance NA;CIViC: NA;MyCancerGenome: not present;CancerHotspot: no;3DHotspot: no	SIFT: NA;Polyphen-2: NA	fusion	FUSION	Gain				WashU	NA	-1												25								42
Proteogenomic landscape of breast cancer (CPTAC, Cell 2020)	X01BR043		Invasive Breast Carcinoma	P345L	OncoKB: NA;CIViC: NA;MyCancerGenome: not present;CancerHotspot: no;3DHotspot: no	SIFT: impact: tolerated, score: 0.1;Polyphen-2: impact: benign, score: 0.053	Missense_Mutation	SNP	ShallowDel		NA	NA	.	21	33346890	33346890	C	T	21:g.33346890C>T	ENST00000270112.2:c.1034C>T	0.33		17	34		80	7909	2022-07-11
Proteogenomic landscape of breast cancer (CPTAC, Cell 2020)	X11BR019		Invasive Breast Carcinoma	G606R	OncoKB: NA;CIViC: NA;MyCancerGenome: not present;CancerHotspot: no;3DHotspot: no	SIFT: impact: tolerated_low_confidence, score: 0.14;Polyphen-2: impact: benign, score: 0.007	Missense_Mutation	SNP	Diploid		NA	NA	.	21	33371168	33371168	G	A	21:g.33371168G>A	ENST00000270112.2:c.1816G>A	0.03		8	239		268	87	2022-11-11							61.25
Proteogenomic landscape of breast cancer (CPTAC, Cell 2020)	X11BR020		Invasive Breast Carcinoma	A173D	OncoKB: NA;CIViC: NA;MyCancerGenome: not present;CancerHotspot: no;3DHotspot: no	SIFT: impact: deleterious, score: 0;Polyphen-2: impact: probably_damaging, score: 1	Missense_Mutation	SNP	Diploid		NA	NA	.	21	33297036	33297036	C	A	21:g.33297036C>A	ENST00000270112.2:c.518C>A	0.04	0.0083	5	113	1	120	121	2022-02-11							37.5
Proteogenomic landscape of breast cancer (CPTAC, Cell 2020)	X11BR023		Invasive Breast Carcinoma	K437Q	OncoKB: NA;CIViC: NA;MyCancerGenome: not present;CancerHotspot: no;3DHotspot: no	SIFT: impact: tolerated_low_confidence, score: 0.09;Polyphen-2: impact: benign, score: 0.154	Missense_Mutation	SNP	Diploid		NA	NA	.	21	33368084	33368084	A	C	21:g.33368084A>C	ENST00000270112.2:c.1309A>C	0.07		11	144		120	106	2022-10-11							58.5
Breast Invasive Carcinoma (TCGA, PanCancer Atlas)	TCGA-A8-A07C-01	Breast Cancer	Breast Invasive Ductal Carcinoma	K402R	OncoKB: NA;CIViC: NA;MyCancerGenome: not present;CancerHotspot: no;3DHotspot: no	SIFT: impact: tolerated, score: 0.12;Polyphen-2: impact: possibly_damaging, score: 0.558	Missense_Mutation	SNP		1	.	.	.	21	33355870	33355870	A	G	21:g.33355870A>G	ENST00000270112.2:c.1205A>G	0.23		39	129		153	136	2022-08-11							57
Breast Invasive Carcinoma (TCGA, PanCancer Atlas)	TCGA-AN-A046-01	Breast Cancer	Breast Invasive Ductal Carcinoma	E190D	OncoKB: NA;CIViC: NA;MyCancerGenome: not present;CancerHotspot: no;3DHotspot: no	SIFT: impact: deleterious, score: 0.02;Polyphen-2: impact: probably_damaging, score: 0.997	Missense_Mutation	SNP	Diploid	1	.	.	.	21	33312492	33312492	G	T	21:g.33312492G>T	ENST00000270112.2:c.570G>T	0.11		29	231		326	5399	2022-03-11							68
Breast Invasive Carcinoma (TCGA, PanCancer Atlas)	TCGA-A2-A0YK-01	Breast Cancer	Breast Invasive Lobular Carcinoma	S621C	OncoKB: NA;CIViC: NA;MyCancerGenome: not present;CancerHotspot: no;3DHotspot: no	SIFT: impact: tolerated_low_confidence, score: 0.12;Polyphen-2: impact: probably_damaging, score: 0.993	Missense_Mutation	SNP	Diploid	1	.	.	.	21	33371214	33371214	C	G	21:g.33371214C>G	ENST00000270112.2:c.1862C>G	0.15		7	40		74	317	2022-11-11							61
Breast Invasive Carcinoma (TCGA, PanCancer Atlas)	TCGA-AC-A23H-01	Breast Cancer	Breast Invasive Ductal Carcinoma	S468*	OncoKB: NA;CIViC: NA;MyCancerGenome: not present;CancerHotspot: no;3DHotspot: no	SIFT: NA;Polyphen-2: NA	Nonsense_Mutation	SNP	Diploid		.	.	.	21	33368178	33368178	C	G	21:g.33368178C>G	ENST00000270112.2:c.1403C>G	0.22		11	40		56	4258	2022-10-11							90
Breast Invasive Carcinoma (TCGA, PanCancer Atlas)	TCGA-BH-A1FG-01	Breast Cancer	Breast Invasive Ductal Carcinoma	Q680L	OncoKB: NA;CIViC: NA;MyCancerGenome: not present;CancerHotspot: no;3DHotspot: no	SIFT: impact: deleterious_low_confidence, score: 0.04;Polyphen-2: impact: benign, score: 0.236	Missense_Mutation	SNP	Diploid		.	.	.	21	33371391	33371391	A	T	21:g.33371391A>T	ENST00000270112.2:c.2039A>T	0.11		3	24		35	18	2022-11-11							88
Metastatic Breast Cancer (INSERM, PLoS Med 2016)	MBC_37	Breast Cancer	Invasive Breast Carcinoma	V620G	OncoKB: NA;CIViC: NA;MyCancerGenome: not present;CancerHotspot: no;3DHotspot: no	SIFT: impact: deleterious_low_confidence, score: 0;Polyphen-2: impact: benign, score: 0.086	Missense_Mutation	SNP	Gain		Somatic	NA	GR	21	33371211	33371211	T	G	21:g.33371211T>G	ENST00000270112.2:c.1859T>G	0.16		68	350		269	131	2022-11-11												HR-/HER2-
Metastatic Breast Cancer (INSERM, PLoS Med 2016)	MBC_198	Breast Cancer	Invasive Breast Carcinoma	T84I	OncoKB: NA;CIViC: NA;MyCancerGenome: not present;CancerHotspot: no;3DHotspot: no	SIFT: impact: deleterious, score: 0;Polyphen-2: impact: possibly_damaging, score: 0.739	Missense_Mutation	SNP	Diploid		Somatic	NA	GR	21	33246238	33246238	C	T	21:g.33246238C>T	ENST00000270112.2:c.251C>T	0.21		6	23		35	150	2022-01-11												HR+/HER2-
Metastatic Breast Cancer (INSERM, PLoS Med 2016)	MBC_208	Breast Cancer	Invasive Breast Carcinoma	D197E	OncoKB: NA;CIViC: NA;MyCancerGenome: not present;CancerHotspot: no;3DHotspot: no	SIFT: impact: tolerated, score: 0.23;Polyphen-2: impact: benign, score: 0.125	Missense_Mutation	SNP	Diploid		Somatic	NA	GR	21	33312513	33312513	C	A	21:g.33312513C>A	ENST00000270112.2:c.591C>A	0.21		8	31		47	82	2022-03-11												HR-/HER2-
The Metastatic Breast Cancer Project (Provisional, February 2020)	MBC-MBCProject_DDUmIZuW-Tumor-SM-DL3GX	Breast Cancer	Breast Invasive Ductal Carcinoma	V434M	OncoKB: NA;CIViC: NA;MyCancerGenome: not present;CancerHotspot: no;3DHotspot: no	SIFT: impact: deleterious_low_confidence, score: 0.04;Polyphen-2: impact: benign, score: 0.132	Missense_Mutation	SNP	Diploid	1	Somatic	NA	broad.mit.edu	21	33362484	33362484	G	A	21:g.33362484G>A	ENST00000270112.2:c.1300G>A	0.02		5	207			77	2022-09-11
The Metastatic Breast Cancer Project (Provisional, February 2020)	MBC-MBCProject_wzCxuoio-Tumor-SM-GQCHG	Breast Cancer	Breast Invasive Ductal Carcinoma	R662Q	OncoKB: NA;CIViC: NA;MyCancerGenome: not present;CancerHotspot: no;3DHotspot: no	SIFT: impact: deleterious_low_confidence, score: 0;Polyphen-2: impact: probably_damaging, score: 0.978	Missense_Mutation	SNP	Gain	1	Somatic	NA	broad.mit.edu	21	33371337	33371337	G	A	21:g.33371337G>A	ENST00000270112.2:c.1985G>A	0.05		7	146			43	2022-11-11
Breast Invasive Carcinoma (TCGA, Nature 2012)	TCGA-A8-A07C-01	Breast Cancer	Invasive Breast Carcinoma	K402R	OncoKB: NA;CIViC: NA;MyCancerGenome: not present;CancerHotspot: no;3DHotspot: no	SIFT: impact: tolerated, score: 0.12;Polyphen-2: impact: possibly_damaging, score: 0.558	Missense_Mutation	SNP		1	Somatic	NA	genome.wustl.edu	21	33355870	33355870	A	G	21:g.33355870A>G	ENST00000270112.2:c.1205A>G							118	2022-08-11							57
Breast Invasive Carcinoma (TCGA, Nature 2012)	TCGA-A2-A0YK-01	Breast Cancer	Invasive Breast Carcinoma	S621C	OncoKB: NA;CIViC: NA;MyCancerGenome: not present;CancerHotspot: no;3DHotspot: no	SIFT: impact: tolerated_low_confidence, score: 0.12;Polyphen-2: impact: probably_damaging, score: 0.993	Missense_Mutation	SNP	Diploid	1	Somatic	NA	genome.wustl.edu	21	33371214	33371214	C	G	21:g.33371214C>G	ENST00000270112.2:c.1862C>G							147	2022-11-11							61
Breast Invasive Carcinoma (TCGA, Firehose Legacy)	TCGA-A8-A07C-01	Breast Cancer	Breast Invasive Ductal Carcinoma	K402R	OncoKB: NA;CIViC: NA;MyCancerGenome: not present;CancerHotspot: no;3DHotspot: no	SIFT: impact: tolerated, score: 0.12;Polyphen-2: impact: possibly_damaging, score: 0.558	Missense_Mutation	SNP		1	Somatic	Untested	genome.wustl.edu	21	33355870	33355870	A	G	21:g.33355870A>G	ENST00000270112.2:c.1205A>G	0.23		41	139			104	2022-08-11							57
Breast Invasive Carcinoma (TCGA, Firehose Legacy)	TCGA-AN-A046-01	Breast Cancer	Breast Invasive Ductal Carcinoma	E190D	OncoKB: NA;CIViC: NA;MyCancerGenome: not present;CancerHotspot: no;3DHotspot: no	SIFT: impact: deleterious, score: 0.02;Polyphen-2: impact: probably_damaging, score: 0.997	Missense_Mutation	SNP	Diploid	1	Somatic	Untested	genome.wustl.edu	21	33312492	33312492	G	T	21:g.33312492G>T	ENST00000270112.2:c.570G>T	0.11		32	248			4280	2022-03-11							68
[truncated: 468 more columns]
