# Supplementary material for: HUNK Gene Alterations in Breast Cancer
Source: Biomedicines. 2022 Nov 29;10(12):3072. doi: 10.3390/biomedicines10123072 (PMC9775318; doi:10.3390/biomedicines10123072)
Supplement: Supplementary file 1 [file biomedicines-10-03072-s001.zip › File S2. CPTAC data.xlsx]

## Sheet: Sample number
10550 patients
11253 samples
93 altered for HUNK
Alterations = mutation, amplificiation, deletion

## Sheet: phosphoproteome
Phosphoproteome	Altered group	Unaltered group	Altered group	Unaltered group	Log Ratio	p-Value	q-Value	Higher in
LMO7_S1157s	-1.69	0.23	0.01	1.32	-1.91	6.17e-27	1.91e-22	Unaltered group
CTNND1_S47s	-0.34	0.28	0.02	0.52	-0.61	1.42e-21	1.1e-17	Unaltered group
ARHGAP35_Y1087y	-1.49	-0.04	0.01	1.18	-1.45	1.05e-20	4.66e-17	Unaltered group
EPS15L1_S250s	-0.87	0.1	0.01	0.69	-0.96	2.88e-20	1.12e-16	Unaltered group
RTN3_S229s	-2.08	-0.13	0.04	1.29	-1.95	2.72e-18	8.43e-15	Unaltered group
PRR15L_S73s	-3.56	-0.59	0.01	2.14	-2.97	4.46e-18	1.25e-14	Unaltered group
PEX5_S300s	-1.21	-0.05	0.01	0.86	-1.16	7.12e-18	1.6e-14	Unaltered group
ARHGEF26_S392s_S396s	-1.07	0.05	0.02	0.89	-1.12	7.25e-18	1.6e-14	Unaltered group
IVNS1ABP_S322s	-2.8	-0.82	0.02	1.5	-1.98	4.27e-17	7.95e-14	Unaltered group
CADM1_S463s	-1.75	-0.39	0.08	1.27	-1.36	6.31e-17	1.09e-13	Unaltered group
CABLES1_S378s	-1.89	-0.22	0	1.23	-1.66	6.2e-16	8.73e-13	Unaltered group
VPS4B_S358s	-1.71	-0.3	0.04	1.11	-1.41	1.14e-15	1.41e-12	Unaltered group
VGLL4_T153t	-0.95	0.09	0.03	0.77	-1.04	2.19e-15	2.6e-12	Unaltered group
DPYSL3_T402t	-0.84	0.5	0.01	1.04	-1.35	3.05e-15	3.46e-12	Unaltered group
CDC42EP1_T367t	-0.58	0.33	0.02	0.95	-0.91	1.26e-14	1.3e-11	Unaltered group
PLEKHG3_S488s	-1.92	-0.01	0.02	1.64	-1.91	1.52e-14	1.48e-11	Unaltered group
AKAP12_T521t	-1.09	0.52	0.02	1.44	-1.61	2.02e-14	1.9e-11	Unaltered group
RPL5_S185s	-0.81	0.11	0	0.78	-0.91	4.17e-14	3.61e-11	Unaltered group
RALY_S106s_2	-1.13	-0.09	0.04	1.03	-1.04	4.2e-14	3.61e-11	Unaltered group
PPL_S887s	-1.61	0.53	0.08	1.8	-2.15	4.42e-14	3.7e-11	Unaltered group
SOWAHA_S260s	-1.55	0.07	0.06	1.5	-1.61	5.69e-14	4.64e-11	Unaltered group
TP53BP1_S732s	-1.37	0.1	0.06	0.83	-1.47	9.98e-14	7.92e-11	Unaltered group
ARHGEF37_S251s	-1.1	0.4	0.1	1.64	-1.51	1.68e-13	1.3e-10	Unaltered group
PNN_S692s	-3.2	-0.8	0.06	2.03	-2.4	2.78e-13	2.1e-10	Unaltered group
PALLD_S41s	-1.66	0.01	0.08	1.77	-1.67	8.69e-13	6.12e-10	Unaltered group
SMARCC2_S286s	-0.7	0.11	0	0.87	-0.82	1.06e-12	7.3e-10	Unaltered group
TBX2_S705s_S710s	-1.5	0.44	0.09	1.08	-1.94	2.71e-12	1.64e-09	Unaltered group
ATP13A3_S98s	-1.08	0.19	0.06	1.08	-1.27	2.89e-12	1.72e-09	Unaltered group
NFIA_S265s	-1.16	0.06	0.09	1.29	-1.22	4.48e-12	2.57e-09	Unaltered group
KIF27_S643s_S646s	-0.9	0.1	0.05	0.93	-1.01	4.6e-12	2.59e-09	Unaltered group
MAP3K20_S3s	-1.5	-0.09	0.07	1.14	-1.42	6.51e-12	3.47e-09	Unaltered group
DSP_S2825s	-1	-0.03	0.03	0.73	-0.97	6.95e-12	3.65e-09	Unaltered group
DENND4C_S1711s_S1715s	-1.11	0.04	0.05	1.1	-1.14	9.1e-12	4.47e-09	Unaltered group
TBX2_S653s_S657s	-0.92	0.16	0.04	1.03	-1.08	1.56e-11	7.55e-09	Unaltered group
CPNE1_S60s	-0.57	0.2	0	0.95	-0.77	3.24e-11	1.43e-08	Unaltered group
DNAJC21_T417t	-0.67	0.18	0.04	0.86	-0.85	4.12e-11	1.8e-08	Unaltered group
TRAF2_S102s	-1.22	-0.1	0.01	1.4	-1.12	4.37e-11	1.85e-08	Unaltered group
HECW2_S1175s	-2.36	-0.23	0.15	1.15	-2.13	5.14e-11	2.15e-08	Unaltered group
MTMR10_T583t	-1.23	0.08	0.08	1.28	-1.31	8.62e-11	3.56e-08	Unaltered group
AMOTL1_S906s	-0.8	0.21	0.06	1.09	-1.01	8.88e-11	3.62e-08	Unaltered group
AHNAK_S5866s	-2.21	-0.09	0.07	1.94	-2.13	1.04e-10	4.11e-08	Unaltered group
POLI_S502s	-0.88	0.04	0.02	1.18	-0.93	1.05e-10	4.11e-08	Unaltered group
RAB11FIP2_S382s	-0.58	0.29	0.01	0.84	-0.87	1.78e-10	6.71e-08	Unaltered group
TRAF3IP2_S7s	-2.76	-0.57	0.08	1.87	-2.19	1.98e-10	7.28e-08	Unaltered group
CTNND2_S440s	-0.3	0.4	0.06	0.76	-0.7	2.51e-10	9.15e-08	Unaltered group
PDLIM2_S459s_S463s	-0.22	0.52	0.04	1.03	-0.73	4.27e-10	1.52e-07	Unaltered group
NASP_S321s	-2.07	-1.1	0.02	1.43	-0.97	4.35e-10	1.53e-07	Unaltered group
ANXA5_S116s	-0.22	0.48	0.03	0.76	-0.71	4.71e-10	1.64e-07	Unaltered group
SPAt_S2_S219s	-0.7	0.24	0.01	1.04	-0.94	5.93e-10	2.03e-07	Unaltered group
C6orf132_S438s	-1.32	-0.06	0.04	1.13	-1.26	6.2e-10	2.09e-07	Unaltered group
NKAPL_S22s_S26s	-3.63	-0.4	0.15	2.39	-3.23	6.82e-10	2.22e-07	Unaltered group
SLITRK4_T742t	-0.53	0.32	0.04	1.12	-0.85	1.13e-09	3.53e-07	Unaltered group
VPS51_S44s	-1.09	0.02	0.06	0.91	-1.11	1.38e-09	4.14e-07	Unaltered group
CFAP94_T28t	-0.84	0.06	0.04	0.82	-0.9	1.42e-09	4.23e-07	Unaltered group
FLNC_S2624s	-1.53	0.06	0	1.51	-1.59	2.12e-09	6.14e-07	Unaltered group
USP54_S378s_S381s_T385t	-1.43	-0.13	0.07	1.04	-1.3	2.14e-09	6.14e-07	Unaltered group
PALM2AKAP2_S200s	-0.32	0.35	0	0.94	-0.67	2.61e-09	7.33e-07	Unaltered group
TJP1_S179s	-1.06	0.36	0.14	1.09	-1.42	3e-09	8.29e-07	Unaltered group
MAP4_T97t_S99s	-0.43	0.16	0.05	0.84	-0.59	3.38e-09	9.17e-07	Unaltered group
ZC3H4_S908s	-0.44	-0.03	0.01	0.55	-0.41	4.66e-09	1.244e-06	Unaltered group
BCL9_S35s	-0.43	0.19	0.02	0.94	-0.63	5.05e-09	1.337e-06	Unaltered group
SPP1_S303s_S311s	-1.05	0.06	0.04	1.61	-1.11	5.71e-09	1.5e-06	Unaltered group
ACAP2_S775s	-1.43	-0.36	0	1.31	-1.07	5.98e-09	1.555e-06	Unaltered group
TBC1D24_S28s	-2.75	-0.5	0.13	1.54	-2.25	6.22e-09	1.605e-06	Unaltered group
SH2D4A_S124s	-0.69	0.31	0.07	1.4	-1.01	7.2e-09	1.843e-06	Unaltered group
LZt_S3_T602t	-2.43	-0.93	0.16	1.65	-1.51	7.96e-09	2.003e-06	Unaltered group
CPEB4_S330s	-1.21	-0.23	0.06	1.11	-0.97	8.57e-09	2.123e-06	Unaltered group
SPECC1_S912s	-0.55	0.08	0.02	0.91	-0.63	8.79e-09	2.161e-06	Unaltered group
SRRM2_T384t	-1.5	-0.12	0.01	1.53	-1.38	1.08e-08	2.603e-06	Unaltered group
ATRX_S978s	-2.37	-0.62	0.05	2.09	-1.75	1.41e-08	3.358e-06	Unaltered group
SLX4IP_S271s	-0.59	0.31	0.06	0.7	-0.9	1.45e-08	3.419e-06	Unaltered group
FRMD4A_S390s	-1.36	-0.41	0.08	1.27	-0.94	1.62e-08	3.778e-06	Unaltered group
SVIL_S467s	-0.43	0.5	0.06	1.03	-0.93	1.86e-08	4.275e-06	Unaltered group
PALLD_T337t	-1.23	-0.02	0.13	1.21	-1.21	2.92e-08	6.46e-06	Unaltered group
ITGA6_S1064s	-1.74	-0.64	0.16	1.47	-1.1	3.34e-08	7.278e-06	Unaltered group
CNBP_S123s	-1.02	-0.24	0.07	1.24	-0.78	3.45e-08	7.454e-06	Unaltered group
FOXJ2_S46s_T48t	-0.71	-0.01	0.03	0.72	-0.7	3.47e-08	7.454e-06	Unaltered group
ELF2_S107s	-0.38	0.11	0.03	0.71	-0.48	3.65e-08	7.789e-06	Unaltered group
PDXDC1_S737s	-0.97	-0.08	0.06	1.09	-0.89	3.69e-08	7.824e-06	Unaltered group
RPL12_S165s	-0.93	0.28	0.08	0.78	-1.21	3.71e-08	7.824e-06	Unaltered group
JCAD_S719s_S723s	-0.93	0.25	0.02	1.13	-1.18	3.75e-08	7.852e-06	Unaltered group
Ct_TN_S187s	-2.25	-0.91	0.01	2.08	-1.33	4.08e-08	8.482e-06	Unaltered group
SPECC1L_S48s	-0.76	-0.02	0.01	0.69	-0.74	4.28e-08	8.776e-06	Unaltered group
CRIP1_T37t	-1.72	0.1	0.28	1.88	-1.82	9.28e-08	1.842e-05	Unaltered group
t_SC22D2_S68s	-1.45	-0.24	0.09	0.97	-1.21	9.87e-08	1.947e-05	Unaltered group
GRB7_S76s	-1.8	-0.48	0.01	1.99	-1.32	9.96e-08	1.951e-05	Unaltered group
YAF2_S191s	-1.02	0.01	0.07	0.71	-1.03	1.02e-07	1.982e-05	Unaltered group
s_Y_TL4_T511t	-0.98	0.11	0.04	1.23	-1.09	1.17e-07	2.263e-05	Unaltered group
AFTPH_S112s	-0.5	0.08	0	0.78	-0.58	1.2e-07	2.315e-05	Unaltered group
ERH_T4t	-0.22	0.45	0.02	0.67	-0.67	1.33e-07	2.503e-05	Unaltered group
PLS3_T117t	-1.09	-0.03	0.01	1.19	-1.06	1.37e-07	2.557e-05	Unaltered group
MYOF_T876t	-1.37	0.75	0.17	1.66	-2.13	1.51e-07	2.804e-05	Unaltered group
IQGAP1_S1097s	-0.6	-0.1	0.01	0.69	-0.5	1.57e-07	2.885e-05	Unaltered group
GLUL_S322s	-0.84	0.4	0.1	1.52	-1.24	1.95e-07	3.56e-05	Unaltered group
NBR1_S622s	-0.55	0.53	0.09	1.04	-1.08	1.97e-07	3.571e-05	Unaltered group
EMD_S87s	-1.72	-0.3	0.15	1.01	-1.42	2.08e-07	3.716e-05	Unaltered group
LMNB2_S421s_S422s	-1.64	-0.29	0.1	1.14	-1.35	2.21e-07	3.882e-05	Unaltered group
PARD3B_S710s	-0.63	0.15	0.13	0.92	-0.78	2.42e-07	4.19e-05	Unaltered group
FLNB_Y1718y	-0.31	0.61	0.01	1.19	-0.92	2.5e-07	4.283e-05	Unaltered group
PDLIM2_S456s_S459s_S463s	-0.65	0.31	0.02	1.24	-0.96	2.57e-07	4.376e-05	Unaltered group
UBL7_S254s	-1.81	-0.19	0.09	1.39	-1.62	2.93e-07	4.939e-05	Unaltered group
DDX51_S116s	-2.47	-0.63	0.16	2.5	-1.84	3.1e-07	5.155e-05	Unaltered group
PWWP2B_S186s	-0.34	-0.02	0.01	0.55	-0.33	3.82e-07	6.256e-05	Unaltered group
NASP_S189s	-2.27	-1.15	0.15	1.52	-1.12	3.88e-07	6.325e-05	Unaltered group
DENND2B_S182s	-1.13	-0.08	0.05	1.61	-1.06	4.22e-07	6.845e-05	Unaltered group
ZC3H7A_S318s	-0.37	0.73	0.01	1.53	-1.1	4.64e-07	7.452e-05	Unaltered group
NEFM_S680s_S685s	-3.21	-0.18	0.25	2.4	-3.03	5e-07	7.973e-05	Unaltered group
DLG5_S295s	-1.78	-0.53	0.2	1.24	-1.25	5.07e-07	8.056e-05	Unaltered group
HIRA_S549s	-0.32	0.06	0.07	0.52	-0.38	5.34e-07	8.443e-05	Unaltered group
SLX4_T1072t	-0.43	-0.04	0.01	0.69	-0.39	5.55e-07	8.716e-05	Unaltered group
SPARCL1_S420s	-1.41	0.44	0.12	2.33	-1.85	5.83e-07	9.12e-05	Unaltered group
SEC24B_S342s	-0.56	0.35	0.08	1.07	-0.91	6.04e-07	9.385e-05	Unaltered group
FGD6_S62s	-1.23	-0.03	0.09	1.32	-1.19	6.06e-07	9.385e-05	Unaltered group
ARHGAP32_S1203s	-0.64	-0.09	0.08	0.99	-0.55	6.97e-07	0.0001068	Unaltered group
SERPINC1_S68s	-0.57	0.38	0.14	1.72	-0.95	7.21e-07	0.0001095	Unaltered group
GIGYF2_S20s	-0.73	-0.01	0.02	1.19	-0.72	7.87e-07	0.0001188	Unaltered group
ADAM17_S767s_S770s	-0.89	-0.15	0.01	1	-0.74	7.9e-07	0.0001188	Unaltered group
COL16A1_S260s	0.15	0.93	0.11	1.18	-0.77	9.61e-07	0.0001431	Unaltered group
PEAK1_S568s	-0.71	0.03	0.06	0.58	-0.75	9.76e-07	0.0001446	Unaltered group
CLASP2_T1231t	-0.4	0.01	0.06	0.58	-0.41	1.057e-06	0.0001533	Unaltered group
SNX29_T425t	-0.53	0.41	0.08	1.31	-0.94	1.06e-06	0.0001533	Unaltered group
LRBA_S1568s	-0.67	0.4	0.04	1.57	-1.07	1.081e-06	0.0001556	Unaltered group
ZNF385B_S261s	-1.41	-0.28	0.08	1.55	-1.13	1.109e-06	0.0001583	Unaltered group
FLNA_S394s	-0.61	0.31	0.08	0.82	-0.93	1.127e-06	0.0001601	Unaltered group
DLG5_S264s	-1.45	-0.57	0.16	1.31	-0.89	1.181e-06	0.0001663	Unaltered group
TOP2B_S1336s	-1.28	-0.53	0.06	1.16	-0.75	1.291e-06	0.0001784	Unaltered group
CHCHD4_S155s	-1.58	0.47	0.14	1.08	-2.05	1.301e-06	0.000179	Unaltered group
SIDT2_S404s	-1.15	-0.38	0.07	1.19	-0.77	1.347e-06	0.0001837	Unaltered group
ZNF318_S1907s	-0.72	0.27	0.05	1.12	-0.99	1.355e-06	0.000184	Unaltered group
PDE3A_S492s	-0.61	0.27	0.07	0.8	-0.88	1.413e-06	0.0001911	Unaltered group
BMP2K_S1032s	-1	-0.19	0.08	0.88	-0.82	1.714e-06	0.0002256	Unaltered group
NFATC4_T226t	-0.83	0.1	0.08	0.78	-0.93	1.727e-06	0.0002256	Unaltered group
FADD_S41s	-0.88	0.08	0.06	1.57	-0.96	2.038e-06	0.0002651	Unaltered group
BAG3_T285t_S289s	-0.76	-0.17	0.05	0.92	-0.59	2.125e-06	0.0002754	Unaltered group
MAPKBP1_S1367s	-0.32	0.13	0.02	0.82	-0.45	2.203e-06	0.0002842	Unaltered group
KIAA1109_S4613s	-0.6	-0.03	0.06	0.82	-0.57	2.44e-06	0.0003121	Unaltered group
ITPRID2_S273s_T275t	-1.39	-0.03	0.13	1.24	-1.36	2.658e-06	0.0003373	Unaltered group
IKBKB_S675s	-1.42	-0.33	0.16	1.6	-1.09	2.778e-06	0.0003511	Unaltered group
TANC1_T687t	-1.38	0.42	0.16	1.44	-1.8	2.87e-06	0.0003613	Unaltered group
FLNA_Y775y	-1.54	0.33	0.13	0.9	-1.87	2.92e-06	0.000366	Unaltered group
TGFB1I1_S143s_2	-0.66	0.42	0.2	1.19	-1.08	2.945e-06	0.0003677	Unaltered group
ZFPM1_S786s	-1	-0.27	0.07	1.09	-0.73	2.959e-06	0.0003679	Unaltered group
TACC1_S153s	-0.34	0.31	0.01	1.28	-0.65	3.032e-06	0.0003726	Unaltered group
PALLD_Y720y	-0.85	0.3	0.15	1.03	-1.15	3.257e-06	0.0003971	Unaltered group
ZNF652_T103t	-1.78	-0.39	0.13	1.92	-1.4	3.529e-06	0.0004285	Unaltered group
PRR36_S1238s	-2.3	1.05	0.32	2.69	-3.35	3.599e-06	0.0004353	Unaltered group
ARHGEF17_S509s_S527s	-0.74	-0.03	0.07	1.07	-0.71	3.721e-06	0.0004483	Unaltered group
PFKFB3_S22s	-0.41	0.14	0.02	1.1	-0.55	3.899e-06	0.0004679	Unaltered group
CRACD_S556s	-0.45	0.41	0.07	1.32	-0.86	3.973e-06	0.0004731	Unaltered group
ID4_S5s	-2.59	-0.97	0.3	1.65	-1.62	4.151e-06	0.0004898	Unaltered group
DCTN2_S127s	-0.44	0.22	0	1.14	-0.66	4.294e-06	0.0005017	Unaltered group
VIM_S22s_S26s	-1.21	0.24	0.21	1.46	-1.45	4.595e-06	0.0005309	Unaltered group
FLNA_T1639t	-1.03	-0.18	0.07	1.29	-0.86	4.945e-06	0.0005692	Unaltered group
COBL_S61s	-0.86	0.04	0.04	1.53	-0.9	5.249e-06	0.0006019	Unaltered group
TJP2_S450s	-1.33	-0.45	0.03	1.29	-0.88	5.431e-06	0.0006205	Unaltered group
VAV2_S768s_S769s	-1.11	-0.07	0.15	0.98	-1.04	5.781e-06	0.0006556	Unaltered group
KMT2D_T1986t	-1.36	0.24	0.15	1.04	-1.59	5.959e-06	0.0006731	Unaltered group
DOCK9_S1221s	-0.55	0.03	0.05	0.9	-0.57	5.978e-06	0.0006731	Unaltered group
XPC_T349t_S351s	-0.88	0.19	0.15	1.09	-1.07	6.337e-06	0.0007058	Unaltered group
PRRC2B_S194s	-0.78	0.08	0.06	1.04	-0.86	7.29e-06	0.0007976	Unaltered group
SRRM2_S416s_S420s_S424s	-1.23	-0.33	0.1	1.29	-0.9	7.456e-06	0.0008129	Unaltered group
PDE4B_S275s	-0.97	-0.24	0.03	1.12	-0.73	7.919e-06	0.0008543	Unaltered group
MGA_S2787s	-0.63	0.08	0.05	0.86	-0.71	8.694e-06	0.0009251	Unaltered group
TJP1_S1196s	-1	-0.09	0.1	1.34	-0.91	8.943e-06	0.0009483	Unaltered group
ARHGEF5_S381s	-1.45	0.71	0.21	1.69	-2.16	9.881e-06	0.001041	Unaltered group
RRBP1_S165s	-0.67	0.35	0.1	0.88	-1.02	9.971e-06	0.001047	Unaltered group
GRB7_S42s	-2.42	-0.77	0.1	2.33	-1.65	1.002e-05	0.001048	Unaltered group
CCDC85A_S313s	-0.46	0.38	0.09	1.14	-0.84	1.097e-05	0.001128	Unaltered group
ARHGEF38_S335s	-2.39	-0.04	0.23	2.03	-2.35	1.103e-05	0.001131	Unaltered group
It_SN1_S986s	-0.31	0.31	0.13	1.09	-0.62	1.178e-05	0.001196	Unaltered group
FUBP1_S55s	-0.67	0.2	0.08	0.82	-0.86	1.235e-05	0.001246	Unaltered group
SHROOM4_S1059s	-0.22	0.29	0.06	0.78	-0.52	1.344e-05	0.001346	Unaltered group
IDH2_S423s	-0.54	0.02	0.08	1.05	-0.56	1.347e-05	0.001346	Unaltered group
KIAA1217_S994s	-0.59	0.24	0.08	0.71	-0.83	1.381e-05	0.001375	Unaltered group
NOP2_S708s	-1.51	-0.41	0.12	1.24	-1.1	1.532e-05	0.001501	Unaltered group
KALRN_S1799s_1	-0.78	-0.07	0.06	1.39	-0.71	1.58e-05	0.001538	Unaltered group
APC_S2556s	-0.5	0.08	0.03	1	-0.58	1.827e-05	0.001742	Unaltered group
ARHGAP1_S47s	-0.93	0.24	0.08	1.82	-1.16	1.828e-05	0.001742	Unaltered group
NUP133_S1133s	-0.87	0.09	0.09	0.77	-0.96	1.89e-05	0.001795	Unaltered group
APC_S987s	0.23	0.66	0.04	0.84	-0.43	2.025e-05	0.001912	Unaltered group
It_SN1_S970s	-0.38	0.32	0.08	0.85	-0.71	2.097e-05	0.001967	Unaltered group
s_YNPO2_S781s	-0.21	0.46	0.15	1.04	-0.68	2.125e-05	0.001988	Unaltered group
AHNAK_S4953s	-1.21	0.29	0.14	1.12	-1.5	2.184e-05	0.002036	Unaltered group
TRIO_S2671s	-1.1	-0.29	0.08	1.48	-0.81	2.195e-05	0.002041	Unaltered group
SUGP1_S411s	-0.16	0.18	0.01	0.71	-0.34	2.29e-05	0.00211	Unaltered group
MAGI1_T1087t	-0.34	0.2	0.04	0.79	-0.54	2.308e-05	0.002114	Unaltered group
GREM2_S56s	-0.54	0.78	0.27	1.46	-1.32	2.415e-05	0.0022	Unaltered group
LRBA_S1100s	-2.5	-0.99	0.34	1.96	-1.5	2.871e-05	0.002584	Unaltered group
CGN_T119t_S120s	-0.45	0.26	0.15	1	-0.71	3.088e-05	0.002764	Unaltered group
EEF1D_S452s	-0.54	-0.02	0.06	0.86	-0.52	3.327e-05	0.002952	Unaltered group
PEAK1_S861s	-0.47	0.42	0.13	0.77	-0.89	3.781e-05	0.003298	Unaltered group
SMARCA2_S1568s	-2.38	-0.84	0.15	1.93	-1.54	4.013e-05	0.003481	Unaltered group
SHTN1_S467s	-0.32	0.47	0.1	1.12	-0.78	4.19e-05	0.003624	Unaltered group
CTR9_S1039s_S1041s_S1043s	-2.3	-0.74	0.18	1.55	-1.55	4.392e-05	0.003788	Unaltered group
LUM_S138s	-0.34	0.58	0.08	0.88	-0.92	4.562e-05	0.003891	Unaltered group
HDGF_S218s_S222s	-1.67	-0.55	0.13	2.03	-1.12	4.604e-05	0.003906	Unaltered group
SRSF5_S229s_S233s	-1.67	-0.76	0.16	1.62	-0.9	4.801e-05	0.004062	Unaltered group
FBLN1_S100s	-0.04	0.5	0.05	0.84	-0.54	5.293e-05	0.004417	Unaltered group
MECP2_T323t	-0.84	0.47	0.16	1.57	-1.31	5.426e-05	0.004517	Unaltered group
MPRIP_Y986y	-0.14	0.68	0.1	0.92	-0.82	6.177e-05	0.005073	Unaltered group
AKAP13_S1559s_S1565s	-1.69	1.1	0.29	1.95	-2.79	6.211e-05	0.005087	Unaltered group
ZFC3H1_S12s	-1.12	-0.3	0.04	1.42	-0.81	6.448e-05	0.00525	Unaltered group
ZMYND11_S444s	-2.03	-0.86	0	2.13	-1.17	6.46e-05	0.00525	Unaltered group
MTMR12_S716s	-0.8	0.12	0.16	1.06	-0.91	6.49e-05	0.005261	Unaltered group
s_TAU2_T488t	-0.56	0.16	0.17	0.87	-0.71	6.555e-05	0.0053	Unaltered group
GAK_S826s	-1.25	-0.03	0.12	0.97	-1.21	6.864e-05	0.005506	Unaltered group
DBN1_S141s_S142s	-1.11	0.13	0.13	1.09	-1.24	7.189e-05	0.005737	Unaltered group
ADAM17_S785s	-0.76	0.2	0.18	1.03	-0.96	7.276e-05	0.005791	Unaltered group
TNK2_T549t	-0.33	0.22	0.09	1.1	-0.54	7.366e-05	0.005841	Unaltered group
CASC3_S339s	-0.77	0.02	0.1	1.04	-0.79	7.376e-05	0.005841	Unaltered group
NCKAP5_S459s	-0.97	-0.17	0.09	1.39	-0.8	7.781e-05	0.006146	Unaltered group
CAP1_S255s	-1.08	-0.54	0.05	1.16	-0.55	7.892e-05	0.006202	Unaltered group
NFIA_S271s	-1.07	0.07	0.04	1.68	-1.14	7.938e-05	0.006223	Unaltered group
IL16_S175s	-1.15	0.3	0.24	1.46	-1.45	8.241e-05	0.006428	Unaltered group
CYLD_S399s_S409s	-0.2	0.36	0.01	0.92	-0.56	8.987e-05	0.006957	Unaltered group
ASH1L_S1667s_S1671s	-0.86	-0.15	0	1.18	-0.71	9.407e-05	0.007196	Unaltered group
PPP1R9A_S284s	-1.95	-0.26	0.36	1.28	-1.69	9.552e-05	0.007267	Unaltered group
ANXA2_Y333y	-0.55	0.44	0.11	0.9	-0.99	9.599e-05	0.007267	Unaltered group
EPS8L2_S706s	-1.7	0.2	0.36	1.93	-1.91	9.686e-05	0.007315	Unaltered group
INF2_T1148t_S1149s	-0.6	-0.06	0.05	1.12	-0.54	9.709e-05	0.007315	Unaltered group
GYS1_S727s_S731s	-0.74	0.37	0.14	1.3	-1.1	9.762e-05	0.007336	Unaltered group
RETREG3_S436s	-0.62	0.15	0.14	0.95	-0.78	0.0001049	0.007826	Unaltered group
HEATR6_S336s_S337s	-1.31	-0.51	0.15	1.63	-0.81	0.0001062	0.007903	Unaltered group
SORBS2_S452s	-1.42	0.06	0.35	1.55	-1.49	0.0001071	0.007923	Unaltered group
BAZ2A_S496s	-0.67	-0.05	0.03	1.11	-0.61	0.0001084	0.007954	Unaltered group
PARD3B_S746s_S749s	-0.73	0.47	0.22	1.31	-1.2	0.0001112	0.00814	Unaltered group
DENND4C_S538s	-1.19	-0.21	0.13	1.57	-0.97	0.0001126	0.008203	Unaltered group
PCNP_S77s	-0.45	0.2	0.01	1.3	-0.65	0.0001349	0.009649	Unaltered group
TAMALIN_T77t	-0.64	0.05	0.09	1.03	-0.69	0.0001353	0.00965	Unaltered group
NDRG1_S364s_T375t	-0.62	-0.03	0.05	1.47	-0.59	0.0001373	0.009753	Unaltered group
MAP1B_S1298s	-1.15	-0.18	0.16	0.93	-0.97	0.0001381	0.009762	Unaltered group
USP31_S914s	-1.03	-0.38	0.01	1.2	-0.65	0.0001406	0.009892	Unaltered group
FGD6_T693t	-0.92	0.41	0.17	1.26	-1.33	0.0001432	0.0101	Unaltered group
TEAD3_S145s	-0.51	-0.05	0.01	0.84	-0.46	0.0001466	0.0102	Unaltered group
CCNT1_T580t	-0.01	0.45	0.01	0.69	-0.46	0.000158	0.0109	Unaltered group
UVRAG_S509s	-0.75	0.63	0.18	2.1	-1.38	0.0001597	0.011	Unaltered group
FN1_T2256t	-1.4	-0.28	0.28	1.29	-1.13	0.0001628	0.0112	Unaltered group
KIF7_S1332s	-0.28	0.47	0.07	1.1	-0.76	0.0001738	0.0119	Unaltered group
ZMYND11_S57s	-1.03	0.44	0.18	0.99	-1.47	0.0001786	0.0122	Unaltered group
s_YNM_S1038s	-2.1	0.08	0.37	1.76	-2.19	0.0001872	0.0127	Unaltered group
ATF7_S413s	-0.54	0.07	0.16	1.12	-0.6	0.0001893	0.0128	Unaltered group
C1orf198_S129s	-0.63	0.12	0.19	0.94	-0.74	0.0001916	0.0129	Unaltered group
EGLN1_S125s	-1.12	-0.32	0.21	1.23	-0.79	0.0001972	0.0132	Unaltered group
RGL1_T784t	-0.45	0.16	0.08	0.7	-0.6	0.0002105	0.014	Unaltered group
BCL9_S278s	-0.75	0.04	0.21	1.07	-0.78	0.0002152	0.0143	Unaltered group
s_TRBP_S465s_S470s	-0.97	-0.28	0.14	1.41	-0.68	0.0002207	0.0146	Unaltered group
SPP1_S76s	-2.5	-0.89	0.21	1.97	-1.62	0.0002217	0.0146	Unaltered group
LMNA_S94s	-1.22	0.44	0.34	1.09	-1.67	0.0002219	0.0146	Unaltered group
FLNB_S2400s	-1.32	-0.8	0.04	1.28	-0.52	0.0002386	0.0156	Unaltered group
LIPE_T813t	-0.09	0.96	0.22	1.97	-1.05	0.0002423	0.0158	Unaltered group
INF2_T1054t	-1.33	-0.05	0.15	1.25	-1.28	0.0002427	0.0158	Unaltered group
DLGAP5_T836t	-1.09	0.91	0.22	1.43	-1.99	0.0002432	0.0158	Unaltered group
GTF2I_S214s	-0.61	0.03	0.14	0.77	-0.64	0.0002509	0.0161	Unaltered group
FLNA_S1835s	-0.66	0.3	0.18	1.02	-0.96	0.0002608	0.0167	Unaltered group
DENND5A_S1085s	-0.63	0.19	0.09	0.48	-0.82	0.0002669	0.0171	Unaltered group
SHROOM3_S1219s	-0.11	0.72	0.17	1.61	-0.83	0.0002672	0.0171	Unaltered group
RPS15_T143t	-0.75	-0.22	0.08	0.89	-0.53	0.0002782	0.0176	Unaltered group
COMMD3-BMI1_S394s	-0.79	0.01	0.19	0.73	-0.8	0.0002792	0.0176	Unaltered group
ZBTB21_S434s_S435s_S438s	0.12	0.62	0.07	0.68	-0.5	0.0002793	0.0176	Unaltered group
SRRM2_S837s_S838s_S839s	-1.38	-0.16	0.26	1.67	-1.22	0.0002813	0.0177	Unaltered group
SNX1_S229s	-1.37	0.04	0.19	1.53	-1.41	0.0003002	0.0188	Unaltered group
GAS7_S156s	-0.75	0.55	0.15	1.13	-1.31	0.0003008	0.0188	Unaltered group
ZFAND5_T114t	-0.94	-0.13	0.01	1.47	-0.8	0.0003221	0.02	Unaltered group
JPH1_S452s	-0.8	-0.07	0.07	1.55	-0.73	0.0003231	0.02	Unaltered group
TLN2_S1032s	-0.17	0.65	0	1.45	-0.82	0.0003267	0.0201	Unaltered group
GOPC_S407s	-1.77	-0.09	0.18	1.01	-1.68	0.000331	0.0204	Unaltered group
DTL_S512s_T516t	-0.76	0.11	0.17	0.74	-0.88	0.000342	0.0209	Unaltered group
TCHHL1_T659t	-0.7	0.33	0.1	1.93	-1.03	0.0003494	0.0213	Unaltered group
LARP1_S507s	-1.35	-0.2	0.16	1.5	-1.15	0.0003592	0.0219	Unaltered group
RPS6KC1_S449s	-0.54	0.12	0.16	0.59	-0.66	0.0003635	0.0221	Unaltered group
FOXA2_Y411y_T434t	-0.32	0.38	0.02	1.26	-0.7	0.0003709	0.0224	Unaltered group
DOCK10_T190t	-1.2	0.89	0.21	1.48	-2.09	0.0003763	0.0227	Unaltered group
MAGI3_S1450s	-1.31	-0.55	0.17	1.34	-0.77	0.0003965	0.0238	Unaltered group
NEXN_S500s	-1.01	0.21	0.21	0.96	-1.22	0.0003965	0.0238	Unaltered group
PDCD4_S76s	-0.91	-0.4	0.11	1.33	-0.51	0.0003976	0.0238	Unaltered group
ARHGAP32_S1934s	-1.15	-0.23	0.14	1.3	-0.92	0.0004006	0.0238	Unaltered group
ATXN2_S466s	-0.36	0.06	0.1	0.74	-0.43	0.0004087	0.0242	Unaltered group
GPAM_S670s	-0.43	0.11	0.04	0.97	-0.54	0.0004184	0.0247	Unaltered group
USP35_S613s	-0.89	0.07	0.13	1.18	-0.95	0.0004271	0.0252	Unaltered group
CALD1_S196s_1	-1.77	-0.03	0.4	1.33	-1.74	0.0004294	0.0253	Unaltered group
MARK4_S594s	-0.48	-0.08	0.05	0.93	-0.41	0.0004515	0.0264	Unaltered group
OTUD7B_T65t	-0.56	-0.12	0.06	0.65	-0.44	0.0004557	0.0265	Unaltered group
ARHGAP33_S500s	-0.98	-0.17	0.01	1.67	-0.81	0.0004703	0.0273	Unaltered group
LARP1_S444s_T449t	-0.05	0.84	0.13	1.32	-0.89	0.0004875	0.0281	Unaltered group
MAP1B_S2100s	-1.09	-0.43	0.06	1.73	-0.66	0.0004947	0.0284	Unaltered group
ERBIN_S932s	-0.83	0.17	0.14	1.03	-1	0.0004994	0.0286	Unaltered group
SPTBN1_S2165s_S2169s	-1.19	-0.11	0.3	1.26	-1.09	0.0005004	0.0286	Unaltered group
RALGAPA1_S1003s	-1.1	0.11	0.16	1.05	-1.21	0.0005136	0.0293	Unaltered group
SPATA6_S354s	-1.33	-0.33	0.23	1.52	-1	0.00052	0.0297	Unaltered group
ARHGEF5_S897s	-0.5	0.1	0.09	0.79	-0.6	0.0005228	0.0297	Unaltered group
MINDY4_S352s	-2.03	-1.12	0.21	1.73	-0.91	0.000543	0.0306	Unaltered group
SON_S1648s_S1651s	-1.01	0.24	0.17	1.07	-1.25	0.0005447	0.0307	Unaltered group
HSPA2_T634t	-0.37	0.1	0.05	0.85	-0.46	0.000563	0.0316	Unaltered group
BAIAP2L1_T252t	-0.08	0.22	0.06	0.66	-0.31	0.0005899	0.033	Unaltered group
PARD3B_S368s	-0.66	0.28	0.13	1	-0.94	0.000619	0.0345	Unaltered group
KIAA1522_S1089s	-1.51	-0.29	0.17	1.16	-1.22	0.0006261	0.0348	Unaltered group
PECAM1_S734s	-1.03	-0.05	0.12	0.98	-0.98	0.000634	0.0349	Unaltered group
PTPN21_S660s	-0.78	-0.15	0.08	1.28	-0.63	0.0006425	0.0351	Unaltered group
PEX11G_T240t	-1.27	0.08	0.2	1.29	-1.34	0.0006437	0.0352	Unaltered group
TRIO_S2429s	-1.58	-0.53	0.3	1.33	-1.05	0.0006503	0.0354	Unaltered group
EPB41L1_T686t	-0.85	0.01	0.19	1.06	-0.86	0.0006512	0.0354	Unaltered group
PCF11_S1520s	-0.7	-0.26	0.09	1.08	-0.44	0.0006833	0.0368	Unaltered group
SRRM2_S908s	-1.22	-0.34	0.15	1.4	-0.89	0.0006893	0.0371	Unaltered group
FBXL19_S408s	-0.4	0.03	0.06	0.76	-0.43	0.0006956	0.0373	Unaltered group
SRGAP2_T969t	-2.29	0.14	0.27	1.63	-2.42	0.0007033	0.0376	Unaltered group
MTF1_S305s	-1.46	0	0.17	1.16	-1.45	0.0007058	0.0377	Unaltered group
s_TAG1_S1065s_S1067s_S1068s	-0.44	0.07	0.08	0.8	-0.51	0.0007302	0.0388	Unaltered group
RNASEH2A_S277s	-0.74	0.44	0.15	1	-1.18	0.0007341	0.039	Unaltered group
TNS1_S794s	-0.35	0.55	0.28	1.35	-0.9	0.0007645	0.0405	Unaltered group
FBRSL1_S340s	-1.07	-0.22	0.19	1.05	-0.84	0.0007926	0.0418	Unaltered group
NUAK1_S444s_S445s	-0.75	0.48	0.23	0.88	-1.23	0.0008373	0.0439	Unaltered group
RUNX1_T234t	-0.46	0.17	0.19	0.9	-0.63	0.0008395	0.0439	Unaltered group
FHL2_S255s	-2.81	-0.87	0.3	2.4	-1.94	0.0008461	0.0441	Unaltered group
s_Y_TL4_S488s	-1.76	0.19	0.5	1.56	-1.96	0.0008593	0.0447	Unaltered group
C2CD2_S519s	-0.45	0.34	0.13	1.11	-0.79	0.0008687	0.0451	Unaltered group
ZNF354A_T185t	-0.3	0.09	0.04	0.95	-0.39	0.0008763	0.0455	Unaltered group
C1orf226_S241s	-1.96	-0.11	0.5	1.67	-1.85	0.0008821	0.0455	Unaltered group
AHNAK_S2984s	-1.43	-0.07	0.19	1.45	-1.36	0.0008934	0.0459	Unaltered group
TMSB10_T34t	-0.79	-0.27	0.11	1.27	-0.51	0.00091	0.0466	Unaltered group
ITPR2_T1856t	-2.51	-1.56	0.31	1.67	-0.95	0.0009183	0.0469	Unaltered group
SLC4A4_T254t_S257s	-5.49	-4.35	0.34	2.71	-1.14	0.0009186	0.0469	Unaltered group
ARHGAP29_S1089s	-1.4	-0.03	0.19	1.16	-1.37	0.0009616	0.0487	Unaltered group
SETD5_S193s	-0.1	0.2	0.09	0.68	-0.3	0.0009667	0.0488	Unaltered group
BICC1_S26s	-0.43	0.36	0.11	0.75	-0.79	0.0009981	0.0502	Unaltered group
VCL_S383s	-0.7	0.25	0.14	1.12	-0.95	0.001007	0.0505	Unaltered group
L3MBTL1_S117s	-0.52	0.02	0.07	1.18	-0.54	0.001008	0.0505	Unaltered group
HECA_S244s	-0.65	0.31	0.09	2.6	-0.96	0.001078	0.0534	Unaltered group
PARN_S160s	-0.52	0.16	0.1	0.59	-0.67	0.001087	0.0538	Unaltered group
CHs_T15_S49s	-1.96	-0.33	0.23	1.69	-1.64	0.001097	0.0541	Unaltered group
GNB2_T50t	0.05	0.8	0.05	1.45	-0.75	0.001103	0.0542	Unaltered group
DENND1B_S646s	-0.98	-0.14	0.14	1.18	-0.85	0.001113	0.0545	Unaltered group
TNKS1BP1_S244s	-1.96	-0.29	0.46	1.44	-1.67	0.001116	0.0546	Unaltered group
MAT2B_S282s	-1.02	-0.07	0.21	1.04	-0.95	0.00112	0.0546	Unaltered group
TANK_S178s	-0.63	0.01	0.01	1.29	-0.64	0.001158	0.0563	Unaltered group
PLEC_S891s	-0.75	0.5	0.2	1.3	-1.25	0.001163	0.0564	Unaltered group
KCTD3_S814s_2	-1.34	0.11	0.38	1.05	-1.46	0.001171	0.0567	Unaltered group
HNRNPDL_S160s	-1.03	-0.41	0.11	1.38	-0.62	0.001188	0.0574	Unaltered group
EIF3CL_S533s	-0.53	-0.01	0.09	0.98	-0.52	0.00121	0.0583	Unaltered group
CALD1_S196s_2	-1.48	-0.04	0.4	1.24	-1.44	0.001211	0.0583	Unaltered group
SENP2_S32s	-0.73	0.06	0.19	0.83	-0.79	0.001222	0.0587	Unaltered group
s_YNPO_S871s	-0.59	0.08	0.22	1	-0.67	0.001231	0.059	Unaltered group
TPM1_S252s	-0.97	0.01	0.13	0.9	-0.98	0.001237	0.0591	Unaltered group
VIM_S430s_S438s	-0.87	-0.17	0.1	1.75	-0.7	0.00128	0.0608	Unaltered group
AKT3_S34s	-1.47	0.39	0.19	1.14	-1.86	0.001294	0.0613	Unaltered group
HDAC6_S30s	-0.37	0.06	0.06	1.12	-0.43	0.001328	0.0628	Unaltered group
MFGE8_S42s	-1.1	-0.04	0.35	1.58	-1.06	0.001333	0.0628	Unaltered group
FLNA_S2158s	-1.63	-0.66	0.32	1.54	-0.97	0.001333	0.0628	Unaltered group
NES_S346s	-1.13	-0.03	0.16	2.61	-1.09	0.001352	0.0636	Unaltered group
BCL6_S404s	-0.48	-0.11	0.07	1.1	-0.37	0.001372	0.0643	Unaltered group
DIDO1_T320t	-0.09	0.39	0.06	0.94	-0.48	0.001373	0.0643	Unaltered group
TBX2_S360s	-1.21	-0.07	0.23	0.92	-1.14	0.001381	0.0644	Unaltered group
KCNQ1_T404t	-2.63	-0.35	0.28	1.42	-2.29	0.001397	0.0649	Unaltered group
NHS_T332t	-0.67	0.25	0.27	0.93	-0.92	0.001414	0.0656	Unaltered group
PRKDC_T2603t	-0.42	0.08	0.09	0.87	-0.51	0.001466	0.0676	Unaltered group
IRX1_S267s	-3.75	-2.24	0.4	2.39	-1.52	0.001497	0.0687	Unaltered group
WASF1_S79s_T81t	-1.16	-0.11	0.19	1.5	-1.05	0.001502	0.0687	Unaltered group
ANO1_S94s	-1.38	-0.13	0.42	1.75	-1.25	0.001504	0.0687	Unaltered group
PDLIM2_S337s	0.01	0.32	0.1	0.73	-0.31	0.001504	0.0687	Unaltered group
FYCO1_S580s	-1.75	0	0.35	1.36	-1.75	0.00154	0.0697	Unaltered group
IRX1_S280s	-2.88	-1.24	0.28	1.94	-1.64	0.001551	0.0699	Unaltered group
PCLO_S134s	-0.89	-0.01	0.12	1.54	-0.88	0.001607	0.0721	Unaltered group
DENND4C_T1258t	-0.28	0.24	0.1	1.11	-0.52	0.001672	0.0746	Unaltered group
PLEKHA6_S472s	-1.94	-0.41	0.22	1.44	-1.53	0.001688	0.0751	Unaltered group
IGFBP3_S207s	-1.25	0.18	0.43	1.4	-1.42	0.0017	0.0755	Unaltered group
PARD3B_S352s_1	-0.52	0.35	0.28	1.05	-0.87	0.001708	0.0758	Unaltered group
MAP2K5_S311s	-0.19	0.3	0.14	1.42	-0.49	0.001774	0.0777	Unaltered group
TP53BP1_S124s	-1.25	-0.38	0.28	1.07	-0.87	0.001797	0.0785	Unaltered group
SEC16A_S1398s	-0.97	0.2	0.17	1.15	-1.17	0.001807	0.0787	Unaltered group
s_TAU2_S188s	-0.37	0.07	0.08	1	-0.43	0.001831	0.0795	Unaltered group
SNX18_S199s	-0.57	0.33	0.13	0.74	-0.9	0.001843	0.0799	Unaltered group
WWC3_T392t	-0.88	-0.38	0.12	1.21	-0.5	0.001876	0.0812	Unaltered group
PCDHGC3_S784s	-1.01	0.52	0.37	1.54	-1.53	0.001911	0.0823	Unaltered group
C7orf50_S59s	-0.98	-0.12	0.21	1	-0.86	0.001916	0.0824	Unaltered group
FILIP1L_S784s	-1.75	0.22	0.4	1.2	-1.97	0.001951	0.0836	Unaltered group
CDC42BPA_S1708s	-0.88	0.16	0.33	1.08	-1.04	0.001988	0.0849	Unaltered group
BRSK1_S508s	-0.97	-0.24	0.2	0.97	-0.73	0.001994	0.0851	Unaltered group
PEAK1_S1374s	-0.08	0.65	0.14	1.13	-0.73	0.002006	0.0854	Unaltered group
VCAN_S1349s	-1.8	-0.44	0.48	2.1	-1.36	0.002048	0.087	Unaltered group
COG3_S516s_S527s	-2.28	-0.36	0.42	1.79	-1.92	0.002072	0.0879	Unaltered group
MED14_S1112s	-0.32	0.23	0.1	0.77	-0.55	0.002075	0.0879	Unaltered group
s_SH1_S897s	-0.33	0.27	0.09	0.71	-0.6	0.002111	0.0892	Unaltered group
ARHGEF17_S787s_S790s	-0.68	0.41	0.13	0.89	-1.09	0.002136	0.0899	Unaltered group
ZNF827_S760s	-0.47	0.11	0.1	0.78	-0.58	0.002148	0.09	Unaltered group
CHAMP1_S204s_S214s_S217s	-0.42	-0.05	0.12	0.79	-0.37	0.002233	0.0931	Unaltered group
COBLL1_S1167s	-0.54	0.24	0.21	0.75	-0.78	0.002289	0.0949	Unaltered group
PCGF6_T35t	-0.32	0.31	0.12	0.96	-0.63	0.002321	0.0959	Unaltered group
SEC14L2_T401t	-3.43	-0.71	0.78	1.92	-2.72	0.002346	0.0969	Unaltered group
SRRM2_T903t	-0.86	-0.11	0.27	1.18	-0.75	0.002419	0.0991	Unaltered group
REPS1_S166s	-0.4	0.02	0.02	1.3	-0.42	0.002451	0.1	Unaltered group
REPS2_S465s	-1.9	0.22	0.63	1.61	-2.12	0.002499	0.102	Unaltered group
LMNB1_S404s	-0.69	0.46	0.42	2	-1.15	0.002519	0.102	Unaltered group
ITPRID2_S902s	-0.48	0.26	0.14	1.11	-0.74	0.002527	0.103	Unaltered group
SMG9_T122t	-0.86	0.08	0.28	0.72	-0.94	0.002583	0.104	Unaltered group
FAM171A1_S723s	-0.87	-0.22	0.13	1.27	-0.65	0.002595	0.104	Unaltered group
FGD3_S503s	-0.98	-0.13	0.24	1.68	-0.85	0.002619	0.105	Unaltered group
KRT8_S410s	-1.03	-0.08	0.34	1.3	-0.95	0.002621	0.105	Unaltered group
PLIN1_S516s	-1.09	0.23	0.38	2.59	-1.32	0.002666	0.106	Unaltered group
SPP1_S308s	-1.15	-0.02	0.37	1.16	-1.13	0.002668	0.106	Unaltered group
HIVEP1_S1036s	-0.33	0.1	0.16	0.8	-0.43	0.002693	0.107	Unaltered group
TBC1D23_S466s_S469s	-1.22	-0.66	0.1	1.17	-0.55	0.002697	0.107	Unaltered group
MYLK_S1772s	-0.53	0.14	0.25	1.46	-0.67	0.002699	0.107	Unaltered group
t_SHZ3_S682s	-0.28	0.06	0.03	0.85	-0.34	0.00279	0.11	Unaltered group
CALD1_S504s	-1.27	0.1	0.3	0.96	-1.36	0.002806	0.11	Unaltered group
RPS27A_S57s	-0.75	-0.1	0.24	1.07	-0.66	0.002825	0.11	Unaltered group
SIAH2_T119t	-0.18	0.25	0.08	0.69	-0.42	0.002832	0.11	Unaltered group
KRT8_S253s	-1.53	-0.02	0.51	1.61	-1.52	0.002847	0.111	Unaltered group
NUMA1_S1724s	-1.01	0.22	0.21	1.41	-1.23	0.002876	0.112	Unaltered group
ARHGEF26_S392s	-2.08	-0.11	0.56	1.19	-1.97	0.002896	0.112	Unaltered group
ABHD11_S196s	-0.62	0.08	0.21	1.08	-0.7	0.002939	0.113	Unaltered group
PDZD2_S1578s	-1.09	0.01	0.28	1.18	-1.1	0.002969	0.114	Unaltered group
VAPB_T144t	-2.1	-0.81	0.36	1.76	-1.29	0.002999	0.115	Unaltered group
SDK1_S2097s	-1.26	-0.37	0.16	1.19	-0.89	0.003002	0.115	Unaltered group
PALM2AKAP2_S636s	-0.75	0	0.21	0.8	-0.75	0.003075	0.118	Unaltered group
NRBP1_T433t	-0.77	0.02	0.15	1.16	-0.79	0.00308	0.118	Unaltered group
GJA1_S296s	-2.79	-0.37	0.75	1.85	-2.42	0.003129	0.119	Unaltered group
PPP1R13L_S51s	-1.71	-0.23	0.23	1.27	-1.48	0.003146	0.119	Unaltered group
SLC1A4_S521s	-1.97	-0.42	0.29	1.63	-1.56	0.003152	0.119	Unaltered group
REPS2_S462s	-0.9	0.12	0.37	1.43	-1.02	0.003206	0.121	Unaltered group
MYBL1_S434s	-0.49	0.05	0.11	0.79	-0.54	0.00322	0.121	Unaltered group
TMF1_S340s_S344s	-0.41	-0.02	0.08	0.68	-0.39	0.003244	0.122	Unaltered group
BCL7B_S103s	-0.42	0.04	0.09	0.89	-0.46	0.003266	0.123	Unaltered group
MAP4_T925t	-0.76	0.04	0.24	1.42	-0.8	0.003267	0.123	Unaltered group
NEURL1B_S271s	-0.53	0.28	0.14	0.73	-0.8	0.003274	0.123	Unaltered group
TLK2_S94s	-0.26	0.2	0.18	0.81	-0.46	0.003289	0.123	Unaltered group
FAM83H_S716s	-0.78	0.26	0.28	1.22	-1.04	0.003323	0.124	Unaltered group
NRBF2_S120s	-1.03	-0.37	0.19	1.3	-0.66	0.003334	0.124	Unaltered group
RB1CC1_S1286s	-0.91	0.07	0.34	1	-0.98	0.003342	0.124	Unaltered group
MTMR3_S633s	-0.31	0.01	0.12	0.72	-0.32	0.00336	0.124	Unaltered group
SASH1_T389t	-0.43	0.3	0.28	1.28	-0.73	0.00337	0.125	Unaltered group
SCARF2_S687s_S698s	-0.6	0.36	0.36	1.12	-0.96	0.003471	0.128	Unaltered group
s_TARD3NL_S39s	-0.67	-0.15	0.11	1.06	-0.52	0.003481	0.128	Unaltered group
NHSL2_S500s	-0.36	0.18	0.21	0.97	-0.54	0.003597	0.132	Unaltered group
FAM98B_S261s	-0.81	-0.02	0.3	0.87	-0.79	0.003654	0.134	Unaltered group
MSH6_S252s_S254s_S256s	-1.3	-0.39	0.18	1.41	-0.91	0.003675	0.134	Unaltered group
PI4KA_S257s	-0.73	-0.2	0.11	0.95	-0.53	0.00371	0.135	Unaltered group
PLEKHM1_T434t_1	-0.16	0.19	0.07	0.54	-0.36	0.003726	0.135	Unaltered group
LSR_S467s	-1.43	-0.37	0.31	1.6	-1.06	0.003745	0.135	Unaltered group
FNDC1_S548s_1	-0.49	0.14	0.19	1.22	-0.63	0.003757	0.136	Unaltered group
DLG3_S255s_2	-0.95	-0.24	0.12	1.79	-0.71	0.003765	0.136	Unaltered group
COPA_T600t	-1.27	0.07	0.37	1.64	-1.34	0.003785	0.136	Unaltered group
DISC1_S97s	-0.12	0.29	0.12	0.8	-0.42	0.003787	0.136	Unaltered group
ARHGEF5_S340s	-0.97	-0.14	0.15	0.81	-0.83	0.0038	0.136	Unaltered group
SRCAP_S562s_S568s_T572t	-0.52	0.36	0.24	0.95	-0.88	0.003853	0.137	Unaltered group
DLG3_S4s	-0.49	0.23	0.09	1.42	-0.72	0.003867	0.137	Unaltered group
MYH10_S1983s	-0.22	0.2	0.17	0.87	-0.43	0.003921	0.138	Unaltered group
EMD_S49s	-0.54	-0.1	0.17	0.69	-0.44	0.003928	0.138	Unaltered group
EXOC1_S482s	-1.3	0.05	0.49	1.39	-1.35	0.003982	0.14	Unaltered group
DLG2_S761s	-0.33	0.37	0.15	0.88	-0.71	0.004009	0.141	Unaltered group
EPB41L1_S510s	-0.72	0.01	0.29	1.64	-0.73	0.004019	0.141	Unaltered group
VDAC1_S57s	-1.81	-0.09	0.24	1.16	-1.72	0.004058	0.142	Unaltered group
JPT1_S88s	-1.65	-0.69	0.29	1.45	-0.95	0.0041	0.143	Unaltered group
ARHGEF17_S383s	-0.09	0.34	0.17	0.74	-0.43	0.004143	0.144	Unaltered group
TNKS1BP1_S287s_S301s	-0.29	0.38	0.24	0.73	-0.66	0.004224	0.146	Unaltered group
s_TAU2_S492s	-1.36	0.31	0.2	1.1	-1.68	0.004324	0.149	Unaltered group
ARHGAP24_S371s	-0.47	1.08	0.45	1.39	-1.56	0.00433	0.149	Unaltered group
CRYAB_S76s	-1.12	0	0.35	1.71	-1.12	0.004359	0.149	Unaltered group
RALGPS2_T354t	-1.18	-0.22	0.19	1.41	-0.96	0.004363	0.149	Unaltered group
SORBS1_S451s	-1.1	0.47	0.53	1.25	-1.57	0.004377	0.15	Unaltered group
FLNA_S2180s	-1.01	0.23	0.42	1.09	-1.23	0.004447	0.151	Unaltered group
KIAA1217_S1274s	-1.14	0.38	0.33	0.99	-1.51	0.004508	0.153	Unaltered group
RPL30_S13s	-0.56	0.25	0.22	0.58	-0.81	0.004508	0.153	Unaltered group
PGR_S400s	-3.73	-0.93	1.02	2.95	-2.8	0.004519	0.153	Unaltered group
LZt_S2_S99s_S102s	-0.79	-0.15	0.2	1.1	-0.64	0.004551	0.154	Unaltered group
CIT_S440s	-1.65	-0.66	0.27	1.18	-1	0.004746	0.159	Unaltered group
RTF2_S317s	-0.84	0.04	0.16	0.95	-0.88	0.004792	0.16	Unaltered group
MFN2_S10s	-0.4	0.04	0.1	0.95	-0.44	0.004821	0.161	Unaltered group
ZNF276_S357s_S360s_S366s	-0.98	-0.31	0.14	1.14	-0.67	0.004829	0.161	Unaltered group
CEP41_S119s	-0.17	0.56	0.13	0.73	-0.73	0.004872	0.162	Unaltered group
VPS13D_S2919s	-0.33	0.13	0.1	0.8	-0.46	0.004878	0.162	Unaltered group
ACTN4_S159s	-0.62	0.29	0.35	1.17	-0.91	0.004891	0.162	Unaltered group
ZCCHC8_S597s_S598s_S601s	-0.29	0.3	0.12	1.01	-0.59	0.004929	0.163	Unaltered group
GSDME_S252s	-0.91	0.31	0.17	1.02	-1.22	0.004935	0.163	Unaltered group
ANKRD11_T63t	-0.7	-0.03	0.2	0.9	-0.67	0.004957	0.164	Unaltered group
ARHGAP29_S1144s	-0.35	-0.03	0.13	0.79	-0.33	0.004969	0.164	Unaltered group
SPTBN1_T1462t	-0.13	0.58	0.11	1.51	-0.71	0.005002	0.165	Unaltered group
It_SN1_S559s	-0.85	0.22	0.39	1.17	-1.06	0.005052	0.166	Unaltered group
PRKD3_S393s_S395s	0.04	0.34	0.05	0.85	-0.3	0.005065	0.166	Unaltered group
PVALB_S2s	-2.69	-1.45	0.33	2.9	-1.24	0.005097	0.166	Unaltered group
LMNA_S429s	-0.64	0.34	0.4	1.6	-0.99	0.005108	0.167	Unaltered group
CEP170_S1123s_S1126s	-0.61	0.04	0.24	0.73	-0.65	0.005133	0.167	Unaltered group
SRRM2_T1880t	-1.13	-0.62	0.05	1.34	-0.51	0.005247	0.17	Unaltered group
POU2F1_S471s	-0.23	0.18	0.16	0.57	-0.41	0.005264	0.171	Unaltered group
MICALL2_T221t	-1.37	0.1	0.47	2.01	-1.47	0.005318	0.172	Unaltered group
SORBS3_T80t	-0.5	0.75	0.2	1.23	-1.24	0.005361	0.173	Unaltered group
CCDC91_S417s	-1.12	0.23	0.27	1.56	-1.35	0.005375	0.174	Unaltered group
APC_S2533s_S2535s	-0.56	0.25	0.14	0.79	-0.82	0.005418	0.175	Unaltered group
SVIL_S1089s	-0.59	-0.09	0.16	0.98	-0.5	0.00543	0.175	Unaltered group
PDLIM2_T529t	-0.57	0.14	0.29	1.28	-0.7	0.005465	0.175	Unaltered group
CCDC61_S447s	-0.46	0.4	0.32	0.97	-0.86	0.005498	0.176	Unaltered group
FNIP1_S174s	-0.59	-0.06	0.17	0.85	-0.53	0.005552	0.178	Unaltered group
SLC9A3R1_S291s_T293t_S294s	-0.37	0.03	0.08	1.08	-0.4	0.005583	0.178	Unaltered group
MARCKSL1_S151s	-2.33	-1.34	0.41	1.57	-0.99	0.005707	0.181	Unaltered group
SRSF3_S150s	-3.34	-0.4	0.52	2.68	-2.93	0.005752	0.182	Unaltered group
SPAG9_T262t	-0.43	-0.05	0.15	1.12	-0.39	0.005785	0.183	Unaltered group
PAM_S975s_S980s	-0.79	0.52	0.23	1.17	-1.31	0.005835	0.185	Unaltered group
VIM_S10s	-1.71	-0.09	0.62	1.83	-1.61	0.005842	0.185	Unaltered group
PHLDB1_S539s_1	-0.35	0.38	0.06	1.38	-0.73	0.005851	0.185	Unaltered group
MAP1B_S1256s_S1265s	-0.51	-0.03	0.2	0.92	-0.48	0.005861	0.185	Unaltered group
ACTN1_S91s	-0.96	-0.07	0.35	1.11	-0.89	0.005916	0.186	Unaltered group
APOE_S173s	-0.45	0.16	0.25	0.93	-0.62	0.006005	0.189	Unaltered group
CEP97_S439s	-0.64	0.11	0.17	1.11	-0.76	0.006023	0.189	Unaltered group
BCR_S381s_S382s	-0.55	-0.18	0.11	0.96	-0.37	0.006073	0.19	Unaltered group
SPP1_S228s_S234s	-3.32	-0.49	1	2.1	-2.84	0.006194	0.193	Unaltered group
NFIB_S284s_T286t_Y290y	-0.32	0.08	0.09	0.84	-0.4	0.006242	0.194	Unaltered group
MAP1B_S1312s	-0.73	-0.17	0.18	1.15	-0.55	0.006242	0.194	Unaltered group
BCL9_T315t	-0.43	0.07	0.21	1.13	-0.5	0.006267	0.194	Unaltered group
EXOC1_T568t	-0.56	0.12	0.2	0.88	-0.68	0.006296	0.195	Unaltered group
Gs_TM3_S122s	-2.93	-0.53	0.61	1.82	-2.4	0.006317	0.195	Unaltered group
s_Y_T17_S118s	-2.21	-0.99	0.26	2.2	-1.23	0.006322	0.195	Unaltered group
PARD3B_S366s	-0.78	0.14	0.36	0.97	-0.92	0.006322	0.195	Unaltered group
RB1CC1_S644s	-1.03	0.28	0.48	0.97	-1.3	0.00634	0.195	Unaltered group
CALD1_S367s	-1.46	0.32	0.44	1.13	-1.77	0.006402	0.197	Unaltered group
THBS2_S258s	-0.23	0.29	0.22	1.05	-0.52	0.006463	0.197	Unaltered group
PRRX1_T76t	-0.58	0.21	0.25	1.35	-0.79	0.006469	0.197	Unaltered group
LMNA_S390s_S392s	-0.24	0.2	0.19	0.74	-0.44	0.006476	0.197	Unaltered group
HPRT1_S110s	-2.23	-1.15	0.46	1.94	-1.08	0.006595	0.2	Unaltered group
USP20_S103s	-1.1	-0.07	0.19	1.06	-1.03	0.006813	0.205	Unaltered group
GRB7_S194s	-1.67	-0.9	0.14	2.03	-0.77	0.006813	0.205	Unaltered group
ARHGEF26_S80s	-1.15	-0.14	0.41	1.23	-1.01	0.006845	0.206	Unaltered group
TPM1_S215s_2	-0.65	0.53	0.35	1.38	-1.18	0.006857	0.206	Unaltered group
AVEN_Y99y	-3.7	-0.81	0.68	1.91	-2.89	0.006959	0.208	Unaltered group
ARPC1B_S361s	-0.5	0.3	0.13	0.71	-0.79	0.006969	0.208	Unaltered group
NDRG3_S352s	-1.78	-0.25	0.24	1.22	-1.53	0.00697	0.208	Unaltered group
GPI_T251t	-0.96	0.17	0.18	0.71	-1.13	0.006979	0.208	Unaltered group
t_TR_S72s	-1.05	0.24	0.35	1.2	-1.3	0.006979	0.208	Unaltered group
MVP_S445s	-2.08	-0.28	0.71	1.98	-1.8	0.006998	0.208	Unaltered group
SRSF6_S303s	-0.71	-0.14	0.23	0.64	-0.57	0.007042	0.209	Unaltered group
FER_S423s	-1.8	0.04	0.29	1.12	-1.84	0.007194	0.212	Unaltered group
H2AX_Y143y_1	-1.19	-0.26	0.37	1.13	-0.93	0.007215	0.212	Unaltered group
LRBA_S1767s_2	-1.23	-0.47	0.14	1.74	-0.76	0.007255	0.213	Unaltered group
ZNF318_S2030s	-0.35	0.94	0.06	4.15	-1.3	0.007359	0.216	Unaltered group
JCAD_S983s	-1.54	0	0.38	1.1	-1.54	0.007402	0.217	Unaltered group
PALLD_S495s_S498s	-1.67	0.41	0.53	1.65	-2.08	0.007608	0.222	Unaltered group
MPDZ_S1788s	-0.87	-0.05	0.35	1.15	-0.82	0.007614	0.222	Unaltered group
CERT1_S253s_S254s	-0.83	-0.4	0.07	1.11	-0.43	0.00763	0.222	Unaltered group
HUWE1_S3116s	-0.91	0.03	0.15	0.93	-0.95	0.007673	0.223	Unaltered group
TJP1_S178s_S179s	-0.92	0.35	0.49	1.05	-1.28	0.007882	0.228	Unaltered group
RETREG1_S151s	-1.35	-0.7	0.11	2.04	-0.65	0.007906	0.229	Unaltered group
C1orf226_S265s	-1.28	-0.01	0.52	1.45	-1.27	0.00794	0.229	Unaltered group
GGNBP2_S515s	-1.15	-0.53	0.14	1.19	-0.62	0.007955	0.229	Unaltered group
PAXIP1_S253s	-0.59	0.05	0.27	0.78	-0.65	0.007972	0.229	Unaltered group
BRK1_T75t	-1.12	0	0.21	1.26	-1.12	0.008036	0.23	Unaltered group
MYLK_S911s	-0.69	0.07	0.25	1.97	-0.76	0.008037	0.23	Unaltered group
LIMCH1_T724t	-0.86	0.08	0.42	1.5	-0.95	0.00808	0.23	Unaltered group
ZNF358_S487s	-0.73	0.14	0.34	0.8	-0.87	0.0081	0.23	Unaltered group
RUFY3_S59s	-2.45	-0.9	0.31	1.38	-1.55	0.008102	0.23	Unaltered group
NASP_S497s	-1.9	-1.13	0.24	1.8	-0.77	0.008106	0.23	Unaltered group
MYH11_T1375t	-0.4	0.07	0.15	1.13	-0.47	0.00814	0.231	Unaltered group
SLX4_S1044s	-0.56	0.1	0.23	0.84	-0.66	0.008179	0.231	Unaltered group
WDHD1_S394s	-1.35	-0.39	0.23	1.66	-0.97	0.008214	0.232	Unaltered group
YIPF2_T35t	-0.92	-0.1	0.16	0.92	-0.83	0.008236	0.232	Unaltered group
PMS1_S315s	-1.13	-0.58	0.18	1.69	-0.55	0.008299	0.233	Unaltered group
DENND2B_S673s	-0.55	0.16	0.17	1.39	-0.71	0.008381	0.235	Unaltered group
GPATCH1_S715s	-0.51	0.06	0.12	1.45	-0.56	0.008417	0.236	Unaltered group
CIC_S809s	-0.23	-0.01	0.08	0.75	-0.22	0.008465	0.237	Unaltered group
LSR_T501t	-0.8	-0.21	0.24	0.67	-0.59	0.008543	0.238	Unaltered group
VIM_S459s	-0.57	-0.07	0.22	0.73	-0.5	0.008621	0.24	Unaltered group
TRIO_S2455s	-0.44	0.27	0.3	0.88	-0.71	0.008646	0.24	Unaltered group
REs_T_S734s	0.1	0.44	0.08	0.54	-0.33	0.008651	0.24	Unaltered group
ZNF326_S478s	-2.26	-0.95	0.28	1.52	-1.31	0.008661	0.24	Unaltered group
LMO7_S1157s_S1159s	-0.87	0.31	0.22	0.96	-1.18	0.008712	0.241	Unaltered group
FARP1_S903s	-0.72	-0.06	0.28	0.89	-0.66	0.008725	0.241	Unaltered group
s_YNM_S653s	-2.52	-0.35	0.83	1.46	-2.17	0.008735	0.241	Unaltered group
FLNB_T2585t	-0.54	-0.07	0.21	0.89	-0.47	0.008769	0.242	Unaltered group
HIRIP3_S291s	-0.81	-0.3	0.12	1.39	-0.51	0.00886	0.244	Unaltered group
TJP3_S915s	-1.03	0.07	0.46	1.25	-1.11	0.008902	0.244	Unaltered group
PHLDB1_S682s_T697t	-0.39	0.15	0.01	1.6	-0.54	0.008923	0.244	Unaltered group
TAOK2_S453s	-0.59	0.14	0.17	1.04	-0.73	0.008926	0.244	Unaltered group
DCAF10_T348t	-1.31	-0.28	0.43	1.12	-1.03	0.008932	0.244	Unaltered group
EFHD1_S200s	-2.51	-0.88	0.29	1.78	-1.63	0.008951	0.245	Unaltered group
LMNA_S525s	-0.41	0.22	0.27	0.8	-0.63	0.009141	0.248	Unaltered group
s_Y_TL4_S296s	-1.36	-0.25	0.48	1.51	-1.11	0.009147	0.248	Unaltered group
NBEAL1_S2682s	-0.46	0.28	0.21	0.73	-0.74	0.009171	0.248	Unaltered group
s_YNPO2_S770s	-0.23	0.48	0.32	1.27	-0.7	0.009177	0.248	Unaltered group
IRX5_S377s_S385s	-1.37	-0.79	0.14	1.26	-0.59	0.009192	0.248	Unaltered group
VPS13B_S563s	-1.17	0.19	0.43	1.4	-1.35	0.009241	0.249	Unaltered group
TOGARAM1_S1220s	-0.92	-0.08	0.3	1.29	-0.84	0.009637	0.258	Unaltered group
t_TN_S11486s	-8.69	-6.68	0.03	4.13	-2.01	0.009731	0.26	Unaltered group
REPS2_T478t	-1.04	0.09	0.48	1.32	-1.12	0.009811	0.262	Unaltered group
PLG_T742t	-0.94	0.4	0.45	1.41	-1.34	0.009822	0.262	Unaltered group
s_Y_TL4_S221s	-2.35	-0.27	0.83	1.72	-2.08	0.009872	0.263	Unaltered group
SLC26A6_S752s	-0.84	-0.22	0.15	1.45	-0.62	0.009891	0.263	Unaltered group
EPS15L1_S377s	-0.26	0.58	0.36	1.01	-0.83	0.00997	0.265	Unaltered group
EEF2K_S491s	-1.27	-0.31	0.32	1.36	-0.96	0.009978	0.265	Unaltered group
SRRM2_S1579s_S1581s_S1582s	-4.24	-0.62	0.42	1.83	-3.63	0.01	0.265	Unaltered group
GJA1_S306s	-1.39	0.33	0.71	1.56	-1.72	0.01	0.266	Unaltered group
SNX17_S335s	-0.49	0.02	0.23	0.67	-0.51	0.0101	0.266	Unaltered group
CCDC93_S305s	-1.02	-0.25	0.26	1.14	-0.77	0.0101	0.266	Unaltered group
SRRM2_S2702s_S2706s	-2.44	-0.83	0.72	1.78	-1.61	0.0102	0.267	Unaltered group
CEP170B_S899s	-0.82	-0.4	0.04	1.34	-0.42	0.0103	0.269	Unaltered group
FHL3_T168t	-0.9	0.27	0.39	1.24	-1.18	0.0103	0.269	Unaltered group
ASH1L_S623s	-1.46	-0.06	0.26	1.3	-1.4	0.0103	0.27	Unaltered group
TCEAL4_S156s	-1.56	-0.05	0.64	1.57	-1.51	0.0103	0.27	Unaltered group
SH3D21_S385s	-2.47	-0.41	0.63	1.97	-2.07	0.0104	0.27	Unaltered group
RGS7_T243t	-2	-1.31	0.18	2	-0.69	0.0104	0.27	Unaltered group
MYH10_S1044s	-0.35	0.2	0.12	0.75	-0.55	0.0104	0.272	Unaltered group
C2CD3_S1874s	-0.39	0.34	0.16	1.1	-0.72	0.0105	0.272	Unaltered group
PLG_S477s	-1.05	0.07	0.49	1.35	-1.12	0.0105	0.272	Unaltered group
HNRNPUL2_S636s	-0.55	0.03	0.2	0.97	-0.58	0.0106	0.275	Unaltered group
F9_S114s	-1.12	-0.24	0.41	1.61	-0.88	0.0106	0.275	Unaltered group
PROX1_S94s	-0.98	-0.33	0.13	1.41	-0.65	0.0106	0.275	Unaltered group
s_Y_T1_T129t	-4.36	-0.53	1.12	2.21	-3.84	0.0107	0.276	Unaltered group
LMNA_S463s	-0.79	0.03	0.35	0.89	-0.82	0.0107	0.276	Unaltered group
s_TK11IP_T447t	-0.74	0.68	0.51	2.32	-1.42	0.0108	0.277	Unaltered group
MCM2_S41s_1	-0.84	-0.24	0.28	0.92	-0.6	0.0108	0.278	Unaltered group
TBC1D1_S667s	-0.5	-0.03	0.11	1.35	-0.47	0.0108	0.278	Unaltered group
KANK4_S630s	0.15	0.91	0.27	1.28	-0.76	0.0109	0.279	Unaltered group
PDE3A_S438s	-0.6	0.36	0.28	0.86	-0.96	0.0109	0.28	Unaltered group
SCRIB_S835s_1	-0.55	-0.15	0.14	1.01	-0.4	0.0109	0.28	Unaltered group
FKBP4_S258s	-0.81	-0.38	0.1	1.41	-0.44	0.011	0.281	Unaltered group
RALGAPA1_S342s	-0.49	0.03	0.19	0.9	-0.52	0.0111	0.283	Unaltered group
USP8_S392s	-0.1	0.1	0.02	0.74	-0.2	0.0111	0.283	Unaltered group
NUCKS1_S181s	-1.22	-0.42	0.36	0.9	-0.81	0.0111	0.283	Unaltered group
EPS15L1_S697s	-0.5	0.17	0.32	1.16	-0.67	0.0111	0.283	Unaltered group
GIT2_S363s_2	-0.63	0.08	0.14	1.74	-0.72	0.0111	0.283	Unaltered group
KRT8_S22s	-1.42	0.1	0.49	1.75	-1.52	0.0112	0.284	Unaltered group
NEK4_T240t	-1.44	0.7	0.41	1.24	-2.14	0.0112	0.284	Unaltered group
PHTF2_S245s	-0.39	-0.05	0.07	0.88	-0.34	0.0112	0.285	Unaltered group
SOX13_S310s	-0.92	-0.01	0.39	0.89	-0.92	0.0112	0.285	Unaltered group
AHNAK2_S1913s	-1.47	-0.3	0.25	1.45	-1.18	0.0113	0.285	Unaltered group
LMNA_S212s	-0.37	0.39	0.35	1.09	-0.76	0.0114	0.288	Unaltered group
FLNA_S2577s	-1.3	0.3	0.43	1.06	-1.6	0.0115	0.289	Unaltered group
ENAH_S508s_3	-0.76	0.13	0.39	0.96	-0.89	0.0116	0.289	Unaltered group
THNSL2_S483s	-2.43	-0.17	0.35	1.52	-2.27	0.0116	0.289	Unaltered group
SKAP2_Y75yS90s	-1.71	-0.48	0.27	1.51	-1.23	0.0116	0.289	Unaltered group
s_YNE2_S4159s	-1.17	-0.35	0.38	1.11	-0.82	0.0116	0.289	Unaltered group
RYR3_S160s	-1.44	0.3	0.56	1.56	-1.73	0.0116	0.289	Unaltered group
SPATA33_T130t	-1.22	-0.61	0.21	1.36	-0.61	0.0116	0.289	Unaltered group
POGZ_S28s	-0.78	-0.15	0.23	1.08	-0.63	0.0117	0.291	Unaltered group
PKM_S97s	-0.34	0.14	0.12	1.1	-0.47	0.0117	0.291	Unaltered group
TBC1D4_S591s	-1.51	-0.55	0.45	1.47	-0.96	0.0119	0.294	Unaltered group
SEMA4C_S717s	-1.14	-0.48	0.17	1.43	-0.65	0.0119	0.295	Unaltered group
ATXN2_S861s	-1.03	-0.15	0.29	0.89	-0.88	0.012	0.295	Unaltered group
VPS45_S307s	-2.08	-0.43	0.53	1.65	-1.65	0.012	0.295	Unaltered group
PTK2_S722s	-0.28	0.22	0.24	0.9	-0.5	0.012	0.295	Unaltered group
RBBP8NL_S151s	-0.4	-0.08	0.05	0.94	-0.32	0.0121	0.297	Unaltered group
SOX13_S83s	-1.28	-0.31	0.44	1.05	-0.97	0.0121	0.297	Unaltered group
ZC3H13_S943s	-1.06	-0.38	0.24	1.02	-0.69	0.0122	0.298	Unaltered group
PNMA6A_S280s_T291t	-1.28	-0.24	0.39	1.92	-1.04	0.0123	0.3	Unaltered group
KLRG2_S47s	-2.86	-1.02	0.34	1.54	-1.84	0.0124	0.302	Unaltered group
MAP1A_S2649s	-1.17	0.18	0.57	1	-1.35	0.0125	0.302	Unaltered group
KMT2A_S3030s	-0.72	-0.04	0.31	0.71	-0.68	0.0125	0.303	Unaltered group
BIRC6_S4023s	-1.02	0.27	0.29	1.62	-1.29	0.0126	0.304	Unaltered group
BIRC2_S557s	-0.63	0.38	0.46	1.15	-1.01	0.0127	0.306	Unaltered group
SCRIB_S1306s	-0.2	0.14	0.16	0.84	-0.34	0.0127	0.306	Unaltered group
LEO1_T188t_S197s_S205s	-2.57	-1.29	0.32	2.37	-1.28	0.0127	0.306	Unaltered group
HIVEP3_S805s	-0.28	0.02	0.05	0.91	-0.3	0.0128	0.307	Unaltered group
SETD5_S1198s	-0.49	0.04	0.18	0.66	-0.53	0.0128	0.307	Unaltered group
MYO6_T558t	-0.24	-0.01	0.08	0.78	-0.23	0.0129	0.308	Unaltered group
COL1A1_S1271s	-0.75	0.62	0.3	1.26	-1.36	0.0129	0.308	Unaltered group
NHSL2_S128s	-0.54	-0.1	0.21	1.06	-0.43	0.0129	0.308	Unaltered group
PARVA_S59s	-0.81	0.41	0.42	1.6	-1.22	0.013	0.309	Unaltered group
ARFGEF1_T280t_S290s	-0.19	0.04	0.06	0.88	-0.23	0.013	0.31	Unaltered group
RRBP1_S185s	-1.51	-0.47	0.48	1.37	-1.04	0.013	0.31	Unaltered group
SH3PXD2A_S897s	-0.45	0.27	0.17	1.77	-0.72	0.0131	0.31	Unaltered group
PKP3_S145s	-2.04	-0.26	0.75	1.3	-1.79	0.0131	0.31	Unaltered group
ARHGAP21_S954s	-0.49	0.34	0.18	1.08	-0.83	0.0131	0.31	Unaltered group
PLEKHG2_S591s_S592s	-1.28	-0.2	0.24	1.13	-1.08	0.0131	0.31	Unaltered group
CD2AP_S80s	-0.33	0.1	0.16	1.1	-0.43	0.0132	0.311	Unaltered group
DDX41_S23s	-1.04	0.12	0.22	1.17	-1.16	0.0133	0.313	Unaltered group
TOMM70_S91s	-0.52	0.01	0.25	0.77	-0.53	0.0133	0.313	Unaltered group
SPARCL1_S92s	-1.9	0.19	0.92	2.02	-2.09	0.0134	0.314	Unaltered group
s_YNPO_S379s	-0.93	-0.04	0.22	1.63	-0.89	0.0134	0.315	Unaltered group
PLPP7_S62s	-0.33	-0.01	0.05	1.04	-0.32	0.0135	0.315	Unaltered group
s_YNPO_S535s_T539t	-0.27	0.5	0.37	1.11	-0.77	0.0135	0.315	Unaltered group
BAHD1_S121s	-0.3	0.39	0.34	1.2	-0.69	0.0136	0.319	Unaltered group
SVIL_S50s	-0.96	-0.15	0.37	0.98	-0.81	0.0137	0.32	Unaltered group
IQGAP1_S330s	-1.79	-0.16	0.69	1.06	-1.64	0.0138	0.321	Unaltered group
Pt_S_S19s	-1.04	-0.09	0.44	1.12	-0.95	0.0138	0.322	Unaltered group
GJA1_S279s_S282s	-0.63	0.06	0.26	1.27	-0.69	0.0139	0.322	Unaltered group
RUFY1_S63s	-0.16	0.36	0.12	1.21	-0.52	0.014	0.324	Unaltered group
TBC1D17_S602s_S604s	-1.61	-0.45	0.44	2.03	-1.16	0.0141	0.325	Unaltered group
CREM_S97s	-1.03	0.32	0.59	1.19	-1.35	0.0141	0.325	Unaltered group
SH3RF1_S727s	-1.17	-0.29	0.43	1.45	-0.87	0.0142	0.327	Unaltered group
UNC13B_S176s	-2.11	-1.33	0.29	1.23	-0.78	0.0142	0.327	Unaltered group
FHOD1_S549s	-1.53	-0.42	0.51	1.17	-1.11	0.0143	0.327	Unaltered group
FLNB_S658s	-0.93	0.19	0.5	1.04	-1.12	0.0145	0.332	Unaltered group
HIVEP1_S148s	-0.68	0.15	0.28	0.89	-0.82	0.0145	0.332	Unaltered group
MAP1B_S2271s	-0.84	-0.1	0.36	1.21	-0.74	0.0147	0.335	Unaltered group
HEPH_S1199s	-0.87	-0.35	0	1.75	-0.52	0.0148	0.335	Unaltered group
MAGI2_S220s	-1.45	-0.7	0.07	1.62	-0.75	0.0148	0.336	Unaltered group
PPFIBP1_S561s	-1.2	-0.1	0.35	0.83	-1.1	0.0149	0.337	Unaltered group
CRIP1_T75t	-2.03	0	0.44	1.73	-2.03	0.015	0.339	Unaltered group
MAP1B_S1408s	-1.18	-0.03	0.28	1.48	-1.14	0.0151	0.34	Unaltered group
LMOD1_S520s_S524s	-1.44	-0.6	0.41	1.78	-0.83	0.0151	0.341	Unaltered group
SEC23IP_S737s	-0.48	0.29	0.29	1.18	-0.77	0.0152	0.341	Unaltered group
CNN3_S296s_S298s_Y300y	-0.38	0.07	0.23	1	-0.45	0.0152	0.341	Unaltered group
XPC_S351s	-0.88	-0.05	0.29	0.76	-0.83	0.0153	0.343	Unaltered group
DSP_S2821s	-0.85	-0.33	0.26	0.89	-0.52	0.0153	0.343	Unaltered group
NUCKS1_S113s_S130s_S132s	-2.63	-0.1	0.37	1.41	-2.53	0.0154	0.343	Unaltered group
TNKS1BP1_S1711s_S1715s	-1.8	-0.43	0.28	1.36	-1.36	0.0154	0.343	Unaltered group
KANK2_S498s	-1.22	0.46	0.29	1.05	-1.67	0.0155	0.345	Unaltered group
CASK_S313s	-0.28	0.03	0.07	0.9	-0.3	0.0155	0.345	Unaltered group
CDCA5_S33s	-2.1	-1.27	0.18	1.85	-0.83	0.0156	0.345	Unaltered group
LMOD1_S508s_S512s_S516s	-1.66	0.16	0.4	1.73	-1.81	0.0156	0.345	Unaltered group
CRK_Y251y	-1.12	-0.13	0.26	1.6	-0.99	0.0156	0.345	Unaltered group
HABP4_S108s	-0.1	0.29	0.2	0.74	-0.39	0.0156	0.345	Unaltered group
ZEB1_S643s_S647s	0.01	0.33	0.15	0.97	-0.32	0.0157	0.346	Unaltered group
PPP1R37_S561s	-1.04	-0.22	0.41	1.32	-0.82	0.0157	0.346	Unaltered group
PTPN12_S369s	-1.01	-0.26	0.21	1.63	-0.76	0.0158	0.347	Unaltered group
SPATA33_S20s	-1.04	0.14	0.27	1.11	-1.18	0.0158	0.348	Unaltered group
ZNF703_S185s	-3.42	-1.94	0.73	2.11	-1.48	0.0159	0.348	Unaltered group
MLPH_T373t_S374s_S375s	-1.49	-0.2	0.63	1.72	-1.3	0.0159	0.348	Unaltered group
s_TAG1_S24s	-0.16	0.05	0.08	0.72	-0.21	0.0159	0.349	Unaltered group
SNX18_S202s	-1.27	0.28	0.49	1.41	-1.55	0.016	0.35	Unaltered group
NOS1AP_S371s_S374s	-0.7	0.11	0.29	1.14	-0.81	0.016	0.35	Unaltered group
WWC3_S925s	-1.27	0.02	0.61	1.21	-1.28	0.0161	0.352	Unaltered group
MAP2K3_T222t	-1.28	-0.11	0.24	0.99	-1.17	0.0162	0.353	Unaltered group
KRT75_S535s	-2.46	-0.89	0.42	2.23	-1.57	0.0163	0.353	Unaltered group
KNG1_S406s	-0.58	0.56	0.55	1.4	-1.14	0.0163	0.354	Unaltered group
CARMIL1_S1254s	-0.87	-0.4	0.24	1.13	-0.47	0.0165	0.357	Unaltered group
EPN1_S505s_S506s	-0.71	0.15	0.4	0.81	-0.86	0.0165	0.357	Unaltered group
LIMCH1_S718s	-1.05	0.02	0.52	1.24	-1.08	0.0165	0.357	Unaltered group
EEPD1_S160s	-1.79	0.39	0.35	1.38	-2.18	0.0165	0.357	Unaltered group
GAS2L1_S297s	-0.86	-0.19	0.32	0.77	-0.67	0.0166	0.358	Unaltered group
FAM114A1_S196s_S200s	-0.76	0.26	0.23	1.38	-1.02	0.0166	0.358	Unaltered group
TPR_T1839t	-0.35	0.18	0.26	0.7	-0.53	0.0166	0.358	Unaltered group
LRATD2_S179s	-0.68	-0.17	0.14	0.85	-0.51	0.0167	0.36	Unaltered group
GSN_T653t	-1.21	0.27	0.53	1.87	-1.47	0.0169	0.362	Unaltered group
NUCKS1_T202t	-1.03	-0.4	0.17	1.43	-0.63	0.0169	0.363	Unaltered group
OCLN_S310s	-0.5	-0.2	0.02	1.12	-0.31	0.0169	0.363	Unaltered group
ZEB1_S343s	-0.63	0.49	0.41	1.21	-1.12	0.017	0.363	Unaltered group
MAP1B_S1438s_S1443s	-0.64	0.01	0.33	1.06	-0.65	0.017	0.363	Unaltered group
SMARCA2_S1572s	-2.31	-1.24	0.42	2.09	-1.07	0.017	0.363	Unaltered group
ARID1A_S90s	-0.35	0.2	0.28	0.66	-0.55	0.0171	0.364	Unaltered group
DNAJC1_S480s	-1.53	-0.91	0.32	1.49	-0.62	0.0172	0.365	Unaltered group
CNN3_S244s	-1.41	-0.08	0.27	1.37	-1.33	0.0172	0.365	Unaltered group
PDZRN3_S732s	-0.38	0.07	0.18	1.09	-0.45	0.0172	0.365	Unaltered group
MAP4K5_S845s	-0.13	0.23	0.05	1.16	-0.37	0.0174	0.367	Unaltered group
IGFBP3_T203t_S207s	-0.47	0.4	0.45	1.49	-0.87	0.0174	0.368	Unaltered group
MBP_T232t	-0.8	-0.01	0.41	1.7	-0.79	0.0174	0.368	Unaltered group
TMF1_T401t	-0.72	0.18	0.43	0.88	-0.9	0.0175	0.368	Unaltered group
SPP1_S275s_S280s	-2.34	-0.37	0.93	1.82	-1.97	0.0175	0.369	Unaltered group
ARHGEF17_T396t	-1.43	-0.45	0.49	1.36	-0.98	0.0176	0.37	Unaltered group
SART1_S474s	-1.43	-0.03	0.29	1.27	-1.4	0.0178	0.374	Unaltered group
PCDH12_S1140s	-1.43	0.27	0.79	1.14	-1.7	0.018	0.376	Unaltered group
MYADM_S18s	-0.27	0.23	0.25	0.55	-0.51	0.018	0.376	Unaltered group
AHNAK2_S1181s	-0.35	0.35	0.18	1.33	-0.7	0.0182	0.38	Unaltered group
RNF214_S494s	-0.92	0.38	0.44	1.25	-1.29	0.0183	0.38	Unaltered group
LYs_T_S2152s	-0.26	0.08	0.18	0.97	-0.34	0.0184	0.382	Unaltered group
JCAD_S1002s	-1.15	0.29	0.5	1.27	-1.45	0.0184	0.382	Unaltered group
GAREM1_S758s	-0.73	0	0.38	1.1	-0.74	0.0186	0.384	Unaltered group
MAP3K20_S691s	-1.94	-0.41	0.51	1.37	-1.53	0.0186	0.384	Unaltered group
FNDC1_S548s_2	-0.71	0.29	0.39	1.73	-1	0.0186	0.384	Unaltered group
FAM83H_S998s_S1003s	-0.04	0.37	0.12	1.06	-0.41	0.0187	0.385	Unaltered group
LUM_S304s	-0.43	0.33	0.31	1.49	-0.76	0.0187	0.385	Unaltered group
s_TC2_S288s	-1.53	-0.43	0.58	2.13	-1.1	0.0188	0.386	Unaltered group
ZNF644_S199s	-0.38	-0.06	0.14	0.92	-0.32	0.0188	0.386	Unaltered group
USP5_T623t	-1.16	0.19	0.64	1.14	-1.36	0.0189	0.388	Unaltered group
CAMKK2_S137s	-0.41	0.1	0.14	0.76	-0.52	0.019	0.389	Unaltered group
TPRN_S241s	-1.3	-0.06	0.6	1.25	-1.24	0.0191	0.391	Unaltered group
BAIAP2_S446s	-0.44	-0.04	0.16	0.97	-0.4	0.0193	0.393	Unaltered group
KRT7_S71s	-1.44	-0.32	0.44	1.67	-1.12	0.0194	0.394	Unaltered group
GARRE1_S723s	-0.78	-0.06	0.36	0.81	-0.72	0.0194	0.395	Unaltered group
CARS1_S388s	-0.53	0.14	0.34	0.96	-0.66	0.0195	0.395	Unaltered group
SRGAP2_S1061s	-1.36	-0.63	0.39	1.16	-0.74	0.0195	0.395	Unaltered group
LMNB1_S232s	-0.22	0.03	0.1	0.71	-0.25	0.0195	0.395	Unaltered group
SNCG_T44t	-1.06	0.4	0.37	2.15	-1.46	0.0195	0.395	Unaltered group
HNRNPD_T127t	-2.78	0.34	0.6	2.6	-3.12	0.0198	0.398	Unaltered group
CHMP2B_S194s	-1.23	-0.36	0.22	1.11	-0.86	0.02	0.402	Unaltered group
TERF2_T413t	-1.04	0.08	0.38	0.87	-1.13	0.0201	0.404	Unaltered group
SPARCL1_S80s	-2.16	0.44	1.25	2.09	-2.6	0.0203	0.407	Unaltered group
NSD1_S483s_S486s	-0.24	0.16	0.17	0.95	-0.41	0.0204	0.408	Unaltered group
s_Y_TL4_S74s	-1.23	0.04	0.66	1.7	-1.27	0.0204	0.408	Unaltered group
SLK_S344s	-0.63	0.03	0.35	0.97	-0.66	0.0204	0.408	Unaltered group
SCARF2_S698s	-0.93	0.38	0.63	0.9	-1.31	0.0204	0.408	Unaltered group
EI24_S330s	-1.52	-0.49	0.39	1.22	-1.03	0.0205	0.408	Unaltered group
PHLDB2_S417s_S418s	-0.53	0.12	0.19	1.32	-0.66	0.0206	0.409	Unaltered group
DOCK6_S1190s	-0.84	0.62	0.53	1.02	-1.46	0.0206	0.409	Unaltered group
PHRF1_S936s_S948s	-0.61	0.31	0.47	0.94	-0.92	0.0207	0.411	Unaltered group
SRGAP2_S990s	-0.74	0.21	0.24	1	-0.94	0.0208	0.412	Unaltered group
KANK2_T149t	-0.29	0.25	0.28	0.75	-0.54	0.0208	0.412	Unaltered group
PPP1R13B_S671s	-0.59	0.04	0.26	1.04	-0.63	0.0209	0.413	Unaltered group
s_Y_TL4_S69s	-1.92	0.07	0.4	1.34	-1.98	0.0209	0.413	Unaltered group
CA9_T457t	-2.57	-0.85	0.43	2.28	-1.72	0.021	0.413	Unaltered group
VPS13B_S1812s_S1815s	-0.74	-0.1	0.27	1.11	-0.65	0.021	0.413	Unaltered group
NECTIN1_S434s	-0.58	0.32	0.34	1.15	-0.9	0.021	0.413	Unaltered group
LMNA_S153s	-0.3	0.25	0.23	0.96	-0.55	0.021	0.413	Unaltered group
ZNF639_T62t_T64t_S65s	-0.49	0.05	0.16	1.08	-0.54	0.0211	0.414	Unaltered group
VAPA_T215t	-1.8	-0.54	0.67	1.89	-1.25	0.0212	0.416	Unaltered group
RBM12B_S499s_S501s	-1.48	0.9	0.52	2.28	-2.38	0.0215	0.419	Unaltered group
PLEKHA7_S118s_T123t_T125t	-0.44	0.38	0.23	1.13	-0.83	0.0215	0.419	Unaltered group
APC_S2088s_S2093s_S2096s	-0.1	0.35	0.13	0.73	-0.46	0.0215	0.419	Unaltered group
MAP1A_S2106s	-0.37	0.43	0.42	1.04	-0.8	0.0216	0.42	Unaltered group
CPEB4_S97s_S99s	-0.23	0.17	0.22	0.77	-0.41	0.0216	0.42	Unaltered group
RBBP8NL_S145s	-0.13	0.14	0.14	0.81	-0.27	0.0217	0.421	Unaltered group
CABLES1_S109s	-0.06	0.38	0.19	1.06	-0.44	0.0217	0.421	Unaltered group
BLZF1_S14s	-0.16	0.07	0.12	0.8	-0.24	0.0218	0.422	Unaltered group
MAP4_S825s_2	-0.63	-0.08	0.29	0.88	-0.54	0.0219	0.423	Unaltered group
ASF1A_S166s_T176t	-0.42	0.31	0.4	1.21	-0.73	0.0219	0.423	Unaltered group
RSRC2_S376s	-0.43	-0.07	0.06	1	-0.36	0.0219	0.423	Unaltered group
CRIP1_T39t	-1.88	0.07	0.74	2.08	-1.95	0.0219	0.423	Unaltered group
FBLN2_S277s	-2.43	-0.75	0.87	1.96	-1.68	0.0219	0.423	Unaltered group
PRRC2A_S1089s	-1.46	-0.24	0.41	0.97	-1.21	0.0221	0.425	Unaltered group
MCM3_S713s_S717s_T719t	-1.79	-0.98	0.22	1.52	-0.81	0.0221	0.425	Unaltered group
LMNA_S407s	-1.1	0.14	0.66	1.71	-1.25	0.0222	0.426	Unaltered group
ALDH18A1_S429s_2	-1.94	-0.08	0.31	1.3	-1.86	0.0222	0.426	Unaltered group
ANKRD36C_S1301s	-0.23	0.55	0.15	1.7	-0.78	0.0224	0.429	Unaltered group
H2AX_Y143y_2	-1.03	-0.26	0.42	1.46	-0.77	0.0224	0.43	Unaltered group
INF2_S351s	-1.13	-0.55	0.17	1.01	-0.58	0.0225	0.431	Unaltered group
ITGB1_T777t	-0.75	-0.06	0.18	0.79	-0.68	0.0225	0.431	Unaltered group
KATNIP_S253s	-0.66	-0.01	0.35	0.99	-0.65	0.0228	0.435	Unaltered group
TJP1_T868t	-0.68	0.72	0.33	1.37	-1.4	0.0229	0.435	Unaltered group
ZEB1_S314s	-0.66	0.2	0.47	1.22	-0.87	0.0229	0.435	Unaltered group
PGM3_T90t	-0.2	0.14	0.19	0.7	-0.34	0.0231	0.437	Unaltered group
KRT8_S258s	-0.79	0.12	0.5	1.73	-0.91	0.0231	0.437	Unaltered group
SAP30BP_S69s	-0.48	0.05	0.16	1.3	-0.54	0.0233	0.44	Unaltered group
TOPORS_S577s	-0.55	0.09	0.27	0.92	-0.64	0.0233	0.44	Unaltered group
NSD3_S560s_S561s	-1.18	-0.53	0.36	1.32	-0.64	0.0235	0.442	Unaltered group
FARP1_T24t	-0.52	0.54	0.57	1.48	-1.06	0.0235	0.442	Unaltered group
GTF3C3_S43s	-0.52	0.25	0.41	0.91	-0.77	0.0235	0.442	Unaltered group
REEP1_S159s	-2.24	-0.74	0.79	1.8	-1.5	0.0237	0.443	Unaltered group
MTPN_T31t	-1.2	0.04	0.23	1.08	-1.24	0.0238	0.444	Unaltered group
ERBIN_S800s	-1.26	-0.85	0.1	1.65	-0.41	0.0238	0.445	Unaltered group
SCARF2_S653s	-1.11	0.21	0.66	0.98	-1.31	0.0239	0.446	Unaltered group
BICDL2_S349s	-0.69	-0.11	0.32	1.21	-0.58	0.0239	0.446	Unaltered group
NFATC4_S532s	-0.41	-0.06	0.08	1.12	-0.35	0.0241	0.448	Unaltered group
SPP1_S254s_S263s	-2.47	-0.36	1.07	1.78	-2.11	0.0241	0.448	Unaltered group
NASP_S244s	-2.69	-1.09	0.82	1.5	-1.6	0.0241	0.448	Unaltered group
PCM1_S776s_S779s	-0.42	0.54	0.5	0.93	-0.96	0.0242	0.45	Unaltered group
ARHGDIB_S20s	-0.65	0.25	0.38	1.36	-0.9	0.0243	0.451	Unaltered group
JCAD_S768s_S770s	-0.56	0.36	0.23	1.2	-0.92	0.0245	0.453	Unaltered group
CNN3_S323s	-1.14	-0.2	0.51	1.27	-0.94	0.0245	0.453	Unaltered group
NDUFV3_S164s	-1.5	-0.29	0.63	1.2	-1.2	0.0247	0.455	Unaltered group
SDF4_T193t	-0.23	0.89	0.43	1.23	-1.12	0.0249	0.457	Unaltered group
EMs_Y_S253s	-0.6	0.27	0.45	0.81	-0.87	0.0249	0.457	Unaltered group
TNKS1BP1_S498s	-1.9	-0.05	0.28	0.92	-1.85	0.0249	0.457	Unaltered group
LMO7_S1066s	-1.01	-0.05	0.23	1.01	-0.96	0.0249	0.457	Unaltered group
ERBB2_T1132t_S1151s	-3.04	-1.23	0.54	3.05	-1.8	0.025	0.459	Unaltered group
IRAG1_S394s	-0.51	0.39	0.48	1.1	-0.9	0.0251	0.46	Unaltered group
ZMYM2_T1376t	-0.59	-0.33	0.07	0.94	-0.26	0.0252	0.461	Unaltered group
AHNAK_S5854s	-1.08	0.44	0.78	1.1	-1.52	0.0253	0.462	Unaltered group
SLC4A4_S223s	-4.21	-2.74	0.65	2.71	-1.48	0.0254	0.462	Unaltered group
LMNA_S390s	-0.08	0.2	0.16	0.77	-0.28	0.0255	0.464	Unaltered group
AEBP1_S113s	-1.06	0.33	0.32	1.31	-1.39	0.0257	0.466	Unaltered group
H1-0_T2t_S5s	-1.59	0.13	0.35	1.37	-1.72	0.0257	0.466	Unaltered group
PDLIM3_S89s	-1.71	-0.27	0.76	1.33	-1.44	0.0258	0.467	Unaltered group
VCL_S596s	-0.71	-0.05	0.36	0.79	-0.67	0.026	0.47	Unaltered group
ASAP1_S1027s	0.04	0.38	0.19	0.78	-0.34	0.0261	0.47	Unaltered group
SVIL_S905s	-1.04	-0.03	0.55	1.23	-1.02	0.0262	0.47	Unaltered group
ARHGAP35_S770s_S773s	-0.83	-0.2	0.36	1.32	-0.63	0.0262	0.471	Unaltered group
FLNA_S2284s	-1.88	-0.79	0.61	1.43	-1.09	0.0262	0.471	Unaltered group
MAP1S_S731s	-0.19	0.36	0.3	0.62	-0.55	0.0263	0.471	Unaltered group
DPYSL3_S653s	-0.57	0.13	0.39	1.09	-0.69	0.0263	0.471	Unaltered group
POLR3C_S217s	-1.03	-0.38	0.28	1.2	-0.66	0.0263	0.472	Unaltered group
KCTD3_S664s	-1.29	0.01	0.68	1.11	-1.3	0.0264	0.472	Unaltered group
INt_S2_S356s	-0.99	1.45	0.51	1.69	-2.44	0.0267	0.476	Unaltered group
SLK_S14s	-3.63	-0.23	0.67	2.75	-3.4	0.0268	0.476	Unaltered group
TRIM24_S654s	-1.14	-0.46	0.29	1.01	-0.68	0.0268	0.476	Unaltered group
NES_S1030s	-0.45	-0.12	0.02	1.2	-0.33	0.0269	0.477	Unaltered group
SRRM2_S1690s_S1691s	-0.4	0.62	0.4	1.25	-1.02	0.0269	0.477	Unaltered group
MACF1_S3850s	-0.39	0.08	0.27	0.8	-0.48	0.0269	0.477	Unaltered group
LMCD1_S231s	-1.5	0.05	0.8	1.09	-1.55	0.0269	0.477	Unaltered group
SPP2_S96s	-1.61	-0.11	0.81	1.56	-1.51	0.027	0.477	Unaltered group
AHNAK_S5851s_S5857s	-0.97	0.08	0.42	1.22	-1.06	0.0272	0.48	Unaltered group
SRSF5_S120s	-1.27	-0.66	0.28	1.49	-0.61	0.0273	0.48	Unaltered group
CBX5_S12s_S13s_S14s	-0.35	-0.1	0.09	0.85	-0.25	0.0274	0.483	Unaltered group
SPP1_S234s	-3.29	-0.57	1.45	2.39	-2.71	0.0276	0.484	Unaltered group
TNS1_S1092s	-0.85	0.15	0.26	1.12	-0.99	0.0276	0.484	Unaltered group
MAP7D1_S548s	-0.5	0.04	0.32	1.08	-0.54	0.0277	0.484	Unaltered group
MAP1A_S1311s	-0.76	0.39	0.44	1.14	-1.15	0.0277	0.484	Unaltered group
s_TMND1_S224s	-1.52	-0.16	0.58	2.01	-1.36	0.0278	0.485	Unaltered group
SHTN1_S515s	-0.63	0.2	0.2	0.97	-0.83	0.0279	0.487	Unaltered group
KIF27_S911s_S914s	-0.76	0.14	0.23	0.99	-0.9	0.028	0.487	Unaltered group
ZNRD2_S12s	-0.07	0.41	0.15	1.2	-0.48	0.028	0.487	Unaltered group
KIAA1328_S484s_S490s	-0.21	0.67	0.49	1.03	-0.87	0.028	0.488	Unaltered group
SHROOM2_S231s	-1.5	-0.04	0.86	3.09	-1.46	0.0283	0.49	Unaltered group
MAP4_S507s	-0.65	0.13	0.42	0.7	-0.78	0.0283	0.49	Unaltered group
NEXN_S301s	-1.38	0.39	0.94	1.42	-1.77	0.0283	0.491	Unaltered group
PPP1R2_S20s	-0.23	0.24	0.28	1.11	-0.47	0.0284	0.491	Unaltered group
SPARCL1_S295s	-1.45	0.64	1.11	1.7	-2.09	0.0284	0.491	Unaltered group
HNRNPL_T63t	-0.63	-0.17	0.13	1.42	-0.46	0.0284	0.491	Unaltered group
TNS1_S772s	-1.07	0.3	0.26	1.06	-1.37	0.0285	0.492	Unaltered group
GPRC5B_S493s	-2.53	-0.33	1.23	2.6	-2.2	0.0286	0.493	Unaltered group
TBC1D4_S262s	0.2	1.39	0.26	4.12	-1.19	0.0286	0.493	Unaltered group
SLC12A2_T217t	-0.96	-0.14	0.34	1.06	-0.82	0.0287	0.493	Unaltered group
AHNAK_S691s	-2.59	0.22	0.47	1.52	-2.81	0.0287	0.493	Unaltered group
PLEKHA5_S809s	-0.81	0.03	0.36	1.31	-0.84	0.0287	0.493	Unaltered group
PDAP1_S60s	-1.08	-0.49	0.18	1.31	-0.59	0.0287	0.493	Unaltered group
MYO5B_S1290s	-1.37	-0.53	0.49	1.58	-0.84	0.0287	0.493	Unaltered group
RAF1_S291s_S296s_S301s	-0.17	0.14	0.05	0.85	-0.31	0.0287	0.493	Unaltered group
PCDH1_S984s	-1.18	-0.03	0.63	1.24	-1.15	0.0288	0.493	Unaltered group
KRT8_S308s	-1.72	-0.14	0.68	1.89	-1.58	0.0289	0.495	Unaltered group
CDC42BPA_S1641s	-0.9	0.04	0.24	1.22	-0.94	0.0291	0.497	Unaltered group
NR3C1_T411t	-0.47	0.02	0.28	0.68	-0.49	0.0291	0.497	Unaltered group
MATN3_T442t	-0.63	0.44	0.61	1.24	-1.08	0.0292	0.498	Unaltered group
RAF1_S12s	-1.19	0.28	0.35	1.27	-1.47	0.0293	0.499	Unaltered group
It_SN1_S904s	-0.06	0.31	0.22	0.8	-0.37	0.0293	0.499	Unaltered group
RASEF_S393s	-1.32	-0.28	0.58	1.14	-1.04	0.0293	0.499	Unaltered group
MAP1B_S1782s_S1785s_T1788t	-1.42	-0.71	0.42	1.45	-0.71	0.0294	0.5	Unaltered group
GNG12_S7s	-0.66	0.04	0.31	1.18	-0.7	0.0295	0.501	Unaltered group
LMNA_T394t	-0.57	0.45	0.42	1.18	-1.02	0.0295	0.501	Unaltered group
SLC44A3_S639s	-2.18	-0.66	0.36	1.46	-1.53	0.0296	0.503	Unaltered group
PCLO_S826s	-2.89	-1.51	0.8	2.21	-1.38	0.0297	0.503	Unaltered group
PDS5A_S1276s	-1.49	-0.41	0.11	2.26	-1.08	0.0297	0.503	Unaltered group
DLG5_S1209s	-1.03	-0.04	0.41	1.22	-0.99	0.0297	0.503	Unaltered group
TRAPPC1_S132s	-0.25	0.19	0.14	0.86	-0.44	0.0298	0.503	Unaltered group
PNPO_S241s	-0.19	0.17	0.21	0.75	-0.36	0.0298	0.503	Unaltered group
ADAR_T603t	-0.3	0.05	0.16	0.89	-0.35	0.0299	0.504	Unaltered group
DENND2B_S449s	-0.58	0.42	0.55	0.98	-1	0.0299	0.504	Unaltered group
ARHGEF2_S932s	-1	-0.53	0.21	1.2	-0.46	0.0299	0.504	Unaltered group
ARHGEF11_S291s	-0.13	0.34	0.28	0.95	-0.47	0.0299	0.504	Unaltered group
BNIP3L_S120s	-1.3	-0.45	0.37	1.38	-0.85	0.03	0.504	Unaltered group
BOD1L1_S2973s	-1.36	-0.49	0.51	1.35	-0.87	0.0302	0.507	Unaltered group
ZBTB11_S1050s	-0.28	0.21	0.14	0.58	-0.49	0.0302	0.507	Unaltered group
MGA_S56s	-0.79	-0.26	0.16	1.04	-0.53	0.0302	0.507	Unaltered group
FLNB_S1471s	-1	0.47	0.63	1.52	-1.47	0.0303	0.508	Unaltered group
KIAA1191_S183s	-1.04	-0.09	0.53	1.07	-0.95	0.0304	0.508	Unaltered group
SPARCL1_S84s	-1.78	0.12	0.44	1.77	-1.9	0.0304	0.508	Unaltered group
ARHGEF10_S308s	-1.04	0.34	0.56	1.27	-1.39	0.0304	0.508	Unaltered group
TMEM94_S808s	-0.69	-0.34	0.15	1.15	-0.36	0.0304	0.508	Unaltered group
VEPH1_T381t	-0.36	0.62	0.43	1.1	-0.98	0.0305	0.509	Unaltered group
CHD4_S1342s	-1.14	0.39	0.36	1.44	-1.53	0.0306	0.509	Unaltered group
NFIA_S258s_1	-0.77	0.07	0.48	1.05	-0.84	0.0306	0.509	Unaltered group
MYH10_S1987s	-0.3	0.26	0.31	0.67	-0.55	0.0306	0.51	Unaltered group
KIAA1217_S1899s	-1.02	0.12	0.45	1.16	-1.13	0.0307	0.51	Unaltered group
FGD5_S94s_S95s	-0.27	0.38	0.2	1.2	-0.65	0.0307	0.51	Unaltered group
RETREG2_S344s	-0.89	0.2	0.24	1.07	-1.09	0.0309	0.513	Unaltered group
CRK_S196s	-0.1	0.29	0.12	0.7	-0.39	0.0312	0.515	Unaltered group
SAMD14_S151s	-0.49	0.37	0.34	0.77	-0.85	0.0313	0.516	Unaltered group
SCRIB_S1309s	-0.51	0.04	0.33	0.86	-0.56	0.0313	0.516	Unaltered group
COBLL1_T530t	-0.81	-0.07	0.44	1.27	-0.74	0.0314	0.516	Unaltered group
KCTD3_S711s	-1.41	0.01	0.57	1.52	-1.42	0.0314	0.516	Unaltered group
TCF4_S617s	0.11	0.34	0.12	0.85	-0.23	0.0314	0.516	Unaltered group
ZNF592_S298s	-0.43	0.39	0.39	1.55	-0.83	0.0315	0.517	Unaltered group
BLOC1S1_S22s	-0.33	0.05	0.12	0.79	-0.39	0.0317	0.519	Unaltered group
BCL9L_S116s	-0.86	-0.1	0.32	0.99	-0.76	0.0317	0.519	Unaltered group
PDE4DIP_S889s	-0.88	0.11	0.56	1	-0.99	0.0318	0.52	Unaltered group
XYLT1_S246s	-0.61	0.39	0.31	1.53	-1	0.0319	0.52	Unaltered group
ABL1_S938s	-0.27	0.35	0.35	0.74	-0.61	0.0319	0.52	Unaltered group
NCKAP5_S1813s	-1.11	-0.34	0.14	2.01	-0.76	0.0319	0.52	Unaltered group
BAZ1B_S947s	-0.91	-0.2	0.3	0.89	-0.71	0.0319	0.52	Unaltered group
PHF2_S458s	-1.33	-0.19	0.47	1.24	-1.15	0.032	0.52	Unaltered group
s_TAT3_S701s	-1.59	-0.3	0.54	1.45	-1.29	0.0321	0.521	Unaltered group
TPPP_S159s	-2.31	-1	0.77	1.91	-1.31	0.0321	0.521	Unaltered group
CCDC74A_S263s	-2.09	-1.04	0.48	2.5	-1.05	0.0322	0.522	Unaltered group
CHD4_S303s	-0.97	-0.23	0.23	1.07	-0.75	0.0322	0.522	Unaltered group
DHX36_S358s	-1.82	-0.06	0.73	1.53	-1.76	0.0323	0.524	Unaltered group
MUC1_S456s	-1.36	0	0.56	1.57	-1.36	0.0326	0.527	Unaltered group
FLNA_S912s	-1.66	0.22	0.35	1.24	-1.88	0.0326	0.527	Unaltered group
SPARCL1_T60t	-2.1	0.08	1.23	2.13	-2.18	0.0327	0.528	Unaltered group
ZEB1_T29t_S33s	-1.03	0.05	0.25	1.02	-1.08	0.0327	0.528	Unaltered group
UBAP2L_S467s	-0.71	-0.17	0.31	0.69	-0.53	0.0328	0.528	Unaltered group
SPTBN1_T2187t	-0.64	0.5	0.65	1.11	-1.15	0.033	0.53	Unaltered group
MTA3_S428s	-0.83	0.34	0.66	0.97	-1.17	0.033	0.53	Unaltered group
FARP1_S20s	-0.77	-0.07	0.42	0.96	-0.7	0.033	0.53	Unaltered group
PHLPP2_S1149s	-0.82	0.02	0.47	0.58	-0.84	0.033	0.53	Unaltered group
RAs_SF8_T131t	-1.37	0	0.78	1.41	-1.37	0.0331	0.531	Unaltered group
KRT18_S15s_2	-1.67	-0.08	0.91	1.64	-1.59	0.0332	0.532	Unaltered group
REPS1_S166s_S170s	-0.13	0.17	0.18	0.75	-0.3	0.0332	0.532	Unaltered group
PLEC_S24s_1	-0.14	0.34	0.29	0.97	-0.48	0.0333	0.532	Unaltered group
DENND2A_S365s	-0.21	0.29	0.16	1.1	-0.5	0.0334	0.533	Unaltered group
NHSL2_S759s	-0.24	0.21	0.2	0.59	-0.44	0.0334	0.533	Unaltered group
EPRS1_S817s	-1.36	-0.29	0.64	1.58	-1.07	0.0334	0.533	Unaltered group
TCF12_S564s_S569s	-0.14	0.37	0.23	0.69	-0.51	0.0336	0.534	Unaltered group
TLN2_T2041t	-1.43	0.29	0.29	0.85	-1.72	0.0337	0.535	Unaltered group
MLPH_S226s	-0.93	-0.07	0.41	2.01	-0.86	0.0338	0.536	Unaltered group
DNAJC2_S47s	-0.95	-0.51	0.27	1.03	-0.44	0.0338	0.536	Unaltered group
BCKDK_S31s	-0.77	0.25	0.61	1.58	-1.02	0.034	0.538	Unaltered group
GPATCH2_S284s	-0.96	0.08	0.34	1.74	-1.04	0.0341	0.539	Unaltered group
PLEKHM2_S264s	-2.67	-1.24	0.41	2.05	-1.42	0.0341	0.539	Unaltered group
ARHGEF17_S326s_S332s	-1.05	0.16	0.31	1.32	-1.21	0.0342	0.54	Unaltered group
PRKAB2_S108s	-0.43	0.09	0.31	0.85	-0.52	0.0343	0.541	Unaltered group
CRTC2_S613s	-0.46	-0.11	0.21	0.96	-0.35	0.0343	0.541	Unaltered group
DOCK7_S905s_T907t	-0.47	0.3	0.21	0.7	-0.77	0.0343	0.541	Unaltered group
KNG1_S332s_2	-0.5	0.5	0.59	1.32	-1	0.0344	0.542	Unaltered group
CAPN2_S68s	-0.58	0.1	0.21	1.05	-0.68	0.0344	0.542	Unaltered group
MDC1_T1800t	-1.19	-0.25	0.39	0.97	-0.94	0.0345	0.543	Unaltered group
MAP1B_T948t_1	-1.34	-0.46	0.52	1.25	-0.87	0.0345	0.543	Unaltered group
FILIP1L_T986t_S989s	-1.09	-0.03	0.43	1.01	-1.06	0.0347	0.543	Unaltered group
CSPP1_S885s	-0.65	-0.02	0.2	1.13	-0.63	0.0348	0.544	Unaltered group
MAP1A_S612s	-0.65	0.16	0.49	1.2	-0.81	0.0349	0.546	Unaltered group
PALLD_S512s_S515s	-2.62	-0.71	0.8	2.03	-1.91	0.035	0.547	Unaltered group
CCDC9B_S411s	-0.62	0.06	0.43	1.13	-0.69	0.035	0.547	Unaltered group
ARHGAP35_S769s	-1.15	-0.15	0.59	1.23	-1	0.0351	0.547	Unaltered group
WWC3_T651t	-0.77	0.19	0.4	1.03	-0.96	0.0353	0.55	Unaltered group
DLC1_S544s	-0.08	0.33	0.19	1.15	-0.41	0.0353	0.55	Unaltered group
MPRIP_S993s	-0.84	0.13	0.58	1.21	-0.97	0.0354	0.55	Unaltered group
CDC42BPA_S1706s	-1.07	0.23	0.5	0.82	-1.3	0.0354	0.55	Unaltered group
TFE3_S560s	-0.16	0.27	0.13	0.59	-0.43	0.0355	0.551	Unaltered group
CAVIN3_S165s	0.16	0.54	0.23	1.26	-0.38	0.0355	0.551	Unaltered group
TNS1_S1379s	-0.37	0.65	0.59	0.94	-1.02	0.0355	0.551	Unaltered group
APBA1_S242s_S246s	-0.88	0.37	0.75	1.56	-1.25	0.0358	0.554	Unaltered group
ATAD2_S88s	-0.97	-0.54	0.21	1.3	-0.43	0.0359	0.554	Unaltered group
MAs_T4_S1391s	-1.52	-0.2	0.57	1.23	-1.32	0.0359	0.554	Unaltered group
FGD3_T9t	-0.91	-0.3	0.38	1.39	-0.61	0.0361	0.557	Unaltered group
CBLB_S557s	-1.27	-0.24	0.63	1.51	-1.03	0.0362	0.557	Unaltered group
KDM6A_S881s	-0.53	0.22	0.43	0.64	-0.75	0.0362	0.557	Unaltered group
COMT_S131s	-3.7	-0.47	0.57	1.7	-3.23	0.0363	0.557	Unaltered group
COG1_T657t	-0.92	-0.03	0.21	0.87	-0.89	0.0363	0.557	Unaltered group
FLNA_S11s	-1.79	-0.02	0.74	1.42	-1.77	0.0364	0.558	Unaltered group
MAP1B_S1797s	-0.73	-0.13	0.28	1.22	-0.59	0.0365	0.56	Unaltered group
GIT2_S8s	-0.44	0.23	0.29	0.68	-0.67	0.0366	0.56	Unaltered group
PARD3B_S746s	-0.49	0.24	0.44	0.95	-0.73	0.0369	0.564	Unaltered group
SIPA1L2_S194s	-1.9	-0.16	0.36	1.35	-1.74	0.037	0.565	Unaltered group
KCNMA1_S707s	-1.99	-0.9	0.67	1.73	-1.09	0.0371	0.565	Unaltered group
ZNF358_S137s	-2.24	-0.07	1.25	1.55	-2.16	0.0371	0.565	Unaltered group
NOS1AP_S188s_S192s_S195s	-1.88	-0.01	1.1	1.81	-1.86	0.0371	0.565	Unaltered group
UGDH_S476s	-2.26	-0.67	0.96	2.03	-1.59	0.0371	0.565	Unaltered group
TNKS1BP1_S882s	-1.77	-0.11	0.96	1.24	-1.66	0.0371	0.565	Unaltered group
TPM1_S174s	-0.78	0.24	0.61	1.15	-1.02	0.0372	0.565	Unaltered group
PDLIM4_S112s	-0.05	0.3	0.22	0.6	-0.36	0.0373	0.565	Unaltered group
ARHGAP6_S264s	-0.96	0.45	0.32	1.32	-1.41	0.0373	0.565	Unaltered group
EIF2AK4_T667t	-0.79	-0.18	0.37	0.88	-0.61	0.0373	0.565	Unaltered group
FASN_S1584s	-1.92	-0.61	0.59	1.75	-1.31	0.0374	0.565	Unaltered group
PATJ_S1618s	-1.05	0.05	0.49	1.36	-1.1	0.0374	0.565	Unaltered group
RBBP6_T1468t	-0.53	0.27	0.48	0.96	-0.79	0.0374	0.565	Unaltered group
ASMTL_S228s	0.13	0.38	0.13	0.93	-0.25	0.0374	0.565	Unaltered group
C1orf56_S106s_S107s	-0.12	0.47	0.37	0.87	-0.59	0.0374	0.565	Unaltered group
LARS1_S666s	0.01	0.17	0.06	0.7	-0.17	0.0375	0.565	Unaltered group
AKAP12_S472s	-0.96	0.43	0.57	1.19	-1.39	0.0375	0.565	Unaltered group
TMF1_S77s	-0.55	0.12	0.4	0.7	-0.68	0.0375	0.565	Unaltered group
NEFM_S628s_S633s	-2.6	-1.07	0.96	2.78	-1.53	0.0375	0.565	Unaltered group
AHNAK2_S5175s	-0.46	0.22	0.32	1.19	-0.68	0.0375	0.565	Unaltered group
ASMTL_S239s	-0.86	0.21	0.44	0.98	-1.07	0.0375	0.565	Unaltered group
FAM184B_S976s	-0.99	0	0.63	1.93	-0.99	0.0377	0.567	Unaltered group
CREB1_S340s	-0.49	0.16	0.4	0.89	-0.65	0.0378	0.568	Unaltered group
BOK_S8s	-1.06	-0.26	0.49	1.14	-0.8	0.0378	0.568	Unaltered group
EPN2_S426s	-0.22	0.34	0.28	1.13	-0.56	0.0379	0.568	Unaltered group
DOCK11_S1237s_S1240s	-0.31	0.01	0.03	0.92	-0.32	0.0379	0.568	Unaltered group
CTNNA1_S770s	-1.17	-0.34	0.36	0.85	-0.84	0.038	0.569	Unaltered group
ZYX_S290s	-0.22	0.17	0.25	1.01	-0.4	0.0382	0.571	Unaltered group
PARD3B_S1184s	-0.43	0.23	0.3	0.94	-0.66	0.0383	0.571	Unaltered group
SPECC1L_S220s	-0.58	0.25	0.5	1	-0.83	0.0383	0.571	Unaltered group
SUB1_S17s_S19s	-0.92	-0.24	0.43	1.36	-0.68	0.0383	0.571	Unaltered group
ARHGEF26_S329s	-1.08	-0.1	0.3	1.51	-0.98	0.0384	0.571	Unaltered group
HIVEP1_S698s	-0.95	0.14	0.63	0.78	-1.09	0.0384	0.571	Unaltered group
ALB_S82s	-0.44	0.61	0.65	1.58	-1.04	0.0384	0.571	Unaltered group
MYO9B_S1267s	0.09	0.28	0.11	0.61	-0.18	0.0385	0.572	Unaltered group
FLNA_T2336t	-1.07	-0.1	0.6	1.36	-0.97	0.0386	0.572	Unaltered group
CIZ1_S230s	-0.53	-0.13	0.07	1.27	-0.4	0.0387	0.573	Unaltered group
CRABP2_S13s	-2.79	-0.32	0.55	1.86	-2.47	0.0387	0.573	Unaltered group
LRATD2_S300s	-0.92	-0.46	0.29	1.39	-0.47	0.0387	0.573	Unaltered group
FARP1_S920s_S925s	-1.11	-0.37	0.35	1.23	-0.74	0.0388	0.573	Unaltered group
PLD1_S162s	-0.54	-0.18	0.16	0.96	-0.36	0.0388	0.573	Unaltered group
TJP2_S902s	-0.69	0.14	0.23	1.14	-0.84	0.0388	0.573	Unaltered group
PLEC_S4613s	-0.53	0.42	0.57	0.93	-0.94	0.0388	0.573	Unaltered group
SORBS1_S341s	-1.52	0.47	1.17	1.38	-1.99	0.0392	0.577	Unaltered group
MAP3K3_S368s	-0.2	0.29	0.16	0.82	-0.49	0.0392	0.577	Unaltered group
ZNF703_S225s	-2.52	-0.81	0.83	3.37	-1.7	0.0392	0.577	Unaltered group
TJP1_S175s_S178s_S179s	-0.48	0.53	0.62	1.2	-1.01	0.0393	0.577	Unaltered group
TNKS1BP1_S494s	-0.8	0	0.47	0.54	-0.8	0.0393	0.577	Unaltered group
AFF3_S389s_S399s	-2.13	-0.54	0.45	1.9	-1.58	0.0394	0.577	Unaltered group
RALGAPA2_S1593s	-0.97	-0.25	0.35	1.01	-0.72	0.0397	0.58	Unaltered group
RBM5_S621s	-0.48	0.58	0.47	1.29	-1.06	0.0398	0.58	Unaltered group
MISP_S394s_S395s	-0.33	0.2	0.35	1.11	-0.54	0.0399	0.58	Unaltered group
GLYR1_S158s	-0.85	-0.22	0.31	1.8	-0.63	0.04	0.582	Unaltered group
GRAMD1A_S103s	-1.14	-0.2	0.58	1.19	-0.93	0.04	0.582	Unaltered group
FAM160B2_S526s	-1.46	0.08	0.63	1.12	-1.55	0.0401	0.582	Unaltered group
ACD_S435s	-0.26	0.04	0.2	0.55	-0.31	0.0405	0.588	Unaltered group
ASMTL_S21s	-1.42	-0.17	0.52	1.03	-1.26	0.0405	0.588	Unaltered group
CREBBP_S2425s	-1.54	-0.1	0.29	0.88	-1.44	0.0406	0.589	Unaltered group
THUMPD1_S86s_S88s	-0.4	0.04	0.28	0.74	-0.44	0.0407	0.589	Unaltered group
ACACA_S1259s	-0.83	-0.41	0.14	1.39	-0.42	0.0407	0.589	Unaltered group
MYO1C_S6s	-0.64	0.03	0.43	1.1	-0.68	0.0408	0.589	Unaltered group
ABLIM1_S156s	-0.27	0.19	0.29	0.96	-0.46	0.0408	0.589	Unaltered group
PAPPA_T1414t	-0.38	-0.06	0.06	1.1	-0.32	0.0409	0.59	Unaltered group
GOLGA3_S140s	-0.42	-0.15	0.08	0.97	-0.27	0.0411	0.592	Unaltered group
VCL_S721s	-0.57	0.27	0.52	1.2	-0.83	0.0411	0.592	Unaltered group
UBN1_S173s_S175s	-0.42	0.34	0.46	0.71	-0.76	0.0411	0.592	Unaltered group
MSH3_S33s	-1.19	0.28	0.33	1.08	-1.47	0.0412	0.593	Unaltered group
TCEAL3_S86s	-2.88	-0.28	1.1	1.68	-2.6	0.0413	0.593	Unaltered group
ZNF362_T162t	-0.34	0.49	0.22	0.98	-0.83	0.0414	0.593	Unaltered group
EPRS1_S1336s	-1.97	-0.08	0.45	1.39	-1.89	0.0414	0.593	Unaltered group
LMNA_S403s_S404s	-0.46	0.4	0.55	1.34	-0.86	0.0414	0.593	Unaltered group
FAM117A_S178s	-0.4	-0.07	0.11	0.68	-0.33	0.0414	0.593	Unaltered group
NAV2_S860s	-1.68	-0.97	0.22	1.21	-0.71	0.0415	0.593	Unaltered group
CABLES1_S311s	-0.61	0.15	0.49	1.04	-0.76	0.0415	0.593	Unaltered group
MAPK9_Y185y	-0.51	0.32	0.35	0.77	-0.83	0.0415	0.593	Unaltered group
SREK1_T479t	-0.75	1.01	0.82	2.04	-1.76	0.0416	0.593	Unaltered group
SLC2A1_T478t_2	-1.26	-0.15	0.35	1.31	-1.11	0.0416	0.593	Unaltered group
MYOF_S212s	-0.87	0.05	0.27	1.08	-0.92	0.0417	0.595	Unaltered group
TAGLN_S16s	-2.22	-0.48	0.84	2.59	-1.75	0.0419	0.597	Unaltered group
KDM2B_S497s	-0.38	0.04	0.27	1.09	-0.42	0.042	0.597	Unaltered group
CXADR_S323s	-1.03	-0.03	0.29	1.19	-1	0.0421	0.597	Unaltered group
GAS2_S282s	-3.76	-2.81	0.32	2.88	-0.95	0.0422	0.599	Unaltered group
MYH10_S2006s	-0.65	0.04	0.44	1	-0.68	0.0424	0.599	Unaltered group
LUC7L2_T17t	-0.62	0.04	0.41	0.82	-0.66	0.0424	0.599	Unaltered group
WDR44_T578t	-0.46	-0.18	0.09	0.92	-0.28	0.0425	0.599	Unaltered group
RHBDD3_S325s	-2.18	-1.15	0.53	2.04	-1.03	0.0425	0.599	Unaltered group
SUGP2_S147s	-0.56	0.11	0.34	1.3	-0.67	0.0425	0.599	Unaltered group
MAP1A_S667s	-0.1	0.34	0.29	0.95	-0.44	0.0425	0.599	Unaltered group
MYLK_S1848s	-0.83	-0.08	0.25	1.48	-0.76	0.0426	0.599	Unaltered group
CEP192_S565s	-0.93	-0.34	0.3	1.25	-0.6	0.0426	0.599	Unaltered group
AHSG_S328s	-0.08	0.41	0.17	0.75	-0.49	0.0426	0.599	Unaltered group
CAMSAP3_S1074s	-0.51	0	0.33	0.96	-0.51	0.0427	0.6	Unaltered group
ZNF384_S214s	-1.31	0.15	0.28	0.8	-1.46	0.0427	0.6	Unaltered group
PACS2_S619s	-0.72	0.16	0.54	0.86	-0.87	0.0428	0.6	Unaltered group
KIAA1217_S1044s	-0.35	0.22	0.35	0.6	-0.57	0.0428	0.6	Unaltered group
RAI14_S318s	-1.2	-0.17	0.65	1.28	-1.03	0.043	0.602	Unaltered group
HNRNPH2_S310s	-0.79	0.03	0.52	1.2	-0.82	0.0431	0.602	Unaltered group
Et_S1_S285s	-0.64	-0.1	0.18	0.99	-0.54	0.0431	0.602	Unaltered group
SRRM2_S876s	-0.11	0.2	0.2	0.48	-0.3	0.0431	0.602	Unaltered group
NASP_T123t	-2.13	-1.2	0.45	1.5	-0.93	0.0431	0.602	Unaltered group
s_SH3_S9s	-1.26	-0.12	0.24	0.94	-1.14	0.0431	0.602	Unaltered group
SRSF7_S194s_S196s	-1.83	-1.15	0.33	1.87	-0.69	0.0432	0.602	Unaltered group
VCL_S357s	-0.83	0.43	0.52	0.78	-1.26	0.0433	0.603	Unaltered group
FBF1_S347s_S348s	-0.51	0.31	0.51	0.73	-0.81	0.0433	0.603	Unaltered group
RGS12_S661s_S671s	-1.35	-0.32	0.65	1.16	-1.03	0.0434	0.604	Unaltered group
MGMT_S216s	-0.08	0.48	0.2	1.41	-0.56	0.0435	0.604	Unaltered group
BCAR3_S338s	-1.38	-0.83	0.36	1.42	-0.55	0.0437	0.606	Unaltered group
CAMSAP3_T799t	-1	-0.63	0.19	1.12	-0.37	0.0441	0.609	Unaltered group
SPP1_S254s	-2.24	-0.35	1.18	1.81	-1.89	0.0441	0.609	Unaltered group
LYs_T_S2149s	-0.93	0.01	0.6	1.07	-0.95	0.0441	0.61	Unaltered group
CAMSAP3_S341s	-0.82	-0.14	0.44	0.95	-0.68	0.0442	0.61	Unaltered group
RETREG3_S320s	-0.43	-0.14	0.11	1.18	-0.29	0.0443	0.61	Unaltered group
FOXJ2_S46s	-0.36	0.16	0.33	0.63	-0.52	0.0443	0.61	Unaltered group
NES_S325s	-2.28	-0.87	0.67	1.72	-1.41	0.0443	0.611	Unaltered group
C1orf116_S496s	-1.99	-0.73	0.39	1.55	-1.26	0.0444	0.611	Unaltered group
HUWE1_S2546s	-1.03	0.74	0.79	1.39	-1.77	0.0444	0.611	Unaltered group
CASK_S577s_1	-0.73	0	0.46	0.87	-0.73	0.0444	0.611	Unaltered group
CHMP2B_S187s	-2.02	-0.63	0.63	1.52	-1.39	0.0447	0.613	Unaltered group
CCDC85A_S347s	-0.61	0.07	0.34	1.2	-0.68	0.0447	0.613	Unaltered group
CASKIN2_S403s	-0.94	0.19	0.51	1.01	-1.13	0.045	0.616	Unaltered group
CDKN2AIP_S152s	-1.12	-0.23	0.31	1.7	-0.89	0.0452	0.617	Unaltered group
CALD1_S232s	-1.08	0	0.68	1.04	-1.09	0.0453	0.617	Unaltered group
KIAA1217_S1551s	-1.08	-0.26	0.52	0.93	-0.82	0.0453	0.617	Unaltered group
ATF7_S423s	-0.08	0.24	0.16	0.97	-0.32	0.0453	0.617	Unaltered group
TRAF3IP1_S317s	-1.96	-0.54	0.39	1.43	-1.43	0.0453	0.617	Unaltered group
CRYBG1_S19s	-0.95	-0.28	0.22	1.44	-0.67	0.0453	0.617	Unaltered group
URGCP_S3s_2	-0.13	0.2	0.11	1.03	-0.33	0.0454	0.617	Unaltered group
ECM2_S213s	-1.44	-0.12	0.85	1.64	-1.32	0.0454	0.617	Unaltered group
HUWE1_S3760s	-0.38	0.18	0.16	0.72	-0.56	0.0458	0.62	Unaltered group
TCEAL3_S121s	-1.39	-0.01	0.89	1.86	-1.38	0.0458	0.621	Unaltered group
NOMO1_S1205s	-1.24	-0.46	0.37	0.94	-0.78	0.0459	0.621	Unaltered group
KIAA0100_S2094s	-1.37	-0.65	0.22	1.15	-0.72	0.0461	0.623	Unaltered group
TRPS1_S1069s	-2.24	-0.09	0.94	1.93	-2.15	0.0462	0.624	Unaltered group
IRX1_S267s_S280s	-3.68	-1.93	0.84	2.25	-1.75	0.0463	0.625	Unaltered group
WHRN_S245s	-0.3	0.26	0.25	0.57	-0.55	0.0463	0.625	Unaltered group
PRRC2B_S563s	-1.13	0.08	0.77	1.11	-1.21	0.0465	0.626	Unaltered group
SMARCA4_S1659s_S1663s	-2.17	-0.93	0.81	1.92	-1.23	0.0465	0.626	Unaltered group
COPB2_S859s	-0.45	0.03	0.32	0.65	-0.48	0.0466	0.626	Unaltered group
MPZL1_S208s	-2.28	-0.52	0.76	1.22	-1.76	0.0469	0.629	Unaltered group
ENAH_S537s	-0.23	0.53	0.49	0.92	-0.76	0.0469	0.63	Unaltered group
TGFB1I1_S192s	-0.6	0.37	0.62	1.01	-0.96	0.047	0.63	Unaltered group
s_TC2_S251s	-3.09	-0.55	1.61	2.01	-2.54	0.0471	0.63	Unaltered group
APPL1_S636s	-0.49	0.46	0.25	1.13	-0.96	0.0472	0.631	Unaltered group
RAI14_S795s	-0.23	0.28	0.18	0.96	-0.52	0.0473	0.632	Unaltered group
SMG6_S484s	-0.44	0.19	0.32	1.01	-0.62	0.0475	0.633	Unaltered group
FLNA_Y1604y	-0.66	0.37	0.45	0.8	-1.02	0.0475	0.633	Unaltered group
MPZL1_S219s	-1.25	-0.36	0.58	1.22	-0.88	0.0476	0.634	Unaltered group
RPL11_S29s	-0.44	-0.01	0.29	0.89	-0.43	0.0476	0.634	Unaltered group
ROR2_S449s	-1.13	0.07	0.29	0.99	-1.2	0.0476	0.634	Unaltered group
CAs_T_S658s	-0.79	-0.08	0.48	1.11	-0.71	0.0479	0.636	Unaltered group
TLN1_S2162s	-1.08	0.11	0.77	1.23	-1.19	0.048	0.637	Unaltered group
LUZP1_S703s	-0.82	-0.2	0.32	1.38	-0.62	0.0481	0.638	Unaltered group
SIK3_S544s	-0.08	0.2	0.19	0.8	-0.28	0.0482	0.639	Unaltered group
CCDC86_S102s	-0.65	-0.06	0.28	0.73	-0.58	0.0487	0.642	Unaltered group
FLNA_S1630s	-1.7	-0.07	1.04	1.22	-1.63	0.0488	0.642	Unaltered group
JCAD_S979s_S983s	-1.1	0.03	0.74	1.1	-1.13	0.0489	0.644	Unaltered group
MGA_S2127s	-0.97	-0.02	0.43	0.89	-0.95	0.049	0.644	Unaltered group
OMD_S402s_Y416yY417y	-0.39	0.49	0.28	3.91	-0.88	0.0491	0.644	Unaltered group
TNS1_S1048s	0.05	0.5	0.23	0.86	-0.45	0.0491	0.644	Unaltered group
PKP3_S133s	-0.34	0.35	0.23	0.91	-0.69	0.0492	0.646	Unaltered group
KIAA1217_S1030s_S1033s	-0.73	0.19	0.41	0.71	-0.92	0.0494	0.646	Unaltered group
COBLL1_S834s	-0.73	0.08	0.54	1.14	-0.81	0.0495	0.647	Unaltered group
AHNAK_T651t	-2.06	0.13	0.45	1.35	-2.18	0.0495	0.647	Unaltered group
SHROOM2_S851s	-0.7	-0.01	0.47	1.17	-0.69	0.0496	0.647	Unaltered group
HMBOX1_S133s	-0.35	0.51	0.42	1.08	-0.86	0.0496	0.647	Unaltered group
USP47_S1013s_T1015t_S1017s	-0.27	0.01	0.19	0.78	-0.28	0.0496	0.647	Unaltered group
MLPH_S159s	-1.99	0.18	0.99	1.88	-2.16	0.0497	0.648	Unaltered group
RGL2_T752t	-0.62	0.23	0.55	0.7	-0.85	0.0498	0.648	Unaltered group
RAI1_S1064s	-0.5	0.35	0.23	0.85	-0.85	0.0499	0.648	Unaltered group
FANCD2_S1412s	-1.49	-0.73	0.52	1.32	-0.76	0.0499	0.649	Unaltered group
NEFM_S615s_S620s	-2.72	-0.74	0.59	2.58	-1.98	0.0501	0.65	Unaltered group
MYH9_T725t	-0.65	-0.04	0.41	0.72	-0.61	0.0502	0.65	Unaltered group
UBN1_S493s	-0.51	0.01	0.35	0.71	-0.52	0.0502	0.65	Unaltered group
RANBP2_T2005t_S2008s	-0.87	-0.07	0.26	1.35	-0.8	0.0502	0.65	Unaltered group
ASF1A_T176t_2	-0.68	-0.09	0.41	1.22	-0.59	0.0504	0.651	Unaltered group
ZNF609_S620s	-0.58	0.16	0.36	0.82	-0.74	0.0505	0.651	Unaltered group
s_TK10_T185t	-4.18	-1.37	0.75	2.97	-2.81	0.0505	0.651	Unaltered group
PDXDC1_S537s	-2.28	-0.46	0.43	1.35	-1.83	0.0506	0.651	Unaltered group
MPRIP_S224s	-1.04	0.01	0.56	1.66	-1.05	0.0507	0.652	Unaltered group
REPS1_S767s	-0.92	-0.2	0.49	1.34	-0.72	0.0507	0.652	Unaltered group
AFAP1L1_S104s	-0.31	0.16	0.07	1.6	-0.47	0.0508	0.652	Unaltered group
DAB2IP_S1044s	-1.22	-0.08	0.22	0.58	-1.14	0.051	0.653	Unaltered group
RASAL2_S1260s	-1.22	-0.08	0.22	0.58	-1.14	0.051	0.653	Unaltered group
GLI3_S445s	-0.81	0.07	0.59	1.14	-0.89	0.0512	0.655	Unaltered group
MAP1A_S612s_T616t	-0.16	0.28	0.3	1.04	-0.44	0.0513	0.656	Unaltered group
SPP1_S263s	-1.9	-0.49	0.94	1.66	-1.41	0.0514	0.656	Unaltered group
GARNL3_S426s	-1.1	0.08	0.79	1.37	-1.18	0.0516	0.657	Unaltered group
RBM26_T614t_2	-0.28	-0.03	0.16	0.77	-0.25	0.0516	0.657	Unaltered group
BCL3_S374s_S382s	-0.8	-0.18	0.43	1.53	-0.62	0.0516	0.657	Unaltered group
C6orf132_S1060s	-2.03	0.47	0.68	1.9	-2.51	0.0517	0.658	Unaltered group
CAPRIN1_S335s	-0.1	1.24	0.82	4.92	-1.34	0.0518	0.659	Unaltered group
PDE3A_S312s	-0.21	0.37	0.39	0.85	-0.58	0.0519	0.659	Unaltered group
PALLD_S8s	-1.52	0.22	0.75	0.91	-1.74	0.052	0.659	Unaltered group
PDE4D_S138s	-2.01	-0.47	0.71	1.31	-1.53	0.052	0.659	Unaltered group
MAP1B_T2051t	-0.72	0.19	0.28	0.9	-0.91	0.0521	0.659	Unaltered group
NAV1_S142s	-2.41	-1.28	0.78	1.71	-1.14	0.0521	0.659	Unaltered group
SIPA1L1_S1412s	-0.31	0.1	0.29	0.87	-0.41	0.0522	0.66	Unaltered group
s_YNPO_S620s	-0.79	-0.16	0.44	1.3	-0.63	0.0522	0.66	Unaltered group
RAB11FIP1_S341s_S342s_S343s	-0.86	-0.11	0.52	1.55	-0.75	0.0522	0.66	Unaltered group
LMOD1_S119s	-0.91	0.24	0.8	2.25	-1.15	0.0523	0.66	Unaltered group
VPS13B_S999s	-0.39	0.25	0.2	0.63	-0.64	0.0523	0.66	Unaltered group
EPB41L4B_S466s	-1.22	-0.22	0.48	1.15	-1	0.0524	0.66	Unaltered group
SH3BP4_S296s	-0.9	-0.09	0.57	1.59	-0.82	0.0524	0.66	Unaltered group
EHMT2_T399t	-0.5	-0.12	0.21	1.11	-0.38	0.0526	0.661	Unaltered group
BCL2L12_S195s	-0.55	-0.11	0.23	0.8	-0.44	0.0527	0.662	Unaltered group
ERBIN_S915s	-1.08	-0.26	0.56	1.13	-0.82	0.0529	0.663	Unaltered group
DLG1_T115t	-0.74	0.18	0.24	0.9	-0.92	0.0529	0.663	Unaltered group
KMT2D_S1263s	-0.56	-0.05	0.35	0.99	-0.5	0.0529	0.663	Unaltered group
SGIP1_S204s	-0.33	0.02	0.17	1.35	-0.35	0.053	0.663	Unaltered group
RALGAPB_S373s	-0.09	0.07	0.1	0.65	-0.16	0.053	0.663	Unaltered group
SPTBN2_S2254s	-0.58	-0.14	0.16	1.44	-0.44	0.053	0.663	Unaltered group
t_TC31_S278s	-0.31	-0.04	0.14	0.88	-0.27	0.0531	0.664	Unaltered group
It_SN1_S1137s	-0.59	0.3	0.42	0.93	-0.89	0.0532	0.665	Unaltered group
TRIO_S2477s	-0.35	0.33	0.45	0.71	-0.67	0.0533	0.665	Unaltered group
MISP3_S91s	-0.89	0.04	0.64	1.36	-0.94	0.0535	0.666	Unaltered group
DAP_S49s_S51s	-0.83	-0.2	0.44	1.23	-0.63	0.0535	0.666	Unaltered group
y_THDC1_S54s	-0.27	0.45	0.26	1.89	-0.72	0.0536	0.667	Unaltered group
HIVEP1_S1753s	-0.89	0.08	0.24	0.87	-0.97	0.0536	0.667	Unaltered group
TNS3_S660s	-0.38	0.05	0.3	0.94	-0.43	0.0538	0.668	Unaltered group
NFIA_S472s	-1.12	0.02	0.78	1.46	-1.14	0.0538	0.668	Unaltered group
ZBTB20_T305t	-0.46	-0.09	0.26	0.82	-0.37	0.0538	0.668	Unaltered group
MYH10_S1966s	-1.33	-0.04	0.58	0.86	-1.29	0.0538	0.668	Unaltered group
RTF1_S313s	-0.48	-0.21	0.1	0.9	-0.27	0.0538	0.668	Unaltered group
ERO1A_S121s	-1.59	-0.38	0.34	1.34	-1.21	0.0539	0.668	Unaltered group
MED1_S1130s	-0.38	0.07	0.32	0.78	-0.45	0.054	0.668	Unaltered group
LARP4B_T575t	-0.6	-0.02	0.22	1.27	-0.58	0.0544	0.671	Unaltered group
C2CD5_S662s	-1.03	-0.11	0.63	1.19	-0.92	0.0544	0.671	Unaltered group
SPP1_S215s_S219s	-2.94	-0.35	1.75	2.47	-2.59	0.0545	0.672	Unaltered group
SVIL_S1422s	-0.96	-0.19	0.24	1.09	-0.77	0.0545	0.672	Unaltered group
PEX19_S66s	-0.65	0.31	0.64	0.75	-0.96	0.0545	0.672	Unaltered group
MAP9_S79s	-1.2	-0.11	0.74	1.1	-1.09	0.0546	0.672	Unaltered group
BUD13_S235s_S236s	-0.92	-0.35	0.4	1.4	-0.57	0.0549	0.674	Unaltered group
AKAP12_S312s	-0.29	0.61	0.34	1.69	-0.89	0.0549	0.674	Unaltered group
ATXN1_S775s	-0.54	0.06	0.42	1.1	-0.6	0.0549	0.674	Unaltered group
JUND_T117t	-0.72	-0.01	0.5	1.34	-0.71	0.055	0.675	Unaltered group
NT5C2_S527s	-1.85	-0.28	0.36	1.1	-1.57	0.055	0.675	Unaltered group
SPP1_S280s	-1.84	-0.36	0.73	1.69	-1.49	0.0551	0.675	Unaltered group
RANBP10_S422s	-0.41	-0.14	0	1.23	-0.27	0.0552	0.676	Unaltered group
CAVIN1_S365s	-0.39	1.08	1.04	3.28	-1.47	0.0552	0.676	Unaltered group
ARHGAP31_T237t	-0.73	-0.09	0.35	1.16	-0.64	0.0552	0.676	Unaltered group
IKBKB_S697s	-0.55	0.04	0.41	1.07	-0.59	0.0552	0.676	Unaltered group
RALGAPA1_S711s	-0.87	0.2	0.51	1.04	-1.06	0.0554	0.677	Unaltered group
RANBP3_S33s_S40s	-0.71	-0.01	0.26	1.4	-0.7	0.0554	0.677	Unaltered group
SNX16_S56s	-0.46	0.09	0.28	0.7	-0.55	0.0556	0.679	Unaltered group
GOLGA3_S1392s	-0.85	-0.18	0.47	1.2	-0.67	0.0556	0.679	Unaltered group
ALB_T436t	-0.7	-0.21	0.27	1.34	-0.5	0.0556	0.679	Unaltered group
BAG3_S381s	-0.81	0.01	0.31	1.6	-0.82	0.0557	0.679	Unaltered group
ANKS1B_S738s	-1.23	-0.05	0.82	1.38	-1.18	0.0558	0.679	Unaltered group
BCL7C_S126s	-0.93	0.08	0.47	0.83	-1.01	0.0558	0.679	Unaltered group
KCTD15_S38s	-1.18	0.06	0.85	1.36	-1.24	0.0559	0.679	Unaltered group
SIPA1L2_S1461s	-0.75	-0.04	0.35	0.77	-0.71	0.0559	0.679	Unaltered group
ZNF24_S39s	-0.66	0.29	0.46	1.01	-0.95	0.056	0.679	Unaltered group
YBX3_S34s	-2.19	-1.05	0.63	2.6	-1.14	0.056	0.679	Unaltered group
TMCC1_S414s	-1.49	-0.66	0.59	1.48	-0.83	0.0561	0.68	Unaltered group
PKP3_S346s	-0.6	-0.05	0.39	0.97	-0.56	0.0561	0.68	Unaltered group
SRRM2_S1150s	-0.34	0.07	0.29	0.89	-0.41	0.0563	0.68	Unaltered group
ARMC10_S45s_3	-0.6	-0.05	0.39	1.13	-0.55	0.0563	0.68	Unaltered group
MAs_T4_S973s	-0.94	-0.52	0.08	1.31	-0.42	0.0564	0.68	Unaltered group
RICTOR_S1615s	-1.24	-0.39	0.6	1.45	-0.85	0.0564	0.68	Unaltered group
s_YNPO_S638s	-0.22	0.2	0.14	0.67	-0.43	0.0565	0.681	Unaltered group
MYLK_S1151s	-1.12	0.47	0.74	1.18	-1.58	0.0566	0.681	Unaltered group
NEK1_S703s	-0.85	0.16	0.52	1.19	-1.01	0.0566	0.681	Unaltered group
FLNB_S2496s	-2.01	-0.5	1.02	1.25	-1.51	0.0567	0.681	Unaltered group
NUP153_T1210t	-1.22	-0.07	0.3	1.02	-1.15	0.0567	0.681	Unaltered group
BAIAP2L1_T351t	-1.24	-0.47	0.55	1.3	-0.77	0.0569	0.682	Unaltered group
NEK1_S299s	-0.29	0.24	0.37	0.62	-0.53	0.0569	0.682	Unaltered group
FOS_S362s	-0.33	0.09	0.23	0.96	-0.42	0.057	0.682	Unaltered group
HSPA12B_S280s	-0.48	1.02	0.8	2.26	-1.5	0.057	0.682	Unaltered group
GOPC_S276s	-1.87	-0.62	0.67	1.96	-1.25	0.057	0.682	Unaltered group
ARHGAP29_S171s	-2.24	-0.16	0.96	1.24	-2.08	0.0571	0.682	Unaltered group
SPP1_S275s	-1.85	-0.56	0.91	1.91	-1.29	0.0571	0.682	Unaltered group
s_YNM_T598t	-2.96	-1.32	0.85	2.16	-1.63	0.0571	0.682	Unaltered group
FAM83F_S4s	-1.72	-0.36	0.94	1.51	-1.36	0.0574	0.684	Unaltered group
CCNY_S326s	-0.81	-0.2	0.32	0.94	-0.62	0.0575	0.684	Unaltered group
UFD1_S129s	-0.3	0.13	0.16	0.79	-0.43	0.0578	0.686	Unaltered group
ARHGEF10_S59s	-1.69	0.03	0.79	1.01	-1.72	0.0578	0.686	Unaltered group
TNKS1BP1_S275s_S280s_S301s	-0.45	0.27	0.5	0.84	-0.72	0.0579	0.687	Unaltered group
EPS8L1_T202t	-1.23	-0.01	0.38	1.72	-1.21	0.058	0.687	Unaltered group
SPTBN1_S1388s	-0.24	0.26	0.36	0.97	-0.5	0.058	0.687	Unaltered group
KIAA1191_T44t	-0.75	0.02	0.23	0.93	-0.76	0.0582	0.687	Unaltered group
DENND4C_S1052s_S1054s	0.1	0.37	0.14	1.04	-0.28	0.0582	0.687	Unaltered group
GRSF1_S335s	-1.16	-0.39	0.55	1.5	-0.77	0.0582	0.687	Unaltered group
FOXJ2_S161s_S164s	-0.63	0.01	0.2	0.92	-0.64	0.0582	0.687	Unaltered group
AEBP1_S261s	-0.78	0.64	0.78	2.21	-1.42	0.0583	0.687	Unaltered group
LARP1B_S436s	-0.42	0.04	0.25	0.88	-0.46	0.0584	0.688	Unaltered group
IQCC_S518s	-0.26	-0.03	0.09	0.72	-0.23	0.0584	0.688	Unaltered group
DBN1_T331t	-1.11	0.06	0.55	0.84	-1.17	0.0584	0.688	Unaltered group
PRPSAP2_S198s	-0.08	0.19	0.07	0.92	-0.27	0.0584	0.688	Unaltered group
DACT3_S478s	-0.64	0.42	0.53	0.96	-1.06	0.0585	0.688	Unaltered group
PARD3_S924s	-0.42	0.02	0.31	1.28	-0.44	0.0587	0.69	Unaltered group
CCNY_S102s	-0.9	-0.03	0.6	0.9	-0.87	0.0587	0.69	Unaltered group
NOS1AP_S188s	-1.98	-0.34	1.15	1.76	-1.64	0.0589	0.691	Unaltered group
JCAD_S768s	-1.28	-0.01	0.61	1.07	-1.27	0.0591	0.693	Unaltered group
SRRM2_S864s_T866t	-0.41	0.02	0.16	0.97	-0.43	0.0593	0.694	Unaltered group
ARHGEF5_T910t	-0.79	-0.42	0.19	1.22	-0.37	0.0593	0.694	Unaltered group
NOS1AP_S371s	-0.89	0.12	0.71	1.1	-1.01	0.0595	0.695	Unaltered group
FAM110B_S220s	-0.64	0.16	0.42	1	-0.79	0.0595	0.695	Unaltered group
TP53BP1_S603s	-1.84	-0.04	0.88	1.54	-1.8	0.0596	0.695	Unaltered group
PPP4R1_S948s	-0.24	0.25	0.18	0.67	-0.49	0.0596	0.695	Unaltered group
MAP1B_S891s	-0.62	-0.03	0.43	1.24	-0.59	0.0596	0.695	Unaltered group
t_SHZ3_S325s	-0.71	0.22	0.49	0.98	-0.94	0.0597	0.695	Unaltered group
RFX7_S299s	-0.8	0.18	0.47	0.77	-0.98	0.0598	0.695	Unaltered group
KRT18_S398s	-1.39	-0.26	0.8	1.57	-1.13	0.0598	0.695	Unaltered group
PEX14_S282s	-1.32	-0.25	0.31	1.24	-1.07	0.06	0.695	Unaltered group
KIAA1671_S1224s	-0.85	-0.04	0.57	1.01	-0.81	0.06	0.695	Unaltered group
GRB7_S21s	-1.82	-1.26	0.37	1.95	-0.56	0.06	0.695	Unaltered group
USP8_T577t	-0.44	-0.06	0.27	0.8	-0.38	0.06	0.696	Unaltered group
TGFB1I1_S216s	-2.25	0.03	0.51	1.49	-2.29	0.0601	0.696	Unaltered group
LIMCH1_S621s	-1.71	-0.76	0.52	1.76	-0.95	0.0603	0.696	Unaltered group
NUDCD2_S142s	0.04	0.29	0.09	0.84	-0.25	0.0603	0.697	Unaltered group
DLG5_T1011t	-0.93	-0.16	0.54	0.73	-0.77	0.0603	0.697	Unaltered group
TACC1_S44s	-0.78	-0.03	0.41	1.34	-0.74	0.0604	0.697	Unaltered group
PSMD5_T497t	-0.32	0.33	0.35	0.89	-0.65	0.0604	0.697	Unaltered group
MAP1A_S2019s	-0.49	0.21	0.27	1.21	-0.71	0.0605	0.697	Unaltered group
ITPRID2_T39t	-2.2	-0.72	0.51	2.23	-1.48	0.0605	0.697	Unaltered group
TMF1_S156s	-0.59	-0.1	0.19	0.89	-0.49	0.0606	0.697	Unaltered group
SRCIN1_S1003s	-1.12	-0.52	0.44	1.29	-0.61	0.0606	0.698	Unaltered group
PEAK1_S826s	-0.08	0.3	0.27	0.89	-0.37	0.0607	0.698	Unaltered group
ZNF652_S57s	-0.67	0	0.48	1.25	-0.67	0.0608	0.699	Unaltered group
PPIP5K1_S944s	-0.95	-0.31	0.46	1.1	-0.64	0.0608	0.699	Unaltered group
RGCC_S89s	-0.54	0.23	0.42	1.33	-0.77	0.0609	0.699	Unaltered group
LIMCH1_S169s	-1.91	-0.83	0.77	1.53	-1.08	0.0609	0.699	Unaltered group
MLPH_T430t	-2.89	-0.22	1.36	2.58	-2.67	0.061	0.699	Unaltered group
KRT19_S395s	-0.92	-0.13	0.58	1.52	-0.79	0.0611	0.7	Unaltered group
PCM1_S1231s	-0.55	0.14	0.38	1.16	-0.69	0.0612	0.7	Unaltered group
FAM83H_T1065t	-0.59	0.05	0.47	1.16	-0.64	0.0612	0.7	Unaltered group
NASP_T390t	-0.96	-0.13	0.58	0.85	-0.82	0.0613	0.701	Unaltered group
VPS26B_S330s	-1.24	0.06	0.65	1.05	-1.31	0.0614	0.701	Unaltered group
C2CD3_S2148s	-0.01	0.24	0.07	0.9	-0.25	0.0614	0.701	Unaltered group
MUC1_S451s	-2.34	-0.2	1.05	1.78	-2.14	0.0614	0.701	Unaltered group
RAB40C_S262s	-0.22	0.1	0.18	0.77	-0.32	0.0614	0.701	Unaltered group
SPP1_S311s	-1.91	-0.35	1.1	1.61	-1.56	0.0615	0.701	Unaltered group
SCARF2_S742s	-0.86	0.23	0.76	0.82	-1.09	0.0615	0.701	Unaltered group
SRRM2_S1636s	-1.4	0.64	1.46	2.25	-2.04	0.0616	0.701	Unaltered group
OXR1_S326s	-0.91	-0.04	0.31	1.11	-0.87	0.0616	0.701	Unaltered group
AKAP12_S1287s	-0.31	0.67	0.53	1.39	-0.98	0.0616	0.701	Unaltered group
RALBP1_S93s	-0.89	-0.54	0.24	1.26	-0.35	0.0617	0.701	Unaltered group
FARP1_T34t	-1.05	-0.5	0.4	1.18	-0.55	0.0618	0.702	Unaltered group
SLX4_T1315t	-0.21	0.3	0.28	0.89	-0.52	0.0619	0.702	Unaltered group
PPME1_S243s	-1.13	-0.09	0.74	1.16	-1.03	0.0619	0.702	Unaltered group
MAP4_S507s_T521t	-0.82	0.14	0.67	0.7	-0.95	0.0619	0.702	Unaltered group
CHD7_S1874s	-2.17	-1.31	0.63	1.73	-0.86	0.0619	0.702	Unaltered group
SIPA1L1_S1234s	-0.98	0.16	0.81	0.94	-1.15	0.0621	0.703	Unaltered group
FAM83B_S809s	-1.66	-0.93	0.41	1.81	-0.73	0.0621	0.703	Unaltered group
IFT140_S360s	-1.34	-0.31	0.32	1.25	-1.03	0.0622	0.703	Unaltered group
APPL1_S693s	-0.8	0	0.57	0.92	-0.8	0.0622	0.703	Unaltered group
KIAA1217_S1030s	-0.51	0.32	0.59	0.91	-0.83	0.0623	0.703	Unaltered group
ARHGAP29_S949s	-1.8	-0.37	1.01	1.2	-1.44	0.0623	0.703	Unaltered group
ABL1_T871t	-1.2	0	0.58	0.84	-1.2	0.0625	0.704	Unaltered group
LZIC_S194s	-0.44	0.17	0.21	0.97	-0.61	0.0626	0.704	Unaltered group
TLN2_S1325s	-1.59	0.59	0.46	1.16	-2.18	0.0628	0.704	Unaltered group
MXRA5_S291s	-0.47	0.44	0.65	1.08	-0.91	0.0628	0.704	Unaltered group
UBXN2B_S125s	-0.67	0.09	0.25	1.07	-0.77	0.0628	0.704	Unaltered group
RAB11FIP5_S538s	-0.3	0.33	0.46	1.22	-0.63	0.0629	0.705	Unaltered group
ELMO2_S336s	-0.42	0.12	0.18	0.53	-0.54	0.063	0.705	Unaltered group
y_THDC2_S1267s_S1269s	-0.21	0.05	0.19	0.76	-0.26	0.0631	0.706	Unaltered group
MAP1S_S595s	-0.36	0.22	0.41	0.62	-0.58	0.0632	0.706	Unaltered group
TXLNG_S520s	-0.11	0.03	0.07	0.58	-0.14	0.0632	0.706	Unaltered group
LMNA_S71s	-0.33	0.43	0.4	0.96	-0.76	0.0633	0.707	Unaltered group
ARHGEF38_S55s	-3.22	-0.26	1.47	2.32	-2.96	0.0633	0.707	Unaltered group
PFKFB2_S483s	-0.9	-0.1	0.59	1.62	-0.8	0.0634	0.708	Unaltered group
TCOF1_S171s_T173t	-0.28	0.35	0.46	0.79	-0.63	0.0634	0.708	Unaltered group
RNF214_S54s	-0.93	0.09	0.73	0.93	-1.02	0.0635	0.708	Unaltered group
AHNAK_S1286s	-1.78	-0.2	0.79	1.26	-1.58	0.0637	0.709	Unaltered group
DPYSL3_T623t	-0.49	0.15	0.48	1.29	-0.65	0.0638	0.71	Unaltered group
DDX17_T45t	-1.44	-0.25	0.88	2.55	-1.19	0.0638	0.71	Unaltered group
KANK4_S636s	-0.25	0.53	0.3	0.93	-0.78	0.0639	0.71	Unaltered group
PPIL4_S374s	-0.48	0.05	0.2	1.08	-0.53	0.0641	0.712	Unaltered group
HECTD4_S1427s	-0.42	-0.13	0.05	0.95	-0.29	0.0642	0.712	Unaltered group
TLN1_S1641s	-1.14	0.25	1	1.43	-1.39	0.0643	0.713	Unaltered group
ADRM1_S405s	-0.07	0.2	0.19	0.99	-0.27	0.0647	0.714	Unaltered group
PLEC_Y4615yS4616s_S4618s	-0.69	0.48	0.33	1.05	-1.17	0.0647	0.714	Unaltered group
MAP1B_S1625s	-1.07	-0.4	0.5	1.12	-0.67	0.0648	0.714	Unaltered group
ARHGEF26_S222s	-1.29	-0.11	0.85	1.4	-1.17	0.0648	0.715	Unaltered group
INPPL1_S1003s	-0.72	-0.07	0.48	1.04	-0.65	0.0649	0.715	Unaltered group
NEFM_S620s	-2.12	0	1.54	2.48	-2.11	0.065	0.715	Unaltered group
ARID5B_S1002s	-0.85	0.2	0.54	0.96	-1.05	0.065	0.715	Unaltered group
CALD1_T465t	-2.02	-1	0.55	1.41	-1.02	0.065	0.715	Unaltered group
s_SH3_S484s	-1.01	-0.03	0.72	1.28	-0.98	0.065	0.715	Unaltered group
LRP1_S4523s	-0.43	0.31	0.55	1.43	-0.74	0.0652	0.716	Unaltered group
BRWD1_S2018s_S2020s	-0.21	0.09	0.17	0.6	-0.3	0.0652	0.716	Unaltered group
PLEKHH2_S202s	-0.42	0.04	0.27	0.94	-0.46	0.0654	0.717	Unaltered group
NAV1_T357t	-0.67	0.06	0.28	1.19	-0.73	0.0654	0.717	Unaltered group
TCEAL3_S72s	-1.99	-0.56	1.05	2.03	-1.43	0.0655	0.718	Unaltered group
ZBTB7A_S337s_S341s	-0.57	0.02	0.44	1.38	-0.59	0.0656	0.718	Unaltered group
TBC1D10A_S414s	-0.85	-0.17	0.51	1.14	-0.68	0.0656	0.718	Unaltered group
ZNF687_S242s	-0.91	-0.09	0.59	0.79	-0.81	0.0657	0.718	Unaltered group
MICAL2_S515s	-1.57	-0.43	0.84	1.68	-1.14	0.0658	0.719	Unaltered group
PARP8_S435s	-2.01	-1.17	0.46	1.93	-0.84	0.0658	0.719	Unaltered group
RRBP1_S844s	-0.63	0.1	0.54	0.93	-0.74	0.0659	0.719	Unaltered group
NCL_S479s	-1.39	-0.44	0.27	0.83	-0.94	0.0659	0.719	Unaltered group
CDK12_S323s_S325s	-0.57	-0.12	0.18	1.24	-0.45	0.066	0.719	Unaltered group
KIAA1671_S1576s_T1579t	-0.69	0.42	0.59	1.15	-1.11	0.0661	0.719	Unaltered group
VPS50_S559s	-0.66	-0.17	0.36	0.7	-0.49	0.0662	0.72	Unaltered group
TXLNG_S97s	-0.59	0.01	0.44	0.67	-0.6	0.0664	0.721	Unaltered group
ZNF423_S607s	-1.01	-0.15	0.48	1.22	-0.86	0.0665	0.722	Unaltered group
ALPK1_S783s	0.24	0.44	0.05	0.74	-0.19	0.0667	0.723	Unaltered group
MYLK_S1773s	-2.14	0.09	1.13	1.7	-2.23	0.0667	0.723	Unaltered group
NUP93_T49t	-0.75	0.2	0.52	1.01	-0.95	0.0667	0.723	Unaltered group
ZFYVE9_S121s	-0.72	-0.02	0.52	0.97	-0.71	0.0668	0.723	Unaltered group
JCAD_S550s	-1.56	-0.02	0.4	0.84	-1.53	0.067	0.724	Unaltered group
AMOTL1_S241s	-0.38	-0.03	0.24	1.44	-0.36	0.0671	0.724	Unaltered group
BNIP3L_S166s	-1.33	-0.48	0.48	1.49	-0.86	0.0671	0.724	Unaltered group
SH3PXD2A_S619s	-0.63	0.09	0.54	1.11	-0.73	0.0671	0.724	Unaltered group
PLEC_S4396s	-0.5	0.01	0.38	1.08	-0.51	0.0671	0.724	Unaltered group
s_TARD3NL_S210s	-0.67	-0.31	0.09	1.31	-0.36	0.0671	0.724	Unaltered group
FOXP1_S657s	-0.68	-0.29	0.15	1.46	-0.39	0.0672	0.724	Unaltered group
SRRM2_S2171s	-1.29	-0.33	0.28	1.01	-0.96	0.0676	0.725	Unaltered group
EIF5B_S66s	-0.73	-0.13	0.45	1.33	-0.6	0.0678	0.726	Unaltered group
SPECC1_S361s	-0.48	0.13	0.45	0.74	-0.61	0.0679	0.726	Unaltered group
RAPH1_S845s	-0.73	0	0.55	1	-0.74	0.0679	0.727	Unaltered group
CIC_S428s	-0.47	0.21	0.26	1.04	-0.68	0.068	0.727	Unaltered group
VCL_S260s	-0.34	0.37	0.53	1.01	-0.71	0.0681	0.727	Unaltered group
VIM_S144s	-0.13	0.52	0.48	0.82	-0.65	0.0682	0.727	Unaltered group
PRKAB1_S108s	-0.63	0.39	0.76	1.25	-1.02	0.0682	0.727	Unaltered group
LMOD1_S508s_S516s	-1.26	0.01	0.94	1.62	-1.27	0.0683	0.727	Unaltered group
HIVEP1_S2033s	-1.51	0.06	1.13	1.04	-1.56	0.0684	0.727	Unaltered group
ERC1_S21s_S27s	-0.5	0.09	0.34	1.23	-0.59	0.0684	0.728	Unaltered group
SIPA1L1_S1170s	-0.35	0.01	0.21	0.94	-0.36	0.0684	0.728	Unaltered group
DOCK7_T907t	-0.92	0.18	0.31	0.72	-1.1	0.0685	0.728	Unaltered group
ZFYVE9_S501s	-1.09	-0.08	0.31	0.83	-1.01	0.0685	0.728	Unaltered group
MPRIP_S977s	-0.52	0.11	0.47	0.86	-0.63	0.0686	0.728	Unaltered group
LMO7_S692s	-0.43	-0.05	0.15	0.95	-0.37	0.0687	0.728	Unaltered group
VAV3_T586t	-0.45	0.37	0.28	1	-0.82	0.0687	0.728	Unaltered group
SLC25A11_S6s	-0.91	-0.06	0.64	1.06	-0.85	0.0689	0.728	Unaltered group
PLEKHF2_S248s	-0.57	0	0.22	1.17	-0.56	0.0689	0.728	Unaltered group
SFN_T207t	-0.73	-0.23	0.2	1.41	-0.5	0.069	0.728	Unaltered group
ARHGEF2_T945t	-1.9	-0.56	0.74	1.36	-1.34	0.069	0.728	Unaltered group
GIGYF2_S335s_S337s	-0.37	-0.13	0.02	0.98	-0.24	0.069	0.728	Unaltered group
KIF2A_S140s	-0.66	-0.11	0.41	0.59	-0.55	0.0691	0.728	Unaltered group
LMOD1_S555s	-0.7	0.4	0.84	1.82	-1.11	0.0692	0.728	Unaltered group
SIPA1L3_S1619s	-0.71	-0.35	0.15	1.11	-0.37	0.0692	0.728	Unaltered group
HIVEP1_S670s	-0.47	0.07	0.19	0.81	-0.55	0.0694	0.729	Unaltered group
PTMS_S5s	-0.81	-0.11	0.53	1.12	-0.71	0.0695	0.73	Unaltered group
SAP30BP_S43s	-0.08	0.24	0.19	0.74	-0.31	0.0696	0.73	Unaltered group
RAB3GAP1_S537s	-0.64	-0.29	0.25	1.32	-0.35	0.0696	0.73	Unaltered group
MAP1B_S1400s	-1.04	-0.53	0.39	1.23	-0.51	0.0696	0.73	Unaltered group
CC2D1A_S239s	-0.43	0.06	0.37	1.05	-0.49	0.0696	0.73	Unaltered group
AR_S651s	-2.32	-0.12	1.62	1.68	-2.2	0.0697	0.73	Unaltered group
SALL2_S802s_S806s	-1.14	0.1	0.35	1.19	-1.24	0.0697	0.73	Unaltered group
RALBP1_T25t	-0.63	0.22	0.27	0.83	-0.85	0.0698	0.73	Unaltered group
TGFB1I1_S137s	-0.65	0.29	0.7	1.16	-0.94	0.0698	0.73	Unaltered group
PGR_S102s	-3.72	-1.95	1.34	2.74	-1.77	0.0699	0.731	Unaltered group
NCOR1_S1922s	-1.21	0.05	0.93	0.86	-1.26	0.07	0.732	Unaltered group
CAP2_T307t_S309s	-1.95	-0.3	1.22	1.38	-1.65	0.0701	0.732	Unaltered group
FBN1_S2702s	-0.8	0.29	0.81	1.33	-1.09	0.0702	0.733	Unaltered group
ZNF428_S99s	-0.31	-0.01	0.22	1.14	-0.31	0.0703	0.733	Unaltered group
TPI1_S249s	-0.59	0.25	0.63	0.99	-0.85	0.0703	0.733	Unaltered group
SND1_S426s	-0.66	-0.05	0.46	0.81	-0.61	0.0704	0.734	Unaltered group
RMDN2_S121s	-0.95	-0.48	0.28	1.14	-0.47	0.0705	0.734	Unaltered group
SCYL3_S653s	-1.23	0.2	1.06	1.15	-1.43	0.0707	0.735	Unaltered group
PCDH1_S962s	-0.14	0.21	0.27	0.52	-0.35	0.0707	0.735	Unaltered group
FAM126B_T306t	-1.02	-0.37	0.49	1.29	-0.64	0.0708	0.736	Unaltered group
CD276_S525s	-1.26	0.05	0.7	1.27	-1.31	0.0709	0.736	Unaltered group
PDXDC1_S779s	-0.9	0.17	0.8	1.28	-1.07	0.0711	0.737	Unaltered group
KIAA1522_S728s_S732s	-0.53	-0.02	0.39	0.73	-0.51	0.0711	0.737	Unaltered group
KMT2A_S351s	-1.18	-0.34	0.5	1.59	-0.85	0.0711	0.737	Unaltered group
PACSIN2_S357s_S375s	-0.9	-0.02	0.68	1.63	-0.88	0.0711	0.737	Unaltered group
VIM_S29s	-0.7	-0.18	0.38	1.9	-0.52	0.0712	0.737	Unaltered group
SH3KBP1_S474s	-1.05	-0.65	0.29	1.36	-0.39	0.0714	0.74	Unaltered group
NEDD4L_S475s_S479s	-1.51	-0.49	0.77	1.23	-1.02	0.0716	0.74	Unaltered group
PRR14_S277s	-0.41	0.18	0.44	0.55	-0.59	0.0716	0.74	Unaltered group
LMOD1_S520s	-1.21	0.06	0.46	1.69	-1.27	0.0717	0.741	Unaltered group
TPM4_S61s	-0.87	0.09	0.74	1.75	-0.96	0.0718	0.741	Unaltered group
IFT52_T431t	-0.41	0.36	0.42	0.8	-0.76	0.0719	0.741	Unaltered group
SNX29_S810s	-0.32	0.27	0.45	0.81	-0.59	0.0719	0.741	Unaltered group
POGZ_T439t	-0.31	0.17	0.37	0.93	-0.48	0.0719	0.741	Unaltered group
C1orf226_S265s_S266s	-1.1	0.17	0.96	1.59	-1.27	0.072	0.741	Unaltered group
DENND2B_S30s_S32s	-0.62	0.23	0.45	0.65	-0.86	0.0721	0.742	Unaltered group
NUP205_S1165s	-0.87	-0.65	0.05	1	-0.22	0.0722	0.743	Unaltered group
PKMy_T1_S143s	-2.15	-0.84	1	1.54	-1.32	0.0723	0.743	Unaltered group
ARL3_T46t	-1.67	-0.83	0.64	1.03	-0.84	0.0724	0.744	Unaltered group
RAB3IL1_S168s_S179s	-0.47	0.03	0.21	1.26	-0.5	0.0724	0.744	Unaltered group
BLZF1_T325t	-1.44	-0.06	0.43	1.18	-1.38	0.0725	0.744	Unaltered group
FLNA_S2576s	-1.03	0.31	0.71	1	-1.34	0.0727	0.744	Unaltered group
IRX2_S186s	-3.73	-1.77	1.49	2.38	-1.96	0.0727	0.744	Unaltered group
PTMS_T52t	-0.46	-0.07	0.17	1.75	-0.39	0.0728	0.744	Unaltered group
FAM107B_S253s	-0.4	0.34	0.42	1.13	-0.74	0.0729	0.745	Unaltered group
LMNA_S603s	-0.48	0.21	0.52	0.79	-0.68	0.0729	0.745	Unaltered group
OSBPL8_S35s	-3.11	-1.47	1.25	2.1	-1.64	0.0729	0.745	Unaltered group
GCLC_S621s	-0.54	0.12	0.26	0.83	-0.66	0.073	0.745	Unaltered group
PDXDC1_S786s	-0.86	-0.08	0.46	1.51	-0.78	0.0731	0.745	Unaltered group
MAP1B_S992s_S995s	-0.95	-0.04	0.51	1.15	-0.91	0.0731	0.745	Unaltered group
AHNAK2_S641s	-1.01	-0.06	0.35	1.68	-0.96	0.0733	0.746	Unaltered group
KANK1_S881s	-0.57	0.16	0.57	1.08	-0.74	0.0734	0.747	Unaltered group
AHNAK_S5867s	-3.2	-0.59	0.76	1.98	-2.61	0.0734	0.747	Unaltered group
RBBP7_S398s	-0.58	0.02	0.35	1.06	-0.6	0.0735	0.748	Unaltered group
VIM_S5s	-2.04	-0.57	1.12	1.88	-1.47	0.0737	0.749	Unaltered group
SMARCA1_T118t_S119s	-1.4	-0.51	0.54	1.93	-0.89	0.0739	0.75	Unaltered group
MAP1B_T1949t	-0.69	-0.03	0.51	1.1	-0.66	0.074	0.75	Unaltered group
LMO7_S276s	-0.43	0.19	0.48	1.23	-0.61	0.074	0.75	Unaltered group
FAM89B_S28s	-1.43	-0.23	0.35	1.19	-1.2	0.0741	0.75	Unaltered group
PLN_S16s	-0.29	0.12	0.32	0.9	-0.41	0.0741	0.75	Unaltered group
PACSIN2_S360s	-1.69	-0.2	1.14	1.56	-1.49	0.0742	0.75	Unaltered group
FAM102A_S373s	-0.35	0.22	0.19	0.72	-0.57	0.0742	0.75	Unaltered group
HIRIP3_S104s	-0.63	-0.1	0.21	1.07	-0.53	0.0743	0.75	Unaltered group
PRR5_S362s	-0.37	0.17	0.42	0.69	-0.54	0.0744	0.75	Unaltered group
SPP1_S62s_S63s	-1.31	0.01	1.01	1.57	-1.32	0.0744	0.75	Unaltered group
PMVK_T65t	-2.9	0.3	0.67	1.17	-3.2	0.0744	0.75	Unaltered group
APC_T1932t	-0.91	-0.13	0.45	1.05	-0.78	0.0744	0.75	Unaltered group
KIAA1217_T345t	-0.42	0.17	0.22	0.97	-0.59	0.0744	0.75	Unaltered group
IL16_S322s	-1.11	0.53	1.25	1.8	-1.64	0.0745	0.75	Unaltered group
SPP1_S215s	-1.79	-0.19	1.21	1.48	-1.59	0.0746	0.75	Unaltered group
ANLN_S388s	-4.42	-2.13	0.69	2.29	-2.28	0.0746	0.75	Unaltered group
TRAF3IP1_S146s	-1.04	0.48	0.83	1.33	-1.53	0.0748	0.752	Unaltered group
UCHL5_S255s	-0.54	0.23	0.44	0.88	-0.77	0.075	0.752	Unaltered group
CIPC_S213s	-0.49	-0.14	0.13	0.99	-0.35	0.0751	0.752	Unaltered group
GPRC5B_S485s	-1.18	-0.09	0.6	1.25	-1.08	0.0752	0.753	Unaltered group
LMO7_S1182s	-0.84	-0.07	0.44	0.92	-0.77	0.0752	0.753	Unaltered group
HSP90AB1_S532s	-0.68	-0.03	0.51	0.98	-0.65	0.0754	0.755	Unaltered group
PPP1R12A_S479s	-0.2	0.17	0.29	0.92	-0.37	0.0755	0.755	Unaltered group
SRSF6_S295s_S301s_S303s	-0.69	0.15	0.64	0.88	-0.83	0.0755	0.755	Unaltered group
ZBTB7C_S215s	-1.13	-0.1	0.57	0.91	-1.03	0.0755	0.755	Unaltered group
GPRC5A_S345s	-1.72	-0.07	1.26	1.64	-1.64	0.0756	0.755	Unaltered group
ELAC1_S146s	-0.78	-0.34	0.19	1.11	-0.44	0.0756	0.755	Unaltered group
VGLL4_S143s	-0.01	0.46	0.2	0.88	-0.48	0.0757	0.755	Unaltered group
EPB41L3_T580t	-0.46	-0.04	0.26	0.94	-0.43	0.0757	0.755	Unaltered group
t_SPYL2_S18s_S20s	-0.22	0.22	0.27	0.87	-0.44	0.0757	0.755	Unaltered group
GLI3_S664s	-1.53	-0.42	0.85	1.2	-1.11	0.0757	0.755	Unaltered group
MAP1B_T2034t	-1.15	-0.36	0.46	1.14	-0.8	0.0758	0.755	Unaltered group
MDC1_S1669s	-0.94	-0.32	0.37	1.25	-0.61	0.0759	0.755	Unaltered group
VIM_S51s_2	-0.75	0.05	0.62	1.19	-0.8	0.0759	0.755	Unaltered group
RANBP3_S211s_S219s	-1.34	-0.38	0.59	1.37	-0.96	0.0759	0.755	Unaltered group
AHNAK_S4870s	-0.99	0.29	0.4	1.27	-1.28	0.0759	0.755	Unaltered group
RNF208_S102s	-1.11	-0.19	0.53	1.37	-0.91	0.076	0.755	Unaltered group
LZt_S2_S301s	-0.53	0	0.32	1.13	-0.53	0.076	0.755	Unaltered group
RALGAPB_S414s	-1.22	-0.27	0.52	0.83	-0.95	0.0761	0.755	Unaltered group
SLK_T814t	-0.55	0.11	0.23	0.93	-0.66	0.0763	0.757	Unaltered group
PRPF4B_S257s	-1.77	-0.34	0.52	2.3	-1.43	0.0764	0.758	Unaltered group
s_Y_T17_S110s	-1.99	-0.46	0.5	1.95	-1.53	0.0765	0.758	Unaltered group
TRPC6_S815s	-0.92	-0.05	0.5	1.11	-0.88	0.0767	0.759	Unaltered group
EIF4G2_S16s	-1.38	-0.45	0.55	1.52	-0.93	0.0767	0.759	Unaltered group
SLC12A2_S940s	-2.52	-0.98	0.85	1.5	-1.54	0.0768	0.759	Unaltered group
PLCD3_S489s	-0.91	0.35	0.73	1.53	-1.26	0.0768	0.759	Unaltered group
CENPT_T27t	-0.75	-0.45	0.08	1.15	-0.3	0.077	0.76	Unaltered group
C2CD2L_S464s	-1.63	-0.83	0.64	1.36	-0.8	0.0771	0.76	Unaltered group
NECTIN2_S520s	-0.86	-0.07	0.61	1.04	-0.79	0.0771	0.76	Unaltered group
THRAP3_S234s	-0.45	-0.1	0.22	0.8	-0.36	0.0771	0.76	Unaltered group
s_YNE2_S1469s	-1.14	-0.38	0.45	1.37	-0.76	0.0774	0.761	Unaltered group
DENND2B_S88s	-1.02	0.13	0.64	1.13	-1.15	0.0775	0.761	Unaltered group
NFIA_S287s	-0.78	0.08	0.67	1.05	-0.86	0.0775	0.761	Unaltered group
HEY2_S39s	-2.09	-0.37	0.4	0.78	-1.72	0.0775	0.761	Unaltered group
PRAG1_S740s	-0.49	0.14	0.19	0.65	-0.63	0.0775	0.761	Unaltered group
GORASP1_T237t_S241s	-1.37	0.03	0.76	1.01	-1.39	0.0777	0.761	Unaltered group
PTMA_T107t	-1.53	-0.93	0.15	1.92	-0.59	0.0777	0.761	Unaltered group
FLNB_S2509s	-0.71	-0.02	0.53	0.69	-0.69	0.0777	0.761	Unaltered group
PPP2R5A_S46s	-0.72	-0.03	0.55	1.24	-0.7	0.0778	0.761	Unaltered group
VPS26A_S315s	-0.23	-0.08	0.04	0.74	-0.15	0.0778	0.761	Unaltered group
MCM9_S1109s	-1.36	-0.08	0.42	1.41	-1.28	0.0778	0.761	Unaltered group
CHD4_S303s_S312s	-0.85	0.02	0.31	1.21	-0.86	0.0778	0.761	Unaltered group
TACC2_T2430t	-0.46	0.43	0.55	1.68	-0.88	0.0779	0.761	Unaltered group
TOPORS_S81s	-1.08	0.07	0.88	0.83	-1.15	0.078	0.761	Unaltered group
DUT_S88s	-0.16	0.2	0.29	0.86	-0.36	0.078	0.761	Unaltered group
NEDD4L_S475s_S479s_S483s	-1.5	-0.29	0.94	1.25	-1.21	0.0781	0.761	Unaltered group
DOCK6_S190s	-0.51	-0.25	0.05	1.14	-0.26	0.0781	0.761	Unaltered group
HNRNPM_S397s	-0.79	-0.02	0.24	0.7	-0.77	0.0782	0.761	Unaltered group
ERBB2_S1054s	-2.84	-1.45	1.09	1.81	-1.39	0.0784	0.761	Unaltered group
BNIP3L_S168s	-1.87	-0.48	0.45	1.49	-1.39	0.0784	0.761	Unaltered group
MKNK2_S76s	-1.97	-0.01	0.51	1.27	-1.96	0.0785	0.761	Unaltered group
RAD21_S189s	-0.31	0.13	0.35	0.97	-0.44	0.0789	0.764	Unaltered group
IWS1_S196s_S198s	-2.2	-0.85	0.4	1.38	-1.34	0.0791	0.764	Unaltered group
RBM15B_S109s_S113s	-0.36	0.27	0.5	0.87	-0.63	0.0791	0.764	Unaltered group
MLPH_S416s	-2.99	-0.65	0.67	1.86	-2.34	0.0791	0.764	Unaltered group
PHLDB2_S351s	-0.04	1.07	0.39	1.11	-1.11	0.0791	0.764	Unaltered group
LMCD1_S42s	-1.13	0.22	0.74	1.01	-1.35	0.0792	0.764	Unaltered group
UQCRC1_S107s	-0.65	0.46	0.62	0.89	-1.11	0.0792	0.764	Unaltered group
KIAA1328_S484s	-0.23	0.43	0.53	1	-0.67	0.0794	0.767	Unaltered group
MAPT_S717s_T720t_S721s	-1.68	-0.65	0.82	2.01	-1.03	0.0795	0.767	Unaltered group
SMARCA4_S1382s	-0.77	-0.06	0.57	1.29	-0.71	0.0796	0.767	Unaltered group
NFATC2_S247s	-0.86	0.18	0.64	1.99	-1.03	0.0798	0.767	Unaltered group
HSPB1_S78s_S82s	-2.16	0.21	1.32	1.96	-2.37	0.0798	0.767	Unaltered group
CAMSAP3_S554s	-1.13	-0.33	0.64	1.17	-0.8	0.08	0.767	Unaltered group
NPEPPS_T918t	-0.63	-0.19	0.35	0.9	-0.44	0.08	0.767	Unaltered group
PGM3_S92s	-0.12	0.06	0.13	0.83	-0.18	0.0801	0.767	Unaltered group
ZFPM1_S638s	-2.05	-0.2	1.02	1.36	-1.85	0.0801	0.767	Unaltered group
JCAD_S1281s	-0.91	0.18	0.86	1.21	-1.09	0.0801	0.767	Unaltered group
It_SN1_T1146t	-0.21	0.53	0.43	0.95	-0.74	0.0802	0.767	Unaltered group
NUP214_S635s	-0.31	0.14	0.27	0.66	-0.45	0.0802	0.767	Unaltered group
TUBB4B_T55t	-0.33	0.57	0.53	1.18	-0.9	0.0802	0.767	Unaltered group
RBBP6_S1272s_S1273s_S1277s	-0.26	0.4	0.23	0.74	-0.67	0.0803	0.767	Unaltered group
TANC1_S444s	-1.08	-0.2	0.7	0.96	-0.88	0.0803	0.767	Unaltered group
DBN1_S337s_S339s	-0.45	0.09	0.43	0.61	-0.54	0.0803	0.767	Unaltered group
NOS1AP_S266s	-0.71	0.03	0.58	0.86	-0.74	0.0804	0.767	Unaltered group
MAGI3_S699s	-0.6	0.15	0.59	1.2	-0.75	0.0804	0.767	Unaltered group
LSR_S646s	-1.45	-0.42	0.81	1.31	-1.03	0.0805	0.767	Unaltered group
DACT3_S165s	-0.92	0.46	1.09	1.35	-1.38	0.0806	0.767	Unaltered group
HIRIP3_S289s	-1.33	-0.29	0.6	1.29	-1.03	0.0806	0.767	Unaltered group
NHSL2_S1214s	-0.78	0.13	0.72	1.21	-0.9	0.0808	0.767	Unaltered group
TP53BP1_T869t	-1.9	-0.72	0.37	1.34	-1.17	0.0809	0.768	Unaltered group
s_YNPO_S887s	-0.59	0.35	0.56	1.24	-0.94	0.0809	0.768	Unaltered group
HNRNPH1_S269s	-0.68	0.01	0.22	0.74	-0.7	0.0811	0.768	Unaltered group
FNDC1_S1078s	-0.12	0.41	0.43	1.2	-0.53	0.0811	0.768	Unaltered group
FAM193B_S705s	-0.63	0.05	0.4	0.87	-0.68	0.0811	0.768	Unaltered group
AKAP12_S1587s	-0.98	-0.11	0.7	1.45	-0.87	0.0811	0.768	Unaltered group
KDM5C_S301s	-0.48	0.1	0.47	1.19	-0.58	0.0812	0.768	Unaltered group
RPSA_S43s	0.1	0.28	0.08	0.93	-0.19	0.0815	0.771	Unaltered group
APBA1_S282s	-0.8	0.21	0.81	0.89	-1.01	0.0816	0.771	Unaltered group
ZNF385A_S160s	-0.22	0.22	0.35	0.91	-0.44	0.0817	0.772	Unaltered group
s_YNPO_S840s_1	-0.13	0.31	0.36	1.1	-0.44	0.082	0.774	Unaltered group
LPP_S116s	-1.15	0.06	0.72	1.72	-1.21	0.0821	0.775	Unaltered group
KIAA1671_S1154s	-1.15	-0.07	0.61	1.03	-1.09	0.0821	0.775	Unaltered group
PPP1R12B_S21s	-0.56	0.3	0.69	1.16	-0.86	0.0823	0.776	Unaltered group
SMU1_T276t	-3.63	-0.9	0.79	1.87	-2.73	0.0824	0.776	Unaltered group
TLN1_S979s	-0.35	0.43	0.47	1.18	-0.78	0.0824	0.776	Unaltered group
MAP1A_S1701s	-1.15	0.22	0.78	1.16	-1.37	0.0825	0.776	Unaltered group
REPS2_S217s	-0.57	0.14	0.57	1.03	-0.71	0.0825	0.776	Unaltered group
TPD52L2_S114s	-1.05	0.03	0.36	0.9	-1.07	0.0826	0.776	Unaltered group
MYO6_T405t	-3.67	0.58	1	1.89	-4.26	0.0826	0.776	Unaltered group
AHNAK_S1580s	-0.72	-0.08	0.53	1.42	-0.65	0.0828	0.776	Unaltered group
CABLES1_S290s_S291s	-0.41	0.33	0.44	0.96	-0.74	0.0828	0.777	Unaltered group
VCL_S275s_2	-1.22	0.06	0.73	1.19	-1.28	0.083	0.777	Unaltered group
FARP1_S510s	-0.4	-0.05	0.29	0.9	-0.36	0.083	0.777	Unaltered group
COPE_S45s	-0.17	0.2	0.16	0.77	-0.37	0.0831	0.778	Unaltered group
MIF4GD_S262s	-0.07	0.21	0.12	0.74	-0.29	0.0832	0.778	Unaltered group
HDAC5_S1072s	-1.65	-0.16	0.52	1.38	-1.49	0.0833	0.778	Unaltered group
ARHGEF5_S1004s	-1.2	-0.47	0.59	1.18	-0.73	0.0833	0.778	Unaltered group
NBEAL2_S1301s	-0.9	-0.13	0.46	0.99	-0.78	0.0834	0.779	Unaltered group
JCAD_S770s	-0.49	0.4	0.72	1.17	-0.89	0.0835	0.779	Unaltered group
LIMD1_S211s	-0.46	0.37	0.33	1.06	-0.83	0.0837	0.779	Unaltered group
RAI14_S412s	-0.29	0.2	0.4	0.82	-0.49	0.0838	0.78	Unaltered group
LDB3_S121s_S123s	-0.42	0.16	0.22	0.69	-0.58	0.0839	0.78	Unaltered group
MLPH_S374s	-2.49	-0.57	1.16	2.2	-1.92	0.084	0.781	Unaltered group
TRPS1_S213s_S229s	-1.07	-0.1	0.79	1.51	-0.97	0.0841	0.781	Unaltered group
SERF1B_S34s	-1.1	-0.01	0.38	1.32	-1.09	0.0842	0.782	Unaltered group
MAP4_S818s	-0.28	0.11	0.32	0.77	-0.39	0.0842	0.782	Unaltered group
SRRM2_S421s_S424s	-0.57	-0.08	0.4	1	-0.49	0.0843	0.782	Unaltered group
SON_S2031s	-0.17	0.16	0.27	0.81	-0.33	0.0844	0.782	Unaltered group
PRR5_S34s	-0.62	-0.16	0.38	0.86	-0.46	0.0844	0.782	Unaltered group
RBM5_S624s	-0.8	0	0.64	0.81	-0.8	0.0845	0.782	Unaltered group
ZSCAN18_S70s	-1.08	0.32	0.79	1.08	-1.4	0.0845	0.782	Unaltered group
COBLL1_S922s	-0.19	0.17	0.29	1.09	-0.36	0.0845	0.782	Unaltered group
CYLD_S552s	-0.44	-0.02	0.34	1.33	-0.42	0.0846	0.782	Unaltered group
AHNAK_S5857s	-1.12	0.46	1.25	1.26	-1.57	0.0846	0.782	Unaltered group
PRRC2B_S226s	-0.02	0.25	0.22	0.79	-0.27	0.0847	0.782	Unaltered group
DMWD_S554s	-1.38	-0.17	0.73	1.33	-1.21	0.0848	0.782	Unaltered group
PLEKHA5_S596s	-0.71	0.18	0.53	0.98	-0.89	0.0848	0.782	Unaltered group
FLNA_S2414s	-1.35	0.07	1.13	0.99	-1.42	0.0849	0.782	Unaltered group
CLMN_S907s	-1.26	-0.47	0.64	1.23	-0.79	0.0849	0.782	Unaltered group
TRAF2_S5s_T7t	-1.13	0.19	1.07	1.71	-1.33	0.0851	0.783	Unaltered group
AKT1_S475s_T479t	0.32	0.81	0.21	1.4	-0.49	0.0852	0.783	Unaltered group
DNt_TIP2_S512s	-2.89	-1.91	0.63	2.33	-0.98	0.0853	0.784	Unaltered group
RBMX_S316s	-0.44	0.06	0.41	0.73	-0.5	0.0855	0.785	Unaltered group
GJA1_S365s	-1.53	-0.06	1.18	1.31	-1.46	0.0857	0.786	Unaltered group
MYH10_S1176s	-1.35	-0.42	0.37	1.38	-0.93	0.0857	0.786	Unaltered group
C2CD5_S307s_T314t	-0.16	0.16	0.27	0.72	-0.32	0.0857	0.786	Unaltered group
RALGAPA1_S1320s	-0.92	0.08	0.8	0.76	-1	0.0857	0.786	Unaltered group
SORBS1_S761s	-0.69	0.61	1.07	2.2	-1.3	0.0857	0.786	Unaltered group
CEP97_S500s	-0.66	0.07	0.6	1.29	-0.73	0.0862	0.789	Unaltered group
CNN3_S9s	-0.39	0.26	0.4	1.05	-0.65	0.0862	0.789	Unaltered group
ASF1B_S198s	-1.51	0.05	1.01	3.14	-1.57	0.0864	0.79	Unaltered group
C2orf16_T44t_S45s_S49s	-0.1	0.2	0.13	0.69	-0.3	0.0864	0.79	Unaltered group
CDC5L_T430t_S437s	-0.28	-0.07	0.06	0.7	-0.21	0.0865	0.791	Unaltered group
MAVS_S152s	-0.49	0.01	0.41	0.74	-0.5	0.0866	0.791	Unaltered group
AFF3_S979s	-1.75	-0.41	0.8	1.54	-1.34	0.0867	0.791	Unaltered group
VPS26B_S319s	-0.65	0.17	0.67	0.95	-0.81	0.0867	0.791	Unaltered group
ECE1_S36s	-1.06	-0.1	0.55	0.77	-0.96	0.0869	0.792	Unaltered group
AHNAK_S4900s	-0.67	-0.12	0.46	1.15	-0.55	0.0869	0.792	Unaltered group
NAPA_S195s	-0.63	-0.3	0.27	0.93	-0.33	0.087	0.793	Unaltered group
MAP1B_S1376s	0.11	0.5	0.25	1.12	-0.39	0.0873	0.794	Unaltered group
SMTN_S355s	-1.79	-0.14	0.94	1.3	-1.65	0.0873	0.794	Unaltered group
TOPORS_S98s	-0.88	0.17	0.84	0.8	-1.04	0.0874	0.795	Unaltered group
LMNA_S404s_S406s_S407s	-0.85	0.06	0.74	1.07	-0.9	0.0875	0.795	Unaltered group
KIAA1522_S400s	-0.47	-0.22	0.15	0.96	-0.25	0.0875	0.795	Unaltered group
PCDH1_S973s_S984s	-0.9	-0.11	0.65	1.01	-0.79	0.0875	0.795	Unaltered group
AMOTL1_T902t_S906s	-0.66	-0.17	0.32	1.11	-0.49	0.0876	0.795	Unaltered group
PRAG1_S653s	-0.46	0.06	0.43	0.86	-0.52	0.0877	0.796	Unaltered group
PDE4D_S133s_S138s	-1.8	-0.77	0.35	1.3	-1.04	0.0878	0.796	Unaltered group
DPYSL2_S627s	-0.55	-0.01	0.23	1.99	-0.54	0.0878	0.796	Unaltered group
NIBAN2_S624s	-0.42	0.53	0.79	1.5	-0.95	0.0878	0.796	Unaltered group
TANC1_S63s	-0.84	0.07	0.53	0.79	-0.9	0.0879	0.796	Unaltered group
WDR11_S209s_2	-1.27	-0.72	0.23	1.12	-0.55	0.0879	0.796	Unaltered group
SHROOM2_S779s	-1.52	-0.43	0.66	1.46	-1.09	0.0882	0.799	Unaltered group
JCAD_S1225s	-1.44	-0.09	1.1	1.32	-1.35	0.0884	0.799	Unaltered group
LIMD1_S272s	-0.03	0.3	0.27	0.59	-0.33	0.0885	0.799	Unaltered group
SPECC1_T149t	-1.61	-0.16	0.89	1.98	-1.45	0.0886	0.799	Unaltered group
C1orf226_S61s	-2.34	-0.76	1.3	2.3	-1.58	0.0886	0.799	Unaltered group
DUSP16_S612s	-0.9	0.19	0.65	1.25	-1.09	0.0886	0.799	Unaltered group
HSF1_S121s	-1.62	-0.18	1.17	1.21	-1.44	0.0887	0.8	Unaltered group
EPS15_S485s	-0.27	0	0.12	0.71	-0.27	0.0887	0.8	Unaltered group
TCEAL4_S245s	-1.17	-0.16	0.84	1.87	-1.01	0.0888	0.8	Unaltered group
RBMS3_S46s	-0.22	0.55	0.48	1.05	-0.78	0.0888	0.8	Unaltered group
PDE4D_S133s	-1.82	-0.91	0.57	1.41	-0.92	0.0888	0.8	Unaltered group
PRRT3_S798s_S800s	-1.8	-0.48	0.8	1.4	-1.32	0.0889	0.8	Unaltered group
MAP3K2_S26s	-0.94	0.06	0.34	0.87	-1	0.089	0.801	Unaltered group
IL16_S584s	-1.68	0.42	1.23	1.91	-2.1	0.0892	0.801	Unaltered group
KMT2C_S1310s_S1323s	-1.33	-0.64	0.3	1.22	-0.69	0.0892	0.802	Unaltered group
FAM169A_S399s	-2.12	-1.34	0.51	1.95	-0.78	0.0893	0.802	Unaltered group
MCRIP1_S21s_2	-0.24	0	0.2	0.51	-0.23	0.0894	0.802	Unaltered group
AHNAK_S5031s	-1.02	0.37	1.14	1.36	-1.39	0.0895	0.802	Unaltered group
PCM1_S1187s	-0.22	0.21	0.36	1.18	-0.43	0.0895	0.802	Unaltered group
APBA1_S285s	-1.23	0.04	1.04	1.34	-1.26	0.0895	0.802	Unaltered group
ARHGEF26_S333s	-1.31	0.35	0.46	0.99	-1.66	0.0895	0.802	Unaltered group
OSBPL5_S325s	-0.33	0.03	0.16	1.24	-0.36	0.0897	0.802	Unaltered group
SPP1_S191s_S195s	-1.65	0.01	1.36	1.48	-1.66	0.0897	0.802	Unaltered group
PXN_S303s	-0.28	0.33	0.5	0.71	-0.61	0.0899	0.802	Unaltered group
TNKS1BP1_S601s	-1.6	-0.69	0.76	1.45	-0.92	0.09	0.802	Unaltered group
CHD1L_S888s	-1.37	-0.42	0.59	1.26	-0.95	0.09	0.802	Unaltered group
VCL_S816s	-0.57	0.41	0.58	0.89	-0.98	0.0901	0.803	Unaltered group
CDR2_T418t	-0.19	0.18	0.31	0.92	-0.37	0.0903	0.803	Unaltered group
SRRM2_S484s_S486s	-0.53	0.47	0.84	2.3	-1	0.0904	0.804	Unaltered group
PSMB6_S58s	-0.28	0.08	0.16	0.76	-0.36	0.0904	0.804	Unaltered group
MYH9_S1943s	-1.36	-0.59	0.64	1.05	-0.77	0.0905	0.804	Unaltered group
PPM1A_S320s	-1.48	0.07	0.49	1.24	-1.55	0.0906	0.805	Unaltered group
PALLD_S561s	-1.13	0.42	0.52	1.42	-1.54	0.0906	0.805	Unaltered group
KIAA1328_S75s	-0.31	0.16	0.2	1.49	-0.48	0.0909	0.805	Unaltered group
MED1_S1463s	-0.7	-0.22	0.41	0.94	-0.48	0.091	0.805	Unaltered group
SRSF10_S251s_S253s	-2.03	-0.26	0.65	2.01	-1.78	0.091	0.805	Unaltered group
BASP1_S176s_2	-0.88	-0.08	0.3	1.16	-0.8	0.091	0.805	Unaltered group
GCC1_S450s	-0.88	-0.44	0.29	1.01	-0.45	0.0911	0.806	Unaltered group
SORBS1_S360s	-0.3	0.32	0.52	1.06	-0.62	0.0911	0.806	Unaltered group
NASP_T464t	-1.57	-0.38	0.72	1.09	-1.19	0.0911	0.806	Unaltered group
VIM_T20t	-0.5	0.42	0.76	1.12	-0.92	0.0913	0.806	Unaltered group
ACTN1_Y193y	-0.36	0.45	0.5	0.98	-0.81	0.0914	0.807	Unaltered group
GSK3A_S21s_S41s	-0.59	0.01	0.51	1.29	-0.6	0.0914	0.807	Unaltered group
ANKRD50_S1111s	-0.89	0.07	0.57	0.99	-0.95	0.0915	0.807	Unaltered group
CAVIN2_S203s_S204s	0.06	0.44	0.31	1.4	-0.38	0.0915	0.807	Unaltered group
ARHGEF40_S1504s	-1.46	0.44	0.62	1.25	-1.9	0.0916	0.807	Unaltered group
PDZRN3_S774s_S778s	-0.48	-0.23	0.09	0.85	-0.25	0.0916	0.807	Unaltered group
GAPDH_T75t	-1.15	-0.22	0.78	1.17	-0.93	0.0917	0.807	Unaltered group
OSBPL10_S57s	-0.86	0.08	0.78	1.21	-0.94	0.0917	0.807	Unaltered group
TRERF1_S491s	-0.92	-0.21	0.47	1.44	-0.71	0.0918	0.807	Unaltered group
LRBA_T1120t	-2.16	-0.9	1.06	1.64	-1.27	0.0918	0.807	Unaltered group
LIMCH1_S297s	-0.71	-0.15	0.48	1.38	-0.56	0.0919	0.807	Unaltered group
CENPE_S2605s	-1.47	-0.3	0.44	1.21	-1.17	0.092	0.807	Unaltered group
GSK3B_S25s	-0.68	-0.07	0.39	0.91	-0.61	0.092	0.807	Unaltered group
MPDZ_S1562s	-0.52	0.11	0.52	0.61	-0.63	0.092	0.807	Unaltered group
RABGAP1_S42s_1	-1.15	-0.28	0.53	1.1	-0.87	0.0921	0.808	Unaltered group
TIMM8A_S96s	-0.65	0.13	0.66	1.48	-0.78	0.0922	0.808	Unaltered group
AHNAK_S5782s	-1.24	-0.25	0.83	1.3	-0.99	0.0923	0.808	Unaltered group
AHNAK2_S1198s	-2.65	-0.49	0.69	1.41	-2.16	0.0924	0.808	Unaltered group
MAP4_T917t	-1.31	-0.22	0.67	1.39	-1.08	0.0924	0.808	Unaltered group
DTX3L_S551s	-0.88	0.13	0.41	1.48	-1.01	0.0924	0.808	Unaltered group
TOP2B_S1340s	-2.34	-1.24	0.69	1.69	-1.1	0.0925	0.808	Unaltered group
CSRP1_S87s	-1.92	0.07	0.61	1.2	-1.99	0.0926	0.808	Unaltered group
OLA1_T389t	-0.76	-0.05	0.24	0.76	-0.71	0.0927	0.808	Unaltered group
CALM2_S66s	-1.11	0.14	0.75	1.12	-1.25	0.0928	0.808	Unaltered group
SEMA4C_S760s	-0.45	0	0.38	0.67	-0.45	0.0928	0.808	Unaltered group
C1orf198_S175s	-0.92	-0.21	0.6	1.17	-0.71	0.0931	0.81	Unaltered group
DPYSL3_T628t	-1.18	0.17	0.84	1.81	-1.35	0.0932	0.81	Unaltered group
PTEN_S467s	-1.24	-0.28	0.8	1	-0.96	0.0933	0.811	Unaltered group
RETREG3_S26s	-1.37	-0.28	0.67	1.29	-1.09	0.0934	0.811	Unaltered group
LMNA_S615s_S618s	-0.47	0.12	0.49	0.9	-0.58	0.0935	0.811	Unaltered group
CDKL5_S306s	-0.84	-0.12	0.61	1.15	-0.72	0.0935	0.811	Unaltered group
CIC_S1345s	-1.9	-0.49	0.47	1.53	-1.41	0.0935	0.811	Unaltered group
HSPA4_S415s	-0.34	0.18	0.33	0.72	-0.53	0.0937	0.811	Unaltered group
DACT3_S505s	-0.79	0.71	0.6	1.44	-1.5	0.0938	0.811	Unaltered group
MDM4_T365t	-1.45	-0.36	0.92	0.96	-1.1	0.0938	0.811	Unaltered group
TBC1D10B_S678s	-0.4	-0.08	0.27	0.69	-0.32	0.0939	0.813	Unaltered group
ZBTB37_T156t	-0.8	-0.45	0.21	1.44	-0.35	0.0941	0.813	Unaltered group
SPP1_S195s	-1.4	-0.14	1.06	1.6	-1.26	0.0942	0.813	Unaltered group
TNKS1BP1_S353s_S369s	-0.88	-0.08	0.51	1.08	-0.81	0.0943	0.814	Unaltered group
INPP5J_S903s	-2.33	-1.25	0.92	1.87	-1.09	0.0944	0.814	Unaltered group
EIF3A_S881s	-0.71	0.11	0.69	0.85	-0.82	0.0944	0.814	Unaltered group
NES_T1003t	-1.03	-0.52	0.34	1.13	-0.51	0.0944	0.814	Unaltered group
ARFIP1_T361t	-0.22	0.33	0.37	1.01	-0.56	0.0945	0.814	Unaltered group
RAI14_S263s	-0.81	-0.25	0.26	1.37	-0.56	0.0946	0.814	Unaltered group
RALGPS1_T360t	0.24	0.46	0.07	0.8	-0.22	0.0947	0.814	Unaltered group
SEC16A_Y1423yS1441s	-0.39	0.15	0.45	0.8	-0.54	0.0947	0.814	Unaltered group
y_THDC1_T148t	-2.32	-1.61	0.59	2.08	-0.71	0.0948	0.814	Unaltered group
TRMT5_T494t	-1.11	-0.46	0.25	0.94	-0.66	0.0948	0.814	Unaltered group
PIK3C2B_S13s	-0.68	-0.06	0.26	0.95	-0.62	0.0949	0.814	Unaltered group
BRD7_S263s	-0.54	0	0.36	1.38	-0.54	0.095	0.815	Unaltered group
SLC9A7_S694s	-1.17	-0.53	0.27	1.45	-0.64	0.095	0.815	Unaltered group
VPS72_S127s	-0.1	0.2	0.26	0.65	-0.3	0.095	0.815	Unaltered group
AHNAK_S539s	-0.84	-0.06	0.66	1.07	-0.78	0.0952	0.815	Unaltered group
C6orf132_S969s	-1.18	-0.5	0.58	1.26	-0.68	0.0952	0.815	Unaltered group
SNRNP200_S207s	-1.35	-0.34	0.35	1.04	-1.01	0.0955	0.816	Unaltered group
IQSEC1_S911s	-0.63	0.17	0.67	0.92	-0.79	0.0957	0.818	Unaltered group
MEt_TL25_S265s	-0.48	-0.11	0.17	1.1	-0.37	0.0959	0.819	Unaltered group
RANBP2_T2293t	-1.2	-0.11	0.32	0.7	-1.09	0.096	0.82	Unaltered group
PGM1_T19t	-0.94	0.17	0.4	0.97	-1.11	0.0962	0.82	Unaltered group
MAP1S_T608t_S610s	-0.48	-0.02	0.4	0.88	-0.46	0.0963	0.82	Unaltered group
TBC1D4_S644s	-1.26	0.01	0.78	1.2	-1.27	0.0963	0.82	Unaltered group
CCDC61_S473s	-0.4	0.42	0.69	1.18	-0.81	0.0964	0.82	Unaltered group
s_YNPO_S589s	-0.03	0.63	0.56	1.08	-0.66	0.0967	0.822	Unaltered group
SVIL_S968s	-0.42	0.13	0.47	0.94	-0.55	0.0968	0.822	Unaltered group
NTHL1_S71s	-1.55	-0.01	1.31	1.47	-1.54	0.0974	0.825	Unaltered group
JCAD_S200s	-0.63	0.53	0.99	1.27	-1.16	0.0974	0.825	Unaltered group
DLG1_S540s_S542s	-0.88	0.16	0.65	1.01	-1.04	0.0975	0.825	Unaltered group
TGOLN2_S351s	-2	-0.69	0.49	1.96	-1.3	0.0975	0.825	Unaltered group
CHD3_T1600t	-0.67	-0.31	0.3	1.1	-0.36	0.0976	0.826	Unaltered group
KIF13B_T1799t	-1.26	-0.41	0.74	1.52	-0.85	0.0978	0.827	Unaltered group
BZW2_S414s	-1	-0.26	0.63	1.07	-0.73	0.0978	0.827	Unaltered group
ACTB_Y218y	-0.23	0.31	0.36	0.88	-0.54	0.0982	0.828	Unaltered group
JUND_S90s	-0.98	-0.14	0.72	1.16	-0.84	0.0982	0.828	Unaltered group
TJP1_S275s_S277s	-1.2	0.11	0.4	0.93	-1.31	0.0983	0.828	Unaltered group
DBN1_S381s	-0.85	0.07	0.79	0.95	-0.92	0.0985	0.829	Unaltered group
SLC25A5_S42s	-0.6	-0.02	0.51	1.15	-0.58	0.0986	0.829	Unaltered group
PCM1_S776s	-0.03	0.47	0.44	0.98	-0.5	0.0986	0.829	Unaltered group
PRRG4_T37t	-1.26	-0.16	0.72	1.2	-1.1	0.0987	0.83	Unaltered group
HUWE1_T2540t	-0.99	0.14	0.97	1.11	-1.13	0.0987	0.83	Unaltered group
SPARCL1_S80s_S84s	-2.37	0.14	1.55	2.22	-2.51	0.0988	0.83	Unaltered group
NAV3_S275s	-1.29	-0.48	0.54	1.39	-0.81	0.0988	0.83	Unaltered group
BCL9_S885s	-1.01	0.46	0.46	1.03	-1.46	0.0989	0.831	Unaltered group
LRIG1_T1073t	-1.02	-0.08	0.81	1.11	-0.94	0.099	0.831	Unaltered group
C2CD5_S305s_S306s_S307s	-0.23	0.31	0.36	0.78	-0.54	0.0991	0.832	Unaltered group
CABIN1_S20s	-0.66	0.16	0.3	0.81	-0.82	0.0991	0.832	Unaltered group
LYs_T_S2124s	-0.71	0.4	0.95	1.01	-1.1	0.0992	0.832	Unaltered group
It_SN1_S989s	-0.78	0.25	0.67	1.21	-1.02	0.0993	0.832	Unaltered group
CGN_S1176s	-1.04	1.29	1.09	5.46	-2.33	0.0993	0.832	Unaltered group
TLN2_T1843t	-0.42	0.45	0.75	1.08	-0.87	0.0993	0.832	Unaltered group
OSBPL8_T39t	-0.47	-0.12	0.16	1.01	-0.35	0.0994	0.832	Unaltered group
ASMTL_T234t	-1.1	0.05	0.39	0.96	-1.15	0.0995	0.832	Unaltered group
MYH10_Y1446y	0.2	0.64	0.21	1.04	-0.44	0.0996	0.832	Unaltered group
GJA1_S279s_1	-1.42	0.02	0.89	1.24	-1.44	0.0996	0.832	Unaltered group
OSBPL6_S9s	-2.07	-1.05	0.69	1.88	-1.02	0.0997	0.833	Unaltered group
SLC2A13_T49t	-0.95	-0.5	0.17	1.62	-0.45	0.0998	0.833	Unaltered group
JCAD_S532s	-0.22	0.37	0.26	1.03	-0.59	0.1	0.833	Unaltered group
MINDY2_S587s	-0.5	1.01	1.3	3.99	-1.51	0.1	0.833	Unaltered group
RANBP2_T799t_1	-0.87	-0.2	0.58	0.99	-0.67	0.1	0.833	Unaltered group
CARHSP1_S41s	-0.8	0.13	0.8	0.76	-0.93	0.1	0.833	Unaltered group
MYL12A_S34s	-1.04	-0.33	0.48	1.67	-0.71	0.1	0.833	Unaltered group
DMXL1_T1287t	-0.87	0.02	0.33	1.06	-0.89	0.1	0.833	Unaltered group
DNAAF5_T334t	-0.17	0.18	0.14	0.59	-0.35	0.1	0.833	Unaltered group
CTPS2_S568s_S571s	-0.1	0.22	0.28	0.79	-0.32	0.1	0.833	Unaltered group
PLS3_S293s	-0.35	0.14	0.42	1.08	-0.49	0.1	0.833	Unaltered group
CIC_T2307t_T2317t	-0.48	0.05	0.34	0.73	-0.52	0.1	0.833	Unaltered group
Cs_TF2_S302s	-2.28	-1.33	0.83	1.89	-0.95	0.101	0.835	Unaltered group
CRAMP1_S307s	-0.24	0.24	0.32	1.05	-0.48	0.101	0.836	Unaltered group
CAVIN1_S365s_S366s	-0.68	0.21	0.59	1.53	-0.89	0.101	0.836	Unaltered group
FAM110B_S301s	-1.1	-0.13	0.84	1.7	-0.96	0.101	0.836	Unaltered group
BDKRB2_S375s	-1.42	-0.12	1.13	1.2	-1.3	0.101	0.836	Unaltered group
KIAA1217_S1568s	-1.01	-0.53	0.42	1.25	-0.48	0.101	0.836	Unaltered group
CIC_S2203s	-0.32	-0.06	0.22	0.72	-0.26	0.101	0.836	Unaltered group
AHNAK_S4425s_T4430t	-0.95	0.41	1.18	1.35	-1.36	0.101	0.837	Unaltered group
SLC4A2_S170s	-1.29	0.08	0.44	0.94	-1.37	0.102	0.838	Unaltered group
RPRD2_S769s	-0.32	-0.09	0.2	0.66	-0.23	0.102	0.839	Unaltered group
CHD3_S1604s	-1.29	-0.33	0.62	1.03	-0.96	0.102	0.839	Unaltered group
SORBS2_S252s	-0.6	-0.11	0.43	0.75	-0.49	0.102	0.839	Unaltered group
MPZL1_Y263y	-0.73	0.32	0.67	1.03	-1.05	0.102	0.839	Unaltered group
G3BP1_S250s	-1.72	-0.45	0.81	1.32	-1.27	0.102	0.839	Unaltered group
PUDP_S142s	-0.56	0.15	0.29	0.92	-0.71	0.102	0.839	Unaltered group
s_Y_TL4_S201s_S204s	-0.21	0.05	0.22	0.98	-0.26	0.102	0.839	Unaltered group
GOLGB1_S636s	-0.8	-0.36	0.36	1.76	-0.43	0.102	0.839	Unaltered group
RIN2_S533s	-0.41	0.33	0.64	0.8	-0.74	0.102	0.839	Unaltered group
ERC1_T1046t	-0.2	0.23	0.19	0.85	-0.43	0.103	0.839	Unaltered group
PCM1_S816s	-0.15	0.37	0.46	0.89	-0.52	0.103	0.839	Unaltered group
MYH10_S1968s	-0.9	0.26	0.72	0.74	-1.17	0.103	0.839	Unaltered group
ARHGAP35_S975s	-0.55	0.16	0.62	1.1	-0.7	0.103	0.839	Unaltered group
KIAA1217_S1245s	-1.01	-0.37	0.43	1.36	-0.64	0.103	0.839	Unaltered group
JPH1_T448t_S452s	-1.78	-0.4	0.9	1.99	-1.38	0.103	0.839	Unaltered group
TJP1_S1278s	-1.08	-0.16	0.81	1.71	-0.91	0.103	0.839	Unaltered group
PTPN12_S342s	-1.21	-0.31	0.79	1.43	-0.9	0.103	0.839	Unaltered group
RPS6KC1_S427s	-1.05	-0.01	0.65	0.69	-1.04	0.103	0.839	Unaltered group
SRRM2_T2289t	-0.3	-0.07	0.17	1.1	-0.23	0.103	0.839	Unaltered group
AAMDC_S46s	-0.86	-0.03	0.74	1.53	-0.84	0.103	0.84	Unaltered group
PRKCD_S299s	-0.51	0.63	1	1.32	-1.14	0.103	0.84	Unaltered group
TNS1_T1307t	-0.19	0.34	0.47	0.92	-0.53	0.103	0.84	Unaltered group
GULP1_T208t	-1.04	0.54	0.45	0.89	-1.58	0.103	0.84	Unaltered group
MAP1A_S2022s	-0.3	0.58	0.77	1.13	-0.88	0.103	0.84	Unaltered group
RBM15B_S10s	-0.27	1.44	0.76	2.66	-1.71	0.103	0.84	Unaltered group
TNKS1BP1_S178s	-0.89	-0.2	0.61	1.04	-0.69	0.104	0.841	Unaltered group
KRT8_S280s	-0.4	0.3	0.62	1.23	-0.7	0.104	0.841	Unaltered group
SHTN1_S15s	-0.81	0.03	0.55	1.19	-0.84	0.104	0.841	Unaltered group
LYs_T_S2167s	-0.79	0.41	0.37	0.91	-1.2	0.104	0.841	Unaltered group
ZNF687_S1146s	-0.54	0.17	0.26	0.87	-0.72	0.104	0.841	Unaltered group
GOLM2_S233s	-0.82	0.07	0.39	1.47	-0.89	0.104	0.841	Unaltered group
KIAA1522_S604s	-0.66	-0.12	0.48	1.02	-0.54	0.104	0.841	Unaltered group
MYH9_S1808s	-0.58	0.31	0.59	1.02	-0.9	0.104	0.841	Unaltered group
MAP1B_T1853t	-1.32	-0.01	1.16	1.41	-1.32	0.104	0.841	Unaltered group
ANTXR1_S362s	-0.32	0.15	0.42	1.04	-0.48	0.104	0.841	Unaltered group
PCM1_S69s	-0.31	0.15	0.32	0.95	-0.46	0.104	0.841	Unaltered group
RANBP2_T2450t_S2454s	-0.07	0.22	0.2	0.64	-0.29	0.105	0.843	Unaltered group
MAP1B_S1501s	-0.73	-0.4	0.26	1.52	-0.33	0.105	0.843	Unaltered group
LMNA_S426s_2	-2.69	0.06	0.85	1.89	-2.75	0.105	0.843	Unaltered group
TRIM28_S596s_S598s_T599t	-0.42	0.4	0.72	1.49	-0.81	0.105	0.843	Unaltered group
AKT3_T447t	-0.12	0.07	0.09	0.95	-0.18	0.105	0.843	Unaltered group
BRCA1_S1191s	-0.51	0.01	0.35	0.78	-0.52	0.105	0.843	Unaltered group
NCOA5_S51s	-0.65	0.26	0.58	0.86	-0.91	0.105	0.843	Unaltered group
PARP4_T333t	-0.34	0.24	0.52	0.9	-0.59	0.105	0.843	Unaltered group
MAP1A_S986s	-0.42	0.39	0.71	0.96	-0.81	0.105	0.843	Unaltered group
MAP1B_T1633t	-2.25	-0.66	1.02	1.51	-1.59	0.105	0.843	Unaltered group
COBLL1_T315t	-1.5	-0.44	0.73	1.83	-1.05	0.105	0.843	Unaltered group
CNKSR3_S503s	-2.57	-0.58	0.69	1.38	-1.99	0.105	0.843	Unaltered group
C6orf132_S449s	-0.78	0.06	0.74	1.15	-0.83	0.105	0.843	Unaltered group
KCTD12_S200s	-0.31	0.02	0.23	0.77	-0.33	0.105	0.843	Unaltered group
SLC38A1_S52s_S56s	-1.42	-0.64	0.35	1.69	-0.78	0.105	0.843	Unaltered group
TNRC18_S999s	-1.2	-0.28	0.61	1.29	-0.92	0.106	0.844	Unaltered group
SPP1_S36s	-1.95	-0.27	1.48	1.72	-1.68	0.106	0.845	Unaltered group
AHNAK_S5279s	-1.33	-0.02	0.85	1.31	-1.31	0.106	0.845	Unaltered group
MACIR_S167s	-0.87	-0.12	0.67	1.3	-0.76	0.106	0.845	Unaltered group
INF2_T420t	-1.2	-0.18	0.9	1.21	-1.01	0.106	0.845	Unaltered group
FLNA_S2152s_S2158s	-1.24	-0.15	0.97	1.55	-1.09	0.106	0.845	Unaltered group
KCTD15_S35s_S38s	-1.46	-0.18	1.13	1.57	-1.28	0.106	0.845	Unaltered group
ZFYVE16_S635s	-0.13	0.28	0.17	0.61	-0.41	0.106	0.845	Unaltered group
RRBP1_S843s_S844s	-0.76	0	0.5	1.08	-0.76	0.106	0.845	Unaltered group
MIS18BP1_S671s	-0.98	-0.48	0.23	1.31	-0.5	0.106	0.845	Unaltered group
MTDH_T462t	-0.54	-0.11	0.2	1.06	-0.43	0.106	0.845	Unaltered group
MAP4K4_S876s	-0.45	0.36	0.72	0.99	-0.82	0.106	0.845	Unaltered group
SVIL_S263s_2	-0.67	0.3	0.62	0.8	-0.97	0.106	0.845	Unaltered group
MUC1_S471s	-0.82	0.09	0.8	0.87	-0.91	0.107	0.845	Unaltered group
TPRN_S418s	-0.74	0.22	0.86	0.98	-0.97	0.107	0.845	Unaltered group
HNRNPH2_S63s	-0.62	0.29	0.81	0.68	-0.92	0.107	0.845	Unaltered group
P3H1_S706s	-0.09	0.45	0.26	1.03	-0.54	0.107	0.845	Unaltered group
MADD_S813s	-1.8	-0.44	0.47	1.27	-1.35	0.107	0.845	Unaltered group
CTNND2_S267s_S276s	-1.18	0.03	1.08	1.76	-1.21	0.107	0.845	Unaltered group
YWHAG_S71s	-0.6	0.2	0.72	0.92	-0.81	0.107	0.845	Unaltered group
CPPED1_S294s	-0.43	0.39	0.56	1.25	-0.82	0.107	0.845	Unaltered group
SLC25A24_T471t	-2.25	-1.23	0.47	2.3	-1.02	0.107	0.845	Unaltered group
SMC3_S1065s	-0.7	0.14	0.37	1.42	-0.84	0.107	0.845	Unaltered group
PRDM10_S424s	-0.78	-0.01	0.69	1.01	-0.77	0.107	0.845	Unaltered group
AHNAK2_S497s	-1.46	0.1	1.01	1.71	-1.56	0.107	0.845	Unaltered group
RBM14_S527s	-0.02	0.49	0.36	0.88	-0.52	0.107	0.845	Unaltered group
SORBS1_S919s_1	-0.14	0.5	0.58	1.18	-0.64	0.107	0.845	Unaltered group
ARFGEF1_S1555s	-0.31	0.02	0.29	1.09	-0.33	0.107	0.846	Unaltered group
CAs_T_S54s	-1.01	0.07	0.97	1.51	-1.08	0.107	0.846	Unaltered group
LRBA_S968s	-0.98	0.25	0.37	0.78	-1.22	0.107	0.846	Unaltered group
RABL6_S472s	-1.1	0.02	1	1.12	-1.12	0.107	0.846	Unaltered group
GSE1_S850s	-0.99	-0.41	0.28	1.2	-0.58	0.107	0.846	Unaltered group
TNS1_S1293s	-0.34	0.42	0.68	1.19	-0.76	0.107	0.846	Unaltered group
UGDH_T91t	-1.42	-0.31	0.74	1.16	-1.11	0.107	0.846	Unaltered group
WAPL_S156s	-0.64	0.05	0.46	0.86	-0.69	0.107	0.846	Unaltered group
CA2_S151s	-3.4	-1.85	1.4	2.5	-1.56	0.107	0.846	Unaltered group
GOLGA3_S22s	-0.33	0.14	0.42	1.1	-0.47	0.108	0.846	Unaltered group
DCAF10_S92s	-1.46	-0.12	1.18	0.98	-1.33	0.108	0.846	Unaltered group
UBAP1_S167s	-0.2	0.21	0.19	0.67	-0.4	0.108	0.846	Unaltered group
EPS8L1_T187t	-0.29	0.01	0.21	0.93	-0.3	0.108	0.846	Unaltered group
ARHGAP35_T771t	-0.89	-0.12	0.54	1.53	-0.77	0.108	0.846	Unaltered group
TJP1_S1413s	-1.02	0.07	0.37	0.95	-1.1	0.108	0.846	Unaltered group
CAV2_Y19yS23s	-0.03	0.51	0.38	1.39	-0.54	0.108	0.846	Unaltered group
OSBPL8_T54t	-1.23	-0.22	0.39	1.29	-1.01	0.108	0.846	Unaltered group
SPTBN1_S2169s	-0.28	0.06	0.31	0.86	-0.34	0.108	0.846	Unaltered group
FYCO1_S196s	-0.79	-0.08	0.64	0.86	-0.71	0.108	0.847	Unaltered group
AHNAK_S5851s	-1.16	0.01	1.04	1.38	-1.17	0.108	0.847	Unaltered group
EPN3_S182s	-2.09	-0.81	0.85	1.79	-1.28	0.108	0.847	Unaltered group
ZNF575_T44t	-0.46	-0.01	0.31	0.67	-0.44	0.108	0.847	Unaltered group
GPRC5C_S380s	-1.69	0.27	1.35	2.19	-1.96	0.108	0.847	Unaltered group
ARHGAP17_T778t	-0.79	0.02	0.55	1.12	-0.8	0.108	0.847	Unaltered group
MYH9_S1243s	-1.35	-0.12	0.8	0.83	-1.24	0.108	0.847	Unaltered group
FOXO3_T433t	0.09	0.42	0.22	1.1	-0.33	0.109	0.849	Unaltered group
PALLD_S515s	-1.49	-0.09	1.26	1.43	-1.41	0.109	0.849	Unaltered group
PCM1_S93s	-0.15	0.15	0.26	1.1	-0.3	0.109	0.849	Unaltered group
MAP4_S358s	-0.59	0.06	0.59	1.33	-0.65	0.109	0.849	Unaltered group
RABL6_S493s	-0.48	0.3	0.7	0.88	-0.78	0.109	0.85	Unaltered group
VIM_T436t	-0.38	0.41	0.71	0.97	-0.79	0.109	0.85	Unaltered group
PPIG_S744s_S745s	-0.58	-0.04	0.48	0.89	-0.53	0.109	0.85	Unaltered group
ZNF827_S207s	-0.14	0.22	0.33	0.85	-0.36	0.109	0.85	Unaltered group
MLPH_S364s	-1.03	0.48	0.99	1.26	-1.51	0.11	0.85	Unaltered group
CALD1_S123s	-0.82	0.09	0.82	1.16	-0.91	0.11	0.85	Unaltered group
RAB11FIP1_S384s	-1.39	-0.56	0.75	1.54	-0.83	0.11	0.85	Unaltered group
CALD1_T492t_S498s	-4.44	-3.1	0.56	2.29	-1.34	0.11	0.85	Unaltered group
IQGAP1_S648s	-0.53	0.27	0.52	0.81	-0.79	0.11	0.85	Unaltered group
ZNF687_T191t_S215s	-1.24	0.02	0.83	1.15	-1.26	0.11	0.851	Unaltered group
PRRC2A_T1616t	-2.32	-0.92	0.65	2.7	-1.4	0.11	0.851	Unaltered group
FOXO4_S230s	-0.15	0.51	0.45	1.04	-0.65	0.11	0.851	Unaltered group
ARL14EP_S183s	-0.29	0.22	0.35	0.76	-0.51	0.11	0.852	Unaltered group
OSMR_S827s	-1.21	0.04	0.81	0.95	-1.25	0.11	0.852	Unaltered group
SIPA1L1_S1370s	-0.62	-0.21	0.18	0.77	-0.41	0.11	0.852	Unaltered group
MAP2K4_S90s	-1.17	0.04	1.1	1.37	-1.22	0.11	0.852	Unaltered group
AKAP13_S10s	-0.48	0.17	0.59	1.14	-0.64	0.11	0.852	Unaltered group
NUMBL_S324s	-2.01	0.48	0.81	1.93	-2.49	0.11	0.852	Unaltered group
ERC1_S191s	-0.77	-0.27	0.46	1.09	-0.5	0.11	0.852	Unaltered group
POLA1_S192s	-0.18	0.19	0.17	0.66	-0.37	0.11	0.852	Unaltered group
CGN_S96s	-0.71	0.39	0.74	1.04	-1.1	0.111	0.852	Unaltered group
s_YNPO2_S1079s	-1.83	0.5	1.51	1.36	-2.34	0.111	0.852	Unaltered group
MAP1B_T340t	-0.71	-0.01	0.64	1.04	-0.7	0.111	0.852	Unaltered group
ARHGEF25_S595s	-0.8	0.16	0.64	1.05	-0.96	0.111	0.852	Unaltered group
TRAPPC12_S78s	-0.78	0.23	0.34	0.79	-1.02	0.111	0.852	Unaltered group
COL1A1_S543s	-0.93	0.35	1.14	1.05	-1.27	0.111	0.852	Unaltered group
CLU_S396s	-0.49	0.3	0.35	1.32	-0.78	0.111	0.852	Unaltered group
MTCL1_S1489s	-1.86	-0.91	0.4	1.61	-0.95	0.111	0.852	Unaltered group
TGOLN2_T76t	-0.69	-0.03	0.6	1.17	-0.66	0.111	0.852	Unaltered group
SRRM2_S1497s	-0.99	-0.36	0.57	0.91	-0.62	0.111	0.852	Unaltered group
NARS1_S88s	-1.27	-0.36	0.83	1.69	-0.91	0.111	0.852	Unaltered group
RAB8A_S185s	-0.69	-0.04	0.59	0.83	-0.65	0.111	0.852	Unaltered group
PPIP5K1_S1073s	-1.45	-0.56	0.81	1.73	-0.89	0.111	0.852	Unaltered group
ITPKB_S447s	-0.35	0.3	0.45	1.21	-0.64	0.111	0.852	Unaltered group
AFTPH_S878s	-2.43	-0.13	0.83	1.68	-2.3	0.111	0.852	Unaltered group
JCAD_S947s	-0.31	0.42	0.66	0.95	-0.73	0.111	0.852	Unaltered group
TPM2_S215s	-1.44	0.2	1.07	1.18	-1.64	0.111	0.852	Unaltered group
APBA1_S568s	-0.83	-0.11	0.65	1.34	-0.71	0.111	0.852	Unaltered group
ABLIM1_S295s	-0.08	0.62	0.32	1.41	-0.7	0.111	0.852	Unaltered group
ZNF148_T788t_2	-0.34	0.28	0.42	0.69	-0.62	0.112	0.852	Unaltered group
PALLD_T557t	-1	0.37	0.9	1.33	-1.37	0.112	0.852	Unaltered group
LPP_S313s	-1.87	-0.48	0.92	1.35	-1.39	0.112	0.852	Unaltered group
THBS2_S238s	-0.9	0.51	0.94	1.45	-1.42	0.112	0.853	Unaltered group
CCDC61_S334s	-0.68	0.1	0.71	1.39	-0.78	0.112	0.853	Unaltered group
LMNA_S406s_S407s	-0.74	0.08	0.57	1.4	-0.82	0.112	0.853	Unaltered group
ADAM10_T719t	-0.65	-0.15	0.22	0.96	-0.5	0.112	0.853	Unaltered group
BCL9L_S959s	-0.12	0.17	0.14	0.74	-0.29	0.112	0.853	Unaltered group
GRB14_S285s	-2.67	-1.59	0.99	2.84	-1.08	0.112	0.853	Unaltered group
C11orf52_T30t	-0.45	-0.04	0.29	0.9	-0.41	0.112	0.853	Unaltered group
NOS1AP_S194s_S195s	-2.81	-0.03	1.82	2.25	-2.78	0.113	0.855	Unaltered group
AHNAK_S5393s	-0.9	0.39	1.16	0.94	-1.28	0.113	0.855	Unaltered group
CLASP2_S693s_S695s_S697s	-0.83	0.48	0.51	1.21	-1.31	0.113	0.855	Unaltered group
TNS1_S1098s	-0.55	0.52	0.98	1.51	-1.07	0.113	0.856	Unaltered group
RALGAPA2_T715t	-0.89	0.55	0.99	1.73	-1.44	0.113	0.856	Unaltered group
WIPF2_S282s	-0.67	-0.21	0.22	1.85	-0.46	0.113	0.856	Unaltered group
DGKQ_S22s_S26s	0.36	0.56	0.09	0.77	-0.2	0.113	0.856	Unaltered group
ITGB4_S1424s	-3.08	-0.93	0.78	2.14	-2.15	0.113	0.856	Unaltered group
SLC12A7_S62s	-0.82	-0.4	0.3	1.26	-0.42	0.113	0.856	Unaltered group
ENAH_T489t	-1.34	-0.63	0.65	1.41	-0.7	0.113	0.856	Unaltered group
MAP1A_S896s	-0.14	0.52	0.61	1.02	-0.66	0.114	0.856	Unaltered group
BTAF1_S234s_S237s	-1.27	-0.18	0.41	1.19	-1.09	0.114	0.856	Unaltered group
WTIP_S88s	-1.06	0.36	1.28	0.63	-1.42	0.114	0.856	Unaltered group
SIPA1L2_S1478s	-1.42	0.12	1.4	1.27	-1.54	0.114	0.857	Unaltered group
MAP3K12_S533s	-1.15	-0.72	0.25	1.63	-0.43	0.114	0.857	Unaltered group
EML1_S166s	-0.7	0.29	0.88	3.38	-0.99	0.114	0.857	Unaltered group
CD276_S523s	-0.92	-0.45	0.23	1.19	-0.47	0.114	0.857	Unaltered group
WDR48_S611s	-1.1	0.04	0.77	1.06	-1.15	0.114	0.857	Unaltered group
GOLGA5_S341s	-0.44	0.05	0.35	0.96	-0.49	0.114	0.857	Unaltered group
IMMT_S106s	-0.28	0.13	0.29	0.56	-0.41	0.114	0.857	Unaltered group
DSG2_T784t	-1.49	-0.37	1.03	1.3	-1.13	0.114	0.857	Unaltered group
EPN2_S195s	-0.67	0.08	0.69	1.12	-0.75	0.114	0.857	Unaltered group
EPB41L2_S513s_2	-2.58	-0.56	1.35	1.88	-2.02	0.114	0.858	Unaltered group
[truncated: 28,964 more rows]

## Sheet: mRNA
Gene	Cytoband	Altered group	Unaltered group	Altered group	Unaltered group	Log Ratio	p-Value	q-Value	Higher expression in
KLC3	19q13.32	2.29	1.05	0.01	0.57	1.23	1.71e-35	3.01e-31	Altered group
GGACT	13q32.3	1.58	0.75	0.01	0.43	0.83	8.81e-30	5.15e-26	Altered group
PLN	6q22.31	0.01	0.98	0.02	0.7	-0.97	3.25e-29	1.43e-25	Unaltered group
RAD54L2	3p21.2	2.51	1.35	0.03	0.84	1.16	1.16e-28	4.08e-25	Altered group
MPV17L	16p13.11	0.02	1.11	0.03	0.79	-1.09	2.85e-28	8.34e-25	Unaltered group
FCN2	9q34.3	1.94	0.56	0.03	0.83	1.38	4.58e-27	1.15e-23	Altered group
GHR	5p13.1-p12	0.02	1.08	0.05	0.8	-1.06	5.47e-24	8e-21	Unaltered group
CALML5	10p15.1	3.04	1.61	0.04	1.26	1.43	1.68e-21	1.73e-18	Altered group
PLAAT1	3q29	1.7	0.81	0.04	0.8	0.89	2.21e-20	1.94e-17	Altered group
STMND1	6p22.3	0.03	1.1	0.03	0.96	-1.06	3.23e-20	2.7e-17	Unaltered group
SIT1	9p13.3	1.66	0.65	0.06	0.73	1.01	4.63e-20	3.69e-17	Altered group
LCK	1p35.2	2.01	1.14	0.05	0.78	0.87	2.95e-19	1.99e-16	Altered group
CXCR3	Xq13.1	1.41	0.5	0.06	0.64	0.91	4.64e-18	2.72e-15	Altered group
C19ORF81	19q13.33	2.22	0.41	0.05	0.74	1.81	7.97e-18	4.51e-15	Altered group
MIR-3176/3176		2.05	0.61	0.04	0.74	1.44	1.86e-17	9.05e-15	Altered group
BBOF1	14q24.3	0.87	1.59	0.03	0.59	-0.72	5.75e-17	2.59e-14	Unaltered group
LINC00685	Xp22.33 and Yp11.32	0.01	0.5	0.02	0.54	-0.49	6.58e-17	2.89e-14	Unaltered group
MMP23B	1p36.33	0.01	0.67	0.02	0.7	-0.66	1.39e-16	5.9e-14	Unaltered group
MMP23A	1p36.33	0.01	0.66	0.02	0.69	-0.65	4.44e-16	1.73e-13	Unaltered group
FAM222A	12q24.11	0	0.56	0.01	0.66	-0.56	1.36e-15	4.97e-13	Unaltered group
FAM209B	20q13.31	2.79	0.96	0.12	1.31	1.82	1.01e-13	2.65e-11	Altered group
SEL1L3	4p15.2	2.3	1.59	0.06	0.66	0.7	1.06e-13	2.74e-11	Altered group
LCORL	4p15.31	1.62	1.09	0.03	0.45	0.53	4.94e-13	1.11e-10	Altered group
HDX	Xq21.1	0.01	0.4	0.02	0.51	-0.39	5.01e-13	1.11e-10	Unaltered group
UCP3	11q13.4	0.01	0.6	0.02	0.79	-0.59	1.07e-12	2.3e-10	Unaltered group
ECRG4	2q12.2	0.01	0.54	0.01	0.74	-0.54	1.06e-11	2.07e-09	Unaltered group
AKR1E2	10p15.1	2.07	1.21	0.09	1.06	0.86	1.94e-11	3.51e-09	Altered group
CD3E	11q23.3	2.22	1.44	0.08	0.77	0.78	2.52e-11	4.3e-09	Altered group
MIR-600/600		2.39	1.57	0.09	0.89	0.82	3.18e-11	5.26e-09	Altered group
MIR600HG	9q33.3	2.39	1.57	0.09	0.89	0.82	3.18e-11	5.26e-09	Altered group
HLA-L	6p22.1	3.57	2.92	0.06	0.73	0.65	7.07e-11	1.1e-08	Altered group
PCDHA1	5q31.3	0.06	1.22	0.12	0.81	-1.17	1.04e-10	1.37e-08	Unaltered group
PCDHA10	5q31.3	0.06	1.22	0.12	0.81	-1.17	1.04e-10	1.37e-08	Unaltered group
PCDHA11	5q31.3	0.06	1.22	0.12	0.81	-1.17	1.04e-10	1.37e-08	Unaltered group
PCDHA12	5q31.3	0.06	1.22	0.12	0.81	-1.17	1.04e-10	1.37e-08	Unaltered group
PCDHA13	5q31.3	0.06	1.22	0.12	0.81	-1.17	1.04e-10	1.37e-08	Unaltered group
PCDHA2	5q31.3	0.06	1.22	0.12	0.81	-1.17	1.04e-10	1.37e-08	Unaltered group
PCDHA3	5q31.3	0.06	1.22	0.12	0.81	-1.17	1.04e-10	1.37e-08	Unaltered group
PCDHA4	5q31.3	0.06	1.22	0.12	0.81	-1.17	1.04e-10	1.37e-08	Unaltered group
PCDHA5	5q31.3	0.06	1.22	0.12	0.81	-1.17	1.04e-10	1.37e-08	Unaltered group
PCDHA6	5q31.3	0.06	1.22	0.12	0.81	-1.17	1.04e-10	1.37e-08	Unaltered group
PCDHA7	5q31.3	0.06	1.22	0.12	0.81	-1.17	1.04e-10	1.37e-08	Unaltered group
PCDHA8	5q31.3	0.06	1.22	0.12	0.81	-1.17	1.04e-10	1.37e-08	Unaltered group
PCDHA9	5q31.3	0.06	1.22	0.12	0.81	-1.17	1.04e-10	1.37e-08	Unaltered group
PCDHAC1	5q31.3	0.06	1.22	0.12	0.81	-1.17	1.04e-10	1.37e-08	Unaltered group
PCDHAC2	5q31.3	0.06	1.22	0.12	0.81	-1.17	1.04e-10	1.37e-08	Unaltered group
LINC00861	8q24.13	0.65	0.28	0.04	0.52	0.38	1.95e-10	2.44e-08	Altered group
UBAP1L	15q22.31	2.11	1.24	0.1	0.8	0.86	3.51e-10	4.22e-08	Altered group
APLN	Xq26.1	0.04	0.67	0.08	0.7	-0.63	4.41e-10	5.16e-08	Unaltered group
FBXO46	19q13.32	3.15	2.08	0.1	0.63	1.07	7.58e-10	8.42e-08	Altered group
ZNF208	19p12	0.01	0.49	0.03	0.77	-0.48	1.02e-09	1.11e-07	Unaltered group
GCNA	Xq13.1	0	0.63	0	1.05	-0.63	2.03e-09	2.13e-07	Unaltered group
IL2RG	Xq13.1	2.54	2.02	0.07	0.54	0.51	2.37e-09	2.47e-07	Altered group
TBC1D10C	11q13.2	1.97	1.25	0.09	0.75	0.72	3.19e-09	3.28e-07	Altered group
ZMYND15	17p13.2	0.91	0.51	0.03	0.56	0.41	4.66e-09	4.65e-07	Altered group
XCL2	1q24.2	1.5	0.59	0.11	0.68	0.91	6.72e-09	6.51e-07	Altered group
ADCY2	5p15.31	0.02	0.46	0.03	0.75	-0.44	8.14e-09	7.77e-07	Unaltered group
ACSM5	16p12.3	0.01	0.31	0.02	0.51	-0.3	8.77e-09	8.23e-07	Unaltered group
GZMK	5q11.2	2.21	1.57	0.09	0.78	0.64	1.6e-08	1.422e-06	Altered group
GALNT15	3p25.1	0.04	0.6	0.08	0.64	-0.56	1.76e-08	1.542e-06	Unaltered group
MIR-573/573		0	0.31	0.01	0.45	-0.3	1.77e-08	1.542e-06	Unaltered group
FAM185A	7q22.1	1.32	1.58	0.04	0.32	-0.25	1.96e-08	1.699e-06	Unaltered group
PTPRC	1q31.3-q32.1	2.56	2.15	0.06	0.49	0.41	2.13e-08	1.835e-06	Altered group
EML3	11q12.3	2.66	2.39	0.04	0.41	0.28	2.52e-08	2.117e-06	Altered group
TREML1	6p21.1	0.02	0.61	0.04	1.02	-0.59	2.69e-08	2.236e-06	Unaltered group
LINC00672	17q12	2.88	1.06	0.23	1.36	1.83	3.03e-08	2.477e-06	Altered group
YJEFN3	19p13.11	3.16	2.49	0.08	1.1	0.67	3.21e-08	2.597e-06	Altered group
RNF145	5q33.3	2.26	2.01	0.04	0.33	0.25	3.44e-08	2.748e-06	Altered group
TRAF3IP3	1q32.2	2.15	1.6	0.05	0.71	0.55	3.69e-08	2.93e-06	Altered group
CREB3	9p13.3	2.33	2.47	0.01	0.14	-0.14	3.84e-08	3.026e-06	Unaltered group
PITX1	5q31.1	2.04	1.3	0.09	0.89	0.74	4.17e-08	3.237e-06	Altered group
LTB	6p21.33	2.41	1.59	0.12	0.87	0.82	4.49e-08	3.469e-06	Altered group
GPT	8q24.3	2.25	1	0.09	0.88	1.25	4.68e-08	3.606e-06	Altered group
DNAJB4	1p31.1	2.16	1.83	0.02	0.49	0.33	8.51e-08	6.198e-06	Altered group
TAF6L	11q12.3	2.65	2.26	0.06	0.56	0.4	8.67e-08	6.248e-06	Altered group
APOC1P1	19q13.32	3.16	2.49	0.07	1.22	0.67	1.17e-07	8.137e-06	Altered group
NTRK2	9q21.33	0.07	0.94	0.13	0.93	-0.87	1.2e-07	8.278e-06	Unaltered group
ANKRD30B	18p11.21	1.98	1.19	0.07	1.11	0.79	2.13e-07	1.403e-05	Altered group
OGG1	3p25.3	1.8	2.02	0.03	0.31	-0.22	2.17e-07	1.423e-05	Unaltered group
ATRIP	3p21.31	1.9	2.11	0.02	0.33	-0.21	2.23e-07	1.447e-05	Unaltered group
TREX1	3p21.31	1.9	2.11	0.02	0.33	-0.21	2.23e-07	1.447e-05	Unaltered group
DPM2	9q34.11	2.36	2.59	0.03	0.22	-0.23	2.37e-07	1.529e-05	Unaltered group
ESRRA	11q13.1	2.22	1.95	0	0.35	0.26	2.46e-07	1.562e-05	Altered group
FCMR	1q32.1	1.7	1.13	0.1	0.71	0.58	3.16e-07	1.982e-05	Altered group
KLHL42	12p11.22	1.6	1.87	0.04	0.25	-0.27	3.49e-07	2.157e-05	Unaltered group
ISG20	15q26.1	2.57	2.13	0.07	0.51	0.44	4.47e-07	2.732e-05	Altered group
CD3D	11q23.3	2.45	1.75	0.11	0.69	0.7	5.37e-07	3.23e-05	Altered group
CD5	11q12.2	1.38	0.5	0.12	0.6	0.88	6.79e-07	4.023e-05	Altered group
ACAP1	17p13.1	1.83	1.23	0.1	0.71	0.6	7.05e-07	4.15e-05	Altered group
SNORA68	19p13.11	3.06	2.38	0.06	0.69	0.69	7.22e-07	4.239e-05	Altered group
RNF31	14q12	2.05	2.48	0.07	0.44	-0.43	7.86e-07	4.569e-05	Unaltered group
NAA40	11q13.1	1.89	2.17	0.03	0.57	-0.28	8.11e-07	4.685e-05	Unaltered group
SEPTIN1	16p11.2	1.91	1.47	0.08	0.59	0.44	1.102e-06	6.141e-05	Altered group
GPR4	19q13.32	0.03	0.45	0.07	0.69	-0.41	1.11e-06	6.164e-05	Unaltered group
LYPD6	2q23.2	0.07	0.91	0.14	0.83	-0.84	1.119e-06	6.199e-05	Unaltered group
PPAT	4q12	1.92	1.76	0.02	0.29	0.16	1.145e-06	6.32e-05	Altered group
ELOF1	19p13.2	2.66	2.53	0.02	0.17	0.13	1.299e-06	7.105e-05	Altered group
AMH	19p13.3	2.44	1.52	0.17	1.09	0.92	1.399e-06	7.554e-05	Altered group
MIR-4321/4321		2.44	1.52	0.17	1.09	0.92	1.399e-06	7.554e-05	Altered group
KLK4	19q13.41	0.05	0.59	0.1	0.79	-0.54	1.663e-06	8.902e-05	Unaltered group
KEAP1	19p13.2	2.47	2.31	0.03	0.21	0.16	1.663e-06	8.902e-05	Altered group
SLFN12L	17q12	1.35	0.58	0.13	0.82	0.76	1.935e-06	0.0001026	Altered group
TMC8	17q25.3	1.74	1.14	0.11	0.67	0.61	2.248e-06	0.0001178	Altered group
DCAKD	17q21.31	1.96	2.07	0	0.25	-0.11	2.296e-06	0.0001198	Unaltered group
SIRT7	17q25.3	2.43	2.19	0.04	0.27	0.24	2.3e-06	0.0001198	Altered group
CHSY3	5q23.3	0.03	0.3	0.05	0.43	-0.28	2.322e-06	0.0001206	Unaltered group
ITGAL	16p11.2	1.97	1.33	0.11	0.67	0.64	2.7e-06	0.0001386	Altered group
MYO10	5p15.1	2.12	1.67	0.07	0.63	0.46	3.068e-06	0.0001561	Altered group
LRP5	11q13.2	2.18	1.96	0.03	0.45	0.22	3.156e-06	0.0001601	Altered group
PARP15	3q21.1	1.35	0.73	0.11	0.67	0.62	3.22e-06	0.0001629	Altered group
CCL19	9p13.3	2.63	1.87	0.14	0.88	0.77	3.238e-06	0.0001633	Altered group
INHA	2q35	0.03	0.42	0.06	0.58	-0.38	3.663e-06	0.0001816	Unaltered group
COL21A1	6p12.1	0.03	0.33	0.05	0.56	-0.3	3.731e-06	0.0001839	Unaltered group
TTC7A	2p21	2.19	1.76	0.05	0.25	0.43	3.855e-06	0.000189	Altered group
SP4	7p15.3	0.91	0.6	0.06	0.44	0.3	4.149e-06	0.0002023	Altered group
SLC18A2	10q25.3	0.05	0.73	0.07	0.78	-0.68	4.276e-06	0.0002073	Unaltered group
ARHGAP9	12q13.3	1.91	1.44	0.09	0.62	0.47	4.887e-06	0.0002319	Altered group
ITGB7	12q13.13	1.76	1.24	0.1	0.63	0.52	5.231e-06	0.0002462	Altered group
SASH3	Xq26.1	2.1	1.65	0.08	0.48	0.45	5.475e-06	0.0002563	Altered group
IKZF1	7p12.2	1.66	0.96	0.12	0.6	0.69	5.678e-06	0.000263	Altered group
SPINDOC	11q13.1	2.21	1.94	0.05	0.34	0.27	5.786e-06	0.0002673	Altered group
PIK3CA	3q26.32	2.15	1.97	0.04	0.26	0.18	5.947e-06	0.0002729	Altered group
CTNNBIP1	1p36.22	2.76	2.23	0.08	0.37	0.53	6.499e-06	0.0002948	Altered group
AKAP7	6q23.2	1.52	1.14	0.08	0.48	0.38	7.728e-06	0.0003452	Altered group
CD79B	17q23.3	1.92	0.96	0.17	0.82	0.97	7.751e-06	0.0003453	Altered group
CCM2L	20q11.21	0.02	0.28	0.05	0.49	-0.26	7.946e-06	0.0003522	Unaltered group
IFITM10	11p15.5	3.19	2.58	0.11	1.19	0.61	8.872e-06	0.0003851	Altered group
UBIAD1	1p36.22	1.81	1.56	0.05	0.24	0.24	8.884e-06	0.0003851	Altered group
REM2	14q11.2	0.01	0.36	0.02	0.81	-0.35	1.075e-05	0.0004527	Unaltered group
MARCHF2	19p13.2	2.85	2.55	0.06	0.34	0.3	1.174e-05	0.0004932	Altered group
ZNF826P	19p12	0.44	0.9	0.05	0.82	-0.46	1.222e-05	0.0005119	Unaltered group
EMID1	22q12.2	1.71	1.18	0.06	0.81	0.54	1.27e-05	0.0005308	Altered group
AZU1	19p13.3	0.03	0.49	0.05	0.86	-0.46	1.781e-05	0.0007121	Unaltered group
CCR7	17q21.2	1.65	0.57	0.17	0.7	1.08	2.1e-05	0.0008266	Altered group
AEN	15q26.1	2.05	1.87	0.04	0.32	0.18	2.245e-05	0.0008818	Altered group
AGAP3	7q36.1	2.4	2.25	0.03	0.26	0.15	2.519e-05	0.0009741	Altered group
ARHGAP25	2p13.3	1.95	1.52	0.09	0.45	0.43	2.535e-05	0.0009781	Altered group
SEC22C	3p22.1	1.71	1.96	0.06	0.3	-0.25	2.6e-05	0.001	Unaltered group
NUP88	17p13.2	2.58	2.39	0.02	0.16	0.19	2.634e-05	0.001009	Altered group
CARD8-AS1	19q13.33	1.72	1.31	0	0.38	0.41	2.708e-05	0.001033	Altered group
PZP	12p13.31	0.11	1.06	0.21	1.27	-0.96	2.739e-05	0.001042	Unaltered group
C15ORF61	15q23	2.02	1.68	0.03	0.3	0.34	2.831e-05	0.001069	Altered group
PTPN7	1q32.1	1.86	0.99	0.16	0.69	0.86	2.953e-05	0.001105	Altered group
CCDC191	3q13.31	1.32	1.68	0.08	0.46	-0.36	3.25e-05	0.001206	Unaltered group
KLHL6	3q27.1	1.42	0.81	0.12	0.59	0.61	3.257e-05	0.001206	Altered group
TAS2R5	7q34	0.05	0.51	0.1	0.89	-0.46	3.28e-05	0.001212	Unaltered group
NPIPB9	16p11.2	2.86	2.17	0.15	0.83	0.68	3.31e-05	0.001221	Altered group
SPOCK2	10q22.1	2.01	1.04	0.18	0.8	0.97	3.414e-05	0.001254	Altered group
SLC27A2	15q21.2	1.75	1.05	0.16	0.96	0.7	3.508e-05	0.00128	Altered group
GNMT	6p21.1	2.55	2.07	0.07	0.68	0.48	3.571e-05	0.001295	Altered group
CD2	1p13.1	2.41	1.73	0.14	0.67	0.68	3.728e-05	0.001344	Altered group
MAN2A2	15q25	2.2	2.05	0.04	0.2	0.16	4.036e-05	0.001452	Altered group
IRF8	16q24.1	2.18	1.73	0.09	0.45	0.45	4.106e-05	0.001474	Altered group
SLC25A22	11p15.5	2.02	1.71	0.07	0.49	0.31	4.393e-05	0.001561	Altered group
CD52	1p36.11	3.01	2.72	0.06	0.27	0.29	4.429e-05	0.001567	Altered group
SIRPG	20p13	1.62	0.56	0.19	0.7	1.06	5.089e-05	0.001772	Altered group
KLRB1	12p13.31	1.93	1.5	0.01	0.67	0.43	5.157e-05	0.001789	Altered group
HDHD2	18q21.1	2.19	2.3	0.03	0.19	-0.11	5.267e-05	0.001824	Unaltered group
SERPINA6	14q32.13	0.11	1.1	0.18	1.29	-0.99	5.378e-05	0.001855	Unaltered group
NCOR2	12q24.31	2.31	2.11	0.02	0.49	0.19	5.459e-05	0.001879	Altered group
PDHB	3p14.3	2.54	2.65	0.02	0.13	-0.11	6.601e-05	0.00222	Unaltered group
HSPA4L	4q28.1	1.66	0.79	0.17	0.69	0.87	7.014e-05	0.00234	Altered group
ZFYVE28	4p16.3	1.23	0.82	0.1	0.6	0.42	7.463e-05	0.002472	Altered group
SACS	13q12.12	0.71	0.5	0.03	0.5	0.2	7.704e-05	0.002542	Altered group
ZNF555	19p13.3	0.01	0.15	0.03	0.32	-0.14	7.88e-05	0.00259	Unaltered group
MYH3	17p13.1	0.02	0.28	0.03	0.68	-0.27	8.169e-05	0.002675	Unaltered group
SLAMF1	1q23.3	1.09	0.4	0.15	0.62	0.69	8.362e-05	0.002723	Altered group
PRKCB	16p12.2-p12.1	1.28	0.33	0.16	0.51	0.96	9.004e-05	0.0029	Altered group
STMN2	8q21.13	0.05	0.42	0.09	0.59	-0.38	9.049e-05	0.002909	Unaltered group
FERMT3	11q13.1	2.29	1.94	0.09	0.53	0.36	9.169e-05	0.002942	Altered group
PIM2	Xp11.23	2.33	1.93	0.09	0.41	0.4	9.703e-05	0.003097	Altered group
DCK	4q13.3	2.3	2.05	0.06	0.35	0.25	0.000105	0.003328	Altered group
AP1S2	Xp22.2	1.87	2.04	0.04	0.32	-0.16	0.0001056	0.00334	Unaltered group
ZP3	7q11.23	2.1	1.68	0.1	0.44	0.42	0.0001064	0.003358	Altered group
PSME1	14q12	3.09	3.02	0.02	0.1	0.08	0.0001102	0.003465	Altered group
OAZ2	15q22.31	2.65	2.58	0.02	0.09	0.08	0.0001131	0.003544	Altered group
C19ORF71	19p13.3	2.28	1.99	0.05	0.46	0.29	0.000116	0.003627	Altered group
FDCSP	4q13.3	2.1	1.47	0.16	1.22	0.63	0.0001171	0.00365	Altered group
GPC1	2q37.3	2.34	2.04	0.08	0.57	0.3	0.000122	0.003782	Altered group
CD8B	2p11.2	1.87	0.98	0.19	0.77	0.9	0.0001257	0.003891	Altered group
MYO1F	19p13.2	1.9	1.56	0.09	0.49	0.34	0.0001315	0.004062	Altered group
SNORA62	3p22.1	3.1	2.71	0.04	0.87	0.39	0.000133	0.004096	Altered group
DIPK2A	3q24	1.65	1.38	0.07	0.61	0.28	0.0001398	0.004289	Altered group
UBD	6p22.1	2.9	2.22	0.17	0.86	0.68	0.0001439	0.004385	Altered group
MAGI2	7q21.11	0.07	0.61	0.14	0.7	-0.54	0.0001474	0.00446	Unaltered group
MS4A1	11q12.2	1.9	0.7	0.24	0.86	1.2	0.0001481	0.004475	Altered group
TUBA4A	2q35	2.58	2.12	0.11	0.48	0.46	0.0001491	0.004497	Altered group
NHLRC4	16p13.3	0.1	0.9	0.21	1.09	-0.8	0.0001573	0.004711	Unaltered group
SNORA11	Xp11.21	1.48	1.83	0.05	0.46	-0.36	0.0001587	0.004732	Unaltered group
CORO1A	16p11.2	2.66	2.32	0.09	0.51	0.33	0.0001588	0.004732	Altered group
IGLL5	22q11.22	3.67	3.08	0.15	0.77	0.59	0.0001596	0.004749	Altered group
NOXA1	9q34.3	1.44	1.9	0.11	0.53	-0.45	0.0001613	0.00479	Unaltered group
TIMP4	3p25.2	0.06	0.53	0.12	0.81	-0.46	0.0001618	0.004796	Unaltered group
AKAP8	19p13.12	2.59	2.26	0.08	0.32	0.32	0.0001634	0.004827	Altered group
METTL3	14q11.2	2.42	2.49	0.01	0.16	-0.07	0.0001636	0.004827	Unaltered group
RGCC	13q14.11	2.26	2.37	0.02	0.28	-0.11	0.0001676	0.00492	Unaltered group
CXCL13	4q21.1	2.55	1.51	0.25	1.09	1.05	0.0001685	0.00493	Altered group
ADAMTS6	5q12.3	0.05	0.42	0.1	0.55	-0.37	0.0001685	0.00493	Unaltered group
MAPK8IP3	16p13.3	1.97	2.16	0.05	0.37	-0.19	0.0001716	0.004999	Unaltered group
TSEN2	3p25.2	1.49	1.83	0.07	0.25	-0.34	0.0001717	0.004999	Unaltered group
HSD11B1L	19p13.3	3.32	2.71	0.1	1.11	0.61	0.0001765	0.00512	Altered group
CSF2RB	22q12.3	1.74	1.1	0.15	0.69	0.63	0.0001784	0.005152	Altered group
MPEG1	11q12.1	2.25	1.91	0.08	0.39	0.34	0.0001798	0.005181	Altered group
GVINP1	11p15.4	0.67	0.31	0.1	0.53	0.36	0.0001829	0.005256	Altered group
KCNE4	2q36.1	0.15	1.57	0.29	1.02	-1.42	0.0001882	0.005362	Unaltered group
FLI1	11q24.3	1.74	1.48	0.07	0.48	0.26	0.0001954	0.005511	Altered group
DNASE1L3	3p14.3	0.83	0.28	0.12	0.49	0.55	0.0001964	0.005526	Altered group
CD48	1q23.3	2.58	2.14	0.1	0.39	0.44	0.000199	0.005565	Altered group
SCARNA9	11q21	1.49	0.86	0.15	0.64	0.63	0.0002001	0.005585	Altered group
SH2D1A	Xq25	1.35	0.43	0.19	0.62	0.92	0.0002032	0.005661	Altered group
ZNF442	19p13.2	0.03	0.24	0.06	0.45	-0.21	0.0002088	0.005808	Unaltered group
PKNOX1	21q22.3	1.45	1.64	0.05	0.44	-0.2	0.0002118	0.005873	Unaltered group
BATF	14q24.3	2.18	1.93	0.06	0.6	0.25	0.0002211	0.006102	Altered group
PRAME	22q11.22	2.33	1.07	0.31	1.18	1.27	0.0002386	0.006533	Altered group
TIGIT	3q13.31	1.76	0.72	0.22	0.71	1.05	0.0002395	0.006548	Altered group
SNORD94	2p11.2	1.31	1.6	0.06	0.34	-0.29	0.000256	0.006957	Unaltered group
FEM1B	15q23	2.35	2.12	0.05	0.19	0.23	0.0002625	0.007122	Altered group
CEACAM21	19q13.2	1.54	0.89	0.17	0.76	0.65	0.0002639	0.007138	Altered group
SF3B3	16q22.1	2.63	2.49	0.04	0.18	0.14	0.0002661	0.007174	Altered group
NFXL1	4p12	1.84	1.6	0.06	0.27	0.24	0.0002691	0.007245	Altered group
CCR2	3p21.31	1.49	0.66	0.19	0.69	0.82	0.000279	0.007487	Altered group
GMFG	19q13.2	2.6	2.44	0.04	0.21	0.16	0.000281	0.007518	Altered group
EVI2B	17q11.2	2.48	2.17	0.08	0.42	0.3	0.0002877	0.007674	Altered group
FCRL6	1q23.2	0.06	0.5	0.12	0.96	-0.44	0.0002911	0.007704	Unaltered group
STYK1	12p13.2	1.12	0.72	0.11	0.64	0.4	0.0002919	0.007704	Altered group
RCSD1	1q24.2	1.8	1.48	0.09	0.54	0.32	0.0002954	0.007786	Altered group
EIF4A3	17q25.3	2.81	2.67	0.03	0.14	0.14	0.000296	0.007789	Altered group
IL21R	16p12.1	1.15	0.33	0.17	0.53	0.82	0.0002969	0.007802	Altered group
TSPYL5	8q22.1	2.22	1.45	0.2	0.88	0.77	0.0002986	0.007835	Altered group
ZFYVE16	5q14.1	1.8	1.96	0.05	0.28	-0.16	0.000303	0.007914	Unaltered group
CR1L	1q32.2	2.16	1.61	0.16	0.99	0.55	0.0003059	0.007954	Altered group
YY2	Xp22.12	1.79	1.02	0.2	0.92	0.77	0.0003108	0.008071	Altered group
INTS6L	Xq26.3	1.9	1.58	0.09	0.51	0.33	0.0003212	0.008303	Altered group
GON4L	1q22	2.18	2.3	0.04	0.23	-0.13	0.00033	0.008489	Unaltered group
ANKRD44	2q33.1	1.59	1.29	0.09	0.44	0.31	0.0003303	0.008489	Altered group
BCAS4	20q13.13	2.29	1.94	0.08	0.59	0.36	0.0003343	0.008557	Altered group
DOCK2	5q35.1	1.81	1.52	0.08	0.49	0.29	0.0003344	0.008557	Altered group
SLAMF6	1q23.2-q23.3	1.63	0.74	0.2	0.71	0.89	0.0003406	0.008686	Altered group
TCL1A	14q32.13	1.36	0.2	0.21	0.47	1.17	0.0003485	0.008852	Altered group
ITM2A	Xq21.1	2.08	1.78	0.09	0.57	0.3	0.000355	0.008993	Altered group
CHORDC1P4	18p11.31	0.96	0.58	0.11	0.53	0.38	0.0003643	0.009214	Altered group
IRX6	16q12.2	0.02	0.2	0.04	0.47	-0.18	0.0003825	0.009591	Unaltered group
PLEK	2p14	2.31	1.99	0.09	0.39	0.33	0.0003844	0.009626	Altered group
CYTH4	22q13.1	1.98	1.63	0.1	0.45	0.34	0.0003965	0.009886	Altered group
ZGLP1	19p13.2	2.3	1.76	0.16	0.93	0.54	0.0003999	0.009956	Altered group
TCEAL4	Xq22.2	2.71	2.93	0.05	0.17	-0.22	0.0004148	0.0103	Unaltered group
SPATA5	4q28.1	0.05	0.42	0.1	0.47	-0.37	0.0004183	0.0104	Unaltered group
SMURF2	17q23.3-q24.1	2.23	1.86	0.08	0.26	0.36	0.0004501	0.011	Altered group
CD247	1q24.2	1.88	1.08	0.2	0.77	0.8	0.000452	0.0111	Altered group
ZFYVE26	14q24.1	1.71	1.59	0.04	0.25	0.12	0.0004652	0.0114	Altered group
BACE1-AS	11q23.3	1.64	1.35	0.06	0.6	0.29	0.0004742	0.0115	Altered group
CXCL9	4q21.1	2.85	2.14	0.19	0.75	0.72	0.0004757	0.0116	Altered group
SLC23A3	2q35	2.04	1.13	0.24	0.97	0.9	0.0004775	0.0116	Altered group
WFDC2	20q13.12	2.74	2.25	0.14	0.99	0.49	0.0004797	0.0116	Altered group
TNFAIP8L3	15q21.2	0.06	0.51	0.13	0.61	-0.45	0.000482	0.0117	Unaltered group
ERAP2	5q15	2.35	1.51	0.21	0.73	0.83	0.0004894	0.0118	Altered group
RIPOR2	6p22.3	1.29	0.62	0.17	0.61	0.68	0.0004957	0.0119	Altered group
FLT3LG	19q13.33	2.01	1.28	0.17	0.55	0.73	0.0004972	0.0119	Altered group
SLC49A3	4p16.3	3.25	2.93	0.08	0.77	0.31	0.00051	0.0122	Altered group
NLRC5	16q13	2.23	1.73	0.13	0.54	0.49	0.0005162	0.0123	Altered group
ITK	5q33.3	1.41	0.61	0.19	0.65	0.79	0.000518	0.0124	Altered group
CYTIP	2q24.1	2.06	1.57	0.14	0.61	0.49	0.0005203	0.0124	Altered group
PLK2	5q11.2	2.05	2.51	0.1	0.31	-0.47	0.0005232	0.0124	Unaltered group
RPP25	15q24.2	2.19	1.39	0.19	0.6	0.8	0.000536	0.0127	Altered group
CD37	19q13.33	2.42	2.1	0.09	0.4	0.32	0.0005395	0.0128	Altered group
CDT1	16q24.3	1.61	1.08	0.15	0.72	0.53	0.0005635	0.0133	Altered group
RRM2	2p25.1	2.51	1.69	0.17	0.89	0.83	0.0005681	0.0133	Altered group
MAP2K7	19p13.2	2.12	1.93	0.06	0.33	0.19	0.0005921	0.0138	Altered group
VPS13C	15q22.2	2.22	2.07	0.03	0.42	0.15	0.0005924	0.0138	Altered group
PRCP	11q14	2.59	2.7	0.03	0.14	-0.1	0.0006066	0.0141	Unaltered group
SMAP2	1p34.2	2.41	2.28	0.04	0.16	0.13	0.0006142	0.0143	Altered group
SELL	1q24.2	2.17	1.45	0.19	0.71	0.73	0.0006896	0.0156	Altered group
IKZF3	17q12-q21.1	1.36	0.52	0.22	0.74	0.84	0.0007086	0.0159	Altered group
ABCG1	21q22.3	2.26	1.89	0.11	0.47	0.37	0.0007767	0.0172	Altered group
TNFRSF14	1p36.32	2.57	2.36	0.07	0.39	0.21	0.0007771	0.0172	Altered group
LY9	1q23.3	1.29	0.49	0.2	0.59	0.8	0.0007781	0.0172	Altered group
SETBP1	18q12.3	0.13	0.7	0.17	0.68	-0.57	0.0007802	0.0172	Unaltered group
VSIR	10q22.1	2.25	1.49	0.2	0.69	0.76	0.0007857	0.0173	Altered group
MIR-612/612		0.15	1	0.19	1	-0.85	0.000801	0.0176	Unaltered group
STAT1	2q32.2	3.06	2.79	0.07	0.23	0.27	0.0008087	0.0177	Altered group
PDE7B	6q23.3	0.01	0.08	0.01	0.24	-0.08	0.0008189	0.0179	Unaltered group
LRRN1	3p26.2	0.13	1.15	0.26	0.84	-1.02	0.0008232	0.018	Unaltered group
WAS	Xp11.23	1.81	1.33	0.14	0.52	0.48	0.0008406	0.0184	Altered group
FAM76B	11q21	1.79	1.58	0.07	0.38	0.22	0.0008538	0.0185	Altered group
DOK2	8p21.3	1.82	1.24	0.17	0.65	0.58	0.000857	0.0185	Altered group
MBLAC1	7q22.1	0.04	0.36	0.09	0.78	-0.32	0.0008724	0.0188	Unaltered group
DNAJC28	21q22.11	0.04	0.32	0.08	0.38	-0.28	0.0008887	0.0192	Unaltered group
MIR-1291/1291		1.27	1.49	0.03	0.33	-0.22	0.0008941	0.0192	Unaltered group
SNORA2C	12q13.11	1.27	1.49	0.03	0.33	-0.22	0.0008941	0.0192	Unaltered group
TNFRSF4	1p36.33	1.42	1.02	0.13	0.66	0.4	0.0009087	0.0194	Altered group
CPT1A	11q13.3	2.35	2.09	0.08	0.34	0.25	0.0009232	0.0197	Altered group
EZR	6q25.3	3	2.86	0.04	0.14	0.14	0.0009623	0.0204	Altered group
CCRL2	3p21.31	1.53	0.93	0.17	0.58	0.6	0.000969	0.0205	Altered group
MRPL18	6q25.3	2.82	2.69	0.04	0.12	0.13	0.0009746	0.0206	Altered group
PTGES2	9q34.11	2.38	2.27	0.03	0.31	0.11	0.0009877	0.0208	Altered group
ZNF57	19p13.3	1.53	1.32	0.07	0.36	0.21	0.0009968	0.0209	Altered group
NHP2	5q35.3	2.74	2.66	0.03	0.21	0.09	0.001031	0.0216	Altered group
ATP6V1B1	2p13.3	2.16	1.5	0.2	0.83	0.66	0.001047	0.0219	Altered group
ZNF518B	4p16.1	1.83	1.25	0.17	0.65	0.58	0.001099	0.0229	Altered group
RAB3B	1p32.3	0.01	0.15	0.03	0.41	-0.13	0.001109	0.023	Unaltered group
PUSL1	1p36.33	2.26	2.03	0.04	0.38	0.24	0.001111	0.023	Altered group
RNASE2	14q11.2	0.07	0.48	0.13	0.58	-0.41	0.001132	0.0234	Unaltered group
TRPV2	17p11.2	1.63	1.17	0.14	0.54	0.46	0.001135	0.0234	Altered group
CHRD	3q27.1	0.23	1.17	0.27	0.92	-0.94	0.001143	0.0236	Unaltered group
CCN6	6q21	0.04	0.39	0.06	0.74	-0.35	0.001161	0.0239	Unaltered group
CD33	19q13.41	1.51	1.28	0.07	0.49	0.22	0.001181	0.0242	Altered group
ATP13A2	1p36.13	2.13	1.96	0.05	0.42	0.17	0.001192	0.0244	Altered group
LET-7I/3P		1.58	1.2	0.1	0.6	0.38	0.001235	0.0251	Altered group
LET-7I/5P		1.58	1.2	0.1	0.6	0.38	0.001235	0.0251	Altered group
LET-7I/7I		1.58	1.2	0.1	0.6	0.38	0.001235	0.0251	Altered group
LET-7I/7I*		1.58	1.2	0.1	0.6	0.38	0.001235	0.0251	Altered group
ZBED6	1q32.1	2.62	2.36	0.05	0.8	0.26	0.001257	0.0255	Altered group
FCRLB	1q23.3	0.09	0.42	0.11	0.71	-0.33	0.001257	0.0255	Unaltered group
CST1	20p11.21	2.13	1.73	0.1	1.02	0.4	0.001303	0.0263	Altered group
DIAPH1	5q31.3	2.67	2.39	0.08	0.22	0.28	0.001356	0.0273	Altered group
RC3H2	9q33.2	1.95	1.85	0.02	0.31	0.1	0.001365	0.0274	Altered group
RHBG	1q22	0.05	0.36	0.08	0.62	-0.31	0.001366	0.0274	Unaltered group
RAC2	22q13.1	2.59	2.18	0.12	0.39	0.41	0.001387	0.0277	Altered group
NCKAP1L	12q13.13-q13.2	2.16	1.86	0.1	0.4	0.29	0.001441	0.0286	Altered group
MTA2	11q12.3	2.66	2.55	0.04	0.17	0.11	0.001455	0.0287	Altered group
TMEM64	8q21.3	2.11	1.26	0.23	0.65	0.86	0.001473	0.0289	Altered group
SERINC1	6q22.31	2.85	2.77	0.03	0.16	0.08	0.001508	0.0294	Altered group
FZD5	2q33.3	0.02	0.14	0.02	0.38	-0.12	0.001524	0.0297	Unaltered group
TUT1	11q12.3	3.23	2.93	0.1	0.62	0.3	0.001582	0.0306	Altered group
MCOLN2	1p22.3	1.59	0.94	0.19	0.62	0.65	0.001632	0.0315	Altered group
PODXL2	3q21.3	2.38	2.12	0.09	0.45	0.26	0.001673	0.0322	Altered group
ABCA1	9q31.1	1.91	1.68	0.08	0.49	0.23	0.001702	0.0326	Altered group
XPC	3p25.1	2.01	2.17	0.05	0.18	-0.16	0.001721	0.0329	Unaltered group
PIN1P1	1p31.1	1.85	1.55	0.1	0.41	0.3	0.001747	0.0333	Altered group
CLASP1	2q14.2-q14.3	2.02	1.88	0.04	0.17	0.14	0.001748	0.0333	Altered group
CDIP1	16p13.3	1.86	1.46	0.12	0.44	0.39	0.001752	0.0334	Altered group
ABCC9	12p12.1	0.06	0.4	0.12	0.51	-0.34	0.00177	0.0336	Unaltered group
TSPAN11	12p11.21	0.01	0.11	0.02	0.31	-0.1	0.001796	0.034	Unaltered group
PWAR5	15q11.2	0.03	0.22	0.06	0.55	-0.19	0.001807	0.0341	Unaltered group
SNORD108	15q11.2	0.03	0.22	0.06	0.55	-0.19	0.001807	0.0341	Unaltered group
SNORD64	15q11.2	0.03	0.22	0.06	0.55	-0.19	0.001807	0.0341	Unaltered group
PTPN22	1p13.2	1.51	0.8	0.21	0.62	0.71	0.001883	0.0354	Altered group
SF1	11q13.1	2.7	2.66	0.02	0.1	0.04	0.00195	0.0366	Altered group
ZAP70	2q11.2	1.8	0.92	0.26	0.72	0.88	0.002014	0.0377	Altered group
LEKR1	3q25.31	0.05	0.35	0.1	0.46	-0.3	0.002022	0.0378	Unaltered group
USP7	16p13.2	2.37	2.48	0.04	0.15	-0.11	0.002055	0.0381	Unaltered group
SMPDL3A	6q22.31	2.01	1.83	0.05	0.52	0.18	0.002058	0.0381	Altered group
WTAP	6q25.3	2.65	2.61	0.01	0.12	0.05	0.002065	0.0382	Altered group
PPP1R16B	20q11.23	1.24	0.48	0.22	0.57	0.76	0.002092	0.0386	Altered group
PEX3	6q24.2	2.13	1.89	0.08	0.31	0.24	0.002137	0.0394	Altered group
ICE2	15q22.2	2.18	2.06	0.04	0.32	0.12	0.00215	0.0396	Altered group
SUCLG2	3p14.1	2.11	2.37	0.08	0.22	-0.27	0.002229	0.041	Unaltered group
QSOX2	9q34.3	1.68	1.4	0.1	0.46	0.28	0.002299	0.042	Altered group
CD3G	11q23.3	1.29	0.41	0.25	0.57	0.88	0.002313	0.0422	Altered group
POLR1H	6p22.1	2.48	2.42	0.02	0.17	0.06	0.002322	0.0423	Altered group
GIMAP6	7q36.1	1.98	1.59	0.13	0.47	0.39	0.002351	0.0427	Altered group
IL7R	5p13.2	2.07	1.44	0.21	0.76	0.63	0.002361	0.0428	Altered group
NCF4	22q12.3	2.1	1.79	0.11	0.49	0.31	0.002379	0.043	Altered group
HCLS1	3q13.33	2.5	2.34	0.06	0.27	0.16	0.002414	0.0435	Altered group
FAM221A	7p15.3	1.93	1.54	0.14	0.63	0.39	0.002422	0.0436	Altered group
IRF1-AS1	5q31.1	2.16	1.73	0.14	0.48	0.43	0.002436	0.0438	Altered group
INPP1	2q32.2	2.04	1.59	0.14	0.43	0.45	0.002438	0.0438	Altered group
MIR-4720/3P		0.6	0.36	0.05	0.48	0.25	0.002449	0.0439	Altered group
MIR-4720/5P		0.6	0.36	0.05	0.48	0.25	0.002449	0.0439	Altered group
OCLN	5q13.2	1.65	1.79	0.04	0.45	-0.15	0.002493	0.0444	Unaltered group
IL2RB	22q12.3	1.85	0.99	0.27	0.76	0.86	0.002506	0.0446	Altered group
VAV1	19p13.3	1.89	1.35	0.18	0.55	0.54	0.002519	0.0448	Altered group
C2ORF76	2q14.2	2.2	2.33	0.03	0.14	-0.13	0.002627	0.0463	Unaltered group
TMEM86B	19q13.42	2.38	2.03	0.13	0.7	0.35	0.002752	0.0482	Altered group
ANXA2R	5p12	1.37	0.68	0.22	0.59	0.7	0.00279	0.0487	Altered group
ADA2	22q11.1	2.16	1.95	0.08	0.42	0.21	0.002832	0.0494	Altered group
PAPSS2	10q23.2-q23.31	1.49	1.9	0.11	0.53	-0.42	0.002855	0.0497	Unaltered group
PLK1	16p12.2	2.13	1.71	0.15	0.55	0.42	0.002884	0.0501	Altered group
COX5A	15q24.2	3	2.8	0.05	0.11	0.2	0.0029	0.0503	Altered group
CD69	12p13.31	1.82	1.27	0.19	0.67	0.55	0.002933	0.0506	Altered group
BTBD8	1p22.1	1.21	0.78	0.15	0.55	0.43	0.002948	0.0508	Altered group
UBE2D2	5q31.2	2.75	2.65	0.04	0.17	0.11	0.002978	0.0511	Altered group
DNALI1	1p34.3	2.42	2.28	0.03	0.3	0.14	0.002984	0.0512	Altered group
PRKAA2	1p32.2	1.18	0.6	0.2	0.66	0.58	0.003013	0.0516	Altered group
FARSA	19p13.13	2.65	2.45	0.07	0.23	0.2	0.003034	0.0518	Altered group
CATSPERB	14q32.12	0.21	1.45	0.41	1.2	-1.24	0.003083	0.0526	Unaltered group
RAMAC	15q25.2	2.44	2.15	0.08	0.15	0.3	0.003097	0.0528	Altered group
ATG4D	19p13.2	2	1.7	0.11	0.4	0.29	0.003192	0.0541	Altered group
LCOR	10q24.1	1.72	1.12	0.22	0.83	0.6	0.003196	0.0541	Altered group
TINF2	14q12	2.44	2.58	0.05	0.31	-0.14	0.003221	0.0544	Unaltered group
PTGDS	9q34.3	2.45	1.86	0.21	0.79	0.59	0.003228	0.0544	Altered group
FCN1	9q34.3	1.56	0.78	0.26	0.72	0.78	0.00325	0.0547	Altered group
IFT122	3q21.3-q22.1	1.73	2.05	0.11	0.32	-0.32	0.003262	0.0549	Unaltered group
ZNF589	3p21.31	1.6	1.71	0.04	0.25	-0.11	0.003289	0.0552	Unaltered group
SLC13A2	17q11.2	0.05	0.37	0.09	0.67	-0.32	0.003291	0.0552	Unaltered group
RASSF5	1q32.1	2.05	1.67	0.14	0.51	0.38	0.003324	0.0557	Altered group
ITM2C	2q37.1	2.62	2.23	0.13	0.38	0.39	0.003347	0.056	Altered group
PCSK5	9q21.13	0.1	0.47	0.14	0.52	-0.37	0.003392	0.0566	Unaltered group
BIN2	12q13.13	1.87	1.57	0.11	0.49	0.29	0.003424	0.0571	Altered group
GORASP1	3p22.2	2.23	2.35	0.04	0.15	-0.11	0.003512	0.0582	Unaltered group
DUS1L	17q25.3	2.63	2.51	0.05	0.26	0.12	0.003554	0.0588	Altered group
CST7	20p11.21	2.06	1.53	0.19	0.68	0.53	0.003562	0.0588	Altered group
IQCC	1p35.2	1.38	1.22	0.03	0.42	0.16	0.003652	0.0602	Altered group
ITGB2	21q22.3	2.65	2.38	0.1	0.34	0.27	0.003704	0.061	Altered group
TADA2B	4p16.1	1.83	1.7	0.05	0.36	0.13	0.00371	0.061	Altered group
OR2B6	6p22.1	0.1	0.61	0.19	0.73	-0.51	0.003821	0.0626	Unaltered group
SNORA50A	16q21	2.54	2.35	0.07	0.39	0.19	0.00389	0.0636	Altered group
CHAMP1	13q34	2.02	1.69	0.11	0.34	0.32	0.003959	0.0643	Altered group
LINC01547	21q22.3	0.29	0.83	0.2	0.62	-0.54	0.003968	0.0644	Unaltered group
MAP1LC3B2	12q24.22	2.45	2.3	0.05	0.14	0.15	0.004101	0.0664	Altered group
ZNF546	19q13.2	0.03	0.17	0.06	0.28	-0.14	0.004104	0.0664	Unaltered group
HDAC8	Xq13.1	1.9	2.13	0.07	0.17	-0.23	0.004144	0.0669	Unaltered group
SKAP1	17q21.32	2.1	1.58	0.2	0.81	0.52	0.004158	0.067	Altered group
FAM78A	9q34.13	1.33	0.68	0.22	0.55	0.65	0.00419	0.0672	Altered group
CD6	11q12.2	1.79	0.92	0.29	0.7	0.86	0.004216	0.0676	Altered group
MEI1	22q13.2	1.36	0.75	0.16	0.74	0.61	0.004221	0.0676	Altered group
AGO4	1p34.3	1.85	1.72	0.05	0.21	0.13	0.004251	0.0678	Altered group
LCP1	13q14.13	2.79	2.63	0.06	0.23	0.16	0.004254	0.0678	Altered group
RNF5P1	8p11.22	2.59	2.48	0.04	0.17	0.11	0.004287	0.0678	Altered group
ZBTB47	3p22.1	1.07	1.3	0.09	0.47	-0.23	0.004351	0.0687	Unaltered group
CCNH	5q14.3	2.23	2.36	0.05	0.16	-0.13	0.004455	0.0703	Unaltered group
NAPSB	19q13.33	2.2	1.61	0.21	0.62	0.58	0.00453	0.0713	Altered group
IL10RA	11q23.3	2.18	1.77	0.15	0.44	0.42	0.004562	0.0718	Altered group
ARHGAP15	2q22.2-q22.3	2.1	1.78	0.12	0.47	0.31	0.004632	0.0728	Altered group
IL16	15q25.1	1.9	1.38	0.2	0.63	0.52	0.004638	0.0728	Altered group
H2BC17	6p22.1	0.1	0.58	0.19	0.73	-0.49	0.004664	0.073	Unaltered group
MRPL46	15q25.3	2.53	2.37	0.06	0.14	0.16	0.004677	0.0732	Altered group
FANCI	15q26.1	2.28	1.99	0.11	0.33	0.29	0.004729	0.0738	Altered group
ALYREF	17q25.3	2.77	2.59	0.07	0.26	0.18	0.00484	0.0753	Altered group
POLI	18q21.2	1.46	1.83	0.13	0.32	-0.37	0.004846	0.0753	Unaltered group
CD96	3q13.13-q13.2	1.6	0.82	0.27	0.7	0.77	0.004867	0.0755	Altered group
CIAO2A	15q22.31	2.82	2.63	0.06	0.11	0.19	0.004876	0.0756	Altered group
VAX2	2p13.3	2.16	1.22	0.25	1.01	0.94	0.00492	0.0762	Altered group
CD38	4p15.32	1.76	0.69	0.36	0.82	1.07	0.004927	0.0762	Altered group
MEAF6	1p34.3	2.67	2.53	0.06	0.26	0.14	0.004959	0.0766	Altered group
POLG	15q26.1	2.28	2.06	0.08	0.22	0.22	0.004989	0.077	Altered group
STARD5	15q25.1	1.92	1.45	0.09	0.55	0.47	0.005069	0.078	Altered group
SLC39A8	4q24	2.37	1.97	0.15	0.41	0.4	0.005173	0.0792	Altered group
ATP5MC3	2q31.1	3.03	2.82	0.08	0.2	0.21	0.0052	0.0795	Altered group
FAM174C	19p13.3	2.95	2.73	0.08	0.65	0.22	0.00522	0.0797	Altered group
AAGAB	15q23	2.66	2.53	0.05	0.14	0.13	0.005274	0.0805	Altered group
SLC7A5P1	16p11.2	2.61	2.07	0.18	1.14	0.54	0.005299	0.0807	Altered group
CLSTN1	1p36.22	2.76	2.53	0.08	0.21	0.23	0.005315	0.0808	Altered group
CEACAM1	19q13.2	2.04	1.62	0.17	0.63	0.42	0.005498	0.0833	Altered group
ADAMTS9	3p14.1	0.19	0.79	0.22	0.63	-0.6	0.00554	0.0838	Unaltered group
MST1R	3p21.31	1.88	1.57	0.13	0.66	0.3	0.005549	0.0839	Altered group
ODR4	1q31.1	2.1	2.22	0.05	0.17	-0.13	0.005561	0.0839	Unaltered group
MRPL4	19p13.2	2.57	2.35	0.09	0.37	0.22	0.005587	0.0842	Altered group
IGSF21	1p36.13	0.13	0.78	0.26	0.86	-0.65	0.005662	0.0852	Unaltered group
GBP4	1p22.2	2.26	1.64	0.23	0.69	0.61	0.005664	0.0852	Altered group
CLPX	15q22.31	2.4	2.21	0.06	0.12	0.19	0.005792	0.087	Altered group
CD70	19p13.3	0.04	0.19	0.05	0.52	-0.15	0.005861	0.0879	Unaltered group
KLHL35	11q13.4	1.89	1.07	0.3	0.74	0.82	0.005865	0.0879	Altered group
CUEDC1	17q22	2.36	2.14	0.09	0.54	0.22	0.005894	0.0883	Altered group
SIMC1	5q35.2	1.58	1.11	0.19	0.61	0.47	0.005969	0.0892	Altered group
PACS2	14q32.33	2.23	1.93	0.13	0.47	0.3	0.005986	0.0892	Altered group
MMP9	20q13.12	2.59	2.06	0.21	0.74	0.53	0.006023	0.0895	Altered group
CD274	9p24.1	1.48	0.72	0.28	0.67	0.76	0.00605	0.0898	Altered group
WTIP	19q13.11	2.69	1.77	0.35	0.94	0.91	0.006144	0.091	Altered group
P2RY8	Xp22.33 and Yp11.3	0.84	0.29	0.2	0.44	0.55	0.006178	0.0913	Altered group
MYO7A	11q13.5	1.55	0.81	0.27	0.69	0.74	0.006183	0.0913	Altered group
SMG8	17q22	2.31	1.89	0.14	0.28	0.42	0.00626	0.0923	Altered group
PARP16	15q22.31	1.89	1.63	0.11	0.36	0.26	0.0063	0.0926	Altered group
INPP5D	2q37.1	1.92	1.4	0.19	0.49	0.52	0.006302	0.0926	Altered group
BIRC5	17q25.3	2.38	1.87	0.2	0.61	0.5	0.006388	0.0938	Altered group
OSGEP	14q11.2	2.26	2.36	0.04	0.16	-0.1	0.0064	0.0939	Unaltered group
GPR174	Xq21.1	1.01	0.3	0.25	0.52	0.71	0.006406	0.0939	Altered group
RAB11A	15q22.31	2.98	2.74	0.09	0.19	0.24	0.006412	0.0939	Altered group
PCTP	17q22	2.21	1.94	0.11	0.41	0.27	0.006463	0.0945	Altered group
IPO5	13q32.2	2.61	2.4	0.08	0.16	0.21	0.006471	0.0945	Altered group
PLGRKT	9p24.1	2.4	2.57	0.06	0.18	-0.17	0.006511	0.0948	Unaltered group
CCDC171	9p22.3	0.03	0.19	0.07	0.35	-0.16	0.006581	0.0958	Unaltered group
GDPD3	16p11.2	2.55	2.32	0.09	0.68	0.23	0.006655	0.0967	Altered group
FBXO31	16q24.2	1.71	1.49	0.1	0.41	0.22	0.00671	0.0974	Altered group
PRDX2	19p13.13	3.07	2.97	0.04	0.15	0.1	0.006729	0.0975	Altered group
ZNF248	10p11.21	1.47	1.77	0.11	0.23	-0.31	0.006771	0.0979	Unaltered group
BIRC6	2p22.3	2.23	2.09	0.06	0.24	0.13	0.006773	0.0979	Altered group
CD79A	19q13.2	2.24	1.59	0.28	1.24	0.64	0.006779	0.0979	Altered group
ODC1	2p25.1	2.63	2.33	0.12	0.31	0.3	0.006782	0.0979	Altered group
CCDC96	4p16.1	0.09	0.5	0.17	0.55	-0.42	0.00681	0.0981	Unaltered group
GIMAP7	7q36.1	2.25	1.9	0.14	0.43	0.35	0.006893	0.099	Altered group
PMP22	17p12	2.5	2.7	0.08	0.23	-0.2	0.006918	0.0993	Unaltered group
PALM2AKAP2	9q31.3	2.03	1.9	0.05	0.34	0.13	0.007018	0.1	Altered group
ADAMDEC1	8p21.2	2.21	1.2	0.38	0.89	1.01	0.007023	0.1	Altered group
FLYWCH1	16p13.3	2.19	1.76	0.17	0.5	0.43	0.007034	0.1	Altered group
CAMKMT	2p21	1.78	1.47	0.13	0.48	0.31	0.007037	0.1	Altered group
NR5A2	1q32.1	0	0.05	0	0.18	-0.05	0.007039	0.1	Unaltered group
IP6K2	3p21.31	2.51	2.6	0.04	0.13	-0.09	0.007064	0.101	Unaltered group
INTS11	1p36.33	2.53	2.42	0.05	0.23	0.11	0.007075	0.101	Altered group
SHKBP1	19q13.2	2.46	2.14	0.11	0.24	0.31	0.007103	0.101	Altered group
SEC31B	10q24.31	2.91	2.71	0.08	0.55	0.2	0.007106	0.101	Altered group
CT83	Xq23	2.32	1.46	0.19	1.16	0.86	0.00719	0.102	Altered group
MANEA	6q16.1	1.72	1.51	0.09	0.44	0.21	0.007202	0.102	Altered group
MRPS14	1q25.1	2.24	2.37	0.05	0.18	-0.13	0.007248	0.102	Unaltered group
TARP	7p14.1	1.73	1.01	0.3	0.95	0.72	0.00726	0.102	Altered group
TNFRSF11B	8q24.12	0.13	0.74	0.26	0.85	-0.62	0.007261	0.102	Unaltered group
TTC28	22q12.1	0.14	0.56	0.12	0.51	-0.42	0.007345	0.103	Unaltered group
CDC6	17q21.2	2.19	1.69	0.2	0.62	0.5	0.007441	0.105	Altered group
LTN1	21q21.3	2.02	1.91	0.03	0.39	0.1	0.007454	0.105	Altered group
TLK1	2q31.1	2.2	2.11	0.04	0.24	0.09	0.007456	0.105	Altered group
SIN3A	15q24.2	2.37	2.16	0.08	0.19	0.21	0.007489	0.105	Altered group
KLRC4	12p13.2	2.15	1.5	0.26	0.76	0.65	0.007563	0.106	Altered group
KLRK1	12p13.2	2.15	1.5	0.26	0.76	0.65	0.007563	0.106	Altered group
CD226	18q22.2	0.68	0.2	0.18	0.36	0.48	0.007605	0.106	Altered group
ARL8B	3p26.1	2.49	2.57	0.03	0.13	-0.08	0.007675	0.107	Unaltered group
PRKCE	2p21	1.41	0.63	0.28	0.55	0.78	0.007727	0.108	Altered group
TMEM260	14q22.3	1.67	1.81	0.06	0.2	-0.13	0.007753	0.108	Unaltered group
CD7	17q25.3	1.72	0.65	0.39	0.72	1.07	0.007806	0.108	Altered group
GAPVD1	9q33.3	1.81	1.96	0.06	0.2	-0.15	0.007825	0.109	Unaltered group
GALNT3	2q24.3	2.35	1.94	0.18	0.69	0.4	0.007878	0.109	Altered group
CCDC88B	11q13.1	1.93	1.31	0.25	0.66	0.62	0.007931	0.109	Altered group
SNORA69	Xq24	3.4	3.18	0.04	0.53	0.22	0.007933	0.109	Altered group
TMEM125	1p34.2	2.2	2.04	0.07	0.4	0.16	0.008047	0.111	Altered group
TAFA3	1p13.2	0.03	0.23	0.07	0.66	-0.2	0.008127	0.112	Unaltered group
ZNF862	7q36.1	1.67	1.85	0.08	0.33	-0.18	0.008224	0.113	Unaltered group
SLAMF7	1q23.3	2.31	1.49	0.32	0.77	0.81	0.008303	0.114	Altered group
KIAA1107	1p22.1	1.21	0.85	0.15	0.51	0.35	0.008327	0.114	Altered group
CYTL1	4p16.2	0.07	0.27	0.09	0.45	-0.2	0.008334	0.114	Unaltered group
SWT1	1q25.3	0.77	1.14	0.15	0.37	-0.37	0.008337	0.114	Unaltered group
CETN2	Xq28	2.62	2.79	0.06	0.11	-0.17	0.008374	0.114	Unaltered group
ANO9	11p15.5	2.02	1.8	0.1	0.59	0.22	0.008486	0.115	Altered group
SFT2D1	6q27	2.84	2.71	0.06	0.16	0.14	0.008512	0.116	Altered group
SAMSN1	21q11.2	2.09	1.73	0.15	0.48	0.36	0.008521	0.116	Altered group
FYB1	5p13.1	2.02	1.67	0.15	0.51	0.36	0.008538	0.116	Altered group
MFN2	1p36.22	2.49	2.31	0.07	0.18	0.18	0.008544	0.116	Altered group
TRAT1	3q13.13	1.02	0.29	0.27	0.5	0.74	0.008554	0.116	Altered group
PSMB8	6p21.32	3.01	2.7	0.12	0.26	0.31	0.008591	0.116	Altered group
PSMB10	16q22.1	2.71	2.5	0.09	0.33	0.21	0.008635	0.117	Altered group
MRPL12	17q25.3	2.75	2.58	0.07	0.25	0.17	0.008649	0.117	Altered group
YIPF6	Xq12-q13.1	1.93	2.13	0.08	0.18	-0.2	0.008666	0.117	Unaltered group
CYBB	Xp21.1-p11.4	2.52	2.24	0.12	0.34	0.28	0.008781	0.118	Altered group
TAGAP	6q25.3	1.6	1.06	0.22	0.6	0.54	0.008791	0.118	Altered group
BANK1	4q24	1.05	0.43	0.26	0.69	0.62	0.008843	0.119	Altered group
CMKLR1	12q23.3	1.62	1.13	0.2	0.55	0.49	0.008897	0.119	Altered group
MOB2	11p15.5	2.25	2.15	0.03	0.32	0.09	0.008995	0.121	Altered group
GTF2H2C	5q13.2	1.9	2.16	0.1	0.25	-0.26	0.009018	0.121	Unaltered group
GTF2H2C_2	5q13.2 alternate reference locus	1.9	2.16	0.1	0.25	-0.26	0.009018	0.121	Unaltered group
JAK3	19p13.11	1.68	0.99	0.28	0.7	0.69	0.009067	0.121	Altered group
FOXN3	14q31.3-q32.11	1.84	1.71	0.06	0.33	0.13	0.009219	0.123	Altered group
PRMT6	1p13.3	1.8	1.58	0.1	0.49	0.22	0.009251	0.123	Altered group
PARVG	22q13.31	2.12	1.77	0.15	0.57	0.34	0.009272	0.123	Altered group
ELK2AP	14q32.33	1.76	0.95	0.37	1.24	0.81	0.009331	0.124	Altered group
LSP1	11p15.5	2.55	2.42	0.06	0.3	0.13	0.009339	0.124	Altered group
SNORD15A	11q13.4	3.37	2.93	0.16	0.86	0.44	0.009344	0.124	Altered group
STAG3L2	7q11.23	2.41	2.12	0.12	0.27	0.3	0.009344	0.124	Altered group
DPYD	1p21.3	2.09	1.75	0.15	0.45	0.34	0.009346	0.124	Altered group
STAT4	2q32.2-q32.3	1.46	0.95	0.22	0.68	0.51	0.009465	0.125	Altered group
H4C8	6p22.2	0.84	1.67	0.32	0.64	-0.83	0.009484	0.125	Unaltered group
PCNX3	11q13.1	2.05	1.93	0.05	0.42	0.13	0.009516	0.125	Altered group
STRBP	9q33.1-q33.3	2.39	2.19	0.09	0.33	0.2	0.00961	0.126	Altered group
DTX4	11q12.1	1.81	1.25	0.11	0.67	0.57	0.009791	0.129	Altered group
ARF4	3p14.3	2.8	2.92	0.05	0.11	-0.12	0.009984	0.131	Unaltered group
TCEAL1	Xq22.2	2.12	2.45	0.14	0.32	-0.32	0.009996	0.131	Unaltered group
AGER	6p21.32	2.43	2.21	0.1	0.52	0.22	0.01	0.131	Altered group
PPP2R5A	1q32.3	2.43	2.51	0.04	0.16	-0.08	0.0102	0.133	Unaltered group
CFHR3	1q31.3	2.35	1.71	0.29	1.07	0.63	0.0102	0.133	Altered group
DAPL1	2q24.1	1.59	0.47	0.16	0.82	1.11	0.0103	0.133	Altered group
CHST10	2q11.2	1.66	1.3	0.16	0.6	0.36	0.0104	0.135	Altered group
LAPTM4B	8q22.1	3.02	2.7	0.13	0.26	0.32	0.0104	0.135	Altered group
HDGFL3	15q25.2	2.55	2.12	0.19	0.48	0.43	0.0105	0.135	Altered group
ELOVL6	4q25	1.71	1.41	0.14	0.49	0.29	0.0105	0.135	Altered group
RPL39	Xq24	3.4	3.32	0.04	0.11	0.08	0.0105	0.135	Altered group
ARPC1A	7q22.1	2.62	2.79	0.07	0.21	-0.17	0.0105	0.135	Unaltered group
C17ORF67	17q22	1.6	0.97	0.26	0.58	0.63	0.0106	0.136	Altered group
CCR5	3p21.31	1.86	1.22	0.27	0.64	0.63	0.0106	0.136	Altered group
KCNK1	1q42.2	2	1.63	0.17	0.91	0.37	0.0106	0.136	Altered group
KPNA5	6q22.1	1.67	1.26	0.18	0.5	0.41	0.0107	0.137	Altered group
BRAF	7q34	1.46	1.55	0.02	0.35	-0.09	0.0107	0.137	Unaltered group
SIRT5	6p23	1.69	1.89	0.09	0.37	-0.2	0.0108	0.138	Unaltered group
YIPF1	1p32.3	2.35	2.51	0.07	0.16	-0.16	0.011	0.141	Unaltered group
RAPGEFL1	17q21.1	1.69	1.09	0.27	0.86	0.6	0.011	0.141	Altered group
MIR-548N/548N		0.13	0.69	0.25	0.71	-0.56	0.0111	0.141	Unaltered group
OSBPL6	2q31.2	0.13	0.69	0.25	0.71	-0.56	0.0111	0.141	Unaltered group
JAML	11q23.3	2.07	1.56	0.23	0.65	0.51	0.0111	0.141	Altered group
NOB1	16q22.1	2.32	2.1	0.09	0.21	0.22	0.0111	0.141	Altered group
TMEM273	10q11.23	1.88	1.59	0.13	0.51	0.29	0.0111	0.141	Altered group
ADAM19	5q33.3	1.36	1.07	0.14	0.57	0.29	0.0111	0.142	Altered group
PPA1	10q22.1	2.89	2.73	0.07	0.14	0.17	0.0112	0.142	Altered group
SNX27	1q21.3	1.55	1.83	0.11	0.22	-0.28	0.0112	0.142	Unaltered group
DYNC1I2	2q31.1	2.14	2.32	0.07	0.17	-0.17	0.0112	0.143	Unaltered group
TMEM167A	5q14.2	2.29	2.41	0.05	0.15	-0.12	0.0113	0.143	Unaltered group
NIPAL3	1p36.11	2.08	1.68	0.16	0.31	0.4	0.0114	0.144	Altered group
PQBP1	Xp11.23	2.74	2.58	0.07	0.15	0.15	0.0114	0.144	Altered group
PCLAF	15q22.31	2.31	1.96	0.16	0.45	0.36	0.0114	0.144	Altered group
GFM2	5q13.3	1.98	2.19	0.09	0.15	-0.21	0.0114	0.144	Unaltered group
UBE2B	5q31.1	2.3	2.42	0.05	0.15	-0.12	0.0114	0.144	Unaltered group
DUSP2	2q11.2	1.9	1.14	0.31	0.64	0.75	0.0115	0.144	Altered group
RABL3	3q13.33	1.72	1.9	0.08	0.28	-0.18	0.0115	0.145	Unaltered group
PLS1	3q23	1.81	1.28	0.23	0.65	0.52	0.0115	0.145	Altered group
RAB8B	15q22.2	1.95	1.74	0.1	0.35	0.21	0.0116	0.145	Altered group
LATS1	6q25.1	1.81	1.69	0.04	0.43	0.12	0.0117	0.147	Altered group
CARD11	7p22.2	1.21	0.58	0.26	0.53	0.63	0.0118	0.148	Altered group
ACBD6	1q25.2-q25.3	2.47	2.57	0.05	0.13	-0.1	0.0118	0.148	Unaltered group
TCEAL3	Xq22.2	2.24	2.62	0.16	0.31	-0.38	0.0118	0.148	Unaltered group
ECSIT	19p13.2	2.32	2.09	0.11	0.33	0.23	0.0118	0.148	Altered group
ZNF653	19p13.2	2.32	2.09	0.11	0.33	0.23	0.0118	0.148	Altered group
FZR1	19p13.3	2.22	1.97	0.12	0.46	0.25	0.0119	0.148	Altered group
RPS28	19p13.2	2.51	2.31	0.07	0.36	0.2	0.012	0.149	Altered group
TF	3q22.1	0.13	0.71	0.27	0.83	-0.57	0.012	0.149	Unaltered group
MAP3K11	11q13.1	2.29	2.03	0.12	0.46	0.26	0.012	0.149	Altered group
CBX8	17q25.3	1.92	1.6	0.15	0.44	0.32	0.012	0.149	Altered group
RPH3AL	17p13.3	1.42	0.9	0.23	0.65	0.52	0.012	0.149	Altered group
DEAF1	11p15.5	2.19	2.01	0.09	0.44	0.18	0.012	0.149	Altered group
ZNF512B	20q13.33	2.02	1.82	0.1	0.39	0.2	0.012	0.149	Altered group
RASGRP2	11q13.1	1.49	0.82	0.29	0.67	0.66	0.012	0.149	Altered group
PER3	1p36.23	1.74	1.4	0.16	0.58	0.34	0.0121	0.15	Altered group
KCNAB2	1p36.31	1.93	1.45	0.21	0.5	0.48	0.0122	0.15	Altered group
RGPD1	2p11.2	1.9	1.15	0.32	0.71	0.75	0.0122	0.15	Altered group
RGPD2	2p11.2	1.9	1.15	0.32	0.71	0.75	0.0122	0.15	Altered group
MAOB	Xp11.3	0.43	1.75	0.55	0.99	-1.32	0.0122	0.15	Unaltered group
CASD1	7q21.3	1.87	2.22	0.16	0.41	-0.35	0.0122	0.15	Unaltered group
WBP11P1	18q12.1	0.01	0.06	0.02	0.17	-0.05	0.0123	0.152	Unaltered group
PPP4R4	14q32.2	0.07	0.38	0.15	0.67	-0.3	0.0124	0.152	Unaltered group
RPL9	4p14	2.72	2.6	0.06	0.21	0.12	0.0125	0.153	Altered group
MORF4L2	Xq22.2	2.94	3.05	0.05	0.09	-0.12	0.0125	0.153	Unaltered group
PAG1	8q21.13	1.01	0.41	0.25	0.43	0.6	0.0126	0.154	Altered group
CEP131	17q25.3	1.65	1.41	0.12	0.48	0.24	0.0126	0.154	Altered group
CXCL11	4q21.1	2.29	1.47	0.37	0.92	0.82	0.0126	0.154	Altered group
LINC00115	1p36.33	2.21	1.52	0.31	0.8	0.69	0.0129	0.157	Altered group
POU2AF1	11q23.1	1.51	0.64	0.38	0.77	0.88	0.013	0.158	Altered group
MDM4	1q32.1	1.61	1.83	0.1	0.27	-0.22	0.013	0.158	Unaltered group
POLR2E	19p13.3	2.72	2.57	0.07	0.35	0.15	0.0131	0.158	Altered group
ZNF471	19q13.43	0.23	0.84	0.27	0.68	-0.61	0.0131	0.158	Unaltered group
AAMP	2q35	2.8	2.72	0.04	0.11	0.08	0.0131	0.159	Altered group
PSMB9	6p21.32	2.88	2.46	0.18	0.34	0.41	0.0132	0.159	Altered group
HDAC3	5q31.3	2.67	2.49	0.08	0.14	0.18	0.0132	0.159	Altered group
TBC1D3P2	17q23.2	0.04	0.23	0.09	0.51	-0.18	0.0133	0.16	Unaltered group
ADIPOR1	1q32.1	2.79	2.85	0.03	0.11	-0.06	0.0133	0.16	Unaltered group
RO60	1q31.2	1.84	2.01	0.08	0.23	-0.17	0.0133	0.161	Unaltered group
SUGP2	19p13	2.22	2.42	0.09	0.16	-0.2	0.0134	0.161	Unaltered group
ZBTB26	9q33.2	1.4	1.62	0.11	0.46	-0.22	0.0135	0.161	Unaltered group
IRF7	11p15.5	2.39	2.16	0.11	0.52	0.23	0.0135	0.161	Altered group
TMED5	1p22.1	2.31	2.17	0.07	0.27	0.14	0.0135	0.162	Altered group
LIMD2	17q23.3	2.25	1.74	0.24	0.68	0.51	0.0137	0.163	Altered group
RCOR1	14q32.31	2.12	1.84	0.13	0.28	0.28	0.0137	0.163	Altered group
ZSWIM5	1p34.1	1.2	0.28	0.38	0.44	0.93	0.0137	0.163	Altered group
TDP2	6p22.3	2.52	2.44	0.03	0.12	0.07	0.0137	0.163	Altered group
ZNF385D	3p24.3	0.12	0.61	0.23	0.71	-0.49	0.0138	0.164	Unaltered group
MACROH2A1	5q31.1	2.89	2.91	0.01	0.08	-0.02	0.0139	0.165	Unaltered group
AIP	11q13.2	2.63	2.41	0.11	0.35	0.22	0.0139	0.165	Altered group
THG1L	5q33.3	2.06	1.79	0.12	0.26	0.27	0.014	0.166	Altered group
PANK4	1p36.32	1.8	1.62	0.09	0.34	0.17	0.014	0.166	Altered group
LAD1	1q32.1	2.51	1.98	0.25	0.69	0.53	0.0141	0.166	Altered group
GZMA	5q11.2	2.27	1.69	0.27	0.69	0.58	0.0141	0.166	Altered group
SNUPN	15q24.2	2.39	2.22	0.08	0.18	0.17	0.0141	0.167	Altered group
H2AW	1q42.13	2.35	1.7	0.31	0.79	0.66	0.0142	0.167	Altered group
CCL21	9p13.3	2.23	1.46	0.36	0.93	0.77	0.0143	0.169	Altered group
INTS14	15q22.31	2.48	2.34	0.06	0.1	0.14	0.0144	0.169	Altered group
RAP1GAP2	17p13.3	1.81	1.25	0.25	0.5	0.56	0.0144	0.169	Altered group
PITPNC1	17q24.2	1.94	1.13	0.35	0.65	0.81	0.0144	0.169	Altered group
APOBEC3F	22q13.1	2.54	1.6	0.41	0.74	0.95	0.0145	0.17	Altered group
LAMA1	18p11.31	0.06	0.24	0.09	0.49	-0.18	0.0145	0.17	Unaltered group
GGTA1	9q33.2	2	1.77	0.12	0.48	0.23	0.0145	0.17	Altered group
UQCRQ	5q31.1	2.73	2.94	0.09	0.16	-0.21	0.0146	0.171	Unaltered group
EIF3G	19p13.2	2.98	2.86	0.05	0.14	0.12	0.0147	0.171	Altered group
BATF2	11q13.1	2.03	0.65	0.58	0.76	1.38	0.0147	0.171	Altered group
CDC42SE2	5q31.1	2.31	2.19	0.06	0.13	0.12	0.0147	0.172	Altered group
PSAP	10q22.1	3.34	3.26	0.03	0.07	0.08	0.0148	0.172	Altered group
IRAG2	12p12.1	1.53	1.06	0.22	0.59	0.47	0.0148	0.172	Altered group
IREB2	15q25.1	2.24	1.98	0.11	0.2	0.25	0.0149	0.172	Altered group
TMEM222	1p36.11	2.44	2.22	0.1	0.29	0.22	0.015	0.174	Altered group
C1QC	1p36.12	3.22	2.97	0.12	0.28	0.25	0.0151	0.175	Altered group
DAG1	3p21.31	2.15	2.34	0.08	0.15	-0.19	0.0151	0.175	Unaltered group
SLC36A4	11q21	1.78	0.68	0.47	0.59	1.1	0.0152	0.176	Altered group
C1QA	1p36.12	3.22	2.97	0.12	0.28	0.25	0.0155	0.179	Altered group
AOAH	7p14.2	1.97	1.47	0.23	0.54	0.49	0.0155	0.179	Altered group
MRPS11	15q25.3	2.58	2.33	0.11	0.18	0.25	0.0156	0.179	Altered group
PDCD7	15q22.31	2.11	1.88	0.1	0.2	0.22	0.0156	0.179	Altered group
MAPK8IP1	11p11.2	0.21	1.14	0.42	0.82	-0.93	0.0156	0.179	Unaltered group
SNX20	16q12.1	1.64	0.93	0.32	0.63	0.71	0.0156	0.179	Altered group
CTLA4	2q33.2	1.65	0.71	0.42	0.71	0.93	0.0158	0.18	Altered group
PGAP6	16p13.3	2.63	2.26	0.18	0.54	0.36	0.0158	0.18	Altered group
SNHG32	6p21.33	3.33	3.03	0.13	0.17	0.3	0.0158	0.18	Altered group
TEX264	3p21.2	2.51	2.57	0.03	0.2	-0.06	0.0158	0.18	Unaltered group
N6AMT1	21q21.3	1.21	1.46	0.12	0.31	-0.25	0.0159	0.181	Unaltered group
EFL1	15q25.2	2.26	2.04	0.1	0.18	0.22	0.0161	0.183	Altered group
IRF4	6p25.3	1.23	0.45	0.36	0.69	0.78	0.0162	0.184	Altered group
CSK	15q24.1	2.54	2.23	0.14	0.3	0.31	0.0162	0.184	Altered group
DEF6	6p21.31	2.22	2.01	0.1	0.38	0.2	0.0162	0.184	Altered group
NKG7	19q13.41	2.27	1.5	0.36	0.8	0.77	0.0162	0.184	Altered group
ITGA4	2q31.3	1.78	1.54	0.12	0.46	0.24	0.0164	0.185	Altered group
LSP1P3	5p13.3	2.01	1.71	0.14	0.27	0.29	0.0166	0.187	Altered group
APOC1	19q13.32	3.16	3.03	0.07	0.23	0.13	0.0166	0.187	Altered group
FAM20B	1q25.2	2.15	2.25	0.05	0.18	-0.09	0.0166	0.187	Unaltered group
CYB5B	16q22.1	2.58	2.34	0.11	0.25	0.24	0.0167	0.188	Altered group
PLA2G2D	1p36.12	1.54	0.53	0.46	0.76	1	0.0167	0.188	Altered group
ADRA2A	10q25.2	0.17	0.89	0.34	0.78	-0.72	0.0167	0.188	Unaltered group
CIBAR1	8q22.1	2.07	1.62	0.12	0.49	0.46	0.0169	0.19	Altered group
ZDHHC21	9p22.3	1.29	1.51	0.12	0.44	-0.22	0.0171	0.192	Unaltered group
JAZF1	7p15.2-p15.1	1.68	1.49	0.1	0.42	0.19	0.0173	0.194	Altered group
GAS6	13q34	2.47	2.37	0.05	0.31	0.1	0.0174	0.194	Altered group
SH2D2A	1q23.1	1.63	0.75	0.41	0.74	0.88	0.0174	0.195	Altered group
ATXN7L1	7q22.3	1.67	1.22	0.21	0.33	0.45	0.0175	0.195	Altered group
PEX14	1p36.22	2.06	1.89	0.08	0.21	0.17	0.0177	0.197	Altered group
NDUFA5	7q31.32	1.98	2.14	0.08	0.3	-0.16	0.0181	0.202	Unaltered group
ESM1	5q11.2	0.45	1.43	0.44	0.63	-0.97	0.0181	0.202	Unaltered group
DCP1B	12p13.33	1.71	1.94	0.11	0.17	-0.23	0.0181	0.202	Unaltered group
INPP5E	9q34.3	1.8	1.64	0.08	0.42	0.16	0.0182	0.202	Altered group
MYOM2	8p23.3	0.06	0.3	0.12	0.63	-0.24	0.0184	0.204	Unaltered group
RPTOR	17q25.3	1.73	1.31	0.2	0.42	0.41	0.0185	0.204	Altered group
KRT6B	12q13.13	2.86	1.59	0.43	1.29	1.27	0.0185	0.204	Altered group
CDON	11q24.2	0.28	0.96	0.34	0.75	-0.68	0.0189	0.208	Unaltered group
TESMIN	11q13.3	2.17	1.91	0.14	0.55	0.26	0.0189	0.208	Altered group
SH3D19	4q31.3	2.05	1.88	0.05	0.51	0.16	0.019	0.209	Altered group
TICRR	15q26.1	1.13	0.47	0.32	0.61	0.65	0.019	0.209	Altered group
CISD3	17q12	2.54	2.37	0.09	0.45	0.17	0.019	0.209	Altered group
IDO1	8p11.21	2.33	1.15	0.56	1.02	1.18	0.0192	0.21	Altered group
CAPZB	1p36.13	2.98	2.88	0.05	0.09	0.09	0.0194	0.212	Altered group
LRRC29	16q22.1	0.09	0.51	0.15	0.53	-0.42	0.0194	0.212	Unaltered group
ARMCX3	Xq22.1	2.33	2.43	0.06	0.25	-0.11	0.0194	0.212	Unaltered group
HNRNPH2	Xq22.1	2.71	2.83	0.06	0.16	-0.12	0.0194	0.212	Unaltered group
RPL36A	Xq22.1	2.71	2.83	0.06	0.16	-0.12	0.0194	0.212	Unaltered group
MRPL17	11p15.4	2.7	2.59	0.06	0.24	0.11	0.0194	0.212	Altered group
RHOF	12q24.31	2.06	1.41	0.33	0.71	0.65	0.0195	0.212	Altered group
SIGLEC7	19q13.41	1.23	0.85	0.2	0.61	0.39	0.0196	0.213	Altered group
IRF1	5q31.1	2.54	2.1	0.21	0.39	0.44	0.0197	0.214	Altered group
N4BP2L1	13q13.1	2.07	1.79	0.15	0.49	0.28	0.0199	0.215	Altered group
EDC4	16q22.1	2.62	2.07	0.26	0.41	0.55	0.0199	0.215	Altered group
SF3B5	6q24.2	2.94	2.86	0.04	0.16	0.08	0.0199	0.216	Altered group
LCP2	5q35.1	2.26	1.98	0.14	0.33	0.27	0.02	0.217	Altered group
HGS	17q25.3	2.6	2.43	0.08	0.21	0.16	0.0201	0.217	Altered group
PDZD11	Xq13.1	2.32	2.44	0.06	0.12	-0.12	0.0201	0.217	Unaltered group
LINC01232	13q32.3	1.4	0.58	0.27	0.61	0.82	0.0202	0.218	Altered group
ATG7	3p25.3	1.82	1.73	0.05	0.22	0.09	0.0202	0.218	Altered group
B3GNT8	19q13.2	0.15	0.48	0.18	0.55	-0.33	0.0202	0.218	Unaltered group
MIR-1273H/3P		1.8	2.02	0.11	0.27	-0.22	0.0207	0.222	Unaltered group
MIR-1273H/5P		1.8	2.02	0.11	0.27	-0.22	0.0207	0.222	Unaltered group
WDR19	4p14	1.8	2.02	0.11	0.27	-0.22	0.0207	0.222	Unaltered group
SYNJ2	6q25.3	1.91	1.65	0.14	0.36	0.26	0.0207	0.222	Altered group
CDC42EP2	11q13.1	2.2	1.69	0.26	0.58	0.51	0.0208	0.222	Altered group
SECTM1	17q25.3	2.41	1.69	0.36	0.75	0.72	0.0208	0.222	Altered group
ZNF41	Xp11.3	1.33	1.45	0.07	0.32	-0.12	0.0209	0.223	Unaltered group
WDR6	3p21.31	2.5	2.62	0.06	0.23	-0.12	0.0209	0.223	Unaltered group
TNFRSF19	13q12.12	0.25	1.31	0.51	0.76	-1.06	0.0209	0.223	Unaltered group
PNMT	17q12	0.14	0.65	0.28	0.98	-0.51	0.021	0.223	Unaltered group
MIR-155/155		1.46	0.59	0.42	0.64	0.87	0.021	0.223	Altered group
MIR-155/155*		1.46	0.59	0.42	0.64	0.87	0.021	0.223	Altered group
MIR-155/3P		1.46	0.59	0.42	0.64	0.87	0.021	0.223	Altered group
MIR-155/5P		1.46	0.59	0.42	0.64	0.87	0.021	0.223	Altered group
MIR155HG	21q21.3	1.46	0.59	0.42	0.64	0.87	0.021	0.223	Altered group
NFKB2	10q24.32	2.26	2.13	0.07	0.31	0.13	0.021	0.223	Altered group
SYCP2	20q13.33	2.53	1.95	0.3	0.69	0.58	0.0211	0.223	Altered group
PIF1	15q22.31	1.56	0.91	0.33	0.71	0.65	0.0212	0.224	Altered group
CBR1	21q22.12	2.56	2.32	0.13	0.34	0.25	0.0212	0.224	Altered group
NCF1	7q11.23	2.13	1.42	0.35	0.64	0.71	0.0214	0.226	Altered group
NFKB1	4q24	2.34	2.18	0.08	0.18	0.17	0.0214	0.226	Altered group
CORO1B	11q13.2	2.79	2.59	0.11	0.45	0.19	0.0214	0.226	Altered group
NR1D1	17q21.1	1.43	1.09	0.18	0.63	0.34	0.0214	0.226	Altered group
TAP1	6p21.32	2.98	2.6	0.18	0.3	0.38	0.0215	0.226	Altered group
IP6K1	3p21.31	2.01	1.92	0.05	0.2	0.09	0.0217	0.228	Altered group
BEND7	10p13	1.5	0.94	0.3	0.81	0.56	0.0218	0.229	Altered group
HMGA1	6p21.31	2.83	2.61	0.11	0.25	0.21	0.0219	0.229	Altered group
MICALL1	22q13.1	2.46	1.74	0.36	0.61	0.72	0.022	0.23	Altered group
ZNF449	Xq26.3	1.04	1.36	0.17	0.35	-0.32	0.0221	0.23	Unaltered group
BTN3A3	6p22.2	2.86	2.58	0.15	0.34	0.28	0.0221	0.23	Altered group
CCDC183	9q34.3	2.67	2.44	0.1	0.87	0.23	0.0222	0.231	Altered group
HCST	19q13.12	2.57	2.24	0.17	0.36	0.34	0.0223	0.231	Altered group
PLD6	17p11.2	0.54	0.99	0.18	0.66	-0.45	0.0223	0.231	Unaltered group
IBTK	6q14.1	2.28	2.22	0.03	0.21	0.07	0.0223	0.231	Altered group
HSPA1A	6p21.33	3.33	3.07	0.13	0.22	0.26	0.0224	0.232	Altered group
PBX3	9q33.3	2.05	1.81	0.13	0.5	0.23	0.0224	0.232	Altered group
IRF2	4q35.1	2.34	2.19	0.08	0.15	0.15	0.0225	0.233	Altered group
GPR199P	1p34.3	0.67	1.37	0.37	0.87	-0.7	0.0227	0.235	Unaltered group
REV1	2q11.2	1.91	2.02	0.06	0.15	-0.11	0.0227	0.235	Unaltered group
MARK4	19q13.32	1.95	1.65	0.15	0.32	0.3	0.0227	0.235	Altered group
NUDT8	11q13.2	1.87	1.35	0.28	0.81	0.53	0.0228	0.235	Altered group
DPF2	11q13.1	2.37	2.21	0.08	0.13	0.16	0.0229	0.236	Altered group
CAMTA2	17p13.2	2.68	2.46	0.12	0.53	0.22	0.0229	0.236	Altered group
EPHA3	3p11.1	0.08	0.35	0.15	0.62	-0.27	0.0229	0.236	Unaltered group
SOCS6	18q22.2	1.64	1.81	0.09	0.39	-0.17	0.0229	0.236	Unaltered group
HSPA1B	6p21.33	3.33	3.07	0.13	0.22	0.26	0.0229	0.236	Altered group
CIITA	16p13.13	1.88	1.46	0.23	0.63	0.43	0.0229	0.236	Altered group
RUFY1	5q35.3	2.26	2.35	0.05	0.12	-0.09	0.023	0.236	Unaltered group
FAM228B	2p23.3	0.92	1.54	0.11	0.49	-0.62	0.023	0.236	Unaltered group
PPP1R3E	14q11.2	0.97	1.52	0.18	0.38	-0.55	0.0231	0.237	Unaltered group
COL9A2	1p34.2	1.94	1.61	0.19	0.78	0.33	0.0232	0.238	Altered group
MTMR1	Xq28	2.1	1.97	0.07	0.23	0.12	0.0232	0.238	Altered group
LST1	6p21.33	2.5	2.29	0.08	0.27	0.21	0.0232	0.238	Altered group
CAPZA2	7q31.2	2.63	2.59	0.02	0.15	0.05	0.0233	0.238	Altered group
PRKXP1	15q26.3	0.03	0.17	0.07	0.45	-0.13	0.0233	0.238	Unaltered group
AIM2	1q23.1-q23.2	1.88	0.65	0.6	0.75	1.24	0.0233	0.238	Altered group
MT1IP	16q13	3.23	2.34	0.25	1.25	0.89	0.0234	0.239	Altered group
MIR-4690/3P		2.09	1.97	0.01	0.33	0.12	0.0235	0.239	Altered group
MIR-4690/5P		2.09	1.97	0.01	0.33	0.12	0.0235	0.239	Altered group
ST6GALNAC4	9q34.11	2.2	1.83	0.2	0.6	0.36	0.0235	0.24	Altered group
STIP1	11q13.1	2.78	2.68	0.05	0.14	0.1	0.0236	0.24	Altered group
CTDSP2	12q14.1	2.7	2.57	0.07	0.15	0.13	0.0236	0.241	Altered group
PLCG2	16q24.1	1.59	1.03	0.3	0.76	0.56	0.0237	0.241	Altered group
PSMD3	17q21.1	2.8	2.65	0.08	0.21	0.15	0.0237	0.241	Altered group
AKNA	9q32	1.69	1.38	0.17	0.54	0.32	0.0239	0.242	Altered group
SNORA5C	7p13	1.31	1.65	0.09	0.6	-0.34	0.0239	0.242	Unaltered group
GPR155	2q31.1	0.23	0.74	0.28	0.83	-0.51	0.0239	0.242	Unaltered group
WIPF1	2q31.1	2.22	2	0.12	0.34	0.22	0.024	0.243	Altered group
COG2	1q42.2	2.19	2.31	0.06	0.15	-0.12	0.024	0.243	Unaltered group
ZNF487	10q11.21	1.38	1.18	0.09	0.48	0.2	0.024	0.243	Altered group
CCL5	17q12	2.71	2.26	0.24	0.53	0.45	0.024	0.243	Altered group
KAT2B	3p24.3	1.62	1.49	0.07	0.41	0.13	0.0241	0.244	Altered group
GRAP2	22q13.1	0.74	0.33	0.22	0.49	0.41	0.0243	0.245	Altered group
ALG8	11q14.1	2.43	2.55	0.07	0.28	-0.12	0.0245	0.247	Unaltered group
APOC2	19q13.32	2.19	2.06	0.05	0.48	0.12	0.0246	0.248	Altered group
APOC4	19q13.32	2.19	2.06	0.05	0.48	0.12	0.0246	0.248	Altered group
ATF7IP2	16p13.2-p13.13	2.06	1.42	0.34	0.69	0.64	0.0246	0.248	Altered group
ACAA1	3p22.2	2.44	2.61	0.09	0.15	-0.17	0.0246	0.248	Unaltered group
TMCO4	1p36.13	2.1	1.84	0.14	0.31	0.26	0.0246	0.248	Altered group
TRAF1	9q33.2	1.76	1.44	0.18	0.6	0.32	0.0246	0.248	Altered group
DNM2	19p13.2	2.56	2.46	0.06	0.15	0.1	0.0247	0.248	Altered group
ZNF740	12q13.13	2.15	2.07	0.04	0.23	0.08	0.0247	0.248	Altered group
PCNX1	14q24.2	1.78	1.6	0.1	0.23	0.18	0.025	0.25	Altered group
PTPRU	1p35.3	1.91	1.4	0.28	0.66	0.51	0.0251	0.251	Altered group
ZNF391	6p22.1	0.12	0.4	0.16	0.5	-0.29	0.0251	0.251	Unaltered group
DYRK3	1q32.1	1.51	1.23	0.16	0.65	0.27	0.0252	0.251	Altered group
GBP5	1p22.2	2.46	1.72	0.4	0.85	0.74	0.0252	0.251	Altered group
ELAC2	17p12	2.35	2.22	0.07	0.16	0.13	0.0253	0.252	Altered group
DNAJC9	10q22.2	2.94	2.71	0.12	0.15	0.24	0.0254	0.253	Altered group
TIPIN	15q22.31	1.94	1.52	0.21	0.32	0.42	0.0255	0.254	Altered group
RIMKLB	12p13.31	1.51	1.96	0.23	0.33	-0.45	0.0255	0.254	Unaltered group
DGCR11	22q11.21	0.02	0.12	0.04	0.47	-0.11	0.0255	0.254	Unaltered group
CIC	19q13.2	2.04	1.84	0.12	0.42	0.2	0.0257	0.256	Altered group
OBP2B	9q34.2	2.36	1.05	0.48	1.14	1.31	0.0259	0.257	Altered group
SNAPC3	9p22.3	1.84	2.08	0.13	0.21	-0.24	0.0259	0.257	Unaltered group
ICOS	2q33.2	1.25	0.35	0.45	0.54	0.9	0.0259	0.257	Altered group
ADAT2	6q24.2	1.36	0.87	0.26	0.6	0.49	0.026	0.257	Altered group
HK1	10q22.1	2.72	2.56	0.08	0.13	0.15	0.0261	0.258	Altered group
SMPD3	16q22.1	0.09	0.39	0.17	0.64	-0.3	0.0262	0.259	Unaltered group
NFATC2	20q13.2	1.51	0.82	0.36	0.54	0.69	0.0263	0.259	Altered group
ZBP1	20q13.31	1.72	0.91	0.43	0.77	0.81	0.0264	0.26	Altered group
CRTC2	1q21.3	2.96	2.65	0.17	0.36	0.31	0.0265	0.261	Altered group
MRPS16	10q22.2	2.94	2.71	0.12	0.14	0.23	0.0266	0.261	Altered group
TUT4	1p32.3	1.94	1.55	0.22	0.55	0.39	0.0266	0.261	Altered group
NREP	5q22.1	2.29	2.6	0.16	0.2	-0.31	0.0267	0.261	Unaltered group
RPL11	1p36.11	3.52	3.45	0.04	0.07	0.07	0.0269	0.263	Altered group
ACTR8	3p21.1	1.73	1.91	0.1	0.21	-0.18	0.027	0.264	Unaltered group
ARL6IP5	3p14.1	2.74	2.82	0.05	0.11	-0.08	0.0271	0.264	Unaltered group
SEMA6A	5q23.1	0.16	0.72	0.31	0.74	-0.56	0.0271	0.264	Unaltered group
P2RY10	Xq21.1	1.53	0.52	0.52	0.65	1.01	0.0273	0.265	Altered group
SNAPC2	19p13.2	2.15	1.92	0.13	0.47	0.23	0.0274	0.266	Altered group
BAG3	10q26.11	2.31	2.2	0.06	0.3	0.11	0.0274	0.266	Altered group
VGLL3	3p12.1	0.16	0.46	0.17	0.54	-0.29	0.0274	0.266	Unaltered group
SLFN13	17q12	1.84	1.14	0.39	0.87	0.7	0.0274	0.266	Altered group
PPP1CA	11q13.2	2.96	2.83	0.07	0.13	0.13	0.0275	0.267	Altered group
DLL4	15q15.1	0.17	0.83	0.35	0.51	-0.66	0.0278	0.269	Unaltered group
OLFM1	9q34.3	1.86	1.32	0.3	0.85	0.54	0.0278	0.269	Altered group
SPIN2A	Xp11.21	1.01	1.33	0.17	0.31	-0.32	0.0278	0.269	Unaltered group
TMEM176B	7q36.1	2.77	2.61	0.09	0.29	0.16	0.0279	0.27	Altered group
CCR4	3p22.3	0.83	0.37	0.25	0.51	0.46	0.0283	0.273	Altered group
PLAC8	4q21.22	1.56	0.38	0.61	0.62	1.18	0.0283	0.273	Altered group
PARD3B	2q33.3	0.22	0.94	0.38	0.53	-0.72	0.0283	0.273	Unaltered group
CD8A	2p11.2	2.08	1.29	0.43	0.76	0.79	0.0285	0.274	Altered group
ZSCAN21	7q22.1	1.66	1.86	0.11	0.17	-0.2	0.0285	0.274	Unaltered group
RHOBTB1	10q21.2	1.39	1.8	0.22	0.35	-0.41	0.0285	0.274	Unaltered group
HYDIN	16q22.2	0.06	0.27	0.12	0.44	-0.21	0.0285	0.274	Unaltered group
HTATIP2	11p15.1	2.62	2.41	0.12	0.27	0.21	0.0286	0.275	Altered group
HTATSF1P2	6p25.2	1.41	1.08	0.19	0.65	0.33	0.0287	0.275	Altered group
CACNA1I	22q13.1	0.01	0.05	0.01	0.23	-0.05	0.0287	0.275	Unaltered group
MB21D2	3q29	1.26	0.71	0.3	0.58	0.55	0.0287	0.275	Altered group
SCML1	Xp22.13	1.94	1.55	0.22	0.55	0.4	0.0288	0.275	Altered group
ATG2A	11q13.1	1.71	1.38	0.19	0.55	0.33	0.0288	0.275	Altered group
MAPRE3	2p23.3	2	1.83	0.1	0.36	0.17	0.0288	0.275	Altered group
MIR-7846/3P		2.11	1.75	0.2	0.45	0.36	0.0289	0.276	Altered group
TNFRSF1B	1p36.22	2.11	1.75	0.2	0.45	0.36	0.0289	0.276	Altered group
RNF128	Xq22.3	0.09	0.37	0.17	0.63	-0.29	0.0291	0.277	Unaltered group
CCPG1	15q21.3	2.3	2.4	0.06	0.25	-0.1	0.0292	0.278	Unaltered group
DNAAF4	15q21.3	2.3	2.4	0.06	0.25	-0.1	0.0292	0.278	Unaltered group
SOX12	20p13	1.46	1.63	0.1	0.44	-0.18	0.0293	0.279	Unaltered group
BIN1	2q14.3	2.19	1.69	0.28	0.56	0.51	0.0296	0.281	Altered group
H2AC15	6p22.1	0.12	0.62	0.2	0.64	-0.5	0.0296	0.281	Unaltered group
CD53	1p13.3	2.71	2.49	0.12	0.24	0.22	0.0297	0.282	Altered group
SMC1A	Xp11.22	2.44	2.24	0.12	0.28	0.21	0.0297	0.282	Altered group
SPIN2B	Xp11.21	1.7	1.9	0.11	0.2	-0.2	0.0298	0.283	Unaltered group
GTF2H2B	5q13.2	1.51	1.9	0.22	0.39	-0.4	0.0299	0.283	Unaltered group
SSUH2	3p25.3	0.01	0.06	0.02	0.24	-0.05	0.03	0.284	Unaltered group
SERPINA3	14q32.13	2.27	2.99	0.39	0.56	-0.71	0.03	0.284	Unaltered group
CFAP43	10q25.1	0.21	0.74	0.3	0.68	-0.53	0.03	0.284	Unaltered group
CHFR	12q24.33	2.17	2.02	0.09	0.24	0.15	0.03	0.284	Altered group
NADK	1p36.33	2.39	2.26	0.07	0.19	0.13	0.0303	0.286	Altered group
JCHAIN	4q13.3	3.01	2.56	0.26	0.73	0.45	0.0304	0.287	Altered group
TRAF3IP2	6q21	2.19	1.81	0.21	0.49	0.37	0.0305	0.287	Altered group
EMC3	3p25.3	2.7	2.82	0.07	0.14	-0.12	0.0306	0.288	Unaltered group
LMCD1	3p25.3	2.07	2.3	0.13	0.26	-0.22	0.0306	0.288	Unaltered group
ATG4B	2q37.3	2.38	2.26	0.07	0.19	0.12	0.0306	0.288	Altered group
HADH	4q25	2.42	2.48	0.04	0.14	-0.06	0.0306	0.288	Unaltered group
SPRYD4	12q13.3	2.03	1.94	0.05	0.21	0.09	0.0307	0.288	Altered group
ADH1C	4q23	0.09	0.44	0.16	0.82	-0.35	0.0307	0.288	Unaltered group
DHX37	12q24.31	1.81	1.51	0.18	0.42	0.3	0.0309	0.29	Altered group
RNF5	6p21.32	2.59	2.52	0.04	0.11	0.07	0.031	0.29	Altered group
CTSH	15q25.1	3.02	2.79	0.12	0.15	0.23	0.031	0.29	Altered group
CD177	19q13.31	0.1	0.42	0.19	0.77	-0.32	0.031	0.29	Unaltered group
WHAMMP1	15q13.3	1.84	1.93	0.05	0.33	-0.1	0.0311	0.29	Unaltered group
SEMA4D	9q22.2	1.96	1.63	0.18	0.34	0.33	0.0311	0.29	Altered group
USP10	16q24.1	2.34	2.25	0.05	0.13	0.09	0.0311	0.29	Altered group
TNFRSF17	16p13.13	1.47	0.61	0.48	0.8	0.86	0.0311	0.29	Altered group
TOP2B	3p24.2	2.54	2.6	0.04	0.12	-0.06	0.0311	0.29	Unaltered group
STPG1	1p36.11	1.5	1.17	0.13	0.36	0.33	0.0311	0.29	Altered group
PSMF1	20p13	2.65	2.5	0.08	0.16	0.15	0.0311	0.29	Altered group
SGCD	5q33.2-q33.3	0.16	0.74	0.33	0.66	-0.58	0.0311	0.29	Unaltered group
FGD2	6p21.2	1.64	1.19	0.26	0.55	0.45	0.0312	0.29	Altered group
FCHSD2	11q13.4	2.05	1.94	0.07	0.23	0.11	0.0312	0.29	Altered group
PRPF40B	12q13.12	1.92	1.7	0.1	0.36	0.23	0.0313	0.29	Altered group
HSPH1	13q12.3	2.8	2.58	0.12	0.2	0.22	0.0314	0.29	Altered group
ADGRE5	19p13.12	2.17	1.75	0.24	0.5	0.42	0.0314	0.291	Altered group
DHX29	5q11.2	1.99	2.15	0.09	0.22	-0.16	0.0315	0.291	Unaltered group
SLC27A1	19p13.11	1.28	1.81	0.29	0.47	-0.53	0.0316	0.291	Unaltered group
CDK2AP2	11q13.2	2.53	2.29	0.14	0.39	0.23	0.0318	0.293	Altered group
KRT6A	12q13.13	2.86	1.79	0.43	1.15	1.06	0.0319	0.294	Altered group
RASA4	7q22.1	3.08	2.89	0.12	0.51	0.19	0.032	0.295	Altered group
PRR22	19p13.3	2.01	1.57	0.26	0.74	0.44	0.0321	0.296	Altered group
VSTM2L	20q11.23	0.23	0.77	0.32	0.96	-0.53	0.0322	0.296	Unaltered group
EBI3	19p13.3	1.02	0.58	0.26	0.58	0.44	0.0323	0.296	Altered group
SENP7	3q12.3	1.7	2.04	0.2	0.53	-0.34	0.0324	0.297	Unaltered group
KRT6C	12q13.13	2.86	1.82	0.43	1.21	1.03	0.0326	0.298	Altered group
ECHDC2	1p32.3	2.44	2.52	0.04	0.25	-0.08	0.0326	0.298	Unaltered group
DNAJC1	10p12.31	2.39	2.56	0.1	0.26	-0.16	0.0326	0.299	Unaltered group
RMI2	16p13.13	2.08	1.79	0.17	0.47	0.29	0.0327	0.299	Altered group
CEBPA	19q13.11	2.02	1.82	0.12	0.5	0.2	0.0327	0.299	Altered group
ODAD1	19q13.33	0.04	0.19	0.09	0.41	-0.15	0.0328	0.299	Unaltered group
NAT8L	4p16.3	0.08	0.32	0.15	0.55	-0.24	0.0328	0.3	Unaltered group
ATP10D	4p12	1.66	1.29	0.22	0.49	0.37	0.0329	0.3	Altered group
KRAS	12p12.1	1.85	2.02	0.1	0.24	-0.17	0.033	0.3	Unaltered group
APOL3	22q12.3	2.63	2.15	0.26	0.37	0.47	0.033	0.3	Altered group
MAP4K2	11q13.1	1.89	1.67	0.13	0.37	0.22	0.033	0.3	Altered group
NUP210	3p25.1	2.27	2.16	0.06	0.37	0.11	0.0331	0.301	Altered group
MRPS6	21q22.11	2.75	2.7	0.03	0.13	0.05	0.0332	0.301	Altered group
SLC5A3	21q22.11	2.75	2.7	0.03	0.13	0.05	0.0332	0.301	Altered group
PI4KA	22q11.21	2.17	2.24	0.04	0.21	-0.07	0.0334	0.303	Unaltered group
MMADHC	2q23.2	2.79	2.71	0.05	0.11	0.08	0.0335	0.303	Altered group
NUMBL	19q13.2	2.28	1.85	0.26	0.61	0.44	0.0335	0.303	Altered group
MICOS10	1p36.13	2.87	2.68	0.11	0.22	0.19	0.0335	0.303	Altered group
NBL1	1p36.13	2.87	2.68	0.11	0.22	0.19	0.0335	0.303	Altered group
PRPSAP1	17q25.1	2.48	2.37	0.07	0.16	0.11	0.0335	0.303	Altered group
ARHGAP33	19q13.12	1.06	1.3	0.14	0.72	-0.24	0.0337	0.305	Unaltered group
CHI3L1	1q32.1	2.64	2.18	0.27	0.75	0.46	0.0339	0.306	Altered group
MTSS1	8q24.13	2.29	2.04	0.11	0.4	0.25	0.034	0.306	Altered group
ARL9	4q12	1.47	0.8	0.4	1.01	0.67	0.034	0.306	Altered group
IDH3A	15q25.1	2.42	2.24	0.1	0.15	0.18	0.034	0.306	Altered group
KLHL22	22q11.21	1.85	2.02	0.1	0.32	-0.17	0.0341	0.307	Unaltered group
ZMYND12	1p34.2	0.13	0.67	0.23	0.61	-0.54	0.0341	0.307	Unaltered group
TMEM45B	11q24.3	0.25	1.11	0.5	0.93	-0.86	0.0341	0.307	Unaltered group
LGALS3BP	17q25	3.1	2.93	0.1	0.23	0.17	0.0341	0.307	Altered group
SMYD2	1q32.3	2.51	2.42	0.05	0.2	0.08	0.0342	0.307	Altered group
MTR	1q43	1.67	1.8	0.08	0.25	-0.13	0.0343	0.308	Unaltered group
BDP1	5q13.2	1.64	1.94	0.18	0.44	-0.3	0.0345	0.309	Unaltered group
ATP5F1B	12q13.3	3.26	3.13	0.07	0.07	0.13	0.0346	0.309	Altered group
HENMT1	1p13.3	2.26	1.91	0.21	0.49	0.36	0.0346	0.309	Altered group
NSUN3	3q11.2	1.66	1.57	0.06	0.3	0.1	0.0347	0.31	Altered group
TUSC3	8p22	2.62	2.27	0.21	0.51	0.35	0.0347	0.31	Altered group
FGL2	7q11.23	2.29	1.9	0.23	0.49	0.39	0.035	0.312	Altered group
PARP10	8q24.3	2.47	2.23	0.15	0.51	0.24	0.035	0.312	Altered group
DIS3	13q21.33	2.23	2	0.14	0.31	0.24	0.035	0.312	Altered group
MKLN1	7q32.3	1.83	1.9	0.05	0.23	-0.08	0.0351	0.312	Unaltered group
BTC	4q13.3	1.33	0.56	0.44	0.63	0.78	0.0352	0.312	Altered group
IL32	16p13.3	2.94	2.58	0.21	0.4	0.37	0.0352	0.312	Altered group
DCUN1D2	13q34	2.06	1.75	0.18	0.3	0.31	0.0352	0.312	Altered group
KCTD14	11q14.1	2.64	2.83	0.11	0.22	-0.2	0.0352	0.312	Unaltered group
NDUFC2	11q14.1	2.64	2.83	0.11	0.22	-0.2	0.0352	0.312	Unaltered group
ASXL2	2p23.3	1.79	1.51	0.17	0.4	0.28	0.0354	0.313	Altered group
KLF3	4p14	2.23	2.03	0.12	0.25	0.2	0.0354	0.313	Altered group
LIPT1	2q11.2	2.33	1.96	0.22	0.33	0.38	0.0354	0.313	Altered group
KDM4B	19p13.3	1.9	2.11	0.13	0.49	-0.21	0.0355	0.314	Unaltered group
LPCAT4	15q14	2.18	1.87	0.18	0.32	0.31	0.0356	0.314	Altered group
PIAS1	15q23	2.31	2.16	0.09	0.22	0.15	0.0356	0.314	Altered group
ZNRD2	11q13.1	2.77	2.6	0.1	0.43	0.17	0.0356	0.315	Altered group
FCN3	1p36.11	0.13	0.36	0.14	0.56	-0.23	0.0358	0.315	Unaltered group
ZNF592	15q25.3	1.97	1.74	0.13	0.24	0.23	0.0358	0.315	Altered group
NIT1	1q23.3	2.22	2.37	0.04	0.21	-0.15	0.0358	0.315	Unaltered group
LPXN	11q12.1	2.3	2.17	0.08	0.22	0.13	0.0358	0.316	Altered group
TK1	17q25.3	2.65	2.39	0.16	0.36	0.26	0.0359	0.316	Altered group
CAPN1	11q13.1	2.78	2.58	0.12	0.23	0.2	0.036	0.317	Altered group
MYCT1	6q25.2	0.22	0.85	0.36	0.55	-0.62	0.036	0.317	Unaltered group
MFSD10	4p16.3	2.5	2.35	0.09	0.41	0.15	0.0361	0.317	Altered group
BTN3A2	6p22.2	2.86	2.61	0.15	0.27	0.25	0.0361	0.317	Altered group
FAM86B1	8p23.1	1.49	1.29	0.12	0.55	0.2	0.0361	0.317	Altered group
PDE6B	4p16.3	1.78	1.13	0.28	0.8	0.64	0.0362	0.318	Altered group
TMED1	19p13.2	2.35	2.13	0.09	0.24	0.22	0.0362	0.318	Altered group
SPG21	15q22.31	2.83	2.76	0.04	0.08	0.07	0.0363	0.318	Altered group
STT3B	3p23	2.62	2.71	0.05	0.15	-0.09	0.0363	0.318	Unaltered group
LAMP3	3q27.1	1.67	0.64	0.59	0.76	1.03	0.0363	0.318	Altered group
OLA1	2q31.1	2.48	2.31	0.11	0.28	0.17	0.0363	0.318	Altered group
ALDH7A1	5q23.2	1.57	1.85	0.17	0.43	-0.28	0.0363	0.318	Unaltered group
BCRP3	22q11.23	0.36	1.01	0.4	0.97	-0.65	0.0364	0.318	Unaltered group
EIF2A	3q25.1	2.7	2.63	0.04	0.15	0.07	0.0364	0.318	Altered group
PREB	2p23.3	2.56	2.49	0.04	0.12	0.06	0.0364	0.318	Altered group
SAMD3	6q23.1	1.03	0.45	0.34	0.57	0.58	0.0365	0.318	Altered group
HOXD8	2q31.1	1.83	1.24	0.35	0.76	0.59	0.0365	0.318	Altered group
SOCS7	17q12	1.73	1.41	0.19	0.39	0.32	0.0367	0.32	Altered group
POM121	7q11.23	2.28	2.15	0.08	0.2	0.13	0.0367	0.32	Altered group
CD84	1q23.3	1.66	1.25	0.25	0.54	0.41	0.0369	0.321	Altered group
MED8	1p34.2	2.45	2.67	0.13	0.25	-0.21	0.0369	0.321	Unaltered group
ADPRHL1	13q34	1.93	1.18	0.44	0.69	0.75	0.037	0.321	Altered group
TMEM229B	14q23.3-q24.1	1.52	0.91	0.36	0.64	0.61	0.037	0.321	Altered group
PPP1R12A	12q21.2-q21.31	2.26	2.14	0.08	0.2	0.12	0.0373	0.323	Altered group
FCRL5	1q23.1	1.21	0.57	0.39	0.75	0.64	0.0373	0.323	Altered group
ARHGDIB	12p12.3	2.99	3.07	0.05	0.23	-0.08	0.0374	0.324	Unaltered group
ZNF583	19q13.43	0.19	0.61	0.25	0.55	-0.42	0.0374	0.324	Unaltered group
PRRC2B	9q34.13	2.41	2.34	0.04	0.17	0.06	0.0374	0.324	Altered group
ADAMTS15	11q24.3	0.3	1.32	0.6	0.92	-1.02	0.0375	0.324	Unaltered group
VDAC1	5q31.1	2.71	2.84	0.07	0.1	-0.12	0.0376	0.325	Unaltered group
CPNE5	6p21.2	1.21	0.56	0.39	0.63	0.65	0.0376	0.325	Altered group
LMO3	12p12.3	0.13	0.53	0.26	0.78	-0.41	0.0377	0.325	Unaltered group
GNA15	19p13.3	2.35	1.31	0.4	0.61	1.04	0.0378	0.326	Altered group
TRIM21	11p15.4	2.29	2.09	0.12	0.23	0.2	0.0378	0.326	Altered group
RBBP6	16p12.1	2.19	2.26	0.04	0.15	-0.07	0.0378	0.326	Unaltered group
SLC41A1	1q32.1	1.92	1.69	0.15	0.48	0.23	0.0379	0.326	Altered group
KLRC3	12p13.2	1.74	0.6	0.67	0.94	1.14	0.0379	0.326	Altered group
POLR1B	2q14.1	2.1	1.82	0.17	0.23	0.28	0.0381	0.327	Altered group
SLC24A3	20p11.23	0.33	1.39	0.61	0.75	-1.05	0.0381	0.327	Unaltered group
GNB1	1p36.33	2.95	2.87	0.05	0.07	0.08	0.0382	0.328	Altered group
RAB30	11q14.1	0.55	1.44	0.52	0.71	-0.89	0.0382	0.328	Unaltered group
ABHD17C	15q25.1	2.22	1.97	0.16	0.31	0.26	0.0383	0.329	Altered group
BTN3A1	6p22.2	2.86	2.62	0.15	0.26	0.24	0.0384	0.329	Altered group
PRKD2	19q13.32	2.25	2.07	0.11	0.32	0.18	0.0385	0.33	Altered group
FBXL7	5p15.1	0.33	1.33	0.58	0.75	-0.99	0.0385	0.33	Unaltered group
SNORA4	3q27.3	1.6	2.22	0.37	0.67	-0.61	0.0387	0.331	Unaltered group
ISG15	1p36.33	2.99	2.69	0.19	0.57	0.3	0.0387	0.331	Altered group
SCYL1	11q13.1	2.51	2.43	0.05	0.25	0.09	0.0387	0.331	Altered group
ITGAX	16p11.2	1.76	1.56	0.13	0.49	0.2	0.0387	0.331	Altered group
HDHD3	9q32	2.12	2.27	0.09	0.23	-0.15	0.0389	0.332	Unaltered group
TMEM106C	12q13.11	2.85	2.7	0.09	0.15	0.16	0.0389	0.332	Altered group
CD74	5q33.1	3.46	3.35	0.06	0.15	0.1	0.039	0.332	Altered group
LYPLA1	8q11.23	2.75	2.56	0.12	0.32	0.19	0.039	0.332	Altered group
MIER1	1p31.3	2.05	1.94	0.07	0.21	0.11	0.039	0.332	Altered group
CDO1	5q22.3	0.26	0.76	0.31	0.79	-0.49	0.0391	0.332	Unaltered group
SEMA5A	5p15.31	0.17	0.74	0.35	0.63	-0.57	0.0391	0.332	Unaltered group
BRICD5	16p13.3	1.74	1.95	0.13	0.3	-0.21	0.0391	0.333	Unaltered group
SLC35B3	6p24.3	2.26	2.39	0.08	0.13	-0.13	0.0392	0.333	Unaltered group
COL9A3	20q13.33	2.39	1.3	0.26	0.99	1.09	0.0392	0.333	Altered group
FAM133B	7q21.2	2.06	2.11	0.03	0.15	-0.05	0.0393	0.333	Unaltered group
FAM133DP	2q24.1	2.06	2.11	0.03	0.15	-0.05	0.0393	0.333	Unaltered group
SUB1	5p13.3	2.53	2.72	0.12	0.28	-0.19	0.0394	0.334	Unaltered group
NCF1C	7q11.23	1.53	1.01	0.32	0.71	0.52	0.0394	0.334	Altered group
NAA30	14q22.3	1.73	1.63	0.06	0.32	0.1	0.0396	0.335	Altered group
FRMD8P1	Xq12	1.34	0.74	0.36	0.49	0.6	0.0397	0.336	Altered group
DSTN	20p12.1	3.01	3.09	0.05	0.11	-0.08	0.0398	0.336	Unaltered group
TDRD7	9q22.33	2.08	1.91	0.11	0.26	0.17	0.0398	0.336	Altered group
ACOT8	20q13.12	2.37	2.22	0.09	0.25	0.15	0.0398	0.336	Altered group
FAM183A	1p34.2	1.37	0.95	0.26	0.68	0.41	0.04	0.338	Altered group
OSTCP1	6q25.3	0.96	0.66	0.19	0.48	0.3	0.0401	0.338	Altered group
RPLP0P2	11q12.2	0.05	0.2	0.09	0.45	-0.15	0.0401	0.338	Unaltered group
TRNT1	3p26.2	1.94	2.15	0.13	0.19	-0.21	0.0402	0.338	Unaltered group
PMS2P4	7q11.21	1.08	1.63	0.22	0.33	-0.55	0.0402	0.338	Unaltered group
NKRF	Xq24	1.79	1.56	0.14	0.3	0.23	0.0403	0.339	Altered group
ASCC1	10q22.1	2.22	2.02	0.12	0.2	0.2	0.0404	0.339	Altered group
MECR	1p35.3	2.06	1.81	0.15	0.25	0.25	0.0404	0.339	Altered group
CRABP2	1q23.1	2.67	2.99	0.19	0.33	-0.32	0.0404	0.339	Unaltered group
TJP3	19p13.3	2.28	2.01	0.13	0.59	0.27	0.0404	0.339	Altered group
LHFPL4	3p25.3	1.46	0.14	0.25	0.42	1.31	0.0404	0.339	Altered group
WDR89	14q23.2	1.57	1.64	0.04	0.2	-0.07	0.0406	0.341	Unaltered group
LGALS7B	19q13.2	2.11	0.6	0.9	0.92	1.51	0.0407	0.341	Altered group
WFDC3	20q13.12	1.98	0.46	0.58	0.67	1.52	0.0407	0.341	Altered group
TCIM	8p11.21	1.5	2.35	0.51	0.6	-0.85	0.0409	0.342	Unaltered group
PTPN9	15q24.2	2.25	2.01	0.14	0.16	0.23	0.041	0.342	Altered group
HEATR5A	14q12	1.5	1.84	0.21	0.37	-0.34	0.0412	0.343	Unaltered group
ABCD1	Xq28	2.18	1.47	0.14	0.54	0.71	0.0412	0.343	Altered group
HOPX	4q12	2.31	1.95	0.23	0.46	0.36	0.0412	0.344	Altered group
MCCC2	5q13.2	2.29	2.54	0.16	0.26	-0.25	0.0413	0.344	Unaltered group
DNAH14	1q42.12	2.06	1.82	0.15	0.34	0.24	0.0414	0.344	Altered group
KARS1	16q23.1	2.83	2.72	0.07	0.13	0.11	0.0414	0.344	Altered group
MCRS1	12q13.12	2.51	2.38	0.09	0.2	0.13	0.0414	0.344	Altered group
ACVR1B	12q13.13	2.16	1.9	0.16	0.31	0.26	0.0414	0.344	Altered group
RYBP	3p13	2.02	2.17	0.09	0.21	-0.15	0.0415	0.345	Unaltered group
SF3A2	19p13.3	2.44	2.18	0.17	0.46	0.26	0.0416	0.345	Altered group
SCAPER	15q24.3	1.61	1.31	0.19	0.37	0.31	0.0416	0.345	Altered group
FCRL3	1q23.1	1.03	0.39	0.39	0.59	0.64	0.0417	0.345	Altered group
FAM110C	2p25.3	1.76	1.32	0.28	0.74	0.44	0.0418	0.346	Altered group
TCP1	6q25.3	2.83	2.67	0.1	0.15	0.16	0.0418	0.346	Altered group
SLAMF8	1q23.2	2.19	1.7	0.22	0.55	0.49	0.0418	0.346	Altered group
POC5	5q13.3	1.63	1.8	0.11	0.2	-0.18	0.042	0.347	Unaltered group
COG4	16q22.1	2.41	2.3	0.07	0.16	0.12	0.0421	0.348	Altered group
VEGFA	6p21.1	2.44	2.7	0.16	0.22	-0.26	0.0422	0.348	Unaltered group
EIF3B	7p22.3	2.81	2.7	0.07	0.13	0.12	0.0422	0.348	Altered group
TMEM120B	12q24.31	0.77	1.25	0.29	0.43	-0.48	0.0423	0.349	Unaltered group
MORN4	10q24.2	0.61	1.32	0.43	0.46	-0.71	0.0425	0.35	Unaltered group
VAMP5	2p11.2	3.16	3.03	0.08	0.21	0.12	0.0425	0.35	Altered group
LINC01237	2q37.3	0.36	1.44	0.66	0.77	-1.08	0.0425	0.35	Unaltered group
HSPA8	11q24.1	3.29	3.26	0.02	0.08	0.03	0.0426	0.35	Altered group
APOL6	22q12.3	2.23	1.79	0.28	0.54	0.44	0.0426	0.35	Altered group
BTBD1	15q25.2	2.57	2.41	0.1	0.13	0.16	0.0426	0.35	Altered group
DHX32	10q26.2	2.24	2.31	0.03	0.21	-0.07	0.0426	0.35	Unaltered group
ATP8B1	18q21.31	1.78	2.06	0.18	0.58	-0.27	0.0427	0.35	Unaltered group
USP30	12q24.11	1.47	1.62	0.1	0.29	-0.15	0.0427	0.35	Unaltered group
MZB1	5q31.2	2.6	2.2	0.26	0.8	0.39	0.0427	0.351	Altered group
BAG2	6p12.1	2.15	1.91	0.15	0.52	0.24	0.0428	0.351	Altered group
IL12RB1	19p13.11	1.13	0.55	0.36	0.6	0.58	0.0428	0.351	Altered group
MMRN1	4q22.1	0.08	0.33	0.16	0.61	-0.25	0.0428	0.351	Unaltered group
LINC00342	2q11.1	1.65	1.95	0.19	0.31	-0.31	0.0429	0.351	Unaltered group
LAX1	1q32.1	0.94	0.39	0.34	0.61	0.55	0.0429	0.351	Altered group
UBE4A	11q23.3	2.09	2.37	0.18	0.38	-0.28	0.0431	0.352	Unaltered group
TIMM17A	1q32.1	2.65	2.77	0.08	0.16	-0.12	0.0431	0.352	Unaltered group
GPBP1L1	1p34.1	2.66	2.58	0.05	0.11	0.08	0.0431	0.352	Altered group
MIR-8085/8085		2.15	2.28	0.04	0.21	-0.13	0.0432	0.352	Unaltered group
SEC13	3p25.3	2.69	2.75	0.04	0.1	-0.06	0.0432	0.352	Unaltered group
WHAMM	15q25.2	1.62	1.37	0.16	0.29	0.25	0.0433	0.353	Altered group
TBC1D2B	15q24.3-q25.1	2.13	2	0.09	0.23	0.13	0.0434	0.353	Altered group
EFCAB14	1p33	2.63	2.55	0.05	0.18	0.08	0.0435	0.353	Altered group
ADPRH	3q13.33	1.5	1.18	0.2	0.43	0.32	0.0436	0.354	Altered group
DDB2	11p11.2	2.25	2.15	0.05	0.22	0.09	0.0437	0.354	Altered group
GNLY	2p11.2	2.24	1.47	0.48	0.82	0.77	0.0437	0.354	Altered group
GANAB	11q12.3	2.9	2.86	0.03	0.09	0.04	0.0439	0.355	Altered group
TGM2	20q11.23	2.29	2.08	0.14	0.36	0.21	0.0439	0.355	Altered group
TGFB2	1q41	0.24	0.99	0.47	0.82	-0.75	0.0439	0.355	Unaltered group
TXNL4B	16q22.2	1.77	1.37	0.25	0.33	0.4	0.0441	0.357	Altered group
RPRD2	1q21.2	2.34	1.96	0.23	0.33	0.38	0.0442	0.357	Altered group
TFEB	6p21.1	1.71	1.42	0.19	0.48	0.3	0.0443	0.357	Altered group
PLEKHG5	1p36.31	2.03	1.49	0.34	0.6	0.54	0.0444	0.358	Altered group
TNFRSF25	1p36.31	2.03	1.49	0.34	0.6	0.54	0.0444	0.358	Altered group
GUCY1B1	4q32.1	1.38	1.61	0.15	0.45	-0.23	0.0444	0.358	Unaltered group
CCDC107	9p13.3	2.03	2.2	0.11	0.2	-0.17	0.0445	0.358	Unaltered group
HRAS	11p15.5	2.48	2.31	0.12	0.34	0.17	0.0445	0.358	Altered group
MYO1G	7p13	1.59	1.06	0.34	0.66	0.52	0.0445	0.358	Altered group
CDK5RAP1	20q11.21	2.18	2.32	0.09	0.18	-0.14	0.0448	0.36	Unaltered group
GRK6	5q35.3	2.08	1.87	0.14	0.41	0.22	0.0448	0.36	Altered group
TMEM26	10q21.2	0.18	0.73	0.36	0.92	-0.55	0.0449	0.361	Unaltered group
CYB561D1	1p13.3	1.48	1.23	0.16	0.37	0.25	0.0451	0.362	Altered group
SSR1	6p24.3	2.71	2.59	0.08	0.24	0.11	0.0452	0.362	Altered group
TCEA3	1p36.12	2.71	2.5	0.14	0.36	0.21	0.0452	0.362	Altered group
PSTPIP1	15q24.3	1.66	1.06	0.27	0.65	0.6	0.0453	0.362	Altered group
SLC9A9	3q24	1.33	1.03	0.2	0.54	0.3	0.0453	0.362	Altered group
TAP2	6p21.32	2.61	2.05	0.35	0.43	0.55	0.0454	0.363	Altered group
ARHGEF16	1p36.32	2	1.78	0.15	0.5	0.22	0.0454	0.363	Altered group
PHGDH	1p12	2.55	2.2	0.23	0.6	0.35	0.0455	0.363	Altered group
SNX2	5q23.2	2.51	2.4	0.07	0.22	0.11	0.0456	0.363	Altered group
SECISBP2	9q22.2	2.25	2.38	0.08	0.18	-0.13	0.0456	0.363	Unaltered group
CCDC174	3p25.1	1.8	1.93	0.08	0.17	-0.12	0.0457	0.364	Unaltered group
AMIGO1	1p13.3	0.95	0.58	0.24	0.52	0.37	0.0458	0.364	Altered group
HNRNPA1L2	13q14.3	2.98	2.92	0.04	0.09	0.06	0.0459	0.365	Altered group
WDR17	4q34.2	0.03	0.13	0.06	0.35	-0.1	0.046	0.366	Unaltered group
PRF1	10q22.1	1.49	0.59	0.56	0.68	0.9	0.0461	0.366	Altered group
AMACR	5p13.2	1.96	2.32	0.23	0.38	-0.36	0.0462	0.366	Unaltered group
C1QTNF3	5p13.2	1.96	2.32	0.23	0.38	-0.36	0.0462	0.366	Unaltered group
ARFGAP1	20q13.33	2.48	2.37	0.08	0.28	0.11	0.0462	0.366	Altered group
CNTN4	3p26.3-p26.2	0.11	0.43	0.21	0.61	-0.32	0.0462	0.366	Unaltered group
ZNF724	19p12	0.17	0.67	0.33	0.86	-0.51	0.0463	0.367	Unaltered group
SKAP2	7p15.2	2.01	1.71	0.2	0.46	0.3	0.0463	0.367	Altered group
GIMAP2	7q36.1	2.33	1.96	0.24	0.54	0.37	0.0464	0.367	Altered group
RRAS	19q13.33	2.62	2.43	0.12	0.26	0.19	0.0464	0.367	Altered group
MAMLD1	Xq28	0.13	0.35	0.15	0.62	-0.23	0.0465	0.367	Unaltered group
PLEKHG4	16q22.1	1.86	1.23	0.4	0.71	0.63	0.0466	0.368	Altered group
CHD1	5q15-q21.1	2.07	2.17	0.07	0.22	-0.1	0.0467	0.368	Unaltered group
MCAM	11q23.3	1.86	2.43	0.36	0.35	-0.57	0.0467	0.368	Unaltered group
SERPINB7	18q21.33	0.08	0.24	0.09	0.57	-0.16	0.0467	0.368	Unaltered group
CALML4	15q23	2.43	2.21	0.15	0.43	0.22	0.0468	0.368	Altered group
MPPED1	22q13.2	0.07	0.34	0.13	0.75	-0.26	0.0469	0.368	Unaltered group
ZNF574	19q13.2	1.72	1.54	0.12	0.4	0.17	0.0469	0.368	Altered group
SCIMP	17p13.2	1.46	0.74	0.46	0.6	0.72	0.0471	0.369	Altered group
CYTH2	19q13.33	2.31	2.39	0.06	0.18	-0.09	0.0471	0.369	Unaltered group
SLC25A43	Xq24	2.88	2.16	0.46	0.51	0.72	0.0471	0.369	Altered group
FCER1A	1q23.2	0.33	0.97	0.41	0.83	-0.64	0.0471	0.369	Unaltered group
NLRC3	16p13.3	0.79	0.51	0.18	0.59	0.27	0.0471	0.369	Altered group
DECR2	16p13.3	2.81	2.3	0.33	0.58	0.51	0.0471	0.369	Altered group
NSA2	5q13.3	2.49	2.63	0.09	0.12	-0.14	0.0472	0.369	Unaltered group
SLC7A1	13q12.3	2.14	1.68	0.29	0.41	0.46	0.0472	0.369	Altered group
TAFA5	22q13.32	1.1	0.38	0.45	0.6	0.72	0.0473	0.37	Altered group
TDRD6	6p12.3	1.72	0.97	0.23	0.91	0.74	0.0474	0.37	Altered group
NHLRC1	6p22.3	1.1	0.69	0.27	0.53	0.41	0.0474	0.37	Altered group
C19ORF38	19p13.2	1.55	0.81	0.47	0.69	0.74	0.0474	0.37	Altered group
BAIAP2	17q25.3	2.29	1.98	0.2	0.4	0.31	0.0475	0.37	Altered group
RNASEH2A	19p13.13	2.58	2.37	0.14	0.24	0.21	0.0476	0.371	Altered group
SGPL1	10q22.1	2.35	2.15	0.13	0.17	0.2	0.0478	0.372	Altered group
PLEKHO2	15q22.31	2.22	2	0.15	0.29	0.22	0.0479	0.373	Altered group
LAMP5	20p12.2	0.59	1.4	0.52	0.72	-0.8	0.0479	0.373	Unaltered group
C16ORF86	16q22.1	0.1	0.45	0.18	0.56	-0.35	0.048	0.373	Unaltered group
CD4	12p13.31	2.42	2.21	0.14	0.34	0.21	0.0481	0.373	Altered group
TUBE1	6q21	2	1.79	0.14	0.29	0.21	0.0481	0.373	Altered group
CUL5	11q22.3	2.45	2	0.29	0.37	0.45	0.0482	0.374	Altered group
SAMD9	7q21.2	1.99	1.63	0.24	0.62	0.36	0.0482	0.374	Altered group
SNORA27	13q12.2	3.14	3.02	0.07	0.18	0.11	0.0483	0.374	Altered group
FKBP11	12q13.12	2.85	2.58	0.17	0.27	0.27	0.0483	0.374	Altered group
TTC3	21q22.13	2.46	2.59	0.09	0.19	-0.13	0.0484	0.374	Unaltered group
HNRNPH3	10q21.3	2.92	2.75	0.11	0.1	0.17	0.0484	0.374	Altered group
PRR11	17q22	1.9	1	0.58	0.84	0.89	0.0485	0.375	Altered group
KLRA1P	12p13.2	0.6	1.5	0.57	0.68	-0.9	0.0486	0.375	Unaltered group
FAM86EP	4p16.3	0.27	0.77	0.32	0.49	-0.5	0.0486	0.375	Unaltered group
C11ORF1	11q23.1	2.16	2.37	0.14	0.21	-0.22	0.0486	0.375	Unaltered group
RPEL1	10q24.33	1.7	1.51	0.13	0.32	0.19	0.0486	0.375	Altered group
PIGM	1q23.2	1.43	1.7	0.18	0.29	-0.27	0.0487	0.375	Unaltered group
FAM3C	7q31.31	2.34	2.4	0.04	0.19	-0.06	0.0488	0.375	Unaltered group
SMCO4	11q21	2.22	1.97	0.17	0.44	0.26	0.0488	0.375	Altered group
EXO5	1p34.2	1.78	1.52	0.17	0.33	0.26	0.0488	0.375	Altered group
IQCN	19p13.11	0.14	0.44	0.21	0.71	-0.3	0.0488	0.375	Unaltered group
CNIH1	14q22.2	2.75	2.64	0.07	0.16	0.11	0.0488	0.375	Altered group
CDK18	1q32.1	1.87	1.44	0.29	0.75	0.44	0.049	0.376	Altered group
SUGT1	13q14.3	2.52	2.31	0.14	0.2	0.21	0.0491	0.377	Altered group
ZNF423	16q12.1	0.07	0.29	0.15	0.52	-0.22	0.0492	0.377	Unaltered group
DACT3	19q13.32	0.07	0.27	0.14	0.44	-0.2	0.0492	0.377	Unaltered group
DPY30	2p22.3	2.95	2.81	0.09	0.09	0.13	0.0492	0.377	Altered group
SH3BGRL	Xq21.1	2.81	2.93	0.08	0.24	-0.12	0.0493	0.377	Unaltered group
PAIP1	5p12	2.09	2.16	0.05	0.18	-0.07	0.0494	0.378	Unaltered group
CS	12q13.3	2.98	2.84	0.09	0.17	0.14	0.0495	0.378	Altered group
DBNDD2	20q13.12	2.87	2.72	0.1	0.23	0.15	0.0496	0.378	Altered group
SYS1	20q13.12	2.87	2.72	0.1	0.23	0.15	0.0496	0.378	Altered group
NCF1B	7q11.23	1.69	1.03	0.43	0.68	0.65	0.0496	0.378	Altered group
FAH	15q25.1	2.31	2.48	0.11	0.29	-0.17	0.0497	0.378	Unaltered group
HBB	11p15.4	2.46	2.05	0.28	0.78	0.41	0.0498	0.378	Altered group
KRBA1	7q36.1	0.83	1.23	0.27	0.52	-0.41	0.0498	0.378	Unaltered group
KNOP1	16p12.3	2.14	2.3	0.1	0.17	-0.15	0.0498	0.378	Unaltered group
ADORA3	1p13.2	1.42	1.81	0.25	0.38	-0.39	0.0498	0.378	Unaltered group
DYNLT2	6q27	1.5	1.2	0.14	0.38	0.3	0.0499	0.379	Altered group
CHMP1A	16q24.3	2.6	2.47	0.09	0.24	0.13	0.05	0.379	Altered group
TNFAIP3	6q23.3	2.11	1.77	0.23	0.48	0.34	0.05	0.379	Altered group
FBXW10	17p11.2	0.12	0.46	0.23	0.8	-0.34	0.0501	0.379	Unaltered group
NDUFAF7	2p22.2	1.98	1.82	0.04	0.17	0.16	0.0501	0.379	Altered group
PTPRM	18p11.23	1.61	2.01	0.26	0.32	-0.4	0.0501	0.379	Unaltered group
ATIC	2q35	2.6	2.69	0.03	0.13	-0.09	0.0501	0.379	Unaltered group
RBAK	7p22.1	2.13	1.91	0.15	0.31	0.22	0.0501	0.379	Altered group
RBAKDN	7p22.1	2.13	1.91	0.15	0.31	0.22	0.0501	0.379	Altered group
ZNF771	16p11.2	0.28	1.15	0.38	0.59	-0.88	0.0502	0.379	Unaltered group
UBE2Q2P2	15q25.2	2.15	1.6	0.37	0.75	0.55	0.0502	0.379	Altered group
C1QB	1p36.12	3.15	2.95	0.13	0.21	0.2	0.0503	0.38	Altered group
ARHGDIA	17q25.3	2.91	2.79	0.09	0.2	0.13	0.0503	0.38	Altered group
GZMB	14q12	2.07	1.11	0.63	0.94	0.95	0.0505	0.381	Altered group
ENPP2	8q24.12	2.03	1.9	0.07	0.55	0.13	0.0507	0.382	Altered group
SLA	8q24.22	2.15	1.78	0.25	0.43	0.37	0.0508	0.382	Altered group
FANCM	14q21.2	0.33	0.73	0.27	0.51	-0.4	0.0508	0.382	Unaltered group
PSD4	2q14.1	2.23	2.1	0.09	0.32	0.13	0.0509	0.383	Altered group
GTF3A	13q12.2	2.99	2.84	0.1	0.11	0.15	0.051	0.383	Altered group
SHQ1	3p13	1.58	1.86	0.18	0.22	-0.28	0.0511	0.383	Unaltered group
DDX17	22q13.1	2.87	2.98	0.07	0.1	-0.11	0.0513	0.384	Unaltered group
KCTD6	3p14.3	1.68	1.95	0.18	0.43	-0.27	0.0513	0.384	Unaltered group
ARHGEF26	3q25.2	0.69	1.52	0.54	0.55	-0.83	0.0515	0.386	Unaltered group
CYP51A1	7q21.2	2.17	2.26	0.05	0.21	-0.09	0.0516	0.386	Unaltered group
ZNF880	19q13.41	2.28	2.04	0.17	0.59	0.24	0.0517	0.387	Altered group
RAD23A	19p13.13	2.74	2.54	0.13	0.2	0.2	0.0518	0.388	Altered group
ZNF737	19p12	0.51	1.64	0.74	0.64	-1.14	0.0525	0.392	Unaltered group
RNF181	2p11.2	2.94	2.85	0.06	0.09	0.08	0.0526	0.393	Altered group
C20ORF96	20p13	1.97	2.16	0.13	0.35	-0.19	0.0527	0.393	Unaltered group
SUMF1	3p26.1	2.2	2.39	0.13	0.19	-0.2	0.0527	0.393	Unaltered group
BTN2A3P	6p22.2	0.39	1.24	0.57	1.11	-0.84	0.0528	0.393	Unaltered group
BARX1	9q22.32	2.14	0.18	0.83	0.57	1.96	0.0529	0.393	Altered group
HCP5	6p21.33	2.58	2.09	0.33	0.48	0.49	0.0529	0.393	Altered group
FYN	6q21	2.21	1.9	0.21	0.43	0.3	0.053	0.394	Altered group
TMEM25	11q23.3	1.81	2.11	0.09	0.42	-0.3	0.0531	0.394	Unaltered group
CYB5R4	6q14.2	2.16	1.95	0.14	0.39	0.21	0.0531	0.394	Altered group
UBE4B	1p36.22	2.13	1.94	0.13	0.23	0.19	0.0536	0.397	Altered group
IL6R	1q21.3	1.46	1.07	0.27	0.58	0.39	0.0537	0.398	Altered group
MANF	3p21.2	2.69	2.77	0.05	0.14	-0.08	0.0538	0.399	Unaltered group
MIR-6872/3P		0.62	1.67	0.7	0.81	-1.05	0.0539	0.399	Unaltered group
MIR-6872/5P		0.62	1.67	0.7	0.81	-1.05	0.0539	0.399	Unaltered group
SEMA3B	3p21.31	0.62	1.67	0.7	0.81	-1.05	0.0539	0.399	Unaltered group
FAM89B	11q13.1	2.77	2.62	0.1	0.37	0.15	0.054	0.399	Altered group
SLC13A3	20q13.12	2.19	1.99	0.13	0.2	0.2	0.054	0.399	Altered group
TP53RK	20q13.12	2.19	1.99	0.13	0.2	0.2	0.054	0.399	Altered group
CPSF1	8q24.3	2.62	2.3	0.22	0.46	0.32	0.0541	0.399	Altered group
MIR-939/939		2.62	2.3	0.22	0.46	0.32	0.0541	0.399	Altered group
EMB	5q11.1	2.16	1.87	0.21	0.52	0.3	0.0542	0.4	Altered group
TMF1	3p14.1	1.91	2.06	0.11	0.29	-0.15	0.0542	0.4	Unaltered group
CYP4V2	4q35.1-q35.2	1.87	1.59	0.2	0.5	0.28	0.0544	0.401	Altered group
RASAL3	19p13.12	1.86	1.25	0.42	0.71	0.61	0.0545	0.401	Altered group
PCED1B	12q13.11	2.02	1.63	0.2	0.59	0.38	0.0545	0.401	Altered group
HOXC10	12q13.13	2.45	1.8	0.45	1.06	0.65	0.0546	0.401	Altered group
SS18	18q11.2	2.38	2.54	0.1	0.11	-0.16	0.0547	0.402	Unaltered group
LYSMD2	15q21.2	2.11	1.63	0.33	0.48	0.48	0.0549	0.403	Altered group
APOBEC3G	22q13.1	2.66	2.12	0.36	0.51	0.54	0.055	0.404	Altered group
TRMT1	19p13.13	2.29	2.09	0.13	0.32	0.19	0.055	0.404	Altered group
BAMBI	10p12.1	1.74	2.18	0.31	0.76	-0.44	0.055	0.404	Unaltered group
CEP57	11q21	2.28	2.13	0.1	0.2	0.15	0.0551	0.404	Altered group
PRDM1	6q21	1.42	1.1	0.23	0.55	0.32	0.0551	0.404	Altered group
SLC25A5	Xq24	3.08	2.97	0.07	0.09	0.11	0.0552	0.404	Altered group
POLR2G	11q12.3	2.87	2.81	0.04	0.1	0.06	0.0553	0.405	Altered group
S1PR4	19p13.3	0.8	0.25	0.37	0.5	0.55	0.0554	0.406	Altered group
TM2D3	15q26.3	2.54	2.42	0.08	0.11	0.11	0.0554	0.406	Altered group
SYT7	11q12.2	2.1	1.83	0.19	0.64	0.27	0.0556	0.406	Altered group
MRPS23	17q22	2.86	2.64	0.15	0.15	0.22	0.0557	0.406	Altered group
SMYD3	1q44	2.29	2.49	0.14	0.25	-0.2	0.0557	0.407	Unaltered group
INTS12	4q24	2.18	2.32	0.09	0.12	-0.14	0.0558	0.407	Unaltered group
C21ORF91	21q21.1	1.67	1.22	0.3	0.51	0.44	0.0559	0.408	Altered group
CNKSR1	1p36.11	2.29	1.94	0.24	0.37	0.35	0.0561	0.409	Altered group
C6ORF52	6p24.2	1.2	0.86	0.12	0.61	0.34	0.0561	0.409	Altered group
TCIRG1	11q13.2	2.5	2.33	0.12	0.48	0.17	0.0564	0.41	Altered group
TMEM50B	21q22.11	2.15	2.34	0.13	0.16	-0.19	0.0564	0.41	Unaltered group
OGFR	20q13.33	2.45	2.22	0.16	0.4	0.23	0.0567	0.412	Altered group
PPP1R9B	17q21.33	2.34	2.24	0.07	0.36	0.1	0.0568	0.412	Altered group
RPS21	20q13.33	3.44	3.35	0.06	0.11	0.08	0.0569	0.413	Altered group
PPP3CB	10q22.2	2.41	2.32	0.06	0.19	0.09	0.0569	0.413	Altered group
NME5	5q31.2	0.34	1.12	0.54	0.91	-0.78	0.0569	0.413	Unaltered group
CTBP1	4p16.3	2.6	2.49	0.07	0.15	0.1	0.0574	0.415	Altered group
GUSBP14	5q13.2	2.23	2.39	0.12	0.32	-0.16	0.0575	0.416	Unaltered group
GUSBP15	5q13.2	2.23	2.39	0.12	0.32	-0.16	0.0575	0.416	Unaltered group
KCTD17	22q12.3	1.93	1.59	0.24	0.45	0.34	0.0575	0.416	Altered group
EHD1	11q13.1	2.3	2.05	0.17	0.32	0.25	0.0575	0.416	Altered group
MAP3K9	14q24.2	1	0.53	0.33	0.42	0.48	0.0576	0.416	Altered group
TRIM56	7q22.1	1.88	1.59	0.2	0.37	0.29	0.0576	0.416	Altered group
RELA	11q13.1	2.5	2.36	0.1	0.13	0.14	0.0576	0.416	Altered group
TESK1	9p13.3	2.09	2.15	0.04	0.22	-0.06	0.0577	0.416	Unaltered group
LAG3	12p13.31	1.53	0.72	0.56	0.87	0.82	0.0577	0.416	Altered group
FAM13A	4q22.1	1.68	1.5	0.12	0.5	0.17	0.0577	0.416	Altered group
H2AC14	6p22.1	0.11	0.43	0.23	0.63	-0.32	0.0578	0.416	Unaltered group
HNRNPCL2	1p36.21	0	0.02	0.01	0.08	-0.02	0.0578	0.416	Unaltered group
FBXO42	1p36.13	1.89	1.77	0.08	0.19	0.12	0.0579	0.417	Altered group
INCENP	11q12.3	1.82	1.45	0.26	0.45	0.37	0.0579	0.417	Altered group
B2M	15q21.1	3.7	3.61	0.07	0.1	0.1	0.0579	0.417	Altered group
SIX1	14q23.1	1.94	1.23	0.49	0.89	0.71	0.058	0.417	Altered group
CNOT1	16q21	2.54	2.44	0.07	0.14	0.1	0.0581	0.418	Altered group
WWP1	8q21.3	2.25	2.41	0.12	0.32	-0.17	0.0582	0.418	Unaltered group
RGS3	9q32	2.09	2.27	0.13	0.21	-0.18	0.0582	0.418	Unaltered group
RFESD	5q15	0.05	0.18	0.09	0.33	-0.13	0.0582	0.418	Unaltered group
MED18	1p35.3	2.04	1.81	0.16	0.17	0.23	0.0583	0.418	Altered group
LAGE3	Xq28	2.37	2.25	0.08	0.39	0.12	0.0583	0.418	Altered group
IQCK	16p12.3	1.44	2.07	0.43	0.29	-0.63	0.0584	0.418	Unaltered group
DUOX1	15q21.1	1.36	0.66	0.49	0.71	0.7	0.0584	0.418	Altered group
APOBEC3D	22q13.1	2.54	1.95	0.41	0.6	0.6	0.0585	0.419	Altered group
SMPDL3B	1p35.3	2.14	1.65	0.34	0.6	0.49	0.0585	0.419	Altered group
CLEC10A	17p13.1	1.64	0.87	0.53	0.77	0.77	0.0586	0.419	Altered group
HSPA13	21q11.2	2.17	2.02	0.1	0.34	0.14	0.0586	0.419	Altered group
NFYCP2	9q21.33	0.83	0.5	0.23	0.5	0.33	0.0587	0.419	Altered group
UBL3	13q12.3	2.24	2.15	0.07	0.35	0.1	0.0587	0.419	Altered group
MTMR2	11q21	1.96	1.79	0.12	0.29	0.16	0.0588	0.42	Altered group
RBM6	3p21.31	2.5	2.63	0.09	0.14	-0.13	0.0589	0.42	Unaltered group
SLX4	16p13.3	0.43	0.86	0.3	0.45	-0.42	0.059	0.42	Unaltered group
GRHPR	9p13.2	2.61	2.68	0.05	0.13	-0.07	0.0591	0.42	Unaltered group
EEF1D	8q24.3	3.09	3.03	0.05	0.19	0.07	0.0591	0.42	Altered group
ARID3B	15q24.1	1.45	0.82	0.43	0.6	0.62	0.0593	0.422	Altered group
ASPN	9q22.31	2.14	2.4	0.18	0.54	-0.25	0.0595	0.422	Unaltered group
IPO11	5q12.1	1.89	2.05	0.11	0.17	-0.16	0.0595	0.422	Unaltered group
LRRC70	5q12.1	1.89	2.05	0.11	0.17	-0.16	0.0595	0.422	Unaltered group
SOCS3	17q25.3	2.3	2.02	0.19	0.35	0.27	0.0595	0.422	Altered group
POGZ	1q21.3	2.3	2.39	0.06	0.17	-0.08	0.0595	0.422	Unaltered group
RAB3GAP1	2q21.3	2.42	2.27	0.1	0.15	0.15	0.0596	0.422	Altered group
MZT1	13q21.33	2.32	1.93	0.27	0.28	0.39	0.0596	0.422	Altered group
RPS18P9	6q25.1	2.66	2.49	0.12	0.17	0.16	0.0597	0.422	Altered group
TRAK1	3p22.1	1.98	2.2	0.16	0.23	-0.23	0.0598	0.422	Unaltered group
MBP	18q23	1.96	1.5	0.32	0.49	0.46	0.0598	0.422	Altered group
TFB1M	6q25.3	2.11	1.64	0.33	0.37	0.47	0.0598	0.422	Altered group
TLE5	19p13.3	3.06	2.95	0.08	0.11	0.11	0.06	0.423	Altered group
TUBD1	17q23.1	1.83	1.57	0.18	0.31	0.26	0.06	0.423	Altered group
PLA2G12A	4q25	1.93	2.29	0.25	0.3	-0.36	0.0602	0.424	Unaltered group
ARHGAP45	19p13.3	1.75	1.5	0.19	0.43	0.26	0.0602	0.424	Altered group
DOCK8	9p24.3	1.86	1.63	0.17	0.5	0.23	0.0602	0.424	Altered group
DDOST	1p36.12	2.97	2.87	0.07	0.1	0.1	0.0603	0.425	Altered group
PINK1-AS	1p36.12	2.97	2.87	0.07	0.1	0.1	0.0603	0.425	Altered group
ZNF142	2q35	1.71	1.44	0.14	0.27	0.28	0.0603	0.425	Altered group
RCN2	15q24.3	2.67	2.49	0.13	0.17	0.18	0.0605	0.425	Altered group
SLC7A2	8p22	0.57	1.55	0.69	1.08	-0.98	0.0605	0.425	Unaltered group
HMGCR	5q13.3	2.02	2.17	0.11	0.2	-0.16	0.0606	0.425	Unaltered group
SQSTM1	5q35.3	2.93	3.01	0.06	0.13	-0.08	0.0607	0.426	Unaltered group
CD14	5q31.3	2.7	2.51	0.14	0.36	0.19	0.0608	0.426	Altered group
GAA	17q25.3	2.48	2.36	0.08	0.42	0.12	0.0608	0.426	Altered group
DDX23	12q13.12	2.58	2.51	0.06	0.13	0.08	0.0608	0.426	Altered group
VIT	2p22.2	0.09	0.33	0.17	0.58	-0.24	0.0611	0.428	Unaltered group
SAMHD1	20q11.23	2.55	2.31	0.17	0.22	0.25	0.0611	0.428	Altered group
USP49	6p21.1	2.12	1.84	0.2	0.68	0.27	0.0613	0.429	Altered group
SGTA	19p13.3	2.54	2.34	0.14	0.22	0.19	0.0614	0.429	Altered group
ID4	6p22.3	0.28	1.06	0.55	0.8	-0.77	0.0614	0.43	Unaltered group
VGLL4	3p25.3-p25.2	2.25	2.43	0.13	0.14	-0.18	0.0615	0.43	Unaltered group
TLR3	4q35.1	1.41	0.9	0.36	0.61	0.51	0.0616	0.43	Altered group
CTSC	11q14.2	2.9	2.66	0.17	0.25	0.25	0.0616	0.43	Altered group
CXCR6	3p21.31	1.74	0.69	0.5	0.7	1.05	0.0616	0.43	Altered group
APBB1IP	10p12.1	1.84	1.5	0.25	0.51	0.34	0.0617	0.431	Altered group
RPL7L1	6p21.1	2.5	2.47	0.03	0.12	0.04	0.0617	0.431	Altered group
PACS1	11q13.1-q13.2	2.36	2.15	0.15	0.24	0.21	0.0618	0.431	Altered group
NUAK2	1q32.1	1.19	0.69	0.36	0.57	0.5	0.0619	0.431	Altered group
ADA	20q13.12	2.04	1.64	0.29	0.43	0.4	0.0621	0.432	Altered group
EP400P1	12q24.33	1.08	1.5	0.3	0.42	-0.42	0.0623	0.434	Unaltered group
GIMAP8	7q36.1	1.51	1.14	0.27	0.54	0.37	0.0624	0.434	Altered group
C1ORF210	1p34.2	1.86	1.73	0.1	0.43	0.13	0.0626	0.435	Altered group
SHISAL2A	1p32.3	1.66	0.37	0.9	0.7	1.29	0.0627	0.435	Altered group
SFMBT1	3p21.1	1.53	1.43	0.07	0.44	0.1	0.0631	0.438	Altered group
NAXD	13q34	2.44	2.36	0.06	0.18	0.08	0.0631	0.438	Altered group
CENPN	16q23.2	1.86	1.34	0.38	0.74	0.52	0.0632	0.438	Altered group
TRMT112	11q13.1	2.95	2.77	0.13	0.14	0.18	0.0632	0.438	Altered group
SCARNA1	1p35.3	0.19	0.96	0.27	0.52	-0.77	0.0635	0.44	Unaltered group
TMEM216	11q13.1	2.33	2.11	0.15	0.19	0.22	0.0638	0.441	Altered group
LGALS2	22q13.1	1.71	0.93	0.56	0.76	0.78	0.0639	0.442	Altered group
ZNF25	10p11.21	1.47	1.68	0.15	0.27	-0.21	0.064	0.443	Unaltered group
MTIF2	2p16.1	2.46	2.35	0.08	0.11	0.11	0.0642	0.443	Altered group
THOC7	3p14.1	2.6	2.68	0.06	0.11	-0.08	0.0642	0.443	Unaltered group
ZSCAN18	19q13.43	1.09	2.17	0.76	0.35	-1.08	0.0642	0.443	Unaltered group
SPICE1	3q13.2	1.68	1.95	0.19	0.37	-0.26	0.0643	0.443	Unaltered group
TUBA3E	2q21.1	0.07	0.33	0.1	0.7	-0.26	0.0644	0.443	Unaltered group
KIF22	16p11.2	2.39	2.49	0.07	0.27	-0.1	0.0644	0.443	Unaltered group
POTEJ	2q21.1	1.66	1.06	0.43	0.62	0.6	0.0644	0.443	Altered group
RASSF8	12p12.1	0.56	1.32	0.54	0.66	-0.76	0.0644	0.443	Unaltered group
SKA2	17q23.2	2.36	1.94	0.3	0.25	0.42	0.0644	0.443	Altered group
ZNF317	19p13.2	2.01	1.88	0.1	0.17	0.13	0.0645	0.444	Altered group
POLR1D	13q12.2	2.89	2.75	0.1	0.11	0.14	0.0646	0.444	Altered group
OSTF1	9q21.13	2.61	2.47	0.1	0.16	0.14	0.0646	0.444	Altered group
CDCA5	11q13.1	2.25	1.72	0.38	0.57	0.53	0.0646	0.444	Altered group
HERPUD1	16q13	2.78	2.71	0.05	0.15	0.07	0.0647	0.444	Altered group
SQOR	15q21.1	2.71	2.62	0.07	0.23	0.09	0.0647	0.444	Altered group
BIRC3	11q22.2	2.16	1.66	0.36	0.7	0.5	0.0648	0.445	Altered group
PRR16	5q23.1	0.1	0.39	0.21	0.57	-0.28	0.0648	0.445	Unaltered group
H3C10	6p22.1	0.59	0.99	0.3	0.8	-0.4	0.0649	0.445	Unaltered group
PRKCH	14q23.1	2.23	1.96	0.2	0.34	0.27	0.065	0.445	Altered group
COPB2	3q23	2.8	2.88	0.06	0.1	-0.08	0.065	0.445	Unaltered group
KIFAP3	1q24.2	2.21	2.3	0.07	0.17	-0.09	0.0651	0.446	Unaltered group
CXCL10	4q21.1	2.85	2.44	0.3	0.51	0.41	0.0653	0.447	Altered group
TROAP	12q13.12	2.19	1.65	0.39	0.59	0.54	0.0653	0.447	Altered group
SIRT1	10q21.3	2.03	1.83	0.15	0.32	0.21	0.0655	0.448	Altered group
CLSTN3	12p13.31	2.31	2.21	0.07	0.37	0.1	0.0656	0.448	Altered group
DNM3	1q24.3	0.12	0.47	0.2	0.78	-0.35	0.0657	0.448	Unaltered group
RBPMS	8p12	1.48	2.37	0.63	0.3	-0.88	0.0657	0.448	Unaltered group
CDKL5	Xp22.13	0.24	0.61	0.28	0.54	-0.37	0.0657	0.448	Unaltered group
TYW3	1p31.1	2.06	1.95	0.08	0.22	0.11	0.0662	0.451	Altered group
MYCBP2	13q22.3	1.84	1.96	0.08	0.35	-0.11	0.0662	0.451	Unaltered group
RELB	19q13.32	1.96	1.66	0.23	0.54	0.3	0.0664	0.451	Altered group
P2RX7	12q24.31	1.21	0.73	0.35	0.48	0.48	0.0664	0.451	Altered group
PTP4A2	1p35.2	2.75	2.69	0.04	0.15	0.06	0.0664	0.451	Altered group
PPWD1	5q12.3	2.26	2.33	0.05	0.15	-0.07	0.0665	0.452	Unaltered group
EDIL3	5q14.3	0.65	1.56	0.66	0.82	-0.91	0.0666	0.452	Unaltered group
DAGLB	7p22.1	2.04	1.89	0.11	0.25	0.15	0.0666	0.452	Altered group
SLCO3A1	15q26.1	1.58	1.09	0.36	0.57	0.49	0.0666	0.452	Altered group
EMC1	1p36.13	2.17	1.89	0.2	0.23	0.28	0.0667	0.452	Altered group
LIPG	18q21.1	0.09	0.31	0.17	0.61	-0.23	0.0667	0.452	Unaltered group
RNPEPL1	2q37.3	2.28	2.15	0.1	0.44	0.14	0.0673	0.456	Altered group
MIR-421/421		0.43	1.2	0.39	0.61	-0.78	0.0673	0.456	Unaltered group
REPS2	Xp22.2	0.48	1.26	0.57	0.83	-0.78	0.0674	0.456	Unaltered group
DMTN	8p21.3	1.82	1.33	0.36	0.65	0.49	0.0674	0.456	Altered group
TMEM19	12q21.1	1.95	1.76	0.14	0.23	0.19	0.0674	0.456	Altered group
APOBEC3A	22q13.1	2.66	2.16	0.36	0.49	0.5	0.0675	0.456	Altered group
APOBEC3A_B	22q13 alternate reference locus	2.66	2.16	0.36	0.49	0.5	0.0675	0.456	Altered group
APOBEC3B	22q13.1	2.66	2.16	0.36	0.49	0.5	0.0675	0.456	Altered group
NECAP1	12p13.31	2.18	2.24	0.04	0.15	-0.06	0.0675	0.456	Unaltered group
PFN2	3q25.1	2.78	2.56	0.17	0.33	0.22	0.0675	0.456	Altered group
SETSIP	1p22.1	2	1.73	0.2	0.3	0.28	0.0676	0.456	Altered group
GNB3	12p13.31	1.87	1.57	0.11	1.06	0.3	0.0676	0.456	Altered group
CCT3	1q22	3.1	3.05	0.04	0.11	0.06	0.0676	0.456	Altered group
GLRX2	1q31.2	2.38	2.14	0.13	0.3	0.24	0.0677	0.456	Altered group
ZNF501	3p21.31	0.13	0.48	0.26	0.54	-0.35	0.0679	0.457	Unaltered group
FBXW2	9q33.2	1.96	2.1	0.11	0.21	-0.14	0.068	0.457	Unaltered group
GGTLC2	22q11.22	0.32	0.86	0.4	0.85	-0.54	0.0681	0.458	Unaltered group
RNF32-DT		1.74	1.08	0.34	0.64	0.66	0.0682	0.458	Altered group
GBP1P1	1p22.2	1.87	1.25	0.46	0.71	0.62	0.0682	0.458	Altered group
PRPF38A	1p32.3	2.27	2.16	0.08	0.16	0.11	0.0682	0.458	Altered group
CASP7	10q25.3	2.32	2.18	0.1	0.27	0.13	0.0682	0.458	Altered group
SDC2	8q22.1	2.1	2.36	0.19	0.37	-0.26	0.0682	0.458	Unaltered group
ATP11A	13q34	1.86	1.24	0.46	0.56	0.62	0.0683	0.458	Altered group
SNX9	6q25.3	2.39	2.34	0.03	0.2	0.05	0.0684	0.458	Altered group
TMEM40	3p25.2	1.67	0.56	0.56	0.74	1.11	0.0684	0.458	Altered group
CBLB	3q13.11	1.71	1.86	0.12	0.25	-0.15	0.0684	0.458	Unaltered group
TSPAN32	11p15.5	0.73	0.3	0.32	0.48	0.43	0.0684	0.458	Altered group
SNHG5	6q14.3	3.09	2.95	0.1	0.24	0.13	0.0684	0.458	Altered group
GPR183	13q32.3	1.97	1.66	0.24	0.55	0.31	0.0684	0.458	Altered group
PGP	16p13.3	1.74	1.91	0.13	0.36	-0.17	0.0684	0.458	Unaltered group
FBXL5	4p15.32	2.51	2.63	0.09	0.15	-0.12	0.0685	0.458	Unaltered group
THOP1	19p13.3	2.25	2.07	0.14	0.39	0.18	0.0685	0.458	Altered group
TMEM18	2p25.3	2.5	2.21	0.22	0.2	0.3	0.0685	0.458	Altered group
TNIP2	4p16.3	2.32	2.19	0.1	0.22	0.13	0.0686	0.458	Altered group
UBE2L6	11q12.1	2.97	2.79	0.14	0.22	0.18	0.0687	0.458	Altered group
PA2G4P4	3q25.31	2.4	2.26	0.1	0.12	0.14	0.0687	0.458	Altered group
SLFN11	17q12	2.11	1.71	0.3	0.49	0.41	0.0687	0.458	Altered group
ASPSCR1	17q25.3	2.09	1.96	0.1	0.46	0.14	0.0687	0.458	Altered group
TGFA	2p13.3	1.67	0.57	0.8	0.72	1.1	0.0688	0.459	Altered group
CLPTM1	19q13.32	2.57	2.5	0.05	0.15	0.07	0.0688	0.459	Altered group
ZNF282	7q36.1	2.1	1.92	0.14	0.3	0.19	0.0688	0.459	Altered group
STARD7	2q11.2	2.71	2.65	0.04	0.09	0.06	0.0689	0.459	Altered group
RGP1	9p13.3	1.79	1.85	0.03	0.28	-0.06	0.0691	0.46	Unaltered group
CYB5R1	1q32.1	2.51	2.69	0.14	0.21	-0.19	0.0691	0.46	Unaltered group
LNX2	13q12.2	1.91	1.66	0.19	0.43	0.25	0.0692	0.46	Altered group
NAB2	12q13.3	2.37	2.08	0.15	0.24	0.3	0.0692	0.46	Altered group
FAM214A	15q21.2-q21.3	2.16	2.5	0.25	0.39	-0.34	0.0693	0.46	Unaltered group
RASL11B	4q12	0.26	0.96	0.52	0.63	-0.71	0.0693	0.46	Unaltered group
SLC12A2	5q23.3	1.44	2.01	0.42	0.53	-0.57	0.0693	0.46	Unaltered group
LARS1	5q32	2.5	2.57	0.05	0.12	-0.07	0.0693	0.46	Unaltered group
COX7A2L	2p21	2.92	2.83	0.06	0.08	0.08	0.0694	0.46	Altered group
FKBP7	2q31.2	0.92	1.61	0.5	0.38	-0.69	0.0696	0.461	Unaltered group
PPIAL4G	1q21.2	1.09	0.7	0.3	0.55	0.4	0.0696	0.461	Altered group
ARHGEF18	19p13.2	1.81	1.72	0.07	0.31	0.09	0.0696	0.461	Altered group
TMEM141	9q34.3	2.67	2.81	0.1	0.22	-0.13	0.0696	0.461	Unaltered group
PIK3R1	5q13.1	1.86	2.24	0.28	0.41	-0.38	0.0696	0.461	Unaltered group
NOX4	11q14.3	0.4	1.15	0.55	0.75	-0.75	0.0698	0.462	Unaltered group
UTP4	16q22.1	2.41	2.24	0.12	0.19	0.17	0.0698	0.462	Altered group
ZNF418	19q13.43	0.31	1.37	0.53	0.61	-1.06	0.0699	0.462	Unaltered group
MRPS25	3p25.1	1.95	2.15	0.15	0.22	-0.2	0.0699	0.462	Unaltered group
HEY1	8q21.13	0.34	1.03	0.51	0.57	-0.69	0.0701	0.463	Unaltered group
ZNF750	17q25.3	1.6	0.74	0.46	0.74	0.86	0.0704	0.465	Altered group
SNORD28	11q12.3	3.02	2.77	0.07	0.17	0.25	0.0705	0.466	Altered group
PRPF6	20q13.33	2.66	2.55	0.08	0.15	0.11	0.0705	0.466	Altered group
PCK2	14q11.2-q12	2.18	2.26	0.06	0.29	-0.08	0.0707	0.466	Unaltered group
SETD5	3p25.3	2.21	2.32	0.09	0.15	-0.11	0.0707	0.466	Unaltered group
CFLAR	2q33.1	2.4	2.22	0.14	0.3	0.18	0.071	0.468	Altered group
STAMBPL1	10q23.31	1.61	1.31	0.22	0.42	0.29	0.071	0.468	Altered group
CSTF2T	10q21.1	2.18	2.02	0.12	0.19	0.16	0.0711	0.468	Altered group
ZNF711	Xq21.1	1.58	0.88	0.52	0.74	0.7	0.0711	0.468	Altered group
RAD51B	14q24.1	1.74	1.49	0.2	0.47	0.26	0.0712	0.468	Altered group
NEO1	15q24.1	2.07	1.69	0.29	0.54	0.38	0.0714	0.47	Altered group
IL17RD	3p14.3	0.28	0.84	0.42	0.63	-0.56	0.0715	0.47	Unaltered group
GOLGA2P7	15q25.2	2.23	1.99	0.19	0.4	0.25	0.0716	0.47	Altered group
PRPF19	11q12.2	2.8	2.66	0.11	0.13	0.15	0.0718	0.471	Altered group
EFHD2	1p36.21	2.45	2.19	0.19	0.29	0.26	0.0718	0.471	Altered group
ABCA7	19p13.3	1.67	1.14	0.4	0.57	0.53	0.0718	0.471	Altered group
RPS6KA1	1p36.11	2.34	2.09	0.19	0.26	0.25	0.0719	0.471	Altered group
MAPKAPK3	3p21.2	2.34	2.23	0.08	0.16	0.11	0.0719	0.471	Altered group
TRIM17	1q42.13	2.12	0.72	0.33	0.9	1.41	0.0719	0.471	Altered group
RNGTT	6q15	1.81	1.61	0.15	0.26	0.2	0.0719	0.471	Altered group
FAM50B	6p25.2	1.91	1.47	0.33	0.44	0.44	0.072	0.471	Altered group
PTGR1	9q31.3	2.26	2.39	0.1	0.24	-0.13	0.072	0.471	Unaltered group
ACIN1	14q11.2	2.64	2.67	0.02	0.12	-0.03	0.0721	0.471	Unaltered group
UBXN7	3q29	1.78	1.59	0.14	0.43	0.19	0.0722	0.472	Altered group
BPHL	6p25.2	1.93	2.16	0.17	0.22	-0.23	0.0723	0.472	Unaltered group
CCDC102B	18q22.1	0.37	0.81	0.34	0.55	-0.44	0.0725	0.473	Unaltered group
YAF2	12q12	1.66	1.37	0.22	0.36	0.28	0.0726	0.473	Altered group
SPI1	11p11.2	2.27	2.02	0.19	0.43	0.25	0.0727	0.474	Altered group
GADD45GIP1	19p13.13	2.84	2.63	0.16	0.32	0.21	0.0728	0.474	Altered group
ZNF284	19q13.31	0.19	0.71	0.39	0.64	-0.51	0.0729	0.474	Unaltered group
DYNC2I1	7q36.3	1.59	1.94	0.26	0.24	-0.34	0.0729	0.474	Unaltered group
UFM1	13q13.3	2.59	2.46	0.1	0.15	0.13	0.0729	0.474	Altered group
SCAMP2	15q24.1	2.72	2.57	0.11	0.12	0.15	0.073	0.474	Altered group
ECM2	9q22.31	1.35	1.76	0.32	0.61	-0.41	0.073	0.474	Unaltered group
GUCY1B2	13q14.3	1.21	0.66	0.42	0.73	0.55	0.073	0.474	Altered group
SZRD1	1p36.13	2.61	2.42	0.15	0.12	0.2	0.073	0.474	Altered group
KLHDC4	16q24.2	1.92	1.83	0.07	0.31	0.09	0.0732	0.475	Altered group
CD40	20q13.12	2.21	1.75	0.35	0.44	0.46	0.0733	0.475	Altered group
RPL21	13q12.2	3.14	3.04	0.07	0.12	0.1	0.0733	0.475	Altered group
RPL21P28	1q32.3	3.14	3.04	0.07	0.12	0.1	0.0733	0.475	Altered group
SNORD102	13q12.2	3.14	3.04	0.07	0.12	0.1	0.0733	0.475	Altered group
GRHL2	8q22.3	2.35	2.24	0.08	0.26	0.11	0.0733	0.475	Altered group
DPP3	11q13.2	2.43	2.21	0.17	0.28	0.22	0.0734	0.475	Altered group
SP100	2q37.1	2.65	2.45	0.16	0.18	0.21	0.0734	0.475	Altered group
DUSP5	10q25.2	2.37	2.1	0.21	0.45	0.27	0.0734	0.475	Altered group
ZFP36	19q13.2	2.75	2.6	0.12	0.25	0.16	0.0736	0.476	Altered group
PHRF1	11p15.5	1.89	1.8	0.05	0.43	0.09	0.0737	0.477	Altered group
MAP1B	5q13.2	0.9	1.8	0.69	1.19	-0.9	0.0738	0.477	Unaltered group
CCDC137	17q25.3	2.25	2.02	0.17	0.29	0.22	0.0739	0.477	Altered group
ZNF70	22q11.23	0.09	0.26	0.13	0.42	-0.16	0.074	0.478	Unaltered group
NPIPA1	16p13.11	2.41	2.59	0.13	0.21	-0.17	0.074	0.478	Unaltered group
CISD1	10q21.1	2.43	2.1	0.25	0.31	0.33	0.0741	0.478	Altered group
MFNG	22q13.1	1.8	1.43	0.29	0.53	0.38	0.0741	0.478	Altered group
DENND1C	19p13.3	1.42	1.03	0.23	0.54	0.39	0.0742	0.478	Altered group
CASP10	2q33.1	1.28	0.7	0.44	0.57	0.57	0.0743	0.479	Altered group
TIMM13	19p13.3	2.71	2.42	0.22	0.37	0.29	0.0743	0.479	Altered group
PIN4	Xq13.1	1.75	2.01	0.2	0.28	-0.26	0.0744	0.479	Unaltered group
SIK3	11q23.3	1.43	1.61	0.14	0.37	-0.17	0.0744	0.479	Unaltered group
FMNL1	17q21.31	1.94	1.68	0.21	0.47	0.26	0.0744	0.479	Altered group
CCDC69	5q33.1	2.13	1.44	0.52	0.54	0.69	0.0744	0.479	Altered group
KLHL17	1p36.33	1.56	1.39	0.13	0.5	0.17	0.0744	0.479	Altered group
HNRNPUL1	19q13.2	2.8	2.68	0.09	0.1	0.12	0.0747	0.48	Altered group
RASGRP1	15q14	1.39	1.12	0.21	0.74	0.27	0.0748	0.48	Altered group
SAPCD2	9q34.3	1.73	1.38	0.28	0.68	0.35	0.0748	0.48	Altered group
NDUFA7	19p13.2	2.92	2.82	0.08	0.17	0.1	0.0748	0.48	Altered group
EEF2K	16p12.2	1.51	1.87	0.28	0.44	-0.36	0.0749	0.48	Unaltered group
KLHDC9	1q23.3	0.65	1.66	0.76	0.77	-1	0.075	0.481	Unaltered group
GPATCH11	2p22.2	1.7	1.35	0.2	0.36	0.35	0.075	0.481	Altered group
PAWR	12q21.2	2.34	2.22	0.09	0.22	0.12	0.075	0.481	Altered group
CEACAM5	19q13.2	1.86	1.29	0.45	1.35	0.58	0.0751	0.481	Altered group
ZNF526	19q13.2	1.03	0.87	0.13	0.42	0.16	0.0751	0.481	Altered group
MRPS21	1q21.2	2.65	2.83	0.14	0.18	-0.19	0.0752	0.481	Unaltered group
MED21	12p11.23	2.03	2.16	0.09	0.2	-0.12	0.0753	0.482	Unaltered group
CTCF	16q22.1	2.24	2.2	0.04	0.11	0.05	0.0757	0.483	Altered group
LRRC47	1p36.32	2.4	2.31	0.07	0.15	0.09	0.0757	0.483	Altered group
ATPAF1	1p33	2.63	2.57	0.05	0.15	0.07	0.0758	0.483	Altered group
RUFY2	10q21.3	1.74	1.67	0.03	0.23	0.07	0.0758	0.483	Altered group
MIR-4800/3P		2.12	2.22	0.08	0.35	-0.11	0.0758	0.483	Unaltered group
MIR-4800/5P		2.12	2.22	0.08	0.35	-0.11	0.0758	0.483	Unaltered group
MXD4	4p16.3	2.12	2.22	0.08	0.35	-0.11	0.0758	0.483	Unaltered group
MYBPC1	12q23.2	0.19	0.67	0.38	1.04	-0.48	0.0758	0.483	Unaltered group
SCYL3	1q24.2	1.92	2.15	0.17	0.19	-0.23	0.076	0.484	Unaltered group
CYLD	16q12.1	2	1.86	0.11	0.25	0.13	0.076	0.485	Altered group
MRPL38	17q25.1	2.51	2.4	0.09	0.28	0.11	0.0762	0.485	Altered group
LARP4	12q13.12	2.16	2.06	0.08	0.19	0.1	0.0762	0.485	Altered group
SCARNA15	15q25.2	1.75	1.58	0.14	0.35	0.17	0.0764	0.486	Altered group
SART1	11q13.1	2.3	2.04	0.2	0.38	0.26	0.0764	0.486	Altered group
H2AC13	6p22.1	0.39	0.93	0.42	0.85	-0.53	0.0765	0.486	Unaltered group
SP110	2q37.1	2.35	2.14	0.17	0.3	0.22	0.0766	0.487	Altered group
DDI2	1p36.21	1.99	1.78	0.17	0.34	0.21	0.0767	0.487	Altered group
RSC1A1	1p36.21	1.99	1.78	0.17	0.34	0.21	0.0767	0.487	Altered group
NACA2	17q23.2	3.12	3.06	0.05	0.07	0.06	0.0767	0.487	Altered group
MRRF	9q33.2	1.92	2.04	0.09	0.19	-0.12	0.0768	0.487	Unaltered group
PARN	16p13.12	2.24	2.42	0.13	0.13	-0.17	0.077	0.489	Unaltered group
TESPA1	12q13.2	0.48	0.21	0.21	0.41	0.27	0.0772	0.489	Altered group
ICAM1	19p13.2	2.37	2.08	0.23	0.49	0.3	0.0772	0.489	Altered group
UIMC1	5q35.2	1.97	2.04	0.06	0.18	-0.07	0.0773	0.489	Unaltered group
ADORA2A	22q11.23	1.98	2.16	0.14	0.22	-0.18	0.0773	0.489	Unaltered group
SPECC1L	22q11.23	1.98	2.16	0.14	0.22	-0.18	0.0773	0.489	Unaltered group
RPL38	17q25.1	3.51	3.47	0.03	0.07	0.04	0.0774	0.49	Altered group
FOXK2	17q25.3	2.33	2.1	0.18	0.24	0.23	0.0774	0.49	Altered group
LYZ	12q15	3.19	2.84	0.27	0.29	0.35	0.0776	0.491	Altered group
BLK	8p23.1	0.75	0.16	0.45	0.39	0.59	0.0778	0.491	Altered group
GPSM3	6p21.32	2.38	2.19	0.15	0.33	0.19	0.0778	0.492	Altered group
NOTCH4	6p21.32	2.38	2.19	0.15	0.33	0.19	0.0778	0.492	Altered group
TLR8	Xp22.2	1.03	0.3	0.56	0.49	0.73	0.0778	0.492	Altered group
TBX2	17q23.2	0.22	0.8	0.45	0.61	-0.57	0.0779	0.492	Unaltered group
LINC01235	9p23	0.11	0.38	0.22	0.7	-0.27	0.078	0.492	Unaltered group
ANKRD36BP2	2p11.2	1.72	0.84	0.68	0.72	0.88	0.0781	0.492	Altered group
ZNF43	19p12	0.46	1.67	0.92	0.5	-1.21	0.0782	0.493	Unaltered group
EFR3B	2p23.3	0.08	0.27	0.15	0.49	-0.19	0.0782	0.493	Unaltered group
GPCPD1	20p12.3	1.8	2	0.16	0.29	-0.21	0.0782	0.493	Unaltered group
FANK1	10q26.2	0.81	1.74	0.71	0.62	-0.93	0.0784	0.493	Unaltered group
APOBEC3C	22q13.1	2.54	2.01	0.41	0.48	0.53	0.0785	0.494	Altered group
MAP2K1	15q22.31	2.44	2.21	0.12	0.13	0.22	0.0787	0.495	Altered group
PDE9A	21q22.3	1.28	0.8	0.38	0.74	0.49	0.0789	0.496	Altered group
ZNF8	19q13.43	2.25	1.74	0.29	0.7	0.51	0.0789	0.496	Altered group
LZTFL1	3p21.31	1.74	1.98	0.19	0.36	-0.24	0.079	0.496	Unaltered group
HINT3	6q22.32	2.28	2.14	0.12	0.22	0.15	0.0791	0.496	Altered group
TMTC1	12p11.22	0.2	0.61	0.33	0.69	-0.41	0.0793	0.498	Unaltered group
ST3GAL4	11q24.2	1.92	2.19	0.21	0.27	-0.28	0.0793	0.498	Unaltered group
EIF3I	1p35.2	2.94	2.86	0.06	0.09	0.07	0.0796	0.499	Altered group
DENND1A	9q33.3	1.87	1.66	0.17	0.24	0.21	0.0796	0.499	Altered group
IGF2	11p15.5	0.46	1.25	0.62	0.83	-0.79	0.0797	0.499	Unaltered group
INS	11p15.5	0.46	1.25	0.62	0.83	-0.79	0.0797	0.499	Unaltered group
HIBADH	7p15.2	2.52	2.47	0.04	0.16	0.05	0.0797	0.499	Altered group
ZBTB33	Xq24	2.15	1.95	0.16	0.21	0.2	0.0797	0.499	Altered group
HJURP	2q37.1	2.03	1.54	0.39	0.66	0.49	0.0798	0.499	Altered group
AURKAIP1	1p36.33	2.77	2.68	0.07	0.25	0.09	0.0798	0.499	Altered group
EPSTI1	13q14.11	2.15	1.78	0.29	0.51	0.37	0.0798	0.499	Altered group
CCDC97	19q13.2	2.13	1.97	0.09	0.19	0.15	0.08	0.5	Altered group
THUMPD3	3p25.3	1.93	2.19	0.2	0.14	-0.25	0.0801	0.5	Unaltered group
MSS51	10q22.2	0.54	0.89	0.28	0.76	-0.35	0.0801	0.5	Unaltered group
CCT7	2p13.2	3	2.91	0.07	0.08	0.09	0.0801	0.5	Altered group
TMEM176A	7q36.1	2.54	2.38	0.13	0.37	0.16	0.0802	0.5	Altered group
PCBP2	12q13.13	3.09	2.98	0.08	0.12	0.1	0.0803	0.501	Altered group
KCTD3	1q41	2.42	2.58	0.13	0.23	-0.16	0.0804	0.501	Unaltered group
EIF4G1	3q27.1	2.87	2.75	0.1	0.15	0.13	0.0804	0.501	Altered group
DCUN1D3	16p12.3	0.51	1.14	0.49	0.39	-0.63	0.0805	0.501	Unaltered group
FUS	16p11.2	3.01	2.96	0.04	0.14	0.05	0.0805	0.501	Altered group
XK	Xp21.1	1.69	0.14	1.2	0.46	1.55	0.0806	0.502	Altered group
LONP1	19p13.2	2.48	2.32	0.13	0.28	0.16	0.0806	0.502	Altered group
LIG4	13q33.3	1.68	1.54	0.12	0.47	0.15	0.0808	0.502	Altered group
VANGL1	1p13.1	1.75	1.49	0.2	0.3	0.25	0.0809	0.502	Altered group
NPIPB6	16p12.1	1.73	1.86	0.1	0.45	-0.13	0.0809	0.503	Unaltered group
CSNK1A1P1	15q14	1.89	1.99	0.08	0.36	-0.1	0.0809	0.503	Unaltered group
LRRC69	8q21.3	2.13	1.78	0.28	0.48	0.36	0.081	0.503	Altered group
SLC26A7	8q21.3	2.13	1.78	0.28	0.48	0.36	0.081	0.503	Altered group
IGFBP5	2q35	2.35	2.68	0.27	0.41	-0.34	0.0811	0.503	Unaltered group
SSPOP	7q36.1	0.08	0.28	0.16	0.52	-0.2	0.0811	0.503	Unaltered group
CCDC34	11p14.1	2.22	1.96	0.21	0.36	0.26	0.0812	0.503	Altered group
TOR1AIP2	1q25.2	1.75	1.88	0.1	0.2	-0.13	0.0812	0.503	Unaltered group
MFSD5	12q13.13	2.34	2.26	0.07	0.16	0.08	0.0813	0.503	Altered group
COMMD8	4p12	2.21	1.96	0.2	0.27	0.25	0.0814	0.504	Altered group
UBE2J1	6q15	2.54	2.38	0.12	0.17	0.16	0.0814	0.504	Altered group
H2BC6	6p22.2	0.1	0.38	0.21	0.84	-0.27	0.0814	0.504	Unaltered group
RUNX3	1p36.11	1.6	0.79	0.64	0.63	0.81	0.0815	0.504	Altered group
SEMA3F	3p21.31	1.76	2.15	0.31	0.47	-0.39	0.0815	0.504	Unaltered group
RNF126P1	17q22	0.41	0.06	0.28	0.25	0.35	0.0815	0.504	Altered group
SMOC2	6q27	1.91	2.2	0.23	0.5	-0.29	0.0817	0.504	Unaltered group
CROT	7q21.12	1.49	1.95	0.36	0.51	-0.46	0.0818	0.505	Unaltered group
MCRIP1	17q25.3	2.62	2.49	0.1	0.46	0.12	0.0818	0.505	Altered group
SMIM29	6p21.31	2.16	2.33	0.13	0.29	-0.16	0.0818	0.505	Unaltered group
RNF187	1q42.13	2.75	2.66	0.07	0.17	0.09	0.0818	0.505	Altered group
PDXDC2P	16q22.1	1.94	2.15	0.16	0.25	-0.2	0.0819	0.505	Unaltered group
CAMSAP3	19p13.2	1.56	1.81	0.2	0.52	-0.25	0.0821	0.505	Unaltered group
NOL11	17q24.2	2.39	2.32	0.06	0.18	0.08	0.0821	0.505	Altered group
PTPRS	19p13.3	2.03	1.85	0.15	0.52	0.18	0.0822	0.506	Altered group
VDAC2	10q22.2	2.71	2.58	0.1	0.13	0.13	0.0823	0.506	Altered group
TTC32	2p24.1	2.31	1.98	0.26	0.33	0.33	0.0823	0.506	Altered group
CFAP161	15q25.1	1.32	0.18	0.89	0.51	1.14	0.0826	0.507	Altered group
PML	15q24.1	2.43	2.01	0.32	0.28	0.41	0.0827	0.508	Altered group
RPS7	2p25.3	3.17	3.03	0.11	0.11	0.14	0.0828	0.508	Altered group
FAU	11q13.1	3.32	3.21	0.09	0.11	0.11	0.083	0.509	Altered group
ARHGEF1	19q13.2	2.46	2.29	0.13	0.29	0.17	0.0831	0.509	Altered group
ARAP1	11q13.4	2.39	2.49	0.07	0.44	-0.1	0.0832	0.509	Unaltered group
CD9	12p13.31	3.02	3.13	0.09	0.12	-0.11	0.0832	0.509	Unaltered group
TTC31	2p13.1	2.17	2	0.13	0.17	0.16	0.0833	0.509	Altered group
LINC00663	19p13.11	0.34	1.19	0.67	0.79	-0.85	0.0833	0.509	Unaltered group
CDK5RAP3	17q21.32	2.49	2.55	0.05	0.2	-0.06	0.0834	0.51	Unaltered group
ZNF577	19q13.41	1.31	2.02	0.56	0.43	-0.72	0.0835	0.51	Unaltered group
STAP1	4q13.2	0.77	0.24	0.42	0.47	0.54	0.0836	0.51	Altered group
PTK2B	8p21.2	2	1.82	0.14	0.31	0.17	0.0836	0.51	Altered group
KIAA1614	1q25.3	1.09	0.12	0.23	0.43	0.97	0.0836	0.51	Altered group
GSPT2	Xp11.22	1.23	1.46	0.18	0.31	-0.23	0.0837	0.51	Unaltered group
BNC2	9p22.3-p22.2	0.1	0.33	0.19	0.45	-0.24	0.0838	0.511	Unaltered group
BATF3	1q32.3	1.66	0.92	0.59	0.69	0.74	0.0838	0.511	Altered group
NPM3	10q24.32	2.47	2.22	0.21	0.38	0.26	0.084	0.512	Altered group
CCL20	2q36.3	0.15	0.5	0.28	0.75	-0.34	0.0843	0.512	Unaltered group
CRYBB3	22q11.23	1.57	0.72	0.49	0.87	0.85	0.0843	0.513	Altered group
TAPBPL	12p13.31	2.5	2.26	0.19	0.37	0.24	0.0843	0.513	Altered group
AGPS	2q31.2	2.05	1.73	0.26	0.5	0.31	0.0844	0.513	Altered group
DENND4A	15q22.31	1.77	1.45	0.25	0.33	0.31	0.0846	0.514	Altered group
CSNK1A1	5q32	2.69	2.78	0.07	0.13	-0.08	0.0846	0.514	Unaltered group
NUS1	6q22.1	2.25	2.07	0.14	0.23	0.18	0.0847	0.514	Altered group
APPL1	3p14.3	1.92	2.09	0.14	0.21	-0.17	0.0848	0.514	Unaltered group
FOXN2	2p16.3	1.68	1.22	0.36	0.41	0.45	0.0848	0.514	Altered group
ARF2P	17q21.31	2.06	1.77	0.24	0.41	0.29	0.0848	0.514	Altered group
CRHR1	17q21.31	2.06	1.77	0.24	0.41	0.29	0.0848	0.514	Altered group
MAP4K1	19q13.2	1.74	0.87	0.49	0.7	0.87	0.085	0.514	Altered group
ZXDB	Xp11.21	1.15	1.36	0.17	0.44	-0.21	0.085	0.514	Unaltered group
RFNG	17q25.3	2.26	2.1	0.13	0.4	0.16	0.0851	0.514	Altered group
CALR	19p13.13	3.29	3.21	0.06	0.09	0.08	0.0851	0.514	Altered group
PLPP5	8p11.23	2.27	2.5	0.19	0.29	-0.24	0.0852	0.514	Unaltered group
EIF3H	8q23.3-q24.11	3.22	3.18	0.03	0.11	0.04	0.0852	0.514	Altered group
NPLOC4	17q25.3	2.49	2.4	0.08	0.19	0.09	0.0852	0.514	Altered group
NKTR	3p22.1	2.34	2.48	0.11	0.2	-0.13	0.0854	0.515	Unaltered group
LAMB2	3p21.31	2.23	2.52	0.24	0.28	-0.29	0.0854	0.515	Unaltered group
LACTB2	8q13.3	2.32	2.07	0.2	0.3	0.25	0.0854	0.515	Altered group
RNF152	18q21.33	0.4	0.97	0.46	0.62	-0.57	0.0854	0.515	Unaltered group
PDLIM3	4q35.1	1.46	1.97	0.42	0.67	-0.52	0.0855	0.515	Unaltered group
BMS1P1	10q11.22	0.4	0.93	0.43	0.61	-0.53	0.0855	0.515	Unaltered group
PPP1R12B	1q32.1	1.32	1.69	0.3	0.31	-0.37	0.0856	0.515	Unaltered group
HOXC9	12q13.13	1.56	1.3	0.21	0.71	0.25	0.0857	0.515	Altered group
USP40	2q37.1	1.94	2.04	0.08	0.19	-0.1	0.0857	0.515	Unaltered group
POLR2D	2q14.3	2.21	1.98	0.18	0.18	0.23	0.0857	0.515	Altered group
ARL14	3q25.33	0.01	0.08	0.03	0.3	-0.07	0.0857	0.515	Unaltered group
ZC2HC1A	8q21.13	1.6	1.45	0.11	0.58	0.15	0.0858	0.515	Altered group
PDCD6IP	3p22.3	2.52	2.57	0.04	0.16	-0.05	0.0858	0.515	Unaltered group
ETV7	6p21.31	1.96	0.98	0.56	0.79	0.99	0.0858	0.515	Altered group
DGKA	12q13.2	2.13	1.86	0.22	0.38	0.27	0.0858	0.515	Altered group
GOLGB1	3q13.33	2.34	2.47	0.11	0.16	-0.14	0.0859	0.515	Unaltered group
ZNF426	19p13.2	0.56	1.29	0.58	0.58	-0.72	0.0859	0.515	Unaltered group
SRFBP1	5q23.1	1.33	1.54	0.17	0.36	-0.21	0.086	0.515	Unaltered group
GPHN	14q23.3	1.61	1.28	0.28	0.57	0.34	0.0862	0.516	Altered group
INTS6	13q14.3	1.97	1.75	0.18	0.34	0.23	0.0863	0.516	Altered group
CBLL1	7q22.3	2	1.87	0.1	0.24	0.13	0.0863	0.516	Altered group
LAT2	7q11.23	2.02	1.82	0.17	0.37	0.2	0.0863	0.516	Altered group
MUC2	11p15.5	0.12	0.49	0.16	1.07	-0.37	0.0864	0.516	Unaltered group
ZNF93	19p12	0.63	2.04	1.13	0.74	-1.41	0.0865	0.516	Unaltered group
PTGER4	5p13.1	1.61	1.11	0.41	0.57	0.5	0.0867	0.517	Altered group
RNF166	16q24.2-q24.3	1.94	1.75	0.16	0.4	0.19	0.0869	0.517	Altered group
CCL13	17q12	1.62	0.78	0.68	0.91	0.84	0.0869	0.517	Altered group
VMP1	17q23.1	2.88	2.92	0.03	0.18	-0.04	0.087	0.517	Unaltered group
CFAP97	4q35.1	2.16	2.07	0.07	0.37	0.09	0.087	0.517	Altered group
ZNF174	16p13.3	1.62	1.78	0.13	0.34	-0.16	0.087	0.517	Unaltered group
MIR-6840/3P		2.59	2.74	0.13	0.19	-0.15	0.087	0.517	Unaltered group
MIR-6840/5P		2.59	2.74	0.13	0.19	-0.15	0.087	0.517	Unaltered group
DTWD1	15q21.2	1.7	1.93	0.18	0.24	-0.23	0.0873	0.518	Unaltered group
FAM117A	17q21.33	1.7	1.92	0.18	0.52	-0.21	0.0878	0.52	Unaltered group
ARHGAP24	4q21.23-q21.3	0.34	0.85	0.41	0.54	-0.51	0.0879	0.52	Unaltered group
SUMO3	21q22.3	2.86	2.77	0.08	0.13	0.1	0.088	0.521	Altered group
WASF2	1p36.11	2.47	2.33	0.12	0.15	0.14	0.088	0.521	Altered group
CYTH1	17q25.3	2.57	2.34	0.18	0.14	0.23	0.0882	0.521	Altered group
RBP1	3q23	2.6	2.23	0.31	0.59	0.37	0.0882	0.521	Altered group
RAB38	11q14.2	2.78	2.32	0.38	0.72	0.46	0.0882	0.521	Altered group
SPARC	5q33.1	3.06	3.26	0.17	0.17	-0.21	0.0883	0.521	Unaltered group
EPC2	2q23.1	2.05	1.89	0.13	0.26	0.16	0.0883	0.521	Altered group
KIAA1958	9q32	0.14	0.5	0.29	0.5	-0.35	0.0883	0.521	Unaltered group
CIZ1	9q34.11	2.5	2.34	0.13	0.19	0.16	0.0884	0.521	Altered group
TFEC	7q31.2	1.47	1.08	0.32	0.59	0.39	0.0884	0.521	Altered group
HCK	20q11.21	2.1	1.87	0.19	0.39	0.23	0.0884	0.521	Altered group
IGSF6	16p12.2	2.24	1.89	0.29	0.46	0.36	0.0884	0.521	Altered group
SRPRA	11q24.2	2.69	2.61	0.07	0.12	0.08	0.0886	0.522	Altered group
MLF2	12p13.31	2.79	2.89	0.08	0.11	-0.1	0.0888	0.522	Unaltered group
KICS2	12q14.2	1.43	1.12	0.26	0.5	0.31	0.089	0.524	Altered group
SPTSSA	14q13.1	2.27	2.43	0.14	0.26	-0.16	0.0891	0.524	Unaltered group
BMS1P20	22q11.22	3.19	2.75	0.37	0.63	0.44	0.0891	0.524	Altered group
MFSD9	2q12.1	1.45	1.08	0.3	0.39	0.37	0.0894	0.525	Altered group
ZNF77	19p13.3	1.38	1.25	0.11	0.34	0.14	0.0894	0.525	Altered group
CCDC153	11q23.3	1.19	0.85	0.28	0.72	0.34	0.0894	0.525	Altered group
CPNE1	20q11.22	2.54	2.67	0.1	0.17	-0.12	0.0897	0.525	Unaltered group
RBM12	20q11.22	2.54	2.67	0.1	0.17	-0.12	0.0897	0.525	Unaltered group
NEIL3	4q34.3	1.23	0.64	0.49	0.59	0.59	0.0897	0.525	Altered group
PUS10	2p16.1-p15	1.2	1.08	0.07	0.42	0.11	0.0898	0.526	Altered group
ALDH5A1	6p22.3	1.68	1.2	0.4	0.58	0.49	0.0899	0.527	Altered group
IMP4	2q21.1	2.63	2.5	0.1	0.16	0.13	0.0902	0.528	Altered group
DGCR6	22q11.21	2.27	2.12	0.13	0.39	0.15	0.0904	0.528	Altered group
ZDHHC2	8p22	1.63	1.05	0.48	0.68	0.58	0.0904	0.528	Altered group
HMG20A	15q24.3	2.15	1.99	0.13	0.16	0.16	0.0904	0.528	Altered group
CLN6	15q23	2.43	2.25	0.15	0.22	0.18	0.0904	0.528	Altered group
ZNF223	19q13.31	0.69	1.46	0.63	0.61	-0.77	0.0905	0.528	Unaltered group
CPSF7	11q12.2	2.48	2.37	0.09	0.12	0.11	0.0905	0.528	Altered group
ERAP1	5q15	2.33	2.22	0.09	0.27	0.11	0.0906	0.529	Altered group
PECAM1	17q23.3	1.98	2.11	0.11	0.31	-0.13	0.091	0.53	Unaltered group
FAM214B	9p13.3	1.59	1.85	0.22	0.23	-0.27	0.091	0.53	Unaltered group
THBS1	15q14	2.44	2.74	0.25	0.28	-0.31	0.091	0.53	Unaltered group
HIVEP3	1p34.2	0.74	1.51	0.63	0.51	-0.77	0.0911	0.53	Unaltered group
NACA4P	8q22.3	2.96	2.88	0.07	0.08	0.08	0.0914	0.532	Altered group
SYK	9q22.2	1.92	1.65	0.22	0.45	0.27	0.0915	0.532	Altered group
CMYA5	5q14.1	0.41	1.41	0.82	0.8	-1	0.0916	0.533	Unaltered group
CDC40	6q21	2.04	1.92	0.11	0.23	0.13	0.0917	0.533	Altered group
RC3H1	1q25.1	1.31	1.5	0.17	0.29	-0.2	0.0917	0.533	Unaltered group
HMMR	5q34	1.83	1.49	0.28	0.56	0.34	0.0918	0.533	Altered group
SERGEF	11p15.1	1.98	2.09	0.1	0.29	-0.12	0.0919	0.533	Unaltered group
ACAT2	6q25.3	2.41	2.33	0.07	0.21	0.09	0.0919	0.533	Altered group
C16ORF54	16p11.2	0.99	0.22	0.64	0.42	0.77	0.0919	0.533	Altered group
EIF3IP1	7q31.1	1.61	1.36	0.21	0.26	0.25	0.0919	0.533	Altered group
CCNT1	12q13.11-q13.12	2.1	1.83	0.23	0.17	0.28	0.092	0.533	Altered group
CCS	11q13.2	2.61	2.43	0.15	0.27	0.18	0.092	0.533	Altered group
SETDB2	13q14.2	2.09	1.48	0.5	0.37	0.61	0.0922	0.534	Altered group
GSTA4	6p12.2	1.69	2.26	0.47	0.36	-0.57	0.0924	0.535	Unaltered group
ENPP1	6q23.2	0.51	1.76	1.03	0.67	-1.25	0.0924	0.535	Unaltered group
S1PR3	9q22.1	0.88	1.74	0.71	0.54	-0.86	0.0924	0.535	Unaltered group
ANKRD28	3p25.1	1.91	2.07	0.14	0.24	-0.16	0.0926	0.536	Unaltered group
HAX1	1q21.3	2.9	2.8	0.08	0.13	0.09	0.0928	0.536	Altered group
GNAI3	1p13.3	2.62	2.45	0.14	0.19	0.17	0.0928	0.536	Altered group
TTC33	5p13.1	2.48	1.95	0.45	0.6	0.53	0.0929	0.536	Altered group
TRMT13	1p21.2	2.02	1.96	0.05	0.25	0.06	0.093	0.536	Altered group
CENPL	1q25.1	0.89	1.52	0.54	0.9	-0.64	0.0931	0.536	Unaltered group
MIPEP	13q12.12	1.81	2.03	0.18	0.25	-0.22	0.0931	0.536	Unaltered group
LRRC57	15q15.2	2.01	1.72	0.17	0.23	0.28	0.0931	0.536	Altered group
ZNF891	12q24.33	0.1	0.34	0.2	0.41	-0.24	0.0932	0.536	Unaltered group
TMEM185B	2q14.2	2.04	1.82	0.19	0.18	0.23	0.0932	0.536	Altered group
KHSRP	19p13.3	2.53	2.37	0.14	0.16	0.16	0.0932	0.536	Altered group
MIR-3940/3940		2.53	2.37	0.14	0.16	0.16	0.0932	0.536	Altered group
MIR-3940/3P		2.53	2.37	0.14	0.16	0.16	0.0932	0.536	Altered group
MIR-3940/5P		2.53	2.37	0.14	0.16	0.16	0.0932	0.536	Altered group
AHCY	20q11.22	2.85	2.75	0.08	0.14	0.1	0.0932	0.536	Altered group
LRATD1	2p24.3	1.57	1.07	0.42	0.73	0.5	0.0932	0.536	Altered group
RECQL4	8q24.3	2.05	1.62	0.37	0.69	0.43	0.0934	0.536	Altered group
TCEANC	Xp22.2	0.32	0.59	0.23	0.45	-0.27	0.0934	0.536	Unaltered group
GRK2	11q13.2	2.55	2.34	0.18	0.32	0.21	0.0935	0.536	Altered group
ZC3H11A	1q32.1	2.62	2.69	0.05	0.1	-0.06	0.0935	0.536	Unaltered group
POU2F2	19q13.2	0.59	0.31	0.24	0.56	0.28	0.0935	0.536	Altered group
FAM227A	22q13.1	0.1	0.33	0.2	0.43	-0.23	0.0935	0.536	Unaltered group
FAM168B	2q21.1	2.44	2.26	0.15	0.15	0.17	0.0936	0.536	Altered group
FBXO33	14q21.1	1.6	1.39	0.18	0.34	0.21	0.0936	0.536	Altered group
SNHG21	15q25.2	1.75	1.59	0.14	0.36	0.16	0.0938	0.537	Altered group
ARSH	Xp22.33	0.08	0.24	0.13	0.46	-0.15	0.0939	0.538	Unaltered group
MIR-922/922		1.63	1.49	0.12	0.23	0.14	0.094	0.538	Altered group
RUBCN	3q29	1.63	1.49	0.12	0.23	0.14	0.094	0.538	Altered group
MRPL49	11q13.1	2.64	2.51	0.11	0.13	0.13	0.0941	0.538	Altered group
ANP32C	4q32.3	2.32	2.16	0.13	0.16	0.16	0.0943	0.539	Altered group
UTP23	8q24.11	2.04	1.81	0.19	0.32	0.23	0.0944	0.539	Altered group
DEF8	16q24.3	2.35	2.2	0.13	0.26	0.15	0.0945	0.539	Altered group
TJAP1	6p21.1	2.03	1.96	0.05	0.21	0.06	0.0945	0.539	Altered group
METTL2B	7q32.1	2.01	2.25	0.21	0.33	-0.24	0.0946	0.54	Unaltered group
PLA2G7	6p12.3	2.07	1.6	0.4	0.67	0.47	0.0948	0.54	Altered group
UFL1	6q16.1	2.21	2.13	0.06	0.37	0.08	0.0948	0.54	Altered group
LINC00582	1q42.2	0.07	0.25	0.14	0.52	-0.18	0.0948	0.54	Unaltered group
NACA	12q23-q24.1	3.27	3.19	0.07	0.07	0.08	0.095	0.54	Altered group
CPTP	1p36.33	2.02	1.71	0.26	0.49	0.31	0.095	0.54	Altered group
FKBP8	19p13.11	2.84	2.76	0.07	0.3	0.09	0.095	0.54	Altered group
MIR-5001/3P		1.65	1.38	0.18	0.39	0.28	0.095	0.54	Altered group
MIR-5001/5P		1.65	1.38	0.18	0.39	0.28	0.095	0.54	Altered group
TIGD1	2q37.1	1.65	1.38	0.18	0.39	0.28	0.095	0.54	Altered group
RPS17	15q25.2	3.33	3.19	0.12	0.14	0.14	0.0952	0.54	Altered group
ABHD11	7q11.23	2.27	2.47	0.17	0.24	-0.2	0.0957	0.543	Unaltered group
CHRNA10	11p15.4	0.14	0.46	0.27	0.83	-0.32	0.0958	0.543	Unaltered group
DNAJB12	10q22.1	2.31	2.12	0.16	0.17	0.19	0.096	0.544	Altered group
MND1	4q31.3	1.94	1.46	0.41	0.7	0.48	0.0963	0.545	Altered group
RBM18	9q33.2	2.21	2.15	0.05	0.27	0.07	0.0963	0.545	Altered group
INTS1	7p22.3	2.2	2.03	0.15	0.5	0.18	0.0964	0.545	Altered group
BST2	19p13.11	3.11	2.96	0.13	0.31	0.15	0.0965	0.545	Altered group
LAYN	11q23.1	0.65	1.19	0.46	0.56	-0.54	0.0965	0.545	Unaltered group
D2HGDH	2q37.3	1.97	2.16	0.17	0.36	-0.2	0.0965	0.545	Unaltered group
MIR-3614/3P		2.34	2.1	0.21	0.17	0.24	0.0967	0.545	Altered group
MIR-3614/5P		2.34	2.1	0.21	0.17	0.24	0.0967	0.545	Altered group
TRIM25	17q22	2.34	2.1	0.21	0.17	0.24	0.0967	0.545	Altered group
CCDC142	2p13.1	2.7	2.6	0.08	0.41	0.1	0.0969	0.546	Altered group
MRPL53	2p13.1	2.7	2.6	0.08	0.41	0.1	0.0969	0.546	Altered group
TNFSF13B	13q33.3	1.99	1.57	0.36	0.51	0.42	0.097	0.546	Altered group
MACF1	1p34.3	2.45	2.31	0.11	0.65	0.15	0.0971	0.547	Altered group
USP24	1p32.3	2.32	2.21	0.09	0.15	0.1	0.0972	0.547	Altered group
NDUFA10	2q37.3	2.76	2.7	0.05	0.16	0.06	0.0973	0.547	Altered group
CHORDC1	11q14.3	2.11	1.98	0.12	0.3	0.13	0.0973	0.547	Altered group
PCMTD2	20q13.33	2.44	2.34	0.09	0.24	0.1	0.0974	0.548	Altered group
NAF1	4q32.2	1.68	1.79	0.1	0.22	-0.12	0.0975	0.548	Unaltered group
PRDX1	1p34.1	3.24	3.21	0.03	0.09	0.03	0.0976	0.548	Altered group
CXCR2P1	2q35	1.46	0.52	0.79	0.74	0.94	0.0976	0.548	Altered group
MEN1	11q13	2.22	2.1	0.1	0.22	0.12	0.0979	0.55	Altered group
SCUBE2	11p15.4	0.7	1.9	1.02	1.14	-1.2	0.0981	0.551	Unaltered group
H2BC20P	1q21.2	0.84	1.51	0.57	0.65	-0.67	0.0983	0.551	Unaltered group
SLC12A7	5p15.33	2.29	2.21	0.06	0.45	0.09	0.0983	0.551	Altered group
FAS	10q23.31	2.07	1.6	0.19	0.63	0.46	0.0985	0.552	Altered group
LINC00674	17q24.2	2.01	1.76	0.22	0.32	0.25	0.0986	0.552	Altered group
GLUD2	Xq24	2.57	2.46	0.09	0.22	0.11	0.0986	0.552	Altered group
MIER2	19p13.3	1.75	1.52	0.2	0.4	0.24	0.0988	0.553	Altered group
ANAPC5	12q24.31	2.62	2.7	0.07	0.11	-0.09	0.0988	0.553	Unaltered group
MRPL27	17q21.33	2.93	2.73	0.17	0.14	0.19	0.099	0.554	Altered group
MYH14	19q13.33	2.1	1.8	0.26	0.61	0.3	0.0991	0.554	Altered group
SYTL4	Xq22.1	0.88	1.62	0.63	0.8	-0.73	0.0991	0.554	Unaltered group
PAIP2B	2p13.3	1.2	0.54	0.4	0.52	0.65	0.0992	0.554	Altered group
MAP9	4q32.1	0.45	1.14	0.59	0.63	-0.69	0.0993	0.555	Unaltered group
SSU72	1p36.33	2.83	2.75	0.07	0.13	0.08	0.0998	0.557	Altered group
PLPP6	9p24.1	1.46	1.67	0.18	0.31	-0.21	0.0999	0.557	Unaltered group
TCEAL7	Xq22.2	0.14	0.51	0.24	0.59	-0.37	0.1	0.557	Unaltered group
IGSF9	1q23.2	1.56	1.96	0.35	0.47	-0.4	0.1	0.557	Unaltered group
NCSTN	1q23.2	2.6	2.66	0.05	0.11	-0.06	0.1	0.557	Unaltered group
SLC25A46	5q22.1	2.01	2.17	0.14	0.25	-0.16	0.1	0.557	Unaltered group
MAFF	22q13.1	2.17	1.7	0.15	0.36	0.48	0.1	0.558	Altered group
NR2F1	5q15	0.37	0.91	0.47	0.9	-0.53	0.1	0.558	Unaltered group
TMEM241	18q11.2	1.48	1.93	0.39	0.24	-0.45	0.1	0.558	Unaltered group
TNFAIP8	5q23.1	2.31	1.95	0.31	0.34	0.37	0.1	0.558	Altered group
BCLAF3	Xp22.12	0.86	1.27	0.34	0.39	-0.4	0.1	0.558	Unaltered group
ZBTB7A	19p13.3	2.02	1.68	0.29	0.34	0.34	0.101	0.558	Altered group
VPS37C	11q12.2	2.28	2.08	0.17	0.29	0.2	0.101	0.559	Altered group
CAP2	6p22.3	0.83	1.84	0.87	0.47	-1.01	0.101	0.559	Unaltered group
SH3BP1	22q13.1	2	1.55	0.4	0.48	0.46	0.101	0.56	Altered group
FBXL2	3p22.3	1.31	1.61	0.26	0.45	-0.3	0.101	0.56	Unaltered group
TLK2	17q23.2	1.93	1.65	0.24	0.26	0.27	0.101	0.56	Altered group
TATDN3	1q32.3	1.61	1.72	0.1	0.2	-0.11	0.101	0.56	Unaltered group
UNC93B1	11q13.2	2.4	2.1	0.27	0.44	0.3	0.101	0.561	Altered group
BCAS2	1p13.2	2.52	2.42	0.09	0.13	0.1	0.101	0.561	Altered group
WASL	7q31.32	2.1	2.22	0.11	0.18	-0.12	0.101	0.561	Unaltered group
RAB10	2p23.3	2.76	2.64	0.11	0.14	0.13	0.101	0.561	Altered group
DIPK2B	Xp11.3	0.59	1.27	0.59	0.5	-0.68	0.102	0.562	Unaltered group
MEF2D	1q22	1.99	2.05	0.05	0.21	-0.06	0.102	0.562	Unaltered group
PCSK4	19p13.3	0.26	0.87	0.53	0.68	-0.6	0.102	0.563	Unaltered group
LAS1L	Xq12	2.23	2.36	0.11	0.13	-0.13	0.102	0.564	Unaltered group
FAM27C	9q13	1.13	0.6	0.46	0.74	0.53	0.102	0.564	Altered group
NUP160	11p11.2	2.28	2.11	0.15	0.22	0.17	0.102	0.564	Altered group
DHX38	16q22.2	2.11	1.96	0.14	0.23	0.16	0.102	0.564	Altered group
FADD	11q13.3	2.5	2.24	0.22	0.24	0.26	0.102	0.564	Altered group
KIAA0513	16q24.1	1.02	0.67	0.31	0.49	0.36	0.102	0.565	Altered group
RCAN3	1p36.11	1.7	1.53	0.15	0.39	0.17	0.102	0.565	Altered group
CYP2S1	19q13.2	1.26	0.26	0.86	0.47	1	0.102	0.565	Altered group
TTC12	11q23.2	1.46	1.89	0.37	0.33	-0.43	0.103	0.565	Unaltered group
KCNJ11	11p15.1	0.42	0.99	0.5	0.75	-0.57	0.103	0.565	Unaltered group
SSBP4	19p13.11	2	1.87	0.11	0.49	0.13	0.103	0.565	Altered group
ARV1	1q42.2	2.31	2.42	0.1	0.17	-0.11	0.103	0.566	Unaltered group
AP3D1	19p13.3	2.45	2.36	0.07	0.16	0.08	0.103	0.567	Altered group
ZNF100	19p13.1	0.4	1.26	0.74	0.49	-0.85	0.103	0.567	Unaltered group
SNORA80E	1q22	1.41	1.62	0.09	0.34	-0.22	0.103	0.567	Unaltered group
UGDH	4p14	2.12	2.28	0.15	0.35	-0.17	0.103	0.568	Unaltered group
WDR31	9q32	0.41	0.89	0.42	0.6	-0.48	0.103	0.568	Unaltered group
LYST	1q42.3	1.57	1.76	0.17	0.42	-0.19	0.104	0.568	Unaltered group
FAM189B	1q22	2.07	1.94	0.11	0.33	0.13	0.104	0.568	Altered group
STEAP1	7q21.13	1.86	2.01	0.13	0.53	-0.15	0.104	0.569	Unaltered group
CCN2	6q23.2	2.52	2.77	0.22	0.3	-0.25	0.104	0.569	Unaltered group
RPL8	8q24.3	3.5	3.42	0.07	0.14	0.08	0.104	0.569	Altered group
CSPG5	3p21.31	0.08	0.27	0.17	0.59	-0.19	0.104	0.57	Unaltered group
WNT10B	12q13.12	1.64	0.28	1.18	0.76	1.36	0.104	0.57	Altered group
PIAS4	19p13.3	1.97	1.85	0.11	0.39	0.12	0.104	0.57	Altered group
GIMAP4	7q36.1	2.4	2.19	0.18	0.28	0.21	0.104	0.57	Altered group
ZNF682	19p12	0.4	1.31	0.79	0.47	-0.91	0.104	0.571	Unaltered group
LINC00926	15q21.3	0.9	0.51	0.34	0.59	0.39	0.104	0.571	Altered group
WDTC1	1p36.11	2.16	1.95	0.19	0.29	0.21	0.104	0.571	Altered group
ZNF782	9q22.33	1.69	1.57	0.08	0.6	0.12	0.104	0.571	Altered group
CIAO2B	16q22.1	2.75	2.65	0.08	0.18	0.09	0.104	0.571	Altered group
C11ORF68	11q13.1	2.31	2.23	0.07	0.24	0.08	0.104	0.571	Altered group
DEXI	16p13.13	1.98	2.17	0.16	0.24	-0.19	0.105	0.571	Unaltered group
DMTF1	7q21.12	2.37	2.49	0.11	0.16	-0.12	0.105	0.571	Unaltered group
KRIT1	7q21.2	1.95	2.03	0.07	0.2	-0.08	0.105	0.571	Unaltered group
TNNC2	20q13.12	1.78	0.42	1.19	0.76	1.36	0.105	0.571	Altered group
ARAP2	4p14	1.53	1.11	0.37	0.56	0.42	0.105	0.572	Altered group
SEC11A	15q25.2	2.92	2.82	0.09	0.1	0.1	0.105	0.574	Altered group
ERCC4	16p13.12	1.1	1.31	0.18	0.4	-0.2	0.105	0.575	Unaltered group
WDFY2	13q14.3	1.74	1.5	0.21	0.35	0.24	0.105	0.575	Altered group
TMOD4	1q21.3	2.7	2.63	0.03	0.16	0.07	0.106	0.575	Altered group
HPS1	10q24.2	2.26	2.19	0.06	0.25	0.07	0.106	0.575	Altered group
NTAN1	16p13.11	2.44	2.6	0.06	0.12	-0.16	0.106	0.575	Unaltered group
ZNF701	19q13.41	1.56	1.9	0.3	0.61	-0.33	0.106	0.575	Unaltered group
SPARCL1	4q22.1	2.58	2.77	0.17	0.26	-0.19	0.106	0.575	Unaltered group
SEC24B	4q25	2.09	2.14	0.04	0.17	-0.05	0.106	0.575	Unaltered group
SNRPE	1q32.1	2.42	2.57	0.14	0.22	-0.15	0.106	0.575	Unaltered group
TP53	17p13.1	2.38	2.17	0.18	0.28	0.21	0.106	0.575	Altered group
EDNRB	13q22.3	0.19	0.62	0.38	0.59	-0.43	0.106	0.576	Unaltered group
H2BU1	1q42.13	0.12	0.39	0.24	0.53	-0.27	0.106	0.576	Unaltered group
ARAF	Xp11.3	2.41	2.29	0.1	0.15	0.12	0.106	0.577	Altered group
CUZD1	10q26.13	1.74	1.37	0.33	0.52	0.37	0.106	0.577	Altered group
FAM24B	10q26.13	1.74	1.37	0.33	0.52	0.37	0.106	0.577	Altered group
POTEF	2q21.1	2.12	1.95	0.15	0.39	0.17	0.107	0.578	Altered group
H2AC7	6p22.2	0.4	0.94	0.48	0.74	-0.54	0.107	0.579	Unaltered group
H3C4	6p22.2	0.4	0.94	0.48	0.74	-0.54	0.107	0.579	Unaltered group
SELENON	1p36.11	2.5	2.37	0.12	0.18	0.13	0.107	0.579	Altered group
ZBTB38	3q23	2.05	1.98	0.06	0.37	0.08	0.107	0.579	Altered group
ACSL1	4q35.1	2.57	2.42	0.13	0.38	0.15	0.107	0.579	Altered group
H1-2	6p22.2	2.19	2.66	0.42	0.37	-0.47	0.107	0.579	Unaltered group
SCCPDH	1q44	2.4	2.55	0.13	0.3	-0.15	0.107	0.579	Unaltered group
COPS8	2q37.3	2.3	2.39	0.09	0.15	-0.1	0.107	0.579	Unaltered group
CCL8	17q12	1.74	1.16	0.51	0.82	0.58	0.107	0.58	Altered group
ARHGEF15	17p13.1	0.24	0.61	0.32	0.54	-0.36	0.107	0.58	Unaltered group
SLC37A3	7q34	2.09	2.17	0.08	0.2	-0.09	0.107	0.58	Unaltered group
IL15	4q31.21	1.1	0.63	0.41	0.56	0.47	0.107	0.58	Altered group
NFATC4	14q12	0.96	1.77	0.71	0.57	-0.81	0.107	0.58	Unaltered group
CFAP92	3q21.3	1.17	0.46	0.62	0.62	0.7	0.108	0.58	Altered group
NUP107	12q15	2.46	2.32	0.12	0.16	0.14	0.108	0.58	Altered group
RABGAP1	9q33.2-q33.3	2.14	2.27	0.11	0.15	-0.13	0.108	0.58	Unaltered group
IGF2R	6q25.3	2.35	2.19	0.14	0.24	0.16	0.108	0.58	Altered group
TYK2	19p13.2	2.66	2.34	0.28	0.29	0.32	0.108	0.58	Altered group
CASP6	4q25	2.12	2.35	0.21	0.2	-0.23	0.108	0.581	Unaltered group
MTFMT	15q22.31	1.71	1.38	0.29	0.37	0.32	0.108	0.582	Altered group
CLYBL	13q32.3	1.71	1.49	0.2	0.46	0.22	0.108	0.582	Altered group
VTA1	6q24.1-q24.2	2.37	2.26	0.1	0.19	0.11	0.108	0.582	Altered group
YBX1	1p34.2	3.07	2.95	0.11	0.15	0.12	0.108	0.582	Altered group
FYCO1	3p21.31	1.6	1.83	0.21	0.39	-0.23	0.108	0.582	Unaltered group
RFWD3	16q23.1	2.04	1.88	0.14	0.25	0.16	0.108	0.582	Altered group
TAGLN	11q23.3	2.94	3.15	0.18	0.19	-0.21	0.108	0.582	Unaltered group
BTF3L4	1p32.3	2.18	2.08	0.09	0.21	0.1	0.108	0.582	Altered group
KLHL3	5q31.2	0.18	0.53	0.32	0.54	-0.35	0.108	0.582	Unaltered group
WIPF2	17q21.2	2.2	1.89	0.28	0.32	0.31	0.108	0.582	Altered group
GPR89A	1q21.1	2.38	2.53	0.13	0.18	-0.15	0.108	0.582	Unaltered group
AP2A1	19q13.33	2.6	2.34	0.23	0.25	0.26	0.108	0.582	Altered group
ARHGAP30	1q23.3	2.19	1.87	0.29	0.47	0.33	0.109	0.583	Altered group
TP53TG1	7q21.12	2.21	2.45	0.21	0.3	-0.24	0.109	0.584	Unaltered group
CCDC88C	14q32.11-q32.12	2.38	2	0.34	0.45	0.38	0.109	0.584	Altered group
SOX13	1q32.1	1.78	2.06	0.25	0.37	-0.28	0.109	0.584	Unaltered group
ROBO4	11q24.2	0.55	1.12	0.51	0.52	-0.57	0.109	0.584	Unaltered group
FCGR3B	1q23.3	2.51	2.25	0.24	0.67	0.26	0.109	0.584	Altered group
GRB2	17q25.1	2.69	2.62	0.07	0.15	0.07	0.109	0.584	Altered group
CERS2	1q21.3	2.87	2.95	0.08	0.14	-0.08	0.109	0.584	Unaltered group
ERG	21q22.2	0.44	0.88	0.4	0.58	-0.44	0.109	0.584	Unaltered group
UBL7	15q24.1	2.58	2.41	0.16	0.12	0.18	0.109	0.584	Altered group
ZNF431	19p12	1.08	1.89	0.72	0.32	-0.81	0.109	0.584	Unaltered group
SNORA21	17q12	1.22	1.86	0.43	0.57	-0.64	0.11	0.585	Unaltered group
PKM	15q23	3.21	3.1	0.1	0.1	0.11	0.11	0.585	Altered group
DEDD2	19q13.2	2.33	2.2	0.12	0.21	0.13	0.11	0.585	Altered group
ZNF554	19p13.3	1.32	0.71	0.54	0.4	0.61	0.11	0.585	Altered group
METTL25	12q21.31	0.93	1.21	0.25	0.44	-0.27	0.11	0.585	Unaltered group
CPT1C	19q13.33	2.25	0.96	1.15	1.06	1.29	0.11	0.585	Altered group
AUP1	2p13.1	2.93	2.83	0.09	0.12	0.1	0.11	0.585	Altered group
CDK11A	1p36.33	2.77	2.67	0.09	0.19	0.1	0.11	0.585	Altered group
CDK11B	1p36.33	2.77	2.67	0.09	0.19	0.1	0.11	0.585	Altered group
CYC1	8q24.3	2.91	2.8	0.1	0.21	0.11	0.11	0.585	Altered group
SF3B2	11q13.1	2.84	2.73	0.09	0.1	0.11	0.11	0.586	Altered group
LINC00865	10q23.31	0.71	0.28	0.39	0.45	0.43	0.11	0.587	Altered group
RALY	20q11.22	2.87	2.73	0.12	0.2	0.14	0.111	0.588	Altered group
IRF3	19q13.33	2.7	2.51	0.17	0.18	0.19	0.111	0.588	Altered group
FOXJ2	12p13.31	1.53	1.7	0.15	0.27	-0.17	0.111	0.588	Unaltered group
CDR2	16p12.2	2.08	2.28	0.18	0.2	-0.2	0.111	0.588	Unaltered group
CDCA8	1p34.3	2.05	1.58	0.43	0.57	0.47	0.111	0.588	Altered group
F12	5q35.3	1.66	1.28	0.35	0.72	0.38	0.111	0.588	Altered group
ZNF860	3p24.1	1.2	0.72	0.32	0.6	0.48	0.111	0.588	Altered group
PAPSS1	4q25	2.46	2.53	0.06	0.17	-0.07	0.111	0.588	Unaltered group
PHC1	12p13.31	1.45	1.64	0.13	0.29	-0.19	0.111	0.588	Unaltered group
TST	22q12.3	2.45	2.15	0.27	0.39	0.3	0.111	0.588	Altered group
HGD	3q13.33	0.35	1.14	0.71	0.98	-0.78	0.111	0.588	Unaltered group
ADI1	2p25.3	2.76	2.66	0.09	0.17	0.1	0.111	0.588	Altered group
ARID4B	1q42.3	2.14	2.2	0.05	0.21	-0.06	0.111	0.588	Unaltered group
ADPGK	15q24.1	2.61	2.5	0.1	0.12	0.11	0.111	0.588	Altered group
OSBP2	22q12.2	0.16	0.56	0.27	0.63	-0.4	0.111	0.588	Unaltered group
SNORA67	17p13.1	3.03	2.92	0.09	0.26	0.1	0.111	0.589	Altered group
SHISA2	13q12.13	0.31	0.98	0.61	0.97	-0.67	0.111	0.589	Unaltered group
MRPS27	5q13.2	2.28	2.36	0.07	0.12	-0.08	0.112	0.59	Unaltered group
WIZ	19p13.12	2.32	2.21	0.1	0.29	0.11	0.112	0.59	Altered group
UBE3D	6q14.1	1.08	0.79	0.26	0.52	0.28	0.112	0.59	Altered group
PIK3CG	7q22.3	0.77	0.45	0.29	0.46	0.32	0.112	0.59	Altered group
ARFGEF2	20q13.13	2.46	2.15	0.27	0.23	0.3	0.112	0.59	Altered group
USP53	4q26	1.68	1.83	0.13	0.48	-0.15	0.112	0.59	Unaltered group
ABCB8	7q36.1	1.64	1.79	0.14	0.31	-0.15	0.112	0.591	Unaltered group
NEAT1	11q13.1	3.06	3.12	0.06	0.21	-0.06	0.112	0.591	Unaltered group
FGF7	15q21.2	0.69	1.27	0.53	0.81	-0.58	0.112	0.591	Unaltered group
IPO5P1	19p12	0.46	0.92	0.41	0.45	-0.46	0.112	0.591	Unaltered group
VRK3	19q13.33	2.43	2.18	0.23	0.15	0.25	0.112	0.591	Altered group
OSBPL9	1p32.3	2.05	2.32	0.17	0.17	-0.26	0.112	0.591	Unaltered group
FAM171B	2q32.1	1.52	0.68	0.76	0.67	0.84	0.112	0.592	Altered group
RTTN	18q22.2	0.51	1.14	0.57	0.47	-0.63	0.112	0.592	Unaltered group
SLC25A19	17q25.1	2.12	1.88	0.22	0.36	0.24	0.113	0.592	Altered group
MIR-7703/7703		2.62	2.49	0.12	0.18	0.13	0.113	0.592	Altered group
PSME2	14q12	2.62	2.49	0.12	0.18	0.13	0.113	0.592	Altered group
IFI27	14q32.12	3.34	3.09	0.22	0.28	0.25	0.113	0.592	Altered group
THNSL2	2p11.2	2.2	1.96	0.23	0.61	0.25	0.113	0.592	Altered group
PTPRE	10q26.2	1.61	1.44	0.16	0.38	0.17	0.113	0.593	Altered group
RBM38	20q13.31	2.26	1.84	0.38	0.49	0.42	0.113	0.593	Altered group
TRIP4	15q22.31	2.31	2.18	0.11	0.12	0.13	0.113	0.595	Altered group
[truncated: 13,483 more rows]

## Sheet: Proteome
Gene	Cytoband	Altered group	Unaltered group	Altered group	Unaltered group	Log Ratio	p-Value	q-Value	Higher expression in
NEBL	10p12.31	-2.44	0.06	0.09	1.66	-2.5	1.03e-15	9.79e-12	Unaltered group
ARHGEF37	5q32	-1.11	0.45	0.13	1.25	-1.56	1.47e-14	6.96e-11	Unaltered group
DAG1	3p21.31	-1.05	0.44	0.11	0.82	-1.49	3.13e-14	9.89e-11	Unaltered group
INHBB	2q14.2	-1.82	0.31	0.07	1.57	-2.13	4.31e-14	1.02e-10	Unaltered group
DCAF15	19p13.12	1.13	-0.4	0.07	1.37	1.53	9.48e-14	1.8e-10	Altered group
SCUBE2	11p15.4	-3.72	-0.48	0.29	3.29	-3.25	1.47e-13	2.32e-10	Unaltered group
RAB13	1q21.3	-1.45	-0.27	0.11	0.98	-1.17	8.5e-13	1.15e-09	Unaltered group
ESCO1	18q11.2	-1.96	-0.3	0	1.76	-1.66	1.15e-12	1.36e-09	Unaltered group
GDF15	19p13.11	-2.59	-0.64	0.17	2.26	-1.95	3.28e-12	3.45e-09	Unaltered group
PRSS1	7q34	-0.64	0.4	0.1	1.3	-1.04	9.94e-12	8.74e-09	Unaltered group
UBE3A	15q11.2	-0.86	0	0.09	0.78	-0.86	1.01e-11	8.74e-09	Unaltered group
ZAP70	2q11.2	1.29	-0.89	0.22	1.68	2.18	3e-11	2.37e-08	Altered group
MNS1	15q21.3	-1.44	0.14	0.11	1.8	-1.58	3.33e-11	2.43e-08	Unaltered group
AGMAT	1p36.21	1.45	-0.15	0.02	1.77	1.6	7.11e-11	4.82e-08	Altered group
FBH1	10p15.1	-1	-0.18	0.09	0.87	-0.82	1.13e-10	7.12e-08	Unaltered group
CRYZL1	21q22.11	-0.06	0.4	0.02	0.74	-0.46	6.01e-10	3.56e-07	Unaltered group
PYHIN1	1q23.1	0.52	-0.76	0.09	1.93	1.28	1.54e-09	8.61e-07	Altered group
MOB3B	9p21.2	-0.89	0.22	0.03	1.4	-1.11	1.81e-09	9.54e-07	Unaltered group
SLC44A4	6p21.33	-3.09	-0.46	0.18	2.6	-2.64	8.8e-09	4.392e-06	Unaltered group
KCTD3	1q41	-1.46	0	0.18	1.2	-1.46	1.14e-08	5.387e-06	Unaltered group
DIS3L	15q22.31	0.77	0.07	0.08	0.81	0.7	3.39e-08	1.53e-05	Altered group
NDUFA4L2	12q13.3	-3.25	-1.48	0.09	3.03	-1.77	6.62e-08	2.854e-05	Unaltered group
NWD2	4p14	1.49	-0.85	0.17	2.95	2.34	7.12e-08	2.933e-05	Altered group
CCL16	17q12	-1.18	0.86	0.16	1.75	-2.04	1.03e-07	4.078e-05	Unaltered group
IGFBP6	12q13.13	-0.3	0.81	0.18	1.7	-1.11	3.81e-07	0.0001387	Unaltered group
CILP2	19p13.11	-1.6	0.61	0.25	1.85	-2.21	3.9e-07	0.0001387	Unaltered group
SRPX2	Xq22.1	-2.65	0.02	0.41	2.49	-2.67	3.95e-07	0.0001387	Unaltered group
SPON2	4p16.3	-0.95	0.57	0.25	1.55	-1.51	6.42e-07	0.0002173	Unaltered group
TCL1A	14q32.13	2.89	-0.71	0.54	2.78	3.61	8.17e-07	0.000267	Altered group
PTPN7	1q32.1	1.28	-0.53	0.28	1.46	1.81	1.526e-06	0.0004821	Altered group
SAMHD1	20q11.23	1.47	-0.04	0.21	1.01	1.5	1.911e-06	0.0005843	Altered group
PSMB9	6p21.32	1.44	-0.35	0.26	1.22	1.8	2.064e-06	0.0005978	Altered group
CSRP2	12q21.2	-1.84	0.65	0.4	2.13	-2.49	2.081e-06	0.0005978	Unaltered group
TDP2	6p22.3	0.79	-0.36	0.18	0.91	1.16	2.328e-06	0.000649	Altered group
CASD1	7q21.3	-1.39	-0.06	0.01	2.2	-1.32	3.225e-06	0.0008734	Unaltered group
ITGAD	16p11.2	0.71	-0.08	0	1.63	0.79	3.481e-06	0.0009165	Altered group
GPRC5A	12p13.1	-3.26	-0.36	0.49	2.53	-2.91	3.818e-06	0.0009781	Unaltered group
IGSF8	1q23.2	-2.08	-0.73	0.24	1.34	-1.35	4.633e-06	0.001131	Unaltered group
PGR	11q22.1	-4.79	-1.42	0.57	2.93	-3.37	4.652e-06	0.001131	Unaltered group
UBE4B	1p36.22	0.43	0	0.08	0.63	0.42	4.839e-06	0.001147	Altered group
ALKBH3	11p11.2	-0.54	0.23	0.15	1.23	-0.77	5.373e-06	0.001242	Unaltered group
RNASE4	14q11.2	-1.64	0.35	0.34	1.72	-1.99	6.251e-06	0.001384	Unaltered group
REPS2	Xp22.2	-1.36	0.2	0.28	1.45	-1.55	6.363e-06	0.001384	Unaltered group
LPXN	11q12.1	1.36	-0.05	0.24	1.14	1.42	6.425e-06	0.001384	Altered group
CLSTN1	1p36.22	-1.8	0.16	0.34	1.67	-1.96	6.84e-06	0.001441	Unaltered group
TMC4	19q13.42	-2.12	-0.45	0.3	1.62	-1.66	7.199e-06	0.001483	Unaltered group
CDKL3	5q31.1	1.4	0.11	0.2	2.25	1.28	7.83e-06	0.001579	Altered group
ANO5	11p14.3	-1.09	0.18	0.13	1.35	-1.28	8.717e-06	0.001721	Unaltered group
AGR3	7p21.1	-2.59	-0.11	0.49	2.83	-2.48	9.646e-06	0.001853	Unaltered group
MAT2B	5q34	0.43	0.05	0.08	0.65	0.39	9.775e-06	0.001853	Altered group
RILP	17p13.3	1.03	0.23	0.06	1.2	0.8	1.026e-05	0.001906	Altered group
ABCC5	3q27.1	-1.06	0	0.14	1.74	-1.06	1.287e-05	0.002347	Unaltered group
MCCC2	5q13.2	-3.23	-1.25	0.39	1.92	-1.97	2.045e-05	0.003657	Unaltered group
TCEAL8	Xq22.1	0.59	-0.15	0.03	1.27	0.73	2.415e-05	0.004239	Altered group
HTRA1	10q26.13	-2.58	0.49	0.57	2.59	-3.07	2.546e-05	0.004387	Unaltered group
SCLT1	4q28.2	0.59	0.09	0.04	1.08	0.51	2.864e-05	0.004847	Altered group
GRB14	2q24.3	-2.51	-0.56	0.23	3.17	-1.95	3.808e-05	0.006333	Unaltered group
BIN3	8p21.3	-0.78	0.53	0.27	1.28	-1.31	4.039e-05	0.0066	Unaltered group
INTS4	11q14.1	0.57	0.18	0.08	0.41	0.39	5.05e-05	0.008112	Altered group
ZBTB8OS	1p35.1	-1.05	-0.22	0.18	0.9	-0.83	5.275e-05	0.008333	Unaltered group
TTC21B	2q24.3	-0.73	0.21	0.19	0.79	-0.93	6.319e-05	0.009819	Unaltered group
CBX6	22q13.1	-0.87	0.01	0.21	1.62	-0.88	6.634e-05	0.0101	Unaltered group
HEG1	3q21.2	-0.73	0.18	0.03	2.16	-0.92	8.098e-05	0.0115	Unaltered group
PTEN	10q23.31	-0.97	0.01	0.22	1.08	-0.98	8.135e-05	0.0115	Unaltered group
NHSL2	Xq13.1	-0.86	-0.01	0.21	1.12	-0.85	8.181e-05	0.0115	Unaltered group
HEPH	Xq12	-0.4	0.27	0.12	1.27	-0.67	8.194e-05	0.0115	Unaltered group
SAMD9	7q21.2	0.91	-0.19	0.26	1.41	1.11	8.226e-05	0.0115	Altered group
FER1L6	8q24.13	-0.73	0.1	0.06	1.16	-0.84	8.244e-05	0.0115	Unaltered group
NAT1	8p22	-2.78	-0.64	0.53	3.31	-2.14	8.434e-05	0.0116	Unaltered group
MYO1G	7p13	1.01	-0.29	0.28	1.28	1.29	8.684e-05	0.0118	Altered group
ENPP2	8q24.12	-0.15	0.74	0.23	1.55	-0.9	9.248e-05	0.0123	Unaltered group
RNF113A	Xq24	0.59	0.15	0.11	0.61	0.45	9.349e-05	0.0123	Altered group
SMPD3	16q22.1	-3.38	-1.58	0.36	2.83	-1.8	9.729e-05	0.0126	Unaltered group
NRP1	10p11.22	-0.57	0.56	0.27	1.3	-1.13	0.0001083	0.0139	Unaltered group
DMPK	19q13.32	0.78	-0.3	0.14	1.56	1.08	0.0001115	0.0141	Altered group
BTD	3p25.1	-0.69	0.58	0.3	1.47	-1.27	0.0001154	0.0144	Unaltered group
WIPF1	2q31.1	0.85	0.02	0.2	1	0.83	0.0001189	0.0146	Altered group
CBWD2	2q14.1	-0.65	0.11	0.17	0.75	-0.76	0.0001395	0.0168	Unaltered group
KSR1	17q11.2	0.5	-0.39	0.18	1.28	0.89	0.0001403	0.0168	Altered group
HTATIP2	11p15.1	0.88	-0.13	0.26	1.36	1	0.0001477	0.0175	Altered group
EFNA1	1q22	-1.66	0.07	0.4	1.77	-1.73	0.000151	0.0175	Unaltered group
MTA3	2p21	-1.5	-0.02	0.25	1.41	-1.48	0.0001513	0.0175	Unaltered group
STC1	8p21.2	-2.68	-0.6	0.5	2.33	-2.08	0.0001541	0.0176	Unaltered group
NOS1AP	1q23.3	-1.89	-0.02	0.44	1.88	-1.87	0.0001591	0.018	Unaltered group
MARVELD2	5q13.2	-1.3	-0.06	0.22	1.18	-1.24	0.0001864	0.0208	Unaltered group
MICAL1	6q21	0.45	-0.12	0.15	0.8	0.57	0.0002027	0.0223	Altered group
ZNF521	18q11.2	-1.59	-0.74	0.01	1.83	-0.84	0.0002055	0.0224	Unaltered group
SORBS3	8p21.3	-0.13	0.52	0.18	1.08	-0.65	0.0002606	0.0281	Unaltered group
HSPB7	1p36.13	-0.18	1.18	0.2	2.23	-1.36	0.0002929	0.0312	Unaltered group
QSOX1	1q25.2	-1.93	-0.25	0.42	1.71	-1.68	0.0003011	0.0312	Unaltered group
ERAP2	5q15	3.02	-0.45	0.77	2.68	3.47	0.0003026	0.0312	Altered group
SLC25A13	7q21.3	-0.98	-0.01	0.27	1.37	-0.97	0.0003049	0.0312	Unaltered group
CLSTN2	3q23	-3.92	-1.24	0.68	2.88	-2.69	0.000306	0.0312	Unaltered group
MSH3	5q14.1	-0.56	0.13	0.19	0.85	-0.7	0.0003181	0.0321	Unaltered group
COL2A1	12q13.11	-1.19	0.72	0.52	2.4	-1.91	0.0003413	0.034	Unaltered group
ACSF2	17q21.33	-0.69	0.15	0.24	1.71	-0.84	0.0003687	0.0364	Unaltered group
NAGK	2p13.3	1.11	0.17	0.22	0.8	0.94	0.0003862	0.0377	Altered group
NKAPD1	11q23.1	0.89	0.12	0.17	1.04	0.77	0.0003933	0.0379	Altered group
ZNF581	19q13.42	1.08	0.11	0.14	1.39	0.97	0.0003963	0.0379	Altered group
POMGNT2	3p22.1	-0.21	0.25	0.1	1.01	-0.46	0.0004137	0.039	Unaltered group
STK4	20q13.12	1.25	-0.06	0.28	0.84	1.31	0.000417	0.039	Altered group
KRT35	17q21.2	-0.91	0	0.14	1.34	-0.92	0.0004198	0.039	Unaltered group
FBXL15	10q24.32	-0.4	0.3	0.2	1.34	-0.69	0.0004265	0.0392	Unaltered group
SYTL4	Xq22.1	-2.22	0.13	0.54	1.73	-2.35	0.0004404	0.0401	Unaltered group
TMCO4	1p36.13	1.17	-0.02	0.29	1.01	1.19	0.0004531	0.0408	Altered group
UBTD2	5q35.1	-0.78	0.01	0.21	0.83	-0.79	0.000457	0.0408	Unaltered group
CD84	1q23.3	1.05	0.16	0.21	1.53	0.89	0.0004606	0.0408	Altered group
HLA-DMA	6p21.32	1.03	-0.45	0.3	1.51	1.48	0.0004658	0.0409	Altered group
COL4A2	13q34	-0.85	0.18	0.28	1.14	-1.03	0.0004817	0.0419	Unaltered group
DLG5	10q22.3	-1.34	-0.27	0.3	1.24	-1.08	0.0005357	0.0462	Unaltered group
NAA35	9q21.33	-0.18	0	0.03	0.54	-0.19	0.0005712	0.0488	Unaltered group
SLMAP	3p14.3	-1.24	-0.26	0.26	1.03	-0.97	0.0005763	0.0488	Unaltered group
LUM	12q21.33	-0.64	1.05	0.5	2.22	-1.7	0.0006757	0.0565	Unaltered group
GRAP2	22q13.1	1.1	-0.35	0.4	1.51	1.45	0.0006802	0.0565	Altered group
PTGES3	12q13.3	0.48	-0.17	0.19	0.79	0.65	0.0007234	0.0596	Altered group
ARHGEF26	3q25.2	-2.37	-0.18	0.51	1.37	-2.19	0.0007408	0.0605	Unaltered group
CORO7-PAM16	16p13.3	0.71	0.21	0.15	0.62	0.51	0.0007704	0.0624	Altered group
GLMP	1q22	-0.61	0.38	0.23	1.39	-0.99	0.0008488	0.0682	Unaltered group
TCF12	15q21.3	-0.5	0.35	0.22	0.73	-0.85	0.0009057	0.0721	Unaltered group
ADAMTS15	11q24.3	-2.22	-0.92	0.42	2.62	-1.29	0.0009858	0.0779	Unaltered group
SYNM	15q26.3	-2.07	-0.26	0.56	2.45	-1.81	0.001045	0.0819	Unaltered group
AP3D1	19p13.3	-0.4	0.1	0.16	0.66	-0.5	0.001065	0.0825	Unaltered group
CD3E	11q23.3	1.08	-1.1	0.3	1.96	2.18	0.001075	0.0825	Altered group
KRI1	19p13.2	0.97	-0.03	0.29	1	1	0.001081	0.0825	Altered group
WDR35	2p24.1	-0.74	0.04	0.24	0.97	-0.78	0.001088	0.0825	Unaltered group
SKP2	5p13.2	-1.46	-0.47	0.17	1.33	-0.99	0.001133	0.0852	Unaltered group
ZNF804B	7q21.13	-1.44	-0.05	0.23	1.94	-1.4	0.001149	0.0858	Unaltered group
IKZF1	7p12.2	1.25	-0.3	0.36	1.72	1.54	0.001179	0.087	Altered group
SLC12A2	5q23.3	-2.55	-0.25	0.67	2.38	-2.3	0.001193	0.087	Unaltered group
INTS2	17q23.2	0.51	0.05	0.14	0.56	0.46	0.001194	0.087	Altered group
NEFL	8p21.2	-2.79	0.15	0.86	2.76	-2.94	0.001239	0.0894	Unaltered group
PARD3B	2q33.3	-0.74	0.06	0.27	1.36	-0.8	0.001245	0.0894	Unaltered group
FAM204A	10q26.11	0.65	-0.24	0.15	1.51	0.89	0.001265	0.0902	Altered group
SH2D1A	Xq25	1.32	-1.55	0.77	2.17	2.87	0.001326	0.0936	Altered group
IFT122	3q21.3-q22.1	-1.5	0	0.36	0.83	-1.49	0.001337	0.0936	Unaltered group
PPT2	6p21.32	-1.25	-0.31	0.22	1	-0.94	0.001343	0.0936	Unaltered group
LONP2	16q12.1	-0.94	0.1	0.31	1.07	-1.04	0.001448	0.1	Unaltered group
CPXM2	10q26.13	-0.93	0.47	0.46	2.09	-1.4	0.001478	0.101	Unaltered group
FBXO3	11p13	-0.6	0.06	0.21	0.83	-0.66	0.001483	0.101	Unaltered group
TNFAIP8L3	15q21.2	-1.52	-0.03	0.47	1.77	-1.49	0.001509	0.101	Unaltered group
GRAP	17p11.2	1.05	0.26	0.25	0.95	0.79	0.001512	0.101	Altered group
MAOB	Xp11.3	-3.73	-0.23	0.97	2.8	-3.51	0.001515	0.101	Unaltered group
ATF1	12q13.12	1.09	-0.13	0.35	1.04	1.22	0.001528	0.101	Altered group
RNF31	14q12	-0.06	0.21	0.09	0.57	-0.27	0.001539	0.101	Unaltered group
PIP4P2	8q21.3	0.3	-0.28	0.01	1.4	0.58	0.001553	0.101	Altered group
ERMP1	9p24.1	-2.42	-0.73	0.5	1.64	-1.68	0.001562	0.101	Unaltered group
ZBTB45	19q13.43	-1.76	0.45	0.64	1.85	-2.2	0.001573	0.101	Unaltered group
COL4A1	13q34	-0.75	0.06	0.27	1.08	-0.81	0.001659	0.106	Unaltered group
RASSF5	1q32.1	1.45	-0.18	0.47	1.3	1.63	0.001718	0.109	Altered group
JCAD	10p11.23	-0.74	0.44	0.35	1.13	-1.17	0.001773	0.112	Unaltered group
E4F1	16p13.3	-0.7	0.16	0.2	0.94	-0.86	0.001793	0.113	Unaltered group
CTNND1	11q12.1	-0.81	0	0.23	0.65	-0.81	0.001828	0.114	Unaltered group
MB	22q12.3	-3.86	-1.24	0.83	2.94	-2.61	0.001843	0.114	Unaltered group
TNFRSF1A	12p13.31	-2.3	-0.01	0.52	1.77	-2.28	0.001885	0.116	Unaltered group
AGRN	1p36.33	-1.51	0.35	0.51	1.28	-1.86	0.001952	0.118	Unaltered group
CRTAC1	10q24.2	-0.74	0.32	0.35	1.29	-1.06	0.001955	0.118	Unaltered group
WNT5A	3p14.3	-2.71	-0.49	0.7	2.4	-2.22	0.001964	0.118	Unaltered group
STARD9	15q15.2	-0.66	-0.06	0.16	1.76	-0.6	0.001972	0.118	Unaltered group
CASP9	1p36.21	0.66	0.12	0.19	0.81	0.54	0.001988	0.119	Altered group
H3C15	1q21.2	-4.01	-0.67	0.53	3.7	-3.34	0.002008	0.119	Unaltered group
GP2	16p12.3	-3	-0.54	0.86	3.74	-2.47	0.002069	0.122	Unaltered group
RTF2	20q13.31	0.53	-0.07	0.21	0.91	0.6	0.002104	0.123	Altered group
ITGA11	15q23	-1.3	-0.07	0.43	1.74	-1.24	0.002122	0.123	Unaltered group
UCK1	9q34.13	0.62	0.21	0.15	0.88	0.41	0.002141	0.124	Altered group
IGFBP5	2q35	-3.07	-0.67	0.79	2.83	-2.4	0.002196	0.126	Unaltered group
PLXND1	3q22.1	-0.2	0.16	0.13	0.9	-0.36	0.002232	0.127	Unaltered group
MASP2	1p36.22	-0.86	0.64	0.36	1.67	-1.5	0.002251	0.128	Unaltered group
CASP1	11q22.3	1.46	0.03	0.42	1.12	1.44	0.00227	0.128	Altered group
RTN1	14q23.1	-0.09	-0.84	0.27	1.38	0.75	0.002283	0.128	Altered group
UFM1	13q13.3	0.9	0.24	0.23	1	0.66	0.002289	0.128	Altered group
NENF	1q32.3	-0.9	0.3	0.4	1.41	-1.2	0.002305	0.128	Unaltered group
PRCP	11q14	-0.85	0.28	0.36	1.18	-1.13	0.002316	0.128	Unaltered group
CD8A	2p11.2	0.65	-1.08	0.57	1.91	1.72	0.002446	0.134	Altered group
CPQ	8q22.1	-0.94	0.64	0.53	1.79	-1.58	0.002476	0.135	Unaltered group
SCP2	1p32.3	-0.93	0.08	0.35	1.28	-1.01	0.002522	0.136	Unaltered group
CFLAR	2q33.1	0.77	0.03	0.21	1.21	0.74	0.002531	0.136	Altered group
MME	3q25.2	-1.2	0.2	0.47	1.57	-1.4	0.002549	0.137	Unaltered group
HAPLN1	5q14.3	-3.38	-1.97	0.52	2.56	-1.41	0.002659	0.142	Unaltered group
APCS	1q23.2	-2.73	-0.28	0.83	2.82	-2.45	0.002673	0.142	Unaltered group
TRAPPC13	5q12.3	-0.32	0.31	0.2	0.56	-0.63	0.002737	0.144	Unaltered group
STAT1	2q32.2	1.19	-0.71	0.58	1.51	1.9	0.002785	0.146	Altered group
RBBP9	20p11.23	-0.38	0.24	0.23	1.07	-0.63	0.002809	0.146	Unaltered group
COL12A1	6q13-q14.1	-2.41	-0.15	0.74	2.22	-2.26	0.002836	0.147	Unaltered group
MYT1	20q13.33	-1.82	0.04	0.53	2.26	-1.86	0.002861	0.147	Unaltered group
CST4	20p11.21	-2.02	-0.62	0.41	2.47	-1.4	0.002883	0.148	Unaltered group
ZFYVE19	15q15.1	-0.82	0.14	0.31	0.89	-0.96	0.00303	0.154	Unaltered group
SYT1	12q21.2	-1.67	-0.6	0.34	2.79	-1.07	0.003062	0.154	Unaltered group
VTCN1	1p13.1-p12	-5.84	-0.94	1.42	3.01	-4.9	0.003076	0.154	Unaltered group
PDE5A	4q26	-1.62	-0.22	0.5	1.8	-1.4	0.003097	0.154	Unaltered group
INHBA	7p14.1	-2.74	0.07	0.86	2.07	-2.81	0.003098	0.154	Unaltered group
GALNT10	5q33.2	-1.37	0.09	0.48	1.43	-1.46	0.00311	0.154	Unaltered group
MUC5B	11p15.5	-5.92	-3.36	0.94	3.77	-2.56	0.00315	0.156	Unaltered group
TMEM26	10q21.2	-4.43	-3.04	0.24	3.88	-1.4	0.003204	0.157	Unaltered group
RALGAPA1	14q13.2	-0.59	0.11	0.25	0.85	-0.7	0.003219	0.157	Unaltered group
PTPN18	2q21.1	1.1	-0.05	0.38	1.15	1.14	0.003252	0.158	Altered group
FAM151B	5q14.1	-0.39	0.47	0.3	0.99	-0.85	0.003316	0.16	Unaltered group
GANC	15q15.1	-0.75	0.2	0.36	1.43	-0.96	0.003357	0.161	Unaltered group
COL16A1	1p35.2	-1.14	0.53	0.57	1.65	-1.68	0.00354	0.169	Unaltered group
ETS1	11q24.3	1.52	-0.44	0.59	1.26	1.96	0.003544	0.169	Altered group
VWA1	1p36.33	-0.76	0.45	0.41	1.16	-1.21	0.003577	0.17	Unaltered group
IGSF1	Xq25	-2.3	-0.55	0.34	2.36	-1.75	0.003599	0.17	Unaltered group
MSX2	5q35.2	-0.11	0.82	0.27	2.21	-0.93	0.003623	0.17	Unaltered group
PRR14	16p11.2	-0.83	0.38	0.39	0.99	-1.21	0.003692	0.172	Unaltered group
HOMEZ	14q11.2	-0.72	0.46	0.39	1.03	-1.18	0.003715	0.172	Unaltered group
ZDHHC20	13q12.11	0.4	-0.22	0.24	1.22	0.62	0.003723	0.172	Altered group
MRRF	9q33.2	-0.78	-0.03	0.27	0.97	-0.75	0.00377	0.173	Unaltered group
PRELP	1q32.1	-1.04	0.52	0.6	2.55	-1.55	0.003855	0.177	Unaltered group
EFHD2	1p36.21	1.68	0.04	0.5	1.06	1.64	0.003875	0.177	Altered group
LIMCH1	4p13	-1.48	-0.18	0.47	1.52	-1.3	0.003963	0.179	Unaltered group
HDAC11	3p25.1	-1.13	0.21	0.43	0.88	-1.33	0.003965	0.179	Unaltered group
FNBP1	9q34.11	1.25	-0.08	0.43	0.99	1.34	0.003998	0.18	Altered group
TMEM177	2q14.2	0.35	-0.01	0.05	1.08	0.36	0.004059	0.181	Altered group
EDIL3	5q14.3	-2.73	-0.61	0.76	2.32	-2.12	0.004124	0.184	Unaltered group
TGFB3	14q24.3	-0.97	0.36	0.5	1.66	-1.33	0.004492	0.199	Unaltered group
KCMF1	2p11.2	0.48	0.1	0.15	0.6	0.38	0.004526	0.199	Altered group
FANCD2	3p25.3	-1.81	-0.63	0.42	1.24	-1.18	0.004528	0.199	Unaltered group
ANKRD44	2q33.1	0.8	-0.13	0.33	0.88	0.93	0.004588	0.2	Altered group
CLIC2	Xq28	1.4	0.29	0.41	1.33	1.11	0.004643	0.202	Altered group
SRA1	5q31.3	-0.59	0.23	0.3	0.85	-0.83	0.004659	0.202	Unaltered group
NOXA1	9q34.3	-1.81	0.05	0.64	1.51	-1.86	0.004802	0.205	Unaltered group
MYO5C	15q21.2	-1.58	-0.34	0.47	1.54	-1.24	0.004803	0.205	Unaltered group
STYXL1	7q11.23	-0.75	0.67	0.27	3.31	-1.42	0.004829	0.205	Unaltered group
HSPH1	13q12.3	0.77	-0.51	0.49	1.65	1.28	0.004843	0.205	Altered group
DNAJC1	10p12.31	-2.57	-1.24	0.52	1.84	-1.33	0.004863	0.205	Unaltered group
COL27A1	9q32	-1.74	0.36	0.72	1.59	-2.1	0.004908	0.205	Unaltered group
SLC39A6	18q12.2	-1.58	-0.57	0.42	2.19	-1.01	0.004942	0.205	Unaltered group
IKBKE	1q32.1	0.6	-0.36	0.36	1.13	0.95	0.004945	0.205	Altered group
FN1	2q35	-1.74	0.49	0.75	1.65	-2.23	0.004951	0.205	Unaltered group
TMA16	4q32.2	-0.35	-0.06	0.06	1.06	-0.29	0.004959	0.205	Unaltered group
CA5B	Xp22.2	-1.15	-0.08	0.42	1.53	-1.07	0.005004	0.206	Unaltered group
BPIFB1	20q11.21	-4.3	-2.02	0.89	2.93	-2.29	0.005098	0.209	Unaltered group
ALDH4A1	1p36.13	-1.39	-0.02	0.52	1.74	-1.36	0.005121	0.209	Unaltered group
COL5A2	2q32.2	-1.63	0.09	0.66	2.2	-1.72	0.005135	0.209	Unaltered group
ITIH4	3p21.1	-1.37	0.62	0.74	2.12	-1.99	0.005165	0.209	Unaltered group
FMOD	1q32.1	-1.04	0.43	0.57	1.81	-1.47	0.00536	0.213	Unaltered group
KDM4B	19p13.3	-1.36	0.06	0.48	1.03	-1.41	0.005375	0.213	Unaltered group
ZSCAN18	19q13.43	-1.78	0.25	0.67	1.32	-2.04	0.005381	0.213	Unaltered group
ACSL1	4q35.1	0.74	0.05	0.27	1.83	0.69	0.005388	0.213	Altered group
AEBP1	7p13	-1.61	0.44	0.76	2.09	-2.05	0.005392	0.213	Unaltered group
MTR	1q43	-0.19	0.38	0.23	0.83	-0.56	0.005408	0.213	Unaltered group
PEBP4	8p21.3	-0.9	0.96	0.69	1.83	-1.86	0.005413	0.213	Unaltered group
MMP19	12q13.2	-0.81	0.5	0.49	1.38	-1.31	0.005512	0.216	Unaltered group
MAP1B	5q13.2	-1.12	-0.29	0.35	1.58	-0.84	0.005527	0.216	Unaltered group
RNASE1	14q11.2	-0.52	0.72	0.51	2.19	-1.24	0.005596	0.217	Unaltered group
UBXN10	1p36.12	-0.9	0.5	0.31	2.26	-1.39	0.005646	0.218	Unaltered group
SCRIB	8q24.3	-0.62	-0.1	0.22	0.93	-0.52	0.005673	0.219	Unaltered group
CD93	20p11.21	-0.61	0.74	0.51	1.44	-1.35	0.006061	0.233	Unaltered group
PSME3IP1	16q13	0.52	0.01	0.2	0.63	0.51	0.006087	0.233	Altered group
C2ORF76	2q14.2	-1.33	0.3	0.55	0.94	-1.63	0.006124	0.233	Unaltered group
SSNA1	9q34.3	-1.12	-0.04	0.44	1.49	-1.08	0.006271	0.238	Unaltered group
SPARCL1	4q22.1	-1.21	0.59	0.66	1.55	-1.79	0.006342	0.239	Unaltered group
WDR19	4p14	-0.92	0.01	0.36	1.02	-0.93	0.006378	0.24	Unaltered group
PER1	17p13.1	0.32	-0.93	0.53	2.11	1.24	0.006408	0.24	Altered group
HGD	3q13.33	-5.58	-2.21	1.27	3.29	-3.38	0.006476	0.241	Unaltered group
INPP1	2q32.2	0.86	-0.14	0.38	1.04	1	0.006514	0.241	Altered group
RPP25	15q24.2	1.45	-0.3	0.6	1.07	1.74	0.006526	0.241	Altered group
MUC1	1q22	-2.95	-0.45	0.92	2.19	-2.51	0.006536	0.241	Unaltered group
BTBD2	19p13.3	-0.73	0.27	0.37	0.83	-1	0.00661	0.243	Unaltered group
BCL9	1q21.2	-0.63	0.09	0.29	0.9	-0.72	0.006647	0.243	Unaltered group
KATNIP	16p12.1	-1.14	0.18	0.48	1.06	-1.32	0.006828	0.249	Unaltered group
CRCP	7q11.21	-0.24	0.18	0.18	0.85	-0.42	0.006878	0.25	Unaltered group
ERC1	12p13.33	-0.25	0.38	0.25	0.79	-0.63	0.006957	0.251	Unaltered group
CLSTN3	12p13.31	-1.99	-0.07	0.69	1.34	-1.92	0.006962	0.251	Unaltered group
MLKL	16q23.1	1.03	-0.42	0.54	1.2	1.45	0.007054	0.253	Altered group
SYCP2	20q13.33	-3.22	0	0.47	2	-3.21	0.00711	0.254	Unaltered group
ITGAL	16p11.2	1.48	-0.86	0.84	1.64	2.33	0.007131	0.254	Altered group
TAP2	6p21.32	1.43	-1.45	1.03	1.97	2.88	0.007215	0.255	Altered group
KERA	12q21.33	-2.27	0.21	1.01	3.05	-2.48	0.007219	0.255	Unaltered group
PTPRS	19p13.3	-0.41	0.38	0.33	1.13	-0.79	0.007237	0.255	Unaltered group
QPCTL	19q13.32	-0.97	0.03	0.39	1.01	-1.01	0.00735	0.258	Unaltered group
ANOS1	Xp22.31	-2.15	-0.04	0.78	1.68	-2.11	0.007374	0.258	Unaltered group
SCARF2	22q11.21	-0.51	0.6	0.25	2	-1.11	0.007539	0.261	Unaltered group
ANG	14q11.2	-1.43	0.8	0.85	1.93	-2.23	0.007543	0.261	Unaltered group
PTPN6	12p13.31	0.85	-0.12	0.37	0.92	0.97	0.007563	0.261	Altered group
ECM2	9q22.31	-3.03	-0.34	1.07	2.84	-2.69	0.007589	0.261	Unaltered group
CD209	19p13.2	2.31	0.72	0.49	2.02	1.59	0.007618	0.261	Altered group
CHD2	15q26.1	0.54	0	0.21	0.48	0.54	0.007647	0.261	Altered group
MEX3D	19p13.3	-0.38	0.28	0.28	0.89	-0.67	0.007651	0.261	Unaltered group
RAC2	22q13.1	1.57	-0.51	0.77	1.56	2.08	0.007681	0.261	Altered group
WAS	Xp11.23	1.22	-0.2	0.54	1.2	1.42	0.007744	0.262	Altered group
TFB2M	1q44	-1.02	0.01	0.42	1.24	-1.03	0.007871	0.265	Unaltered group
BGN	Xq28	-0.76	0.9	0.68	1.99	-1.66	0.007925	0.266	Unaltered group
FIBIN	11p14.2	-2.22	0.1	0.93	2.41	-2.32	0.008104	0.271	Unaltered group
LARS2	3p21.31	-0.72	0.09	0.32	0.83	-0.81	0.008207	0.273	Unaltered group
SNED1	2q37.3	-1.49	0.7	0.88	2.23	-2.19	0.008214	0.273	Unaltered group
ELOF1	19p13.2	0.78	0.02	0.33	1.31	0.76	0.008275	0.274	Altered group
MAP4K3	2p22.1	-0.39	0.14	0.22	0.59	-0.53	0.008345	0.275	Unaltered group
DNAH5	5p15.2	-0.93	-0.34	0.27	1.14	-0.59	0.008355	0.275	Unaltered group
PDGFC	4q32.1	-1.51	0.24	0.53	1.99	-1.74	0.008452	0.276	Unaltered group
CCN2	6q23.2	-2.08	0.06	0.84	1.93	-2.14	0.008457	0.276	Unaltered group
GIMAP8	7q36.1	1.57	-0.09	0.62	1.15	1.66	0.008485	0.276	Altered group
RCL1	9p24.1	0.56	-0.28	0.34	0.93	0.83	0.008537	0.276	Altered group
GRAMD4	22q13.31	-0.97	-0.43	0.19	1.52	-0.55	0.00854	0.276	Unaltered group
MAT1A	10q22.3	0.79	-2.9	0.99	3.14	3.69	0.008665	0.278	Altered group
PRR15L	17q21.32	-0.92	0.25	0.49	1.35	-1.17	0.008688	0.278	Unaltered group
KCNMA1	10q22.3	-0.7	-0.07	0.11	1.86	-0.63	0.008698	0.278	Unaltered group
TRAP1	16p13.3	-0.83	-0.04	0.35	1.23	-0.79	0.008717	0.278	Unaltered group
CLMN	14q32.13	-1.23	-0.24	0.42	1.22	-0.99	0.00874	0.278	Unaltered group
CTSF	11q13.2	-1.27	-0.32	0.43	1.62	-0.96	0.008776	0.278	Unaltered group
TAPBP	6p21.32	1.23	-0.96	0.84	1.66	2.19	0.008784	0.278	Altered group
PTGR1	9q31.3	-1.38	0.13	0.61	1.53	-1.51	0.008839	0.278	Unaltered group
TBL1X	Xp22.31-p22.2	-0.48	0.14	0.26	0.77	-0.62	0.008858	0.278	Unaltered group
DSTN	20p12.1	-0.85	0.27	0.45	1.12	-1.12	0.008871	0.278	Unaltered group
TAOK1	17q11.2	-0.85	-0.14	0.31	1.02	-0.71	0.008954	0.278	Unaltered group
ZNF540	19q13.13	-1.57	-0.15	0.29	1.78	-1.42	0.00896	0.278	Unaltered group
ANKRD49	11q21	1.12	0.37	0.23	0.9	0.75	0.009012	0.279	Altered group
OLFML2B	1q23.3	-1.15	0.41	0.66	1.84	-1.56	0.009028	0.279	Unaltered group
HLA-DPA1	6p21.32	0.47	-0.44	0.41	1.88	0.91	0.009073	0.279	Altered group
LOXL2	8p21.3	-2.02	0.42	0.98	2.22	-2.43	0.009244	0.284	Unaltered group
KDF1	1p36.11	-1.03	-0.27	0.34	1.27	-0.76	0.009316	0.284	Unaltered group
DDX27	20q13.13	1.04	-0.18	0.49	1.06	1.22	0.009334	0.284	Altered group
CTPS2	Xp22.2	-0.46	0.14	0.26	0.88	-0.6	0.009416	0.285	Unaltered group
DOCK8	9p24.3	1.05	-0.12	0.47	1.04	1.17	0.009418	0.285	Altered group
FCN1	9q34.3	0.24	-1.36	0.73	2.83	1.6	0.00957	0.289	Altered group
LACTB2	8q13.3	0.68	-0.02	0.32	1.12	0.7	0.009646	0.29	Altered group
WNK4	17q21.2	-2	-0.37	0.73	2.32	-1.63	0.009707	0.291	Unaltered group
FBLN2	3p25.1	-1.04	0.72	0.73	1.8	-1.76	0.00973	0.291	Unaltered group
SOD3	4p15.2	-0.41	0.57	0.45	2.21	-0.98	0.009781	0.292	Unaltered group
ACAA1	3p22.2	-1.03	0.18	0.5	1.16	-1.21	0.009937	0.295	Unaltered group
FHDC1	4q31.3	-2.58	-0.45	0.91	2.32	-2.13	0.009965	0.295	Unaltered group
RNF216	7p22.1	-0.54	0.38	0.38	0.88	-0.92	0.0101	0.298	Unaltered group
LCK	1p35.2	0.89	-0.67	0.3	1.81	1.56	0.0102	0.3	Altered group
PROM2	2q11.1	-2.21	-0.52	0.7	1.61	-1.69	0.0102	0.3	Unaltered group
CD4	12p13.31	1.12	-0.31	0.59	1.26	1.44	0.0103	0.3	Altered group
WDFY4	10q11.23	1.22	-0.11	0.53	1.01	1.33	0.0103	0.3	Altered group
NEDD4	15q21.3	-0.75	0.12	0.37	1	-0.87	0.0103	0.3	Unaltered group
CD9	12p13.31	-3.19	-0.48	1.05	1.73	-2.71	0.0104	0.3	Unaltered group
TGFB1I1	16p11.2	-0.95	0.59	0.66	1.69	-1.54	0.0104	0.301	Unaltered group
JAK3	19p13.11	0.76	-0.12	0.38	1.04	0.88	0.0105	0.301	Altered group
DCN	12q21.33	-1.09	0.99	0.9	2.47	-2.08	0.0106	0.301	Unaltered group
TCEAL4	Xq22.2	-1.62	0.04	0.7	1.64	-1.66	0.0106	0.301	Unaltered group
C1QTNF5	11q23.3	-2.97	0.02	1.23	2.68	-2.99	0.0106	0.301	Unaltered group
CSRP3	11p15.1	-2.48	0.05	1.08	2.73	-2.53	0.0106	0.301	Unaltered group
LRRC41	1p34.1-p33	-0.94	-0.13	0.37	1.14	-0.81	0.0106	0.301	Unaltered group
KIF13B	8p12	-1	-0.03	0.45	1.54	-0.97	0.0107	0.303	Unaltered group
NCBP3	17p13.2	0.58	0.06	0.23	0.68	0.52	0.0108	0.305	Altered group
OLFML3	1p13.2	-0.61	1.17	0.78	2.13	-1.77	0.0109	0.305	Unaltered group
IER3IP1	18q21.1	-1.52	-0.54	0.46	1.74	-0.97	0.011	0.309	Unaltered group
GALNT2	1q42.13	-1.03	-0.21	0.37	1.18	-0.82	0.0111	0.309	Unaltered group
IFRD2	3p21.31	-0.39	0.03	0.07	1.28	-0.43	0.0111	0.309	Unaltered group
LYPLAL1	1q41	-0.57	0.2	0.35	1.18	-0.77	0.0111	0.309	Unaltered group
NPNT	4q24	-2.73	-0.07	1.09	2.08	-2.67	0.0112	0.31	Unaltered group
ARHGEF1	19q13.2	0.77	-0.14	0.37	0.7	0.9	0.0113	0.311	Altered group
TBL3	16p13.3	0.46	-0.14	0.26	0.74	0.59	0.0113	0.311	Altered group
POC1B-GALNT4	12q21.33	-0.95	-0.06	0.41	1.35	-0.88	0.0114	0.312	Unaltered group
SUGT1	13q14.3	1.08	0.09	0.42	0.92	0.99	0.0114	0.312	Altered group
MCAM	11q23.3	-0.77	0.41	0.54	1.58	-1.18	0.0115	0.315	Unaltered group
GBP4	1p22.2	1.19	-0.96	0.89	1.7	2.15	0.0118	0.321	Altered group
SH3KBP1	Xp22.12	0.83	0.01	0.37	1.06	0.82	0.0119	0.322	Altered group
KIF7	15q26.1	-0.71	-0.08	0.28	1.97	-0.63	0.012	0.326	Unaltered group
ATP5ME	4p16.3	-0.65	0.13	0.36	1.02	-0.78	0.0121	0.328	Unaltered group
FHL5	6q16.1	-0.96	0.46	0.5	1.98	-1.42	0.0122	0.329	Unaltered group
PPP2R5E	14q23.2	-0.77	-0.06	0.31	0.73	-0.71	0.0123	0.329	Unaltered group
ASPN	9q22.31	-0.97	0.75	0.79	2.27	-1.73	0.0123	0.329	Unaltered group
ALDH18A1	10q24.1	-1.42	-0.22	0.52	1.13	-1.21	0.0124	0.332	Unaltered group
FAM114A1	4p14	-0.64	0.41	0.46	1.06	-1.05	0.0125	0.332	Unaltered group
SEPTIN1	16p11.2	1.64	-0.9	1.05	1.8	2.54	0.0125	0.332	Altered group
KIF16B	20p12.1	-1.22	-0.1	0.5	1.24	-1.12	0.0127	0.335	Unaltered group
DPP9	19p13.3	-0.51	0.16	0.3	0.76	-0.66	0.0127	0.335	Unaltered group
SERPINB9	6p25.2	1.4	-0.26	0.7	1.22	1.66	0.0128	0.337	Altered group
PTPRN2	7q36.3	-2.08	-0.85	0.37	2.59	-1.23	0.0128	0.337	Unaltered group
MIA3	1q41	-1.3	-0.36	0.44	1.21	-0.95	0.0129	0.338	Unaltered group
MPRIP	17p11.2	-0.29	0.41	0.33	1.01	-0.7	0.0129	0.338	Unaltered group
METTL16	17p13.3	0.57	0.12	0.2	0.59	0.44	0.0131	0.339	Altered group
COX20	1q44	1.21	0.11	0.36	1.32	1.1	0.0131	0.339	Altered group
CSNK1A1	5q32	-0.64	-0.06	0.27	0.76	-0.58	0.0131	0.339	Unaltered group
KIF26B	1q44	1.09	0.25	0.42	1.69	0.85	0.0132	0.341	Altered group
CLU	8p21.1	-2.73	-0.01	1.15	1.98	-2.72	0.0132	0.341	Unaltered group
TRERF1	6p21.1	-1.3	0.15	0.64	1.32	-1.45	0.0133	0.341	Unaltered group
CIB1	15q26.1	-1.44	0.01	0.65	1.53	-1.45	0.0133	0.342	Unaltered group
FYB1	5p13.1	1.21	-0.39	0.7	1.39	1.6	0.0135	0.346	Altered group
DENND10	10q26.11	-0.14	0.27	0.19	0.52	-0.42	0.0136	0.347	Unaltered group
TSPO	22q13.2	-0.45	0.05	0.15	1.95	-0.49	0.0138	0.35	Unaltered group
MPZL1	1q24.2	-1.97	-0.52	0.64	1.25	-1.45	0.0138	0.35	Unaltered group
PARP10	8q24.3	0.73	0.01	0.33	0.8	0.71	0.0139	0.35	Altered group
DOK3	5q35.3	0.94	0.03	0.41	0.95	0.91	0.0139	0.35	Altered group
TRIM14	9q22.33	0.28	-0.1	0.18	1.04	0.38	0.014	0.35	Altered group
LRP8	1p32.3	-0.6	0.59	0.56	1.48	-1.19	0.014	0.35	Unaltered group
PSMB8	6p21.32	0.98	-0.09	0.48	1	1.07	0.014	0.35	Altered group
SEPTIN6	Xq24	1	-0.14	0.51	1.08	1.14	0.014	0.35	Altered group
CST3	20p11.21	-1.35	0.03	0.63	1.56	-1.38	0.0141	0.35	Unaltered group
TRIM21	11p15.4	1.33	0.15	0.51	0.95	1.18	0.0141	0.35	Altered group
B4GALT2	1p34.1	0.58	0.21	0.08	1.1	0.37	0.0142	0.352	Altered group
CD63	12q13.2	-2	-0.68	0.64	1.96	-1.32	0.0144	0.354	Unaltered group
CLEC11A	19q13.33	-1.69	-0.17	0.74	2.43	-1.52	0.0145	0.354	Unaltered group
COL9A1	6q13	-0.95	0.13	0.54	2	-1.08	0.0145	0.354	Unaltered group
VBP1	Xq28	0.23	-0.1	0.16	0.89	0.33	0.0145	0.354	Altered group
FBXO28	1q42.11	-0.57	0.1	0.31	0.73	-0.67	0.0146	0.354	Unaltered group
RAB27B	18q21.2	-2.67	-0.38	1.03	2.17	-2.29	0.0146	0.354	Unaltered group
C4ORF33	4q28.2	-1.5	0.03	0.75	2.36	-1.53	0.0146	0.354	Unaltered group
CADM1	11q23.3	-1.93	-0.36	0.72	1.66	-1.56	0.0146	0.354	Unaltered group
WDR3	1p12	0.43	-0.25	0.32	0.87	0.68	0.0147	0.354	Altered group
LALBA	12q13.11	-13.32	-8.79	2.12	5.37	-4.53	0.0147	0.355	Unaltered group
TMOD2	15q21.2	0.86	0	0.42	1.31	0.85	0.0148	0.355	Altered group
MOB3C	1p33	0.24	-0.08	0.08	0.87	0.32	0.0148	0.355	Altered group
FGD2	6p21.2	1.22	0.03	0.53	0.93	1.2	0.0149	0.357	Altered group
SLC25A24	1p13.3	-0.06	0.42	0.24	1.13	-0.48	0.0151	0.359	Unaltered group
NR2C1	12q22	-2.28	-0.52	0.81	1.65	-1.76	0.0152	0.361	Unaltered group
KIAA1522	1p35.1	-0.54	0	0.27	0.87	-0.54	0.0152	0.361	Unaltered group
MBNL2	13q32.1	0.83	0.06	0.35	0.74	0.77	0.0153	0.361	Altered group
PDLIM7	5q35.3	-0.79	0.7	0.71	1.76	-1.48	0.0153	0.361	Unaltered group
ARSA	22q13.33	-1.56	-0.55	0.48	1.28	-1.01	0.0154	0.361	Unaltered group
C4A	6p21.33	-1.82	-0.15	0.8	2.18	-1.67	0.0154	0.361	Unaltered group
TRAPPC1	17p13.1	-0.34	0.22	0.27	0.67	-0.56	0.0155	0.361	Unaltered group
F11	4q35.2	-1.01	0.59	0.73	1.51	-1.6	0.0155	0.361	Unaltered group
GDE1	16p12.3	-0.99	0.28	0.48	1.55	-1.26	0.0155	0.361	Unaltered group
ANO10	3p22.1-p21.33	-1.78	-0.69	0.54	1.78	-1.08	0.0156	0.361	Unaltered group
PHYH	10p13	-2.15	-0.07	0.93	1.69	-2.08	0.0156	0.361	Unaltered group
CORO1A	16p11.2	0.99	-0.39	0.64	1.36	1.38	0.0156	0.361	Altered group
CHMP2B	3p11.2	-0.61	0.1	0.36	1.35	-0.71	0.0156	0.361	Unaltered group
BZW2	7p21.1	-1.18	-0.08	0.51	1.15	-1.1	0.0157	0.361	Unaltered group
C4B_2	6p21.3 alternate reference locus	-1.76	0.39	0.97	1.76	-2.15	0.0157	0.361	Unaltered group
ADA	20q13.12	1.76	-0.01	0.77	1.08	1.77	0.0158	0.361	Altered group
DMD	Xp21.2-p21.1	-0.01	0.47	0.23	1.41	-0.48	0.0158	0.361	Unaltered group
PYCR3	8q24.3	-1.37	-0.03	0.61	1.17	-1.35	0.0159	0.361	Unaltered group
HMCN1	1q25.3-q31.1	-0.69	0.8	0.71	1.77	-1.49	0.0159	0.361	Unaltered group
SH3BGRL	Xq21.1	-1.27	-0.02	0.61	1.69	-1.25	0.0159	0.361	Unaltered group
PTN	7q33	-4.4	-0.9	1.58	2.86	-3.5	0.016	0.362	Unaltered group
MFF	2q36.3	0.41	-0.22	0.31	0.84	0.63	0.0161	0.363	Altered group
MOB1A	2p13.1	0.6	-0.12	0.34	0.8	0.72	0.0162	0.363	Altered group
WDR36	5q22.1	0.41	-0.3	0.34	0.83	0.72	0.0162	0.363	Altered group
KHDC4	1q22	0.47	-0.08	0.26	0.59	0.55	0.0163	0.363	Altered group
APOL3	22q12.3	1.33	-0.94	1.03	1.81	2.27	0.0163	0.363	Altered group
SYDE1	19p13.12	-0.62	0.53	0.37	1.08	-1.15	0.0164	0.363	Unaltered group
ARHGAP25	2p13.3	1.49	-0.34	0.82	1.3	1.83	0.0164	0.363	Altered group
MFAP2	1p36.13	-0.94	0.26	0.59	1.7	-1.2	0.0164	0.363	Unaltered group
ASMTL	Xp22.3 and Yp11.3	-1.7	-0.14	0.71	1.26	-1.56	0.0164	0.363	Unaltered group
MGP	12p12.3	-3	-1.02	0.96	2.56	-1.98	0.0165	0.363	Unaltered group
ADGRG1	16q21	-1.21	-0.02	0.58	1.61	-1.19	0.0165	0.363	Unaltered group
COL4A3	2q36.3	-1.05	0.13	0.61	2.54	-1.17	0.0165	0.363	Unaltered group
PI4K2B	4p15.2	-0.53	-0.03	0.25	0.88	-0.5	0.0166	0.363	Unaltered group
WDR12	2q33.2	0.72	-0.19	0.43	0.98	0.91	0.0166	0.363	Altered group
CC2D2A	4p15.32	-0.42	0.38	0.22	1.49	-0.8	0.0166	0.363	Unaltered group
NRBP2	8q24.3	-0.66	0.25	0.44	1.01	-0.91	0.0167	0.363	Unaltered group
CEMIP	15q25.1	-1.46	0.09	0.53	1.66	-1.55	0.0167	0.363	Unaltered group
PROC	2q14.3	-0.93	0.77	0.79	1.55	-1.7	0.0168	0.363	Unaltered group
SLC44A1	9q31.1-q31.2	-1.87	-0.23	0.73	1.08	-1.65	0.0168	0.363	Unaltered group
NRDE2	14q32.11	0.05	0.29	0.12	0.67	-0.24	0.0169	0.363	Unaltered group
PES1	22q12.2	0.32	-0.37	0.34	1.01	0.69	0.0169	0.363	Altered group
AMBP	9q32	-0.65	0.75	0.67	1.48	-1.4	0.0169	0.363	Unaltered group
SIRT1	10q21.3	0.46	-0.07	0.26	0.68	0.53	0.0169	0.363	Altered group
SELENBP1	1q21.3	-1.79	0.38	1	1.89	-2.17	0.0169	0.363	Unaltered group
UNC5B	10q22.1	-0.76	0.55	0.63	1.46	-1.31	0.0172	0.367	Unaltered group
IGFBP2	2q35	-4.14	-1.18	1.35	2.34	-2.96	0.0172	0.367	Unaltered group
TIMP3	22q12.3	-2.78	-0.34	1.16	2.44	-2.45	0.0173	0.368	Unaltered group
POMK	8p11.21	-1.26	-0.08	0.41	1.33	-1.18	0.0174	0.37	Unaltered group
NOVA1	14q12	-2.98	-1.59	0.72	2.57	-1.39	0.0174	0.37	Unaltered group
NFKBIE	6p21.1	0.52	0.02	0.26	0.73	0.51	0.0175	0.371	Altered group
PDZD8	10q25.3-q26.11	-0.64	0.03	0.33	0.9	-0.67	0.0176	0.371	Unaltered group
CIC	19q13.2	-0.41	0.23	0.3	0.59	-0.64	0.0176	0.371	Unaltered group
CDH2	18q12.1	-2.6	-0.74	0.66	2.14	-1.86	0.0177	0.372	Unaltered group
FNDC1	6q25.3	-1.72	0.45	1.04	2.26	-2.17	0.0178	0.373	Unaltered group
HNRNPH2	Xq22.1	-0.46	0.29	0.36	0.73	-0.75	0.0178	0.373	Unaltered group
ADAMDEC1	8p21.2	-0.8	-2.54	0.92	3.17	1.74	0.018	0.376	Altered group
RAB8B	15q22.2	0.83	-0.26	0.53	1.19	1.1	0.0181	0.376	Altered group
CFHR1	1q31.3	-1.94	0.64	1.18	1.83	-2.58	0.0181	0.376	Unaltered group
NRBP1	2p23.3	0.36	0.08	0.15	0.62	0.28	0.0181	0.376	Altered group
CXCL14	5q31.1	-5.07	-2.01	1.49	3.43	-3.05	0.0182	0.377	Unaltered group
PTP4A2	1p35.2	-0.71	0.04	0.37	0.92	-0.75	0.0183	0.377	Unaltered group
IKZF3	17q12-q21.1	1.05	-1.11	1.01	1.81	2.15	0.0183	0.377	Altered group
ZEB1	10p11.22	-0.06	0.43	0.19	1.44	-0.49	0.0184	0.377	Unaltered group
LCP2	5q35.1	1.31	-0.23	0.7	1.04	1.54	0.0184	0.377	Altered group
DOK2	8p21.3	1.55	-0.41	0.92	1.52	1.96	0.0187	0.383	Altered group
MEX3C	18q21.2	-1.03	-0.39	0.17	1.33	-0.64	0.0188	0.383	Unaltered group
UGDH	4p14	-2.27	-0.44	0.92	2.3	-1.83	0.0189	0.386	Unaltered group
GSTA4	6p12.2	-2.44	-0.08	1.09	1.61	-2.36	0.019	0.386	Unaltered group
SNX27	1q21.3	-0.69	0.13	0.39	0.64	-0.82	0.019	0.386	Unaltered group
PSMB10	16q22.1	1.43	-0.3	0.8	1.16	1.73	0.0191	0.386	Altered group
TBC1D10C	11q13.2	1.13	-0.14	0.62	1.21	1.27	0.0192	0.386	Altered group
RICTOR	5p13.1	-0.4	0.06	0.23	0.52	-0.46	0.0192	0.386	Unaltered group
SCARB2	4q21.1	-1.34	-0.64	0.37	1.78	-0.7	0.0192	0.386	Unaltered group
PTPRC	1q31.3-q32.1	0.97	-0.84	0.87	1.66	1.81	0.0192	0.386	Altered group
APOL2	22q12.3	0.75	-0.23	0.49	1.28	0.98	0.0193	0.386	Altered group
GALM	2p22.1	0.9	0.37	0.28	1.28	0.53	0.0194	0.387	Altered group
ATP5PB	1p13.2	-0.48	0.02	0.27	1	-0.5	0.0194	0.387	Unaltered group
IMP4	2q21.1	0.51	-0.24	0.38	0.88	0.76	0.0195	0.387	Altered group
NRIP2	12p13.33	-0.58	0.52	0.28	1.71	-1.1	0.0198	0.392	Unaltered group
TXNL1	18q21.31	-0.74	0.26	0.48	0.8	-1	0.0198	0.392	Unaltered group
SMOC1	14q24.1	-2.94	-1.23	0.92	3.31	-1.71	0.0199	0.394	Unaltered group
TFAP2E	1p34.3	1.05	0.12	0.34	1.1	0.93	0.0199	0.394	Altered group
PLEKHO2	15q22.31	1.46	0.04	0.66	0.87	1.42	0.02	0.395	Altered group
NTMT1	9q34.11	-0.04	0.18	0.11	0.74	-0.22	0.0201	0.395	Unaltered group
EME1	17q21.33	-1.56	-0.06	0.38	1.88	-1.5	0.0203	0.398	Unaltered group
PRKAB2	1q21.1	-0.77	0.05	0.43	1.19	-0.83	0.0203	0.398	Unaltered group
COPS7A	12p13.31	-0.68	0.31	0.48	0.85	-0.99	0.0205	0.4	Unaltered group
NAGLU	17q21.2	-1.25	0.28	0.73	1.07	-1.53	0.0205	0.4	Unaltered group
UTP14A	Xq26.1	0.84	-0.13	0.47	0.82	0.97	0.0206	0.401	Altered group
CARHSP1	16p13.2	-0.94	0	0.46	0.88	-0.94	0.0209	0.406	Unaltered group
TRMT1	19p13.13	0.85	-0.35	0.58	0.87	1.2	0.021	0.408	Altered group
FMNL1	17q21.31	1.09	-0.29	0.68	1.17	1.39	0.0211	0.408	Altered group
RASGRF2	5q14.1	-1.7	0.35	0.73	1.92	-2.05	0.0212	0.41	Unaltered group
MGLL	3q21.3	-0.58	0.36	0.5	1.52	-0.94	0.0213	0.41	Unaltered group
EIF4A3	17q25.3	0.65	0.06	0.29	0.48	0.58	0.0214	0.41	Altered group
THBS2	6q27	-2.89	0.03	1.47	2.91	-2.92	0.0214	0.41	Unaltered group
GTF2B	1p22.2	0.56	0	0.28	0.59	0.56	0.0217	0.415	Altered group
NPM3	10q24.32	0.22	-0.8	0.54	1.47	1.02	0.0219	0.418	Altered group
NAV1	1q32.1	-1.2	-0.57	0.35	1.3	-0.64	0.022	0.418	Unaltered group
RABL6	9q34.3	-0.46	0.14	0.32	0.91	-0.6	0.022	0.418	Unaltered group
DOCK11	Xq24	0.72	0.1	0.33	0.92	0.62	0.022	0.418	Altered group
TMED3	15q25.1	-0.91	0.29	0.61	1.19	-1.2	0.0221	0.418	Unaltered group
RBX1	22q13.2	-0.17	0.22	0.21	0.57	-0.39	0.0222	0.418	Unaltered group
ARPC5	1q25.3	0.76	0.33	0.24	0.81	0.43	0.0222	0.418	Altered group
PDLIM2	8p21.3	0.04	0.5	0.25	1.1	-0.46	0.0222	0.418	Unaltered group
H1-1	6p22.2	-2.25	-0.5	0.94	2.72	-1.75	0.0223	0.418	Unaltered group
MINK1	17p13.2	0.54	0.15	0.22	0.73	0.4	0.0223	0.418	Altered group
KIAA1328	18q12.2	-0.53	0.28	0.35	1.61	-0.82	0.0224	0.42	Unaltered group
CACNB3	12q13.12	0.32	-0.07	0.19	1.4	0.39	0.0226	0.422	Altered group
LZTFL1	3p21.31	-1.2	0.05	0.65	1.43	-1.25	0.0232	0.432	Unaltered group
MAMDC2	9q21.12	-1.82	0.18	1.04	2.24	-2	0.0232	0.432	Unaltered group
COL5A3	19p13.2	-1.17	0.3	0.76	1.56	-1.47	0.0232	0.432	Unaltered group
CD48	1q23.3	1.25	-1.05	1.16	1.92	2.3	0.0236	0.437	Altered group
ATP8B1	18q21.31	-2.13	-0.94	0.64	1.61	-1.19	0.0236	0.437	Unaltered group
PEX5	12p13.31	-0.86	0.1	0.38	1.12	-0.96	0.0237	0.438	Unaltered group
DOCK2	5q35.1	1.19	-0.31	0.77	1.3	1.51	0.0238	0.438	Altered group
PAPSS2	10q23.2-q23.31	-3.06	-0.63	1.21	1.75	-2.43	0.0238	0.438	Unaltered group
ERCC3	2q14.3	0.41	0.06	0.2	0.6	0.35	0.0239	0.438	Altered group
CPZ	4p16.1	-0.96	0.54	0.78	1.58	-1.5	0.0239	0.439	Unaltered group
DNAJA3	16p13.3	-0.2	0.26	0.2	1.25	-0.46	0.024	0.439	Unaltered group
ARF4	3p14.3	-0.87	0	0.46	0.99	-0.87	0.0241	0.439	Unaltered group
ARMCX3	Xq22.1	-1.18	-0.24	0.51	1.25	-0.94	0.0241	0.439	Unaltered group
ARMH3	10q24.32	-0.48	-0.07	0.22	0.58	-0.41	0.0241	0.439	Unaltered group
PRMT6	1p13.3	0.43	-0.59	0.56	1.47	1.02	0.0243	0.439	Altered group
UROS	10q26.2	-0.93	0.19	0.57	0.86	-1.13	0.0243	0.439	Unaltered group
FAM177A1	14q13.2	-0.9	0.08	0.52	1.08	-0.99	0.0243	0.439	Unaltered group
SEMA3C	7q21.11	-1.63	-0.18	0.77	1.59	-1.46	0.0243	0.439	Unaltered group
RRBP1	20p12.1	-0.67	0.07	0.41	1.12	-0.74	0.0244	0.439	Unaltered group
KLHL5	4p14	-0.17	0.31	0.14	1.1	-0.48	0.0244	0.439	Unaltered group
RNGTT	6q15	0.77	-0.38	0.58	0.85	1.15	0.0246	0.441	Altered group
GSDMD	8q24.3	0.4	-0.08	0.27	0.92	0.48	0.0247	0.441	Altered group
FAM162A	3q21.1	-0.82	0.3	0.6	1.32	-1.13	0.0247	0.441	Unaltered group
IGF2	11p15.5	-0.78	0.8	0.85	1.92	-1.58	0.0248	0.442	Unaltered group
SMPDL3A	6q22.31	-1.17	-0.4	0.44	1.71	-0.77	0.0249	0.442	Unaltered group
NRDC	1p32.3	-0.02	-0.24	0.11	0.76	0.22	0.0249	0.442	Altered group
SH3BP1	22q13.1	0.87	-0.18	0.53	0.8	1.05	0.0249	0.442	Altered group
CD5	11q12.2	1.57	-0.97	0.87	1.92	2.54	0.025	0.442	Altered group
KNG1	3q27.3	-0.63	0.87	0.81	1.95	-1.5	0.025	0.442	Unaltered group
HLA-DPB1	6p21.32	0.94	-0.11	0.58	1.74	1.04	0.025	0.442	Altered group
ATP6V1G2	6p21.33	-2.36	-0.16	1.16	2.33	-2.2	0.0251	0.442	Unaltered group
HLA-E	6p22.1	1	-0.26	0.66	1.22	1.25	0.0251	0.442	Altered group
LSR	19q13.12	-1.96	-0.67	0.68	1.33	-1.3	0.0253	0.444	Unaltered group
CRAT	9q34.11	-3	-0.83	1.16	2.35	-2.18	0.0254	0.444	Unaltered group
MINPP1	10q23.2	-1.13	0.32	0.73	0.93	-1.45	0.0254	0.444	Unaltered group
CD151	11p15.5	-1.69	-0.41	0.7	1.64	-1.29	0.0254	0.444	Unaltered group
HEATR5A	14q12	-0.74	-0.02	0.38	0.74	-0.72	0.0257	0.445	Unaltered group
TUBB8	10p15.3	-1.33	-0.32	0.45	2.4	-1.01	0.0257	0.445	Unaltered group
MED12L	3q25.1	0.4	-0.15	0.31	1.6	0.55	0.0257	0.445	Altered group
SCAMP4	19p13.3	-0.53	0.03	0.31	1	-0.56	0.0257	0.445	Unaltered group
VTN	17q11.2	-1.53	-0.04	0.8	1.68	-1.49	0.0257	0.445	Unaltered group
TKTL2	4q32.2	-1.66	-0.27	0.79	2.44	-1.4	0.0258	0.446	Unaltered group
KIAA1217	10p12.2-p12.1	-0.81	0.26	0.56	0.9	-1.07	0.026	0.448	Unaltered group
MLF1	3q25.32	0.31	-0.27	0.18	1.44	0.58	0.026	0.448	Altered group
RABGAP1	9q33.2-q33.3	-0.52	-0.06	0.26	0.77	-0.46	0.0261	0.448	Unaltered group
CD74	5q33.1	1.07	-0.08	0.44	1.24	1.15	0.0263	0.452	Altered group
PLEKHA5	12p12.3	-0.76	0.22	0.52	0.94	-0.98	0.0264	0.452	Unaltered group
CYP51A1	7q21.2	-1.47	-0.46	0.56	1.49	-1.01	0.0265	0.452	Unaltered group
ATP10A	15q12	-3.3	-1.21	1.13	2.1	-2.09	0.0266	0.453	Unaltered group
MATN3	2p24.1	-1.33	0.58	1.02	1.75	-1.92	0.0267	0.453	Unaltered group
ZNF593	1p36.11	-0.76	-0.14	0.36	1.19	-0.62	0.0268	0.453	Unaltered group
LYPD3	19q13.31	-4.77	-1.5	1.71	2.59	-3.27	0.0268	0.453	Unaltered group
UBE2H	7q32.2	-0.99	-0.27	0.4	1.07	-0.72	0.0268	0.453	Unaltered group
SHTN1	10q25.3	-0.21	0.3	0.3	1.11	-0.51	0.0268	0.453	Unaltered group
SLC25A1	22q11.21	-1.75	-0.53	0.68	1.58	-1.22	0.0268	0.453	Unaltered group
SPECC1L	22q11.23	-0.85	0.11	0.5	0.65	-0.96	0.0273	0.458	Unaltered group
WWC3	Xp22.2	-0.97	0.02	0.55	1.19	-0.99	0.0273	0.458	Unaltered group
HSPG2	1p36.12	-0.82	0.77	0.85	1.42	-1.59	0.0273	0.458	Unaltered group
PCDH1	5q31.3	-1.42	-0.05	0.73	1.3	-1.37	0.0274	0.458	Unaltered group
TAPBPL	12p13.31	0.61	-0.64	0.7	1.89	1.24	0.0274	0.458	Altered group
SLC7A2	8p22	-4.39	-2.38	1.13	2.74	-2.01	0.0274	0.458	Unaltered group
FYCO1	3p21.31	-1	0.26	0.68	1.26	-1.26	0.0278	0.461	Unaltered group
ERBB2	17q12	-5.3	-3.28	1.15	3.14	-2.02	0.0278	0.461	Unaltered group
FECH	18q21.31	-0.4	0.58	0.53	1	-0.98	0.0278	0.461	Unaltered group
PTPRE	10q26.2	1.38	-0.09	0.76	0.93	1.47	0.0279	0.461	Altered group
PHKA2	Xp22.13	-0.25	0.08	0.2	0.81	-0.33	0.0279	0.461	Unaltered group
EMSY	11q13.5	-0.23	0.13	0.21	0.68	-0.36	0.0281	0.463	Unaltered group
KIAA0513	16q24.1	0.69	0.06	0.36	0.97	0.63	0.0282	0.465	Altered group
IL16	15q25.1	1.55	-0.21	0.94	1.39	1.76	0.0283	0.465	Altered group
MYLK	3q21.1	-0.81	0.48	0.72	1.62	-1.29	0.0283	0.465	Unaltered group
DUSP4	8p12	-2.57	-0.23	0.93	2.19	-2.34	0.0284	0.465	Unaltered group
ACAP1	17p13.1	1.23	-0.67	1.02	1.61	1.9	0.0284	0.465	Altered group
OMA1	1p32.2-p32.1	-1.06	-0.62	0.12	1.55	-0.44	0.0285	0.465	Unaltered group
DDX10	11q22.3	0.53	-0.21	0.41	0.86	0.74	0.0286	0.465	Altered group
PDLIM3	4q35.1	-1.35	0.15	0.82	1.55	-1.49	0.0286	0.465	Unaltered group
LAD1	1q32.1	0.05	-1.45	0.86	2.31	1.5	0.0287	0.465	Altered group
PARS2	1p32.3	-0.27	0.11	0.22	0.85	-0.38	0.0287	0.465	Unaltered group
GPC4	Xq26.2	-2.42	-0.65	0.97	1.78	-1.77	0.0287	0.465	Unaltered group
COL11A1	1p21.1	-2.52	-0.15	1.3	2.44	-2.37	0.0287	0.465	Unaltered group
COL3A1	2q32.2	-0.71	0.62	0.77	2.1	-1.33	0.0289	0.467	Unaltered group
CLEC16A	16p13.13	0.04	0.39	0.2	0.65	-0.35	0.029	0.467	Unaltered group
SMARCC2	12q13.2	0.61	0.18	0.25	0.62	0.44	0.029	0.467	Altered group
C1QTNF3	5p13.2	-2.16	0	1.23	3.08	-2.15	0.0292	0.469	Unaltered group
CYB5R1	1q32.1	-1.31	-0.04	0.71	1.38	-1.28	0.0293	0.47	Unaltered group
CEACAM1	19q13.2	-0.65	-0.29	0.19	1.24	-0.36	0.0295	0.472	Unaltered group
WTIP	19q13.11	-0.77	0.63	0.78	1.54	-1.4	0.0295	0.472	Unaltered group
EVI2B	17q11.2	1.02	-0.7	0.95	1.73	1.72	0.0296	0.472	Altered group
LPCAT1	5p15.33	-1.58	-0.69	0.52	1.54	-0.9	0.0297	0.473	Unaltered group
ALG5	13q13.3	0.3	-0.62	0.53	1.35	0.92	0.0298	0.473	Altered group
SLX9		0.7	-0.34	0.58	1.01	1.05	0.0299	0.473	Altered group
TCEAL1	Xq22.2	-1.67	-0.23	0.82	1.98	-1.44	0.03	0.473	Unaltered group
RHBDD1	2q36.3	-1.18	-0.51	0.31	1.28	-0.67	0.03	0.473	Unaltered group
TPRN	9q34.3	-1.08	0.1	0.67	1.48	-1.18	0.03	0.473	Unaltered group
LY75-CD302	2q24.2	0.45	-0.45	0.52	1.47	0.9	0.0301	0.473	Altered group
EML4	2p21	0.56	-0.15	0.4	0.84	0.71	0.0301	0.473	Altered group
PLCL2	3p24.3	1.2	-0.07	0.7	1.14	1.27	0.0302	0.474	Altered group
KCTD21	11q14.1	-0.46	0.39	0.48	1.1	-0.85	0.0303	0.474	Unaltered group
ARAP2	4p14	1.81	-0.1	1.04	1.5	1.91	0.0303	0.474	Altered group
PRMT7	16q22.1	-0.85	0.04	0.33	0.74	-0.89	0.0303	0.474	Unaltered group
STAU2	8q21.11	-0.38	0.23	0.35	0.95	-0.61	0.0303	0.474	Unaltered group
KRR1	12q21.2	1.27	0.05	0.66	0.86	1.22	0.0305	0.475	Altered group
UTRN	6q24.2	-0.44	0.46	0.5	0.95	-0.9	0.0308	0.479	Unaltered group
ARHGAP45	19p13.3	1.16	-0.21	0.75	1.13	1.36	0.0309	0.479	Altered group
CLPTM1	19q13.32	-1.08	-0.68	0.23	1.3	-0.4	0.0309	0.479	Unaltered group
ACAN	15q26.1	-1.54	0.16	0.97	2.02	-1.71	0.031	0.479	Unaltered group
PSMB7	9q33.3	-0.33	0.36	0.39	0.75	-0.69	0.0312	0.479	Unaltered group
PDK3	Xp22.11	-1.19	-0.21	0.56	1.2	-0.98	0.0312	0.479	Unaltered group
BTK	Xq22.1	1.1	-0.03	0.63	1.11	1.13	0.0313	0.479	Altered group
ATP1B1	1q24.2	-2.44	-0.62	1.02	1.86	-1.81	0.0313	0.479	Unaltered group
NFYC	1p34.2	0.62	0.17	0.26	0.64	0.45	0.0313	0.479	Altered group
PALLD	4q32.3	-1.46	0.49	1.08	1.72	-1.95	0.0313	0.479	Unaltered group
FOXK2	17q25.3	0.44	-0.03	0.27	0.66	0.46	0.0313	0.479	Altered group
CNTNAP4	16q23.1	-0.95	0.2	0.66	1.48	-1.15	0.0314	0.479	Unaltered group
GRAMD1A	19q13.11	-1.43	-0.62	0.48	1.32	-0.81	0.0314	0.479	Unaltered group
GTF2F1	19p13.3	0.56	-0.12	0.38	0.69	0.68	0.0314	0.479	Altered group
ADPGK	15q24.1	1.36	0.17	0.64	0.75	1.19	0.0317	0.483	Altered group
AP3B2	15q25.2	-0.59	-2.32	1.02	2.69	1.73	0.0319	0.483	Altered group
PCYOX1L	5q32	-0.74	0.15	0.51	1.17	-0.88	0.0319	0.483	Unaltered group
DNAJB6	7q36.3	0.07	-0.87	0.55	1.47	0.94	0.0319	0.483	Altered group
CEP41	7q32.2	-1.28	-0.07	0.67	1	-1.21	0.032	0.484	Unaltered group
CCNL1	3q25.31	-1.01	0.16	0.65	1.04	-1.17	0.0322	0.485	Unaltered group
THBS1	15q14	-3.85	-1.1	1.57	3.12	-2.75	0.0322	0.485	Unaltered group
B4GALT1	9p21.1	-1.38	-0.4	0.57	1.36	-0.98	0.0323	0.485	Unaltered group
ZFYVE9	1p32.3	-0.56	0.23	0.45	0.8	-0.79	0.0324	0.485	Unaltered group
GPCPD1	20p12.3	-0.76	-0.3	0.27	1.09	-0.45	0.0324	0.485	Unaltered group
CRABP2	1q23.1	-1.99	0.09	1.17	1.88	-2.08	0.0325	0.486	Unaltered group
MAP9	4q32.1	-1.43	-0.1	0.76	1.37	-1.34	0.0326	0.486	Unaltered group
COTL1	16q24.1	0.52	-0.41	0.55	1.31	0.93	0.0326	0.486	Altered group
MAN1A1	6q22.31	-0.82	0.12	0.55	1.21	-0.94	0.0327	0.486	Unaltered group
TRIO	5p15.2	-0.85	0.11	0.53	0.72	-0.96	0.0328	0.486	Unaltered group
GAS6	13q34	-0.34	0.53	0.52	1.41	-0.87	0.0329	0.486	Unaltered group
PRKAR1A	17q24.2	0.97	0.06	0.52	1.08	0.9	0.0329	0.486	Altered group
SASH3	Xq26.1	1.21	-0.22	0.8	1.14	1.42	0.0329	0.486	Altered group
CFHR2	1q31.3	-1.37	0.64	1.14	2.05	-2.01	0.0329	0.486	Unaltered group
SOX13	1q32.1	-1.51	-0.1	0.79	1.06	-1.41	0.0332	0.488	Unaltered group
DNAJC9	10q22.2	1.13	-0.27	0.78	1.02	1.4	0.0332	0.488	Altered group
PRKCH	14q23.1	0.71	-0.31	0.42	1.18	1.02	0.0333	0.488	Altered group
PODN	1p32.3	-0.87	0.9	1.03	2.02	-1.77	0.0333	0.488	Unaltered group
DDX23	12q13.12	0.64	0.18	0.27	0.49	0.47	0.0333	0.488	Altered group
TPI1	12p13.31	-0.79	0.14	0.53	0.86	-0.92	0.0334	0.488	Unaltered group
MRI1	19p13.13	-1.03	0.14	0.67	1.19	-1.17	0.0334	0.488	Unaltered group
SIN3A	15q24.2	0.42	-0.04	0.27	0.56	0.46	0.0335	0.488	Altered group
MAPK3	16p11.2	-0.37	0.45	0.48	0.92	-0.83	0.0335	0.488	Unaltered group
AP2B1	17q12	0.05	0.37	0.2	0.55	-0.33	0.0336	0.488	Unaltered group
RAB30	11q14.1	-2.85	-0.54	1.3	1.79	-2.32	0.0336	0.488	Unaltered group
CXORF38	Xp11.4	0.73	-0.1	0.47	0.83	0.82	0.0336	0.488	Altered group
IMPACT	18q11.2	-1.13	0.09	0.69	1.01	-1.22	0.0337	0.488	Unaltered group
RAB3B	1p32.3	-3.41	-0.51	1.16	2.58	-2.9	0.0339	0.491	Unaltered group
TAP1	6p21.32	1.03	-1.34	1.34	1.89	2.37	0.034	0.491	Altered group
UGGT2	13q32.1	-0.33	0.23	0.34	0.91	-0.56	0.0341	0.491	Unaltered group
GBP5	1p22.2	1.23	-1.5	1.55	2.29	2.73	0.0341	0.491	Altered group
LMNA	1q22	-0.46	0.52	0.57	1	-0.98	0.0343	0.494	Unaltered group
PLEK	2p14	1.18	-0.29	0.84	1.36	1.46	0.0347	0.497	Altered group
LOX	5q23.1	-1.05	0.71	1.03	2.04	-1.76	0.0347	0.497	Unaltered group
IGFBP4	17q21.2	-0.91	-0.07	0.52	1.71	-0.84	0.0348	0.497	Unaltered group
MED20	6p21.1	0.46	0.05	0.24	0.54	0.41	0.0348	0.497	Altered group
VPS13B	8q22.2	-0.21	0.25	0.27	0.58	-0.46	0.035	0.497	Unaltered group
TK1	17q25.3	0.21	-0.8	0.62	1.78	1.02	0.035	0.497	Altered group
DPF2	11q13.1	0.45	0.03	0.25	0.54	0.42	0.0351	0.497	Altered group
CSK	15q24.1	1.39	0.08	0.74	0.77	1.31	0.0352	0.497	Altered group
TNFAIP6	2q23.3	-1.73	0.45	1.27	2.09	-2.19	0.0352	0.497	Unaltered group
ADAM10	15q21.3	-1.31	-0.34	0.58	1.19	-0.97	0.0352	0.497	Unaltered group
TMEM106B	7p21.3	-1.78	-0.55	0.72	1.42	-1.23	0.0353	0.497	Unaltered group
ITGA4	2q31.3	1.14	0.14	0.58	0.95	1	0.0354	0.497	Altered group
OTUD7B	1q21.2	-0.89	-0.19	0.42	0.99	-0.7	0.0354	0.497	Unaltered group
HLA-DMB	6p21.32	0.46	-0.06	0.32	1.33	0.52	0.0354	0.497	Altered group
FST	5q11.2	-3.08	-0.12	1.72	2.93	-2.96	0.0354	0.497	Unaltered group
RNF130	5q35.3	0.85	-0.19	0.62	1.31	1.04	0.0355	0.497	Altered group
NOA1	4q12	-0.79	-0.03	0.46	0.97	-0.77	0.0355	0.497	Unaltered group
CHCHD2	7p11.2	-0.17	0.49	0.4	1.03	-0.67	0.0355	0.497	Unaltered group
ETNK2	1q32.1	-1.74	-0.36	0.81	1.43	-1.39	0.0356	0.497	Unaltered group
EVI5	1p22.1	-0.57	0.14	0.42	0.74	-0.71	0.0356	0.497	Unaltered group
FAM136A	2p13.3	1.34	-0.22	0.88	1	1.56	0.0358	0.499	Altered group
COL8A2	1p34.3	-2.12	-0.19	1.14	2.14	-1.93	0.0358	0.499	Unaltered group
EHBP1L1	11q13.1	0.86	0.17	0.4	0.66	0.69	0.0359	0.499	Altered group
NCAM1	11q23.2	-1.95	-0.71	0.76	2.03	-1.24	0.036	0.5	Unaltered group
NOTCH3	19p13.12	-1.1	0.27	0.78	1.02	-1.37	0.0361	0.5	Unaltered group
PLXDC2	10p12.31	-1.14	0.63	1.04	1.73	-1.77	0.0362	0.5	Unaltered group
PIGR	1q32.1	-3.16	-0.82	1.42	3.3	-2.35	0.0363	0.5	Unaltered group
ELMOD2	4q31.1	-1.84	-0.5	0.8	1.47	-1.35	0.0363	0.5	Unaltered group
BIN2	12q13.13	1.06	-0.38	0.84	1.31	1.44	0.0364	0.5	Altered group
FIS1	7q22.1	-1.06	0.18	0.74	1.42	-1.24	0.0365	0.5	Unaltered group
C15ORF39	15q24.2	1.26	-0.3	0.89	0.99	1.55	0.0365	0.5	Altered group
EZR	6q25.3	0.85	-0.27	0.66	1.13	1.11	0.0366	0.5	Altered group
INPP5D	2q37.1	1.33	-0.16	0.86	1.12	1.48	0.0366	0.5	Altered group
ATP5MG	11q23.3	-0.92	0.46	0.81	1.37	-1.37	0.0366	0.5	Unaltered group
TUSC1	9p21.2	-0.43	0.07	0.31	1.33	-0.49	0.0366	0.5	Unaltered group
ISG20	15q26.1	1.29	-1.1	1.38	1.89	2.39	0.0366	0.5	Altered group
RNASEH2B	13q14.3	1.15	-0.05	0.69	0.8	1.21	0.0368	0.501	Altered group
VANGL1	1p13.1	-1.25	-0.62	0.39	1.3	-0.63	0.037	0.501	Unaltered group
GPATCH11	2p22.2	0.78	-0.57	0.79	1.21	1.34	0.037	0.501	Altered group
PCOLCE	7q22.1	-1.11	0.68	1.06	1.91	-1.79	0.037	0.501	Unaltered group
PTP4A1	6q12	-1.48	-0.16	0.77	1.12	-1.32	0.037	0.501	Unaltered group
HMGCS1	5p12	-1.3	-0.66	0.39	1.99	-0.64	0.0372	0.502	Unaltered group
PTGFRN	1p13.1	-1.06	0.11	0.69	1.19	-1.16	0.0372	0.502	Unaltered group
USP42	7p22.1	1.22	-0.12	0.78	0.96	1.34	0.0373	0.502	Altered group
BUD31	7q22.1	0.44	-0.06	0.3	0.66	0.5	0.0375	0.502	Altered group
ZNF746	7q36.1	-0.48	0.22	0.43	1.9	-0.7	0.0376	0.502	Unaltered group
DIP2A	21q22.3	-0.55	0.09	0.38	0.67	-0.64	0.0377	0.502	Unaltered group
RYR3	15q13.3-q14	-1.47	0.18	0.41	1.65	-1.65	0.0377	0.502	Unaltered group
FRS2	12q15	-1.46	0.27	0.75	1.77	-1.73	0.0377	0.502	Unaltered group
EPB41L5	2q14.2	-0.91	-0.11	0.5	1.27	-0.8	0.0377	0.502	Unaltered group
TYMP	22q13.33	0.75	-0.25	0.6	1.08	1	0.0378	0.502	Altered group
CDPF1	22q13.31	-0.91	-0.19	0.21	1.15	-0.71	0.0378	0.502	Unaltered group
TENM3	4q34.3-q35.1	-1.32	-0.15	0.55	1.62	-1.17	0.0378	0.502	Unaltered group
SELENOP	5p12	-0.92	0.46	0.82	1.45	-1.38	0.0378	0.502	Unaltered group
F12	5q35.3	-0.42	0.6	0.64	1.69	-1.02	0.0379	0.502	Unaltered group
CLC	19q13.2	0.92	-1.04	1.22	3.47	1.96	0.0379	0.502	Altered group
CACNA2D2	3p21.31	-1.64	-1.07	0.34	1.95	-0.57	0.038	0.502	Unaltered group
SUDS3	12q24.23	0.36	0.08	0.18	0.55	0.28	0.038	0.502	Altered group
TRIM33	1p13.2	0.97	-1.01	1.18	2	1.97	0.0381	0.502	Altered group
COL1A2	7q21.3	-0.9	0.47	0.85	2.17	-1.37	0.0381	0.502	Unaltered group
IPCEF1	6q25.2	1.22	-0.04	0.56	1.27	1.25	0.0381	0.502	Altered group
IRGQ	19q13.31	-0.63	0.2	0.49	0.71	-0.83	0.0382	0.502	Unaltered group
NBN	8q21.3	0.78	0.25	0.32	0.65	0.53	0.0383	0.502	Altered group
SMOC2	6q27	-3.01	-0.8	1.33	2.48	-2.21	0.0384	0.503	Unaltered group
PSME2	14q12	0.35	-0.33	0.42	1.11	0.68	0.0384	0.503	Altered group
ENAH	1q42.12	-0.9	0.15	0.63	0.97	-1.05	0.0385	0.503	Unaltered group
UTP18	17q21.33	0.69	-0.25	0.56	0.8	0.94	0.0385	0.503	Altered group
GRK6	5q35.3	0.52	-0.4	0.56	1.06	0.92	0.0387	0.504	Altered group
DDX52	17q12	0.6	-0.14	0.45	0.96	0.74	0.0387	0.504	Altered group
DHX30	3p21.31	-0.71	-0.03	0.41	0.77	-0.68	0.0388	0.504	Unaltered group
KIAA1671	22q11.23	-0.75	-0.23	0.33	0.96	-0.52	0.0388	0.504	Unaltered group
IDUA	4p16.3	-1.87	-0.22	0.97	1.13	-1.65	0.039	0.504	Unaltered group
ZNF559-ZNF177	19p13.2	-1.62	-0.55	0.5	1.09	-1.07	0.039	0.504	Unaltered group
AGA	4q34.3	-0.95	-0.11	0.53	1.45	-0.84	0.039	0.504	Unaltered group
CRLF3	17q11.2	0.63	-0.26	0.54	1.14	0.89	0.039	0.504	Altered group
MANBA	4q24	-2.53	-0.79	1.03	1.37	-1.74	0.0392	0.505	Unaltered group
MFGE8	15q26.1	-1.75	0.06	1.11	2.16	-1.82	0.0392	0.505	Unaltered group
CD320	19p13.2	0.74	-0.38	0.32	1.6	1.12	0.0393	0.505	Altered group
IGBP1	Xq13.1	-0.43	0.18	0.37	0.66	-0.61	0.0393	0.505	Unaltered group
KEAP1	19p13.2	0.46	-0.17	0.39	1.02	0.63	0.0394	0.505	Altered group
PRKCB	16p12.2-p12.1	1.11	-0.52	0.97	1.41	1.63	0.0395	0.505	Altered group
SPA17	11q24.2	-1.08	-0.39	0.34	1.49	-0.68	0.0395	0.505	Unaltered group
ABI3	17q21.32	1.29	0.03	0.75	0.86	1.27	0.0396	0.505	Altered group
SGCE	7q21.3	-0.61	0.35	0.6	1.44	-0.96	0.0396	0.505	Unaltered group
CPSF1	8q24.3	0.37	-0.03	0.24	0.51	0.39	0.0397	0.505	Altered group
SUFU	10q24.32	-0.49	0.38	0.52	0.86	-0.87	0.0397	0.505	Unaltered group
CBR1	21q22.12	1.21	0.28	0.57	1.2	0.93	0.0399	0.506	Altered group
GREM2	1q43	-1.34	1.06	1.45	2.4	-2.39	0.0399	0.506	Unaltered group
RAP1GDS1	4q23	-1.6	-0.36	0.55	1.43	-1.24	0.0399	0.506	Unaltered group
NEK1	4q33	-0.48	0.07	0.35	0.82	-0.56	0.0402	0.508	Unaltered group
CCDC85B	11q13.1	-0.85	0.27	0.46	0.78	-1.12	0.0403	0.509	Unaltered group
NFIX	19p13.13	0.92	-0.43	0.83	1.65	1.35	0.0404	0.509	Altered group
NOB1	16q22.1	0.67	-0.36	0.62	0.92	1.03	0.0405	0.509	Altered group
MIB1	18q11.2	-0.03	0.23	0.17	0.52	-0.26	0.0405	0.509	Unaltered group
PRR14L	22q12.2	-1	-0.22	0.49	1.01	-0.79	0.0405	0.509	Unaltered group
ARNT2	15q25.1	-0.74	-0.04	0.35	1.58	-0.7	0.0406	0.509	Unaltered group
DPY30	2p22.3	0.63	0.04	0.38	1.17	0.59	0.0407	0.509	Altered group
OMD	9q22.31	-2	0.57	1.62	3.79	-2.57	0.0407	0.509	Unaltered group
ACY1	3p21.2	-1.21	0.04	0.77	1.44	-1.25	0.0407	0.509	Unaltered group
EXOSC2	9q34.12	0.43	-0.07	0.32	0.75	0.51	0.0408	0.51	Altered group
NDUFA10	2q37.3	-0.23	0.22	0.29	0.87	-0.45	0.0409	0.51	Unaltered group
ARHGAP29	1p22.1	-2.03	-0.28	1.05	1.34	-1.74	0.0411	0.51	Unaltered group
LCP1	13q14.13	0.96	-0.28	0.76	1.3	1.24	0.0411	0.51	Altered group
SLC25A22	11p15.5	0.74	-0.18	0.58	1.25	0.92	0.0411	0.51	Altered group
SUMO2	17q25	0.8	-0.13	0.58	1.24	0.93	0.0412	0.51	Altered group
CCDC57	17q25.3	-0.77	0.18	0.62	2	-0.95	0.0412	0.51	Unaltered group
FHIP2B	8p21.3	-1.56	0.08	0.98	1.04	-1.65	0.0412	0.51	Unaltered group
NTPCR	1q42.2	-0.77	0.39	0.71	1.26	-1.16	0.0415	0.513	Unaltered group
CALD1	7q33	-1.33	0.2	0.94	1.59	-1.53	0.0415	0.513	Unaltered group
FARP1	13q32.2	-0.97	0.16	0.7	1.2	-1.13	0.0417	0.514	Unaltered group
ARHGAP32	11q24.3	-0.83	-0.02	0.5	0.93	-0.81	0.0417	0.514	Unaltered group
SH3BGRL3	1p36.11	0.65	0	0.41	0.9	0.65	0.0418	0.514	Altered group
ITGB1	10p11.22	-0.92	0.04	0.59	1.03	-0.96	0.042	0.514	Unaltered group
ISLR	15q24.1	-1.07	0.6	1.04	1.78	-1.67	0.042	0.514	Unaltered group
SERPINA3	14q32.13	-1.13	0.92	1.25	1.63	-2.05	0.042	0.514	Unaltered group
CD55	1q32.2	-1.34	0.13	0.92	1.69	-1.47	0.0421	0.514	Unaltered group
MTRR	5p15.31	-1.19	-0.28	0.57	1.11	-0.91	0.0422	0.514	Unaltered group
PDGFRL	8p22	-1.74	0.81	1.56	2.14	-2.55	0.0424	0.514	Unaltered group
CROT	7q21.12	-2.33	-0.24	1.29	2.23	-2.08	0.0424	0.514	Unaltered group
MXRA8	1p36.33	-1.11	0.09	0.77	2	-1.2	0.0424	0.514	Unaltered group
TNK2	3q29	-0.39	0.3	0.43	0.71	-0.69	0.0424	0.514	Unaltered group
PLXNC1	12q22	-0.35	0.11	0.3	0.91	-0.45	0.0425	0.514	Unaltered group
ZNF668	16p11.2	-0.22	0.12	0.21	1.04	-0.34	0.0425	0.514	Unaltered group
STAT4	2q32.2-q32.3	1.03	-0.44	0.92	1.81	1.46	0.0425	0.514	Altered group
AATF	17q12	0.73	-0.22	0.59	0.93	0.95	0.0425	0.514	Altered group
RBP5	12p13.31	-1.16	-3.07	1.21	2.72	1.91	0.0426	0.514	Altered group
KRT40	17q21.2	-1.61	-2.99	0.9	3.25	1.38	0.0426	0.514	Altered group
GOLM1	9q21.33	-3.01	-1.07	1.21	2.16	-1.94	0.0428	0.515	Unaltered group
IGFBP7	4q12	-0.59	0.44	0.66	1.66	-1.03	0.0429	0.515	Unaltered group
TDRD7	9q22.33	0.58	-0.07	0.41	0.69	0.65	0.043	0.516	Altered group
LMCD1	3p25.3	-1.12	0.44	0.97	1.48	-1.56	0.043	0.516	Unaltered group
BMP1	8p21.3	-1.03	0.34	0.86	1.66	-1.37	0.0434	0.52	Unaltered group
CD40	20q13.12	1.23	-1.03	1.39	1.66	2.27	0.0435	0.52	Altered group
CPB2	13q14.13	-1.11	0.51	1.01	1.57	-1.62	0.0435	0.52	Unaltered group
ASTN2	9q33.1	-2.04	-0.32	1.07	1.6	-1.72	0.0436	0.52	Unaltered group
ANAPC5	12q24.31	0.35	0.14	0.14	0.42	0.22	0.0437	0.52	Altered group
PIGQ	16p13.3	0.4	0.09	0.1	1.21	0.31	0.0437	0.52	Altered group
ALMS1	2p13.1	-0.83	0.07	0.55	0.66	-0.9	0.0438	0.52	Unaltered group
GMFG	19q13.2	1.32	0.02	0.81	1.16	1.3	0.0438	0.52	Altered group
ITGBL1	13q33.1	-1.4	0.62	1.28	2.39	-2.02	0.0438	0.52	Unaltered group
DNAJC8	1p35.3	0.51	0.12	0.25	0.7	0.38	0.0439	0.52	Altered group
OSBPL1A	18q11.2	-0.94	-0.13	0.51	0.93	-0.81	0.044	0.52	Unaltered group
LRIG1	3p14.1	-1.42	-0.18	0.8	1.71	-1.24	0.0441	0.52	Unaltered group
ANTXR2	4q21.21	-0.92	0.47	0.87	1.4	-1.39	0.0441	0.52	Unaltered group
CASP10	2q33.1	1.43	-0.57	1.23	1.43	2	0.0441	0.52	Altered group
PPP2R1A	19q13.41	-0.14	0.23	0.24	0.52	-0.37	0.0447	0.525	Unaltered group
HCLS1	3q13.33	1.48	-0.12	0.99	1.15	1.6	0.0447	0.525	Altered group
ARHGEF11	1q23.1	-0.07	0.25	0.21	0.62	-0.32	0.0447	0.525	Unaltered group
MRPL12	17q25.3	0.91	0	0.59	1.27	0.91	0.0447	0.525	Altered group
JAK2	9p24.1	0.5	0.17	0.22	0.89	0.33	0.0448	0.525	Altered group
ASAH1	8p22	-1.05	0.49	0.98	1.6	-1.55	0.045	0.525	Unaltered group
LYSMD2	15q21.2	1.05	-0.53	0.99	1.33	1.58	0.045	0.525	Altered group
NADK	1p36.33	1.13	-0.09	0.76	0.87	1.22	0.045	0.525	Altered group
UNC119B	12q24.31	-0.62	-0.04	0.38	0.88	-0.58	0.0452	0.526	Unaltered group
UTP6	17q11.2	0.57	-0.32	0.56	0.83	0.89	0.0452	0.526	Altered group
PTGS1	9q33.2	-0.34	0.36	0.45	1.05	-0.7	0.0453	0.526	Unaltered group
ADGRL4	1p31.1	-1.03	-0.1	0.62	1.49	-0.93	0.0454	0.526	Unaltered group
GLB1	3p22.3	-0.58	0.35	0.59	0.78	-0.94	0.0455	0.526	Unaltered group
AP5M1	14q22.3	0.57	0.28	0.2	0.63	0.29	0.0455	0.526	Altered group
SZRD1	1p36.13	0.59	0.05	0.35	0.7	0.54	0.0455	0.526	Altered group
VAV1	19p13.3	0.94	-0.14	0.68	1.03	1.08	0.0455	0.526	Altered group
GLA	Xq22.1	-1.82	-0.16	1.06	1.8	-1.66	0.0456	0.526	Unaltered group
SERPINA5	14q32.13	-0.62	1.01	1.05	1.85	-1.63	0.0458	0.528	Unaltered group
EEFSEC	3q21.3	-0.19	0.27	0.3	0.61	-0.46	0.046	0.53	Unaltered group
AIP	11q13.2	1.04	0.16	0.55	0.72	0.88	0.0462	0.532	Altered group
FAM234B	12p13.1	-2.42	-0.74	0.82	2.12	-1.68	0.0464	0.533	Unaltered group
ABL1	9q34.12	-0.11	0.22	0.22	0.72	-0.33	0.0465	0.533	Unaltered group
DNAJC21	5p13.2	-1.07	-0.07	0.64	0.94	-1	0.0465	0.533	Unaltered group
LTBP3	11q13.1	-0.74	0.16	0.58	1.16	-0.9	0.0466	0.533	Unaltered group
POLD4	11q13.2	-0.54	0.16	0.35	1.14	-0.71	0.0466	0.533	Unaltered group
NIT1	1q23.3	-0.55	0.07	0.41	0.91	-0.62	0.0467	0.533	Unaltered group
CFHR5	1q31.3	-1.56	0.53	1.31	1.54	-2.09	0.0467	0.533	Unaltered group
WDR25	14q32.2	0.84	-0.4	0.62	1.66	1.24	0.0468	0.533	Altered group
HINT3	6q22.32	0.71	0	0.46	1.06	0.71	0.0468	0.533	Altered group
DEF6	6p21.31	0.93	-0.26	0.75	1.06	1.19	0.0469	0.533	Altered group
TNKS1BP1	11q12.1	-0.93	0.23	0.73	0.79	-1.16	0.047	0.533	Unaltered group
APOBEC3G	22q13.1	0.57	-0.58	0.75	1.44	1.15	0.047	0.533	Altered group
LRRC25	19p13.11	2.33	-0.01	0.43	1.15	2.34	0.0471	0.533	Altered group
AMPH	7p14.1	-2.42	-0.72	1.12	2.35	-1.7	0.0473	0.535	Unaltered group
GFM1	3q25.32	-0.75	0.03	0.5	0.91	-0.78	0.0474	0.535	Unaltered group
TRAPPC6B	14q21.1	0.02	0.25	0.16	0.61	-0.23	0.0474	0.535	Unaltered group
SMG7	1q25.3	0.25	-0.13	0.26	0.64	0.38	0.0475	0.535	Altered group
MAN2A2	15q25	-1.11	-0.15	0.62	1.15	-0.96	0.0475	0.535	Unaltered group
ASXL2	2p23.3	0.5	-0.04	0.35	0.75	0.53	0.0476	0.535	Altered group
APOM	6p21.33	-1.81	0.05	1.19	1.6	-1.86	0.0476	0.535	Unaltered group
DPM1	20q13.13	-0.77	0.23	0.64	0.88	-1	0.0478	0.536	Unaltered group
SDC2	8q22.1	-2.7	-1.3	0.94	2.49	-1.4	0.0478	0.536	Unaltered group
RMC1	18q11.2	0.24	-0.01	0.17	0.6	0.25	0.048	0.537	Altered group
PLEKHA2	8p11.22	1	0.15	0.56	0.99	0.85	0.0481	0.537	Altered group
LFNG	7p22.3	-2.06	-0.59	0.97	2.08	-1.46	0.0481	0.537	Unaltered group
PLBD2	12q24.13	-0.95	0.28	0.78	0.88	-1.23	0.0482	0.538	Unaltered group
CDH5	16q21	-0.21	0.72	0.62	1.26	-0.94	0.0483	0.538	Unaltered group
CREB5	7p15.1-p14.3	-0.57	-0.03	0.36	0.9	-0.54	0.0484	0.539	Unaltered group
C2ORF49	2q12.2	0.53	-0.04	0.37	0.59	0.57	0.0485	0.539	Altered group
GPX3	5q33.1	-0.57	0.76	0.88	1.85	-1.33	0.0486	0.539	Unaltered group
TRAF3IP3	1q32.2	1.24	-0.72	1.25	1.54	1.96	0.0491	0.542	Altered group
TMEM141	9q34.3	-2.47	-0.26	1.43	1.84	-2.21	0.0491	0.542	Unaltered group
KCTD14	11q14.1	-0.4	-2.21	0.9	2.57	1.81	0.0491	0.542	Altered group
WWP1	8q21.3	-1.23	-0.16	0.7	1.38	-1.06	0.0491	0.542	Unaltered group
C1RL	12p13.31	-1.02	0.67	1.09	1.44	-1.69	0.0491	0.542	Unaltered group
IMP3	15q24.2	0.57	-0.25	0.53	0.85	0.82	0.0492	0.543	Altered group
DYM	18q21.1	-1	-0.01	0.64	0.78	-1	0.0494	0.543	Unaltered group
ST14	11q24.3	-1.21	-0.23	0.65	1.18	-0.98	0.0494	0.543	Unaltered group
AP2A2	11p15.5	0.06	0.46	0.21	0.85	-0.39	0.0496	0.544	Unaltered group
SSU72	1p36.33	0.67	0.08	0.39	0.5	0.6	0.0496	0.544	Altered group
SLFN11	17q12	1.11	-0.11	0.79	1.11	1.22	0.0496	0.544	Altered group
ERCC6	10q11.23	0.46	0.08	0.26	0.67	0.39	0.0497	0.544	Altered group
CLEC3B	3p21.31	-1.29	0.46	1.15	1.77	-1.75	0.0499	0.544	Unaltered group
AMZ2	17q24.2	-1.47	-0.02	0.65	1.15	-1.45	0.0499	0.544	Unaltered group
ATRN	20p13	-1.17	0.44	1.04	1.39	-1.6	0.0499	0.544	Unaltered group
DGKQ	4p16.3	-0.21	0.28	0.34	0.87	-0.49	0.0499	0.544	Unaltered group
TRAPPC12	2p25.3	-0.4	0.13	0.35	0.55	-0.53	0.0501	0.544	Unaltered group
CFHR4	1q31.3	-1.28	0.75	1.32	1.83	-2.03	0.0502	0.544	Unaltered group
HSPA4L	4q28.1	1.06	-1.05	1.38	1.95	2.11	0.0502	0.544	Altered group
ECHDC1	6q22.33	1.27	0.43	0.57	1.3	0.84	0.0502	0.544	Altered group
LYRM9	17q11.2	-2.07	-0.13	1.26	1.8	-1.94	0.0502	0.544	Unaltered group
KIAA1191	5q35.2	-0.32	0.09	0.28	0.85	-0.41	0.0503	0.545	Unaltered group
DEGS1	1q42.11	-1.07	-0.22	0.58	1.49	-0.85	0.0505	0.545	Unaltered group
USP7	16p13.2	-0.14	0.2	0.24	0.7	-0.35	0.0506	0.545	Unaltered group
ATP8B3	19p13.3	-2.09	-0.85	0.64	1.73	-1.24	0.0506	0.545	Unaltered group
GALNT6	12q13.13	-3.14	-0.83	1.52	2.34	-2.3	0.0506	0.545	Unaltered group
PAPSS1	4q25	-1.31	-0.37	0.62	0.95	-0.94	0.0507	0.545	Unaltered group
RPF2	6q21	0.42	-0.33	0.52	1.54	0.75	0.0508	0.545	Altered group
TANK	2q24.2	0.33	-0.15	0.33	0.81	0.48	0.0508	0.545	Altered group
MDH1	2p15	0.9	0.19	0.47	0.72	0.71	0.0508	0.545	Altered group
AP5B1	11q13.1	0.68	-0.02	0.46	0.65	0.7	0.0509	0.545	Altered group
ATP5MK	10q24.33	-0.46	0.59	0.71	1.26	-1.05	0.0509	0.545	Unaltered group
PALM2AKAP2	9q31.3	-0.47	0.15	0.43	1.19	-0.62	0.0511	0.545	Unaltered group
CIAPIN1	16q21	-0.37	-0.12	0.17	0.74	-0.25	0.0511	0.545	Unaltered group
SEC14L2	22q12.2	-3.91	-0.66	2.11	2.3	-3.25	0.0512	0.545	Unaltered group
POLI	18q21.2	-1.57	0.03	1.04	1.18	-1.6	0.0512	0.545	Unaltered group
C9	5p13.1	-1.11	0.8	1.26	1.86	-1.91	0.0513	0.545	Unaltered group
MAP2K1	15q22.31	0.75	0.1	0.43	0.6	0.65	0.0513	0.545	Altered group
KRT18	12q13.13	-1.78	-0.1	1.12	2.04	-1.68	0.0514	0.545	Unaltered group
PTPRG	3p14.2	-1.36	-0.05	0.91	2.76	-1.31	0.0515	0.545	Unaltered group
CETN2	Xq28	-0.83	0.1	0.62	0.92	-0.94	0.0515	0.545	Unaltered group
PTS	11q23.1	-1.79	-0.31	0.99	1.66	-1.48	0.0516	0.545	Unaltered group
ADGRE5	19p13.12	1.35	-0.14	0.98	1.23	1.49	0.0516	0.545	Altered group
KATNAL1	13q12.3	-0.29	0.3	0.4	0.84	-0.59	0.0517	0.545	Unaltered group
LIN7C	11p14.1	-0.31	0.38	0.46	0.7	-0.69	0.0517	0.545	Unaltered group
TFPI	2q32.1	-1.03	-0.31	0.5	1.79	-0.71	0.0518	0.545	Unaltered group
SETD6	16q21	-0.39	0.13	0.28	1.04	-0.52	0.0519	0.545	Unaltered group
RPS3A	4q31.3	-0.18	0.11	0.2	0.55	-0.29	0.0519	0.545	Unaltered group
KRT8	12q13.13	-1.4	0.05	0.99	2.07	-1.45	0.052	0.545	Unaltered group
C18ORF63	18q22.3	-1.11	-0.56	0.01	2.75	-0.55	0.052	0.545	Unaltered group
PRG2	11q12.1	0.38	-0.4	0.5	2.93	0.78	0.0522	0.546	Altered group
SLC25A36	3q23	-1.41	-0.27	0.78	1.33	-1.15	0.0523	0.546	Unaltered group
IKZF2	2q34	1.54	-0.28	1.21	1.73	1.82	0.0523	0.546	Altered group
RABL3	3q13.33	-0.22	0.31	0.36	0.74	-0.53	0.0524	0.546	Unaltered group
MAN2A1	5q21.3	-0.88	-0.23	0.45	1.03	-0.65	0.0524	0.546	Unaltered group
ARHGAP15	2q22.2-q22.3	1.1	-0.3	0.93	1.27	1.4	0.0524	0.546	Altered group
SIK3	11q23.3	-0.61	0.04	0.45	1.03	-0.65	0.0525	0.546	Unaltered group
PIK3CB	3q22.3	-0.34	0.09	0.3	0.72	-0.43	0.0526	0.547	Unaltered group
SKAP1	17q21.32	1.48	-0.64	1.4	1.68	2.12	0.0529	0.549	Altered group
PATZ1	22q12.2	-1.2	-0.52	0.37	1.67	-0.68	0.053	0.55	Unaltered group
RETN	19p13.2	-2.32	-1.42	0.62	2.81	-0.9	0.0531	0.55	Unaltered group
SWAP70	11p15.4	-0.6	0.26	0.57	0.72	-0.85	0.0532	0.55	Unaltered group
ANGPTL2	9q33.3	-1.13	0.52	1.11	1.78	-1.65	0.0532	0.55	Unaltered group
ARHGAP30	1q23.3	1.1	-0.44	1.02	1.21	1.54	0.0535	0.552	Altered group
CLEC14A	14q21.1	-0.1	0.69	0.42	1.5	-0.8	0.0535	0.552	Unaltered group
MUSTN1	3p21.1	-1.72	-0.05	1.16	2.92	-1.66	0.0536	0.552	Unaltered group
VAMP5	2p11.2	0.51	-0.22	0.51	1.28	0.73	0.0539	0.553	Altered group
TLE2	19p13.3	1.13	-0.08	0.83	1.49	1.21	0.0539	0.553	Altered group
LMOD1	1q32.1	-1.4	0.55	1.31	1.93	-1.95	0.0539	0.553	Unaltered group
CCS	11q13.2	0.77	0.11	0.45	0.82	0.66	0.0539	0.553	Altered group
EFEMP2	11q13.1	-0.67	0.77	0.98	1.8	-1.44	0.054	0.553	Unaltered group
ERBB3	12q13.2	-0.71	-0.21	0.35	1.08	-0.5	0.054	0.553	Unaltered group
SH3PXD2A	10q24.33	-0.21	0.5	0.49	0.96	-0.71	0.0541	0.553	Unaltered group
NFATC2	20q13.2	1.13	-0.02	0.76	0.91	1.15	0.0542	0.553	Altered group
CFDP1	16q23.1	0.16	-0.33	0.35	1.01	0.49	0.0542	0.553	Altered group
PROSER1	13q13.3	1.36	-0.22	0.47	2.06	1.58	0.0543	0.553	Altered group
CSPG4	15q24.2	-1.76	-0.18	1.06	1.43	-1.58	0.0544	0.554	Unaltered group
ECE1	1p36.12	-1.88	-0.42	0.98	1.36	-1.46	0.0546	0.555	Unaltered group
PHLDA3	1q32.1	-0.34	0.7	0.72	1.54	-1.04	0.0546	0.555	Unaltered group
CHMP5	9p13.3	0.7	0.09	0.41	0.62	0.61	0.0547	0.555	Altered group
SPP2	2q37.1	-1.71	0.27	1.34	2.03	-1.98	0.0549	0.556	Unaltered group
BTN2A1	6p22.2	0.88	-0.2	0.55	1.41	1.07	0.0551	0.557	Altered group
CRPPA	7p21.2	-0.66	-0.09	0.4	1.4	-0.56	0.0551	0.557	Unaltered group
CEP120	5q23.2	-0.28	0.05	0.23	1.03	-0.33	0.0552	0.557	Unaltered group
DHRS13	17q11.2	-1.06	-0.35	0.49	1.14	-0.71	0.0552	0.557	Unaltered group
MLPH	2q37.3	-2.07	-0.17	0.96	2.61	-1.9	0.0553	0.558	Unaltered group
DUSP16	12p13.2	-0.14	0.17	0.05	1.36	-0.31	0.0554	0.558	Unaltered group
GSTCD	4q24	-0.86	0.21	0.72	0.99	-1.07	0.0555	0.558	Unaltered group
CCDC61	19q13.32	-0.21	0.52	0.5	1	-0.73	0.0556	0.558	Unaltered group
DIAPH1	5q31.3	0.56	-0.14	0.47	0.73	0.7	0.0557	0.558	Altered group
MYOF	10q23.33	-1.52	-0.52	0.67	3.36	-1	0.0557	0.558	Unaltered group
HEXIM1	17q21.31	1	0.14	0.59	1.02	0.85	0.0558	0.558	Altered group
ARMCX4	Xq22.1	-1.04	0.35	0.71	1.72	-1.4	0.0558	0.558	Unaltered group
SERGEF	11p15.1	-1.11	-0.15	0.65	0.93	-0.96	0.0558	0.558	Unaltered group
BRAF	7q34	-0.63	-0.08	0.38	0.78	-0.55	0.0561	0.56	Unaltered group
GTF3C3	2q33.1	-0.29	0.06	0.25	0.56	-0.35	0.0562	0.56	Unaltered group
RRP15	1q41	0.48	-0.5	0.67	1.13	0.98	0.0562	0.56	Altered group
WNK2	9q22.31	-1.67	-0.54	0.79	1.73	-1.13	0.0564	0.561	Unaltered group
SKIV2L	6p21.33	-0.66	0.2	0.58	0.64	-0.86	0.0565	0.561	Unaltered group
TGFB2	1q41	-1.56	-0.16	0.98	2.18	-1.4	0.0568	0.563	Unaltered group
HEXA	15q23	-0.34	0.35	0.48	0.9	-0.69	0.0568	0.563	Unaltered group
AFAP1L1	5q32	-0.18	0.41	0.42	0.95	-0.59	0.0568	0.563	Unaltered group
SYF2	1p36.11	0.84	-0.03	0.59	0.77	0.87	0.0569	0.563	Altered group
SELENON	1p36.11	1	0.21	0.55	0.85	0.79	0.057	0.563	Altered group
NF2	22q12.2	-0.53	0.08	0.42	0.65	-0.61	0.057	0.563	Unaltered group
SLK	10q24.33-q25.1	-0.34	0.15	0.35	0.77	-0.49	0.0571	0.563	Unaltered group
CNPY4	7q22.1	-0.82	0.23	0.73	1.07	-1.06	0.0571	0.563	Unaltered group
ZFP37	9q32	-0.86	-0.21	0.35	1.75	-0.65	0.0572	0.563	Unaltered group
LIMD2	17q23.3	1.01	-0.27	0.88	1.13	1.28	0.0574	0.565	Altered group
TRIM8	10q24.32	-0.45	0.24	0.24	1.06	-0.69	0.0576	0.565	Unaltered group
MOB3A	19p13.3	0.33	-0.38	0.49	0.91	0.7	0.0576	0.565	Altered group
GIMAP1	7q36.1	1.11	-0.56	1.14	1.44	1.67	0.0576	0.565	Altered group
BROX	1q41	-0.45	0.33	0.55	1.23	-0.78	0.0576	0.565	Unaltered group
SCEL	13q22.3	-1.26	-0.37	0.5	2.45	-0.9	0.0578	0.566	Unaltered group
TDRD1	10q25.3	-1.48	-0.28	0.44	2.42	-1.2	0.0579	0.566	Unaltered group
THAP11	16q22.1	0.33	0.08	0.18	0.68	0.25	0.0579	0.566	Altered group
GSTM3	1p13.3	-3.63	-1.39	1.57	2.88	-2.24	0.0579	0.566	Unaltered group
ACAD10	12q24.12	-1.17	0.15	0.91	1.14	-1.32	0.0581	0.566	Unaltered group
UBE2L6	11q12.1	0.59	-0.45	0.74	1.58	1.04	0.0581	0.566	Altered group
SEMA3F	3p21.31	-1.56	-0.28	0.89	1.46	-1.28	0.0582	0.566	Unaltered group
AZGP1	7q22.1	-3.81	-1.31	1.74	2.7	-2.5	0.0582	0.566	Unaltered group
ERCC5	13q33.1	0.81	0.01	0.55	0.73	0.79	0.0584	0.568	Altered group
DNAL4	22q13.1	-3.15	-0.89	1.55	1.76	-2.25	0.0585	0.568	Unaltered group
LPIN1	2p25.1	0.4	-0.55	0.68	1.29	0.96	0.0587	0.569	Altered group
IFITM1	11p15.5	-0.25	0.11	0.25	1.18	-0.36	0.0589	0.57	Unaltered group
KIDINS220	2p25.1	-1.12	-0.5	0.44	1.06	-0.61	0.0591	0.571	Unaltered group
GREM1	15q13.3	-1.01	0.83	1.3	2.44	-1.85	0.0591	0.571	Unaltered group
PPP1R14B	11q13.1	-0.31	-0.1	0.11	1.08	-0.22	0.0593	0.572	Unaltered group
CASP14	19p13.12	-5.63	-1.51	2.85	3.53	-4.12	0.0594	0.572	Unaltered group
COL1A1	17q21.33	-1.05	0.49	1.1	2.41	-1.53	0.0597	0.574	Unaltered group
CENPC	4q13.2	0.23	0.02	0.14	0.84	0.22	0.0598	0.574	Altered group
F9	Xq27.1	-0.99	0.5	1.04	1.51	-1.48	0.0598	0.574	Unaltered group
PHACTR2	6q24.2	0.53	-0.36	0.64	1.37	0.89	0.0599	0.574	Altered group
RBM28	7q32.1	-0.14	-0.62	0.35	1.33	0.48	0.0599	0.574	Altered group
HSD3B7	16p11.2	-1.86	0.11	1.37	1.6	-1.97	0.06	0.574	Unaltered group
VGLL1	Xq26.3	-4.4	-1.52	1.48	2.44	-2.88	0.06	0.574	Unaltered group
OPTN	10p13	1.02	0.08	0.66	1.01	0.94	0.0601	0.574	Altered group
HLA-B	6p21.33	0.44	-1.99	1.7	2.41	2.43	0.0602	0.574	Altered group
PARVG	22q13.31	0.75	-0.1	0.6	1.03	0.85	0.0603	0.574	Altered group
PML	15q24.1	1.97	-0.06	1.39	0.93	2.03	0.0603	0.574	Altered group
NAGA	22q13.2	-0.9	0.31	0.84	0.8	-1.22	0.0604	0.574	Unaltered group
CHST14	15q15.1	-1.26	0.49	1.21	1.16	-1.75	0.0605	0.574	Unaltered group
NECAP2	1p36.13	0.83	0.15	0.47	0.67	0.67	0.0606	0.574	Altered group
TSPYL5	8q22.1	0.72	-1.05	1.27	2.6	1.77	0.0606	0.574	Altered group
RHOF	12q24.31	1.34	-0.23	1.11	1.4	1.57	0.0606	0.574	Altered group
TOP2B	3p24.2	-0.61	-0.09	0.37	0.9	-0.51	0.0608	0.574	Unaltered group
PSTPIP1	15q24.3	0.91	-0.1	0.72	1.19	1.01	0.0608	0.574	Altered group
CNN1	19p13.2	-1.43	0.6	1.44	2.26	-2.04	0.0608	0.574	Unaltered group
INTS3	1q21.3	0.33	0.01	0.23	0.52	0.32	0.0609	0.574	Altered group
CISD2	4q24	0.23	-0.55	0.56	1.26	0.78	0.0609	0.574	Altered group
COP1	1q25.1-q25.2	-0.27	0.26	0.38	0.66	-0.54	0.0609	0.574	Unaltered group
APOA4	11q23.3	-0.68	0.94	1.14	1.78	-1.61	0.061	0.574	Unaltered group
GUSB	7q11.21	-2.32	-0.86	1.04	1.93	-1.46	0.061	0.574	Unaltered group
SLC39A14	8p21.3	-1.83	-0.45	0.99	1.7	-1.38	0.0612	0.574	Unaltered group
DNM2	19p13.2	0.8	0.16	0.34	0.84	0.64	0.0613	0.574	Altered group
HECTD4	12q24.13	-0.65	0.09	0.53	0.75	-0.75	0.0615	0.574	Unaltered group
IGFLR1	19q13.12	1.68	-1.43	1.49	1.98	3.1	0.0616	0.574	Altered group
FLNA	Xq28	-1.44	0.05	1.05	1.41	-1.49	0.0616	0.574	Unaltered group
COX7C	5q14.3	-0.69	0.17	0.62	1.27	-0.86	0.0616	0.574	Unaltered group
PID1	2q36.3	-0.92	0.53	0.74	1.6	-1.45	0.0616	0.574	Unaltered group
MPHOSPH10	2p13.3	0.47	-0.21	0.48	0.77	0.68	0.0616	0.574	Altered group
ACTN2	1q43	-1.24	0.36	1.16	2.53	-1.6	0.0617	0.574	Unaltered group
YPEL2	17q22	-1.06	0.17	0.88	1.49	-1.23	0.0617	0.574	Unaltered group
CDK8	13q12.13	1.13	-0.61	0.86	1.37	1.74	0.0618	0.574	Altered group
ARL3	10q24.32	-0.5	0.19	0.5	1.17	-0.69	0.0618	0.574	Unaltered group
PARN	16p13.12	-0.48	0.17	0.46	0.76	-0.65	0.0619	0.574	Unaltered group
OSCP1	1p34.3	-1.07	-0.31	0.56	1.42	-0.76	0.0619	0.574	Unaltered group
GNAI1	7q21.11	-0.83	-0.24	0.42	1.78	-0.59	0.062	0.575	Unaltered group
UTP23	8q24.11	0.89	-0.23	0.8	1.1	1.13	0.062	0.575	Altered group
RPL22L1	3q26.2	-1.98	-1.21	0.57	1.94	-0.78	0.0623	0.576	Unaltered group
HIP1	7q11.23	-0.52	0.37	0.63	0.86	-0.89	0.0624	0.576	Unaltered group
CHST15	10q26.13	-2.31	0.63	1.41	1.65	-2.94	0.0625	0.576	Unaltered group
APBB1IP	10p12.1	0.9	0.19	0.52	0.99	0.71	0.0625	0.576	Altered group
PRUNE1	1q21.3	-0.72	-0.16	0.41	1.11	-0.56	0.0625	0.576	Unaltered group
CDC42SE2	5q31.1	0.46	-0.12	0.43	1.03	0.58	0.0627	0.578	Altered group
DPCD	10q24.32	-1.72	-0.24	1.04	1.14	-1.48	0.0629	0.578	Unaltered group
SORBS1	10q24.1	-0.9	0.81	1.22	1.71	-1.71	0.063	0.578	Unaltered group
COL10A1	6q22.1	-3.02	0.01	2.13	2.23	-3.03	0.063	0.578	Unaltered group
BABAM2	2p23.2	-0.24	0.16	0.28	0.48	-0.4	0.063	0.578	Unaltered group
SPG7	16q24.3	-0.83	-0.28	0.4	1	-0.55	0.0631	0.578	Unaltered group
CAPN13	2p23.1	-2.76	-0.78	1.42	2.08	-1.98	0.0632	0.578	Unaltered group
SPI1	11p11.2	1.29	0.23	0.77	1.32	1.06	0.0636	0.581	Altered group
FOXO1	13q14.11	0.79	0.43	0.25	1.17	0.35	0.0636	0.581	Altered group
ACTA1	1q42.13	-7	-0.48	3.16	3.58	-6.53	0.0637	0.581	Unaltered group
STX4	16p11.2	-0.37	-0.04	0.25	0.91	-0.33	0.064	0.583	Unaltered group
TTC37	5q15	-0.91	0.1	0.71	0.77	-1	0.064	0.583	Unaltered group
ARHGAP6	Xp22.2	-0.8	0.47	0.65	1.33	-1.26	0.0641	0.583	Unaltered group
GPBP1	5q11.2	0.4	0.08	0.23	0.72	0.31	0.0641	0.583	Altered group
LRG1	19p13.3	-0.81	0.85	1.19	1.84	-1.65	0.0644	0.584	Unaltered group
DHX33	17p13.2	0.71	-0.2	0.65	0.92	0.91	0.0644	0.584	Altered group
SVBP	1p34.2	0.85	-0.18	0.54	1.18	1.03	0.0644	0.584	Altered group
CST6	11q13.1	-0.94	0.25	0.67	2.1	-1.19	0.0645	0.584	Unaltered group
SPATA33	16q24.3	-1.47	0.04	0.76	1.37	-1.51	0.0645	0.584	Unaltered group
NUP43	6q25.1	0.56	0.15	0.31	0.62	0.42	0.0648	0.585	Altered group
CEBPZOS	2p22.2	0.95	0.03	0.67	1.02	0.92	0.0648	0.585	Altered group
ITGB5	3q21.2	-1.54	0.01	1.12	1.68	-1.55	0.0648	0.585	Unaltered group
TAGLN	11q23.3	-1.6	0.38	1.42	1.97	-1.98	0.0649	0.585	Unaltered group
MDM1	12q15	0.69	0.44	0	1.29	0.26	0.065	0.585	Altered group
EPC2	2q23.1	0.78	-0.2	0.72	1.57	0.98	0.065	0.585	Altered group
CEP78	9q21.2	-0.8	0.11	0.65	0.78	-0.91	0.065	0.585	Unaltered group
HABP4	9q22.32	-1.16	0.03	0.86	1.04	-1.19	0.0652	0.585	Unaltered group
ARHGAP4	Xq28	1.23	-0.15	0.98	0.96	1.38	0.0653	0.585	Altered group
RHBDD2	7q11.23	-0.81	-1.47	0.26	2.57	0.66	0.0653	0.585	Altered group
SNX18	5q11.2	0.31	0.59	0.21	0.9	-0.28	0.0653	0.585	Unaltered group
MMAA	4q31.21	-0.29	0.22	0.38	1.04	-0.51	0.0654	0.585	Unaltered group
CMAS	12p12.1	-0.62	0.11	0.54	1.01	-0.74	0.0654	0.585	Unaltered group
OLFML2A	9q33.3	-1.51	-0.11	1.02	1.49	-1.4	0.0656	0.586	Unaltered group
TAOK2	16p11.2	-1.28	-0.06	0.88	1.26	-1.22	0.0657	0.586	Unaltered group
FERMT3	11q13.1	1.08	-0.22	0.94	1.31	1.3	0.0657	0.586	Altered group
CAP2	6p22.3	-1.33	0.25	1.15	1.47	-1.59	0.0658	0.586	Unaltered group
PLG	6q26	-1.22	0.45	1.21	1.54	-1.67	0.0658	0.586	Unaltered group
GGT1	22q11.23	-3.94	-1.49	1.77	2.42	-2.45	0.066	0.586	Unaltered group
HSPA6	1q23.3	-0.91	-0.25	0.5	1.29	-0.66	0.0661	0.586	Unaltered group
ITGB2	21q22.3	0.78	-0.49	0.93	1.5	1.27	0.0661	0.586	Altered group
RASSF2	20p13	0.49	-0.24	0.54	1.01	0.73	0.0662	0.587	Altered group
UGT8	4q26	-0.86	0.1	0.73	1.95	-0.97	0.0664	0.588	Unaltered group
XPNPEP3	22q13.2	-1.45	-0.01	1.04	1.14	-1.44	0.0665	0.588	Unaltered group
HDHD5	22q11.1	0.49	-0.08	0.42	1.08	0.57	0.0665	0.588	Altered group
INPP4A	2q11.2	0.36	0.04	0.24	0.58	0.32	0.0665	0.588	Altered group
SSC5D	19q13.42	-1.03	0.64	1.23	2.24	-1.67	0.0666	0.588	Unaltered group
ADGRL2	1p31.1	-1.57	-0.9	0.38	1.35	-0.67	0.0669	0.59	Unaltered group
PABIR1	9q21.11	-0.54	0.13	0.49	1.02	-0.66	0.067	0.59	Unaltered group
BCKDK	16p11.2	-0.66	0.45	0.81	1.22	-1.11	0.0671	0.59	Unaltered group
TIA1	2p13.3	-0.59	-0.23	0.27	0.96	-0.36	0.0673	0.591	Unaltered group
BBS4	15q24.1	-0.5	0.18	0.51	1.22	-0.68	0.0673	0.591	Unaltered group
HAVCR2	5q33.3	1.14	0.01	0.83	1.3	1.13	0.0674	0.592	Altered group
NOTCH2	1p12	-0.55	0.17	0.53	0.82	-0.72	0.0676	0.592	Unaltered group
MYO1F	19p13.2	0.97	-0.14	0.82	1.09	1.12	0.0676	0.592	Altered group
STXBP5	6q24.3	-0.21	0.08	0.22	0.8	-0.29	0.0676	0.592	Unaltered group
FSIP2	2q32.1	-1	-0.31	0.52	1.92	-0.7	0.0681	0.595	Unaltered group
ST13	22q13.2	-0.5	0.08	0.43	0.74	-0.58	0.0682	0.595	Unaltered group
COMMD3-BMI1	10p12.2	-0.5	0.15	0.47	0.52	-0.64	0.0682	0.595	Unaltered group
LOXL1	15q24.1	-0.84	0.83	1.23	1.68	-1.67	0.0682	0.595	Unaltered group
BCAM	19q13.32	-1.99	-0.39	1.19	1.94	-1.6	0.0684	0.596	Unaltered group
CPTP	1p36.33	0.54	0.08	0.34	0.77	0.46	0.0687	0.598	Altered group
ZFP64	20q13.2	0.46	0.1	0.27	0.93	0.36	0.0689	0.599	Altered group
BCORL1	Xq26.1	1.24	0.1	0.62	1.44	1.13	0.0693	0.601	Altered group
LAMA5	20q13.33	-0.32	0.41	0.55	1.14	-0.73	0.0693	0.601	Unaltered group
LATS1	6q25.1	0.62	0.19	0.33	0.88	0.43	0.0694	0.601	Altered group
RAB21	12q21.1	0.28	-0.26	0.41	0.9	0.54	0.0695	0.601	Altered group
VAMP8	2p11.2	0.99	-0.51	1.11	1.42	1.5	0.0695	0.601	Altered group
PLAAT3	11q12.3-q13.1	-1.17	-0.46	0.54	2.04	-0.71	0.0695	0.601	Unaltered group
APPL1	3p14.3	-0.42	0.25	0.5	0.71	-0.67	0.0696	0.601	Unaltered group
NAA10	Xq28	0.08	-0.18	0.2	0.65	0.26	0.0697	0.601	Altered group
GALNT1	18q12.2	-1.21	0.24	1.07	1.28	-1.45	0.0698	0.602	Unaltered group
CYHR1	8q24.3	0.55	0.11	0.34	0.86	0.44	0.0699	0.602	Altered group
GSK3B	3q13.33	-0.47	0.11	0.44	0.63	-0.59	0.0699	0.602	Unaltered group
ZNF24	18q12.2	-0.83	-0.19	0.49	0.94	-0.65	0.07	0.602	Unaltered group
GRK2	11q13.2	0.58	-0.07	0.48	0.78	0.65	0.0701	0.602	Altered group
BHLHE40	3p26.1	-0.71	0.04	0.56	0.88	-0.75	0.0701	0.602	Unaltered group
ISYNA1	19p13.11	-1.64	-0.41	0.93	1.66	-1.24	0.0702	0.602	Unaltered group
LAMA2	6q22.33	-0.4	0.66	0.81	1.72	-1.06	0.0705	0.603	Unaltered group
LRP1B	2q22.1-q22.2	-0.51	0.76	0.97	2.13	-1.27	0.0705	0.603	Unaltered group
SNCG	10q23.2	-3.58	-1.22	1.77	3.02	-2.35	0.0705	0.603	Unaltered group
COL5A1	9q34.3	-0.59	0.71	1	2.38	-1.3	0.0705	0.603	Unaltered group
NRIP1	21q11.2-q21.1	-2.27	-0.43	1.37	1.97	-1.84	0.0706	0.603	Unaltered group
EFL1	15q25.2	0.98	-0.07	0.77	0.69	1.04	0.0708	0.603	Altered group
NCALD	8q22.3	-1.59	-0.62	0.74	1.76	-0.97	0.0708	0.603	Unaltered group
ARHGEF17	11q13.4	-0.26	0.44	0.53	0.9	-0.71	0.071	0.604	Unaltered group
FAM110B	8q12.1	-1.11	0.15	0.96	1.66	-1.26	0.0712	0.604	Unaltered group
HEXB	5q13.3	-0.58	0.35	0.69	0.92	-0.93	0.0712	0.604	Unaltered group
TNFAIP8	5q23.1	0.79	-0.39	0.88	1.3	1.18	0.0712	0.604	Altered group
PHB2	12p13.31	-0.01	0.27	0.22	0.91	-0.29	0.0712	0.604	Unaltered group
GIMAP7	7q36.1	0.97	-0.73	1.27	1.64	1.7	0.0714	0.605	Altered group
P3H3	12p13.31	-1.04	0.36	1.04	1.49	-1.39	0.0715	0.605	Unaltered group
PTRH1	9q34.11	-0.71	0.01	0.55	1	-0.72	0.0716	0.605	Unaltered group
AUP1	2p13.1	0.22	-0.68	0.69	1.36	0.9	0.0716	0.605	Altered group
BLOC1S4	4p16.1	0.7	0.26	0.34	0.73	0.44	0.0716	0.605	Altered group
MID2	Xq22.3	-0.28	0.25	0.41	0.96	-0.54	0.0717	0.605	Unaltered group
KRAS	12p12.1	-0.94	-0.23	0.53	0.78	-0.71	0.0717	0.605	Unaltered group
TTLL12	22q13.2	-1.01	-0.01	0.75	1.21	-1	0.072	0.606	Unaltered group
TP53I11	11p11.2	-1.85	-0.71	0.87	1.63	-1.14	0.0721	0.606	Unaltered group
CLDND1	3q11.2	-2.03	-0.42	0.48	1.48	-1.61	0.0721	0.606	Unaltered group
ANKRD28	3p25.1	-0.64	0.04	0.51	0.71	-0.68	0.0724	0.608	Unaltered group
GNA11	19p13.3	-1.07	-0.13	0.71	1.02	-0.94	0.0727	0.61	Unaltered group
TK2	16q21	-0.01	0.32	0.25	1.01	-0.33	0.0729	0.611	Unaltered group
RAB11FIP1	8p11.23	-0.77	-0.43	0.25	1.3	-0.34	0.073	0.611	Unaltered group
ATP6AP2	Xp11.4	-1.33	-0.3	0.78	1.21	-1.03	0.073	0.611	Unaltered group
RPL39	Xq24	1.03	-0.27	1	2.14	1.3	0.073	0.611	Altered group
TFB1M	6q25.3	0.02	-0.33	0.26	1.15	0.34	0.0734	0.612	Altered group
GMFB	14q22.2	-0.2	0.3	0.38	0.79	-0.5	0.0734	0.612	Unaltered group
RECQL5	17q25	0.43	-0.18	0.47	0.88	0.61	0.0734	0.612	Altered group
MINDY2	15q21.3-q22.1	-1.16	0.2	0.73	1.23	-1.36	0.0735	0.612	Unaltered group
MVB12B	9q33.3	-0.12	0.2	0.25	1.03	-0.32	0.0737	0.612	Unaltered group
THEMIS2	1p35.3	1.49	-0.29	1.33	1.1	1.79	0.0737	0.612	Altered group
GGA3	17q25.1	0.53	0.11	0.32	0.68	0.42	0.0738	0.612	Altered group
KANK4	1p31.3	-0.76	0.54	1	2.07	-1.3	0.0738	0.612	Unaltered group
C2ORF69	2q33.1	0.13	-0.25	0.3	0.85	0.38	0.0738	0.612	Altered group
LANCL1	2q34	-0.48	0.28	0.58	0.94	-0.76	0.0738	0.612	Unaltered group
DESI2	1q44	-0.76	0.19	0.72	0.98	-0.95	0.0738	0.612	Unaltered group
PLCB2	15q15.1	0.92	0.14	0.6	0.89	0.79	0.0739	0.612	Altered group
CCL14	17q12	-0.4	1.17	1.2	2.04	-1.57	0.0741	0.613	Unaltered group
ZG16B	16p13.3	-0.86	0.54	1.09	2.58	-1.4	0.0742	0.613	Unaltered group
DDX50	10q22.1	0.7	-0.21	0.68	0.79	0.9	0.0742	0.613	Altered group
SETD1A	16p11.2	-0.21	0.12	0.25	0.46	-0.33	0.0745	0.614	Unaltered group
ORC4	2q23.1	0.29	-0.17	0.36	0.71	0.46	0.0745	0.614	Altered group
PPP2R5A	1q32.3	-0.79	-0.03	0.58	1.16	-0.75	0.0745	0.614	Unaltered group
ITPR2	12p11.23	-2.73	-1.26	1.12	1.67	-1.47	0.0748	0.615	Unaltered group
PLVAP	19p13.11	-0.61	0.19	0.62	1.23	-0.8	0.0749	0.615	Unaltered group
KRIT1	7q21.2	-0.27	0.23	0.39	0.56	-0.5	0.0749	0.615	Unaltered group
GOLGA3	12q24.33	-0.37	0.22	0.45	0.62	-0.58	0.075	0.615	Unaltered group
DNAJC25-GNG10	9q31.3	-2.01	-0.72	1	1.59	-1.29	0.0753	0.617	Unaltered group
TRIM25	17q22	0.36	0.11	0.2	0.54	0.25	0.0753	0.617	Altered group
ATP11C	Xq27.1	0.01	-0.51	0.41	1.3	0.53	0.0753	0.617	Altered group
FARS2	6p25.1	-0.71	0.1	0.62	0.78	-0.81	0.0755	0.617	Unaltered group
SBF2	11p15.4	-0.16	0.34	0.39	0.85	-0.5	0.0755	0.617	Unaltered group
IGFBP3	7p12.3	-1.37	0.5	1.43	1.67	-1.87	0.0756	0.617	Unaltered group
PTK2B	8p21.2	0.72	-0.17	0.68	0.93	0.89	0.0759	0.619	Altered group
LPA	6q25.3-q26	-2.67	-0.93	1.36	2.74	-1.75	0.0759	0.619	Unaltered group
CGAS	6q13	0.4	-1.07	1.13	1.6	1.47	0.076	0.619	Altered group
MAGED1	Xp11.22	-1.45	-0.28	0.91	1.52	-1.17	0.0761	0.619	Unaltered group
CXCL9	4q21.1	0.47	-1.55	1.57	2.75	2.02	0.0762	0.619	Altered group
C4BPA	1q32.2	-1.49	0.45	1.48	1.59	-1.94	0.0762	0.619	Unaltered group
MAP3K21	1q42.2	-5.5	-2.84	1.52	3.42	-2.67	0.0763	0.619	Unaltered group
UBE2I	16p13.3	0.79	0.26	0.41	0.68	0.53	0.0763	0.619	Altered group
EMD	Xq28	-1.26	-0.33	0.72	1.21	-0.93	0.0766	0.62	Unaltered group
FRZB	2q32.1	-1.3	0.63	1.49	2.14	-1.93	0.0766	0.62	Unaltered group
CCN5	20q13.12	-0.98	0.73	1.32	2.04	-1.71	0.0766	0.62	Unaltered group
FBLN7	2q13	-0.65	0.91	1.22	2.33	-1.56	0.0768	0.62	Unaltered group
PARP2	14q11.2	-0.93	-0.19	0.58	0.94	-0.74	0.0769	0.62	Unaltered group
RCAN3	1p36.11	0.95	-0.15	0.85	0.92	1.11	0.0769	0.62	Altered group
ARSB	5q14.1	-0.33	0.43	0.6	1.36	-0.76	0.0769	0.62	Unaltered group
COMP	19p13.11	-1.43	0.48	1.5	3.19	-1.91	0.077	0.62	Unaltered group
APOA1	11q23.3	-1.29	-0.18	0.65	1.85	-1.11	0.0771	0.62	Unaltered group
SAP30	4q34.1	0.36	-0.46	0.64	1.15	0.82	0.0771	0.62	Altered group
PAGE2B	Xp11.21	-9.27	-5.92	1.92	4.26	-3.35	0.0774	0.62	Unaltered group
CCT7	2p13.2	0.77	0.07	0.54	0.56	0.7	0.0774	0.62	Altered group
CFH	1q31.3	-0.51	0.74	0.98	1.45	-1.26	0.0775	0.62	Unaltered group
SERPINC1	1q25.1	-0.39	0.71	0.86	1.65	-1.1	0.0776	0.62	Unaltered group
STC2	5q35.2	-4.89	-1.19	2.85	3.19	-3.7	0.0776	0.62	Unaltered group
SEMA4A	1q22	1.26	-0.51	0.97	1.51	1.78	0.0777	0.62	Altered group
USP8	15q21.2	-0.12	0.14	0.2	0.65	-0.26	0.0777	0.62	Unaltered group
CDK5RAP1	20q11.21	-0.8	0.28	0.83	0.88	-1.08	0.0777	0.62	Unaltered group
PLSCR3	17p13.1	-0.9	0.51	0.79	1.34	-1.41	0.0777	0.62	Unaltered group
NOL6	9p13.3	0.42	-0.26	0.53	0.79	0.68	0.0779	0.621	Altered group
APOBEC3D	22q13.1	0.58	-1	1.23	1.81	1.58	0.0779	0.621	Altered group
IDH3A	15q25.1	1.59	0.29	0.99	0.78	1.29	0.0781	0.622	Altered group
CYP7B1	8q12.3	1.17	-0.39	0.46	1.61	1.56	0.0784	0.623	Altered group
ITGB3	17q21.32	-1.34	-0.3	0.83	1.73	-1.05	0.0784	0.623	Unaltered group
FKBP7	2q31.2	-1.33	0.62	1.5	1.37	-1.95	0.0785	0.623	Unaltered group
HABP2	10q25.3	-1	0.63	1.26	1.54	-1.63	0.0787	0.624	Unaltered group
DDX55	12q24.31	0.58	-0.03	0.47	0.69	0.6	0.0787	0.624	Altered group
APMAP	20p11.21	-0.88	0.28	0.9	1.1	-1.16	0.0789	0.624	Unaltered group
HACL1	3p25.1	-1.02	0.4	1.1	1.15	-1.43	0.0789	0.624	Unaltered group
GEMIN8	Xp22.2	-0.48	0.11	0.46	0.82	-0.59	0.0791	0.625	Unaltered group
CXXC1	18q21.1	-0.22	0.21	0.34	0.56	-0.43	0.0794	0.626	Unaltered group
TASOR2	10p15.1	-0.33	-0.02	0.25	0.78	-0.31	0.0797	0.626	Unaltered group
PSMA6	14q13.2	0.72	0.24	0.37	0.46	0.48	0.0797	0.626	Altered group
TG	8q24.22	-7.68	-4.57	1.02	4.11	-3.12	0.0797	0.626	Unaltered group
KARS1	16q23.1	0.21	-0.16	0.3	0.79	0.38	0.0797	0.626	Altered group
NVL	1q42.11	-0.55	0.16	0.56	1	-0.71	0.0798	0.626	Unaltered group
SERPINA6	14q32.13	-1	0.56	1.23	1.69	-1.57	0.0798	0.626	Unaltered group
RTL8C	Xq26.3	-0.07	0.25	0.24	1.17	-0.32	0.08	0.626	Unaltered group
SEL1L	14q31	-1.06	-0.34	0.57	1.14	-0.72	0.08	0.626	Unaltered group
PPP3CC	8p21.3	0.54	0.13	0.33	0.8	0.41	0.0801	0.626	Altered group
DENND5A	11p15.4	-0.68	0.39	0.59	0.88	-1.07	0.0801	0.626	Unaltered group
GAA	17q25.3	-0.79	0.02	0.64	1.19	-0.8	0.0801	0.626	Unaltered group
DPAGT1	11q23.3	-1.29	-0.04	0.99	1.67	-1.24	0.0802	0.626	Unaltered group
MED26	19p13.11	0.57	-0.16	0.57	0.77	0.73	0.0803	0.626	Altered group
RBM3	Xp11.23	-0.51	0.39	0.71	1.25	-0.9	0.0803	0.626	Unaltered group
LAP3	4p15.32	1.24	-0.07	1.03	1.2	1.31	0.0804	0.626	Altered group
PLXNB2	22q13.33	-0.47	0.17	0.5	0.62	-0.63	0.0804	0.626	Unaltered group
PLIN3	19p13.3	-0.46	0.26	0.57	1.21	-0.71	0.0805	0.626	Unaltered group
CFP	Xp11.23	-1.16	0.48	1.29	1.67	-1.65	0.0805	0.626	Unaltered group
PPAN-P2RY11	19p13.2	0.21	-0.52	0.58	1.33	0.73	0.0808	0.627	Altered group
ACTR8	3p21.1	-0.34	0.06	0.32	0.5	-0.4	0.0808	0.627	Unaltered group
NDUFAF5	20p12.1	-0.55	0.15	0.56	1.01	-0.7	0.0809	0.627	Unaltered group
VEZT	12q22	-2.53	-0.33	1.2	1.49	-2.2	0.0809	0.627	Unaltered group
POMZP3	7q11.23	-0.11	0.99	0.43	1.83	-1.1	0.081	0.627	Unaltered group
SRPX	Xp11.4	-1	0.7	1.35	2.07	-1.7	0.081	0.627	Unaltered group
PTMS	12p13.31	-0.99	-0.42	0.46	1.7	-0.57	0.081	0.627	Unaltered group
RBSN	3p25.1	-0.3	0.28	0.46	0.69	-0.58	0.0812	0.627	Unaltered group
SERPINB1	6p25.2	0.81	0.03	0.62	1.04	0.78	0.0814	0.629	Altered group
CDC37L1	9p24.1	-0.72	-0.05	0.54	0.96	-0.68	0.0816	0.63	Unaltered group
NIFK	2q14.3	0.52	-0.31	0.66	1.12	0.83	0.0816	0.63	Altered group
EPHB3	3q27.1	-1.18	-0.35	0.67	1.37	-0.83	0.0818	0.63	Unaltered group
SLC4A7	3p24.1	-1.37	-0.54	0.67	1.52	-0.83	0.0818	0.63	Unaltered group
ZSCAN31	6p22.1	0.68	-0.25	0.56	1.39	0.94	0.082	0.631	Altered group
THUMPD3	3p25.3	-1.14	-0.01	0.89	0.77	-1.14	0.0822	0.632	Unaltered group
ZFP1	16q23.1	0.97	-0.79	1.04	2.13	1.76	0.0824	0.633	Altered group
NPEPPS	17q21.32	-0.4	0.13	0.44	1.04	-0.54	0.0825	0.633	Unaltered group
SKA1	18q21.1	1.11	-0.63	1	1.76	1.74	0.0826	0.633	Altered group
GLRX	5q15	0.3	-0.23	0.43	1.28	0.53	0.0826	0.633	Altered group
EML1	14q32.2	-0.06	0.43	0.4	1.09	-0.49	0.0827	0.633	Unaltered group
MAGI2	7q21.11	-1.12	-0.38	0.6	1.67	-0.74	0.0827	0.633	Unaltered group
MGST2	4q31.1	0.34	-0.63	0.78	1.58	0.97	0.0828	0.633	Altered group
HINT1	5q23.3	-0.17	0.3	0.38	0.65	-0.47	0.0828	0.633	Unaltered group
RAF1	3p25.2	-0.36	0.09	0.36	0.56	-0.45	0.083	0.634	Unaltered group
PHLDB3	19q13.31	0.47	-0.39	0.7	1.53	0.86	0.0831	0.634	Altered group
ASXL3	18q12.1	-0.07	0.81	0.36	1.8	-0.88	0.0832	0.634	Unaltered group
ATIC	2q35	-0.11	0.16	0.22	0.89	-0.27	0.0832	0.634	Unaltered group
GPX4	19p13.3	0.01	0.36	0.28	1.04	-0.34	0.0835	0.635	Unaltered group
ABRAXAS1	4q21.23	-0.38	0.08	0.37	0.71	-0.46	0.0835	0.635	Unaltered group
PIH1D1	19q13.33	0.67	-0.01	0.54	0.49	0.68	0.0835	0.635	Altered group
CRELD1	3p25.3	-1.31	-0.38	0.75	1.33	-0.93	0.0838	0.635	Unaltered group
NLRP7	19q13.42	1.73	-0.23	1.57	1.76	1.97	0.0838	0.635	Altered group
AR	Xq12	-2.27	0.07	1.85	1.67	-2.34	0.0839	0.635	Unaltered group
OFD1	Xp22.2	-0.11	0.11	0.17	0.96	-0.23	0.0839	0.635	Unaltered group
S100A16	1q21.3	-1.52	-0.23	1.04	1.82	-1.29	0.084	0.635	Unaltered group
DUS2	16q22.1	-0.56	0.01	0.47	0.85	-0.58	0.0841	0.635	Unaltered group
GBE1	3p12.2	-0.63	0.07	0.56	1.02	-0.7	0.0842	0.635	Unaltered group
ANKMY2	7p21.1	-0.37	0.44	0.65	0.94	-0.81	0.0842	0.635	Unaltered group
LRATD1	2p24.3	-0.84	0.27	0.46	1.77	-1.12	0.0842	0.635	Unaltered group
CYTH1	17q25.3	0.82	-0.23	0.84	0.76	1.05	0.0846	0.637	Altered group
CORO2A	9q22.33	-2.08	-0.23	1.48	1.53	-1.86	0.0848	0.638	Unaltered group
ALG2	9q22.33	-0.42	-0.03	0.32	0.82	-0.39	0.085	0.639	Unaltered group
AIF1	6p21.33	1.46	0.3	0.94	1.23	1.16	0.0853	0.641	Altered group
POSTN	13q13.3	-1.45	0.42	1.51	2.02	-1.87	0.0855	0.642	Unaltered group
NAT14	19q13.42	-1.32	-0.34	0.8	1.32	-0.98	0.0857	0.643	Unaltered group
FAH	15q25.1	-1.6	0.13	1.39	1.61	-1.73	0.086	0.645	Unaltered group
NOL11	17q24.2	0.52	-0.28	0.64	0.88	0.8	0.0862	0.646	Altered group
ELP3	8p21.1	0.2	0.08	0.07	0.63	0.12	0.0863	0.646	Altered group
AMOTL2	3q22.2	-0.24	0.24	0.4	1.37	-0.48	0.0865	0.646	Unaltered group
PTPRA	20p13	-0.41	0.08	0.4	0.66	-0.49	0.0865	0.646	Unaltered group
TOR4A	9q34.3	1.36	0.24	0.67	1.23	1.12	0.0865	0.646	Altered group
C8A	1p32.2	-1.06	0.6	1.34	1.56	-1.66	0.0867	0.647	Unaltered group
RBMS1	2q24.2	-0.62	0.08	0.58	1.3	-0.7	0.0867	0.647	Unaltered group
TRUB1	10q25.3	-0.51	0.14	0.53	0.66	-0.65	0.087	0.647	Unaltered group
FAM20B	1q25.2	-1.44	-0.64	0.65	1.22	-0.79	0.087	0.647	Unaltered group
C8G	9q34.3	-0.95	0.69	1.33	1.49	-1.64	0.087	0.647	Unaltered group
HOOK2	19p13.13	-0.6	0.03	0.52	0.94	-0.64	0.0872	0.647	Unaltered group
FIBP	11q13.1	-0.79	0.04	0.67	0.75	-0.83	0.0873	0.647	Unaltered group
PIAS1	15q23	0.78	0.15	0.51	0.69	0.63	0.0873	0.647	Altered group
MFAP4	17p11.2	-1.76	0.59	1.93	3.19	-2.35	0.0874	0.647	Unaltered group
CYP4Z1	1p33	-1.84	0.65	1.51	3.16	-2.49	0.0874	0.647	Unaltered group
ZER1	9q34.11	-0.33	0.2	0.44	0.92	-0.54	0.0875	0.647	Unaltered group
SNTA1	20q11.21	-0.45	0.57	0.83	1.24	-1.02	0.0877	0.647	Unaltered group
ELN	7q11.23	-1.04	0.59	1.34	2.15	-1.63	0.0877	0.647	Unaltered group
PAMR1	11p13	-0.84	0.62	1.2	1.99	-1.46	0.0877	0.647	Unaltered group
UBE2Z	17q21.32	-0.2	0.21	0.34	0.93	-0.41	0.0878	0.647	Unaltered group
MAEA	4p16.3	-0.22	0.04	0.21	0.55	-0.26	0.0878	0.647	Unaltered group
ADIRF	10q23.2	-2.67	-0.5	1.78	2.95	-2.17	0.0879	0.648	Unaltered group
LRRC14	8q24.3	-0.38	0.06	0.37	0.88	-0.44	0.088	0.648	Unaltered group
WDR46	6p21.32	0.41	-0.29	0.57	0.85	0.7	0.088	0.648	Altered group
TOMM70	3q12.2	-0.71	-0.06	0.54	0.97	-0.65	0.0882	0.648	Unaltered group
ARIH1	15q24.1	0.8	0.1	0.57	0.63	0.7	0.0882	0.648	Altered group
TBC1D10A	22q12.2	-0.96	-0.01	0.77	0.85	-0.95	0.0883	0.648	Unaltered group
DCAF10	9p13.2	-1.23	-0.52	0.59	1.1	-0.71	0.0883	0.648	Unaltered group
SCARF1	17p13.3	-0.63	0.57	0.43	1.6	-1.2	0.0884	0.648	Unaltered group
CRIP1	14q32.33	-1.8	0.29	1.72	2.45	-2.09	0.0886	0.649	Unaltered group
EPHX2	8p21.2-p21.1	-2.11	-0.18	1.57	1.89	-1.92	0.0889	0.65	Unaltered group
DUSP11	2p13.1	0.88	-0.33	0.98	0.93	1.21	0.0889	0.65	Altered group
OTUD5	Xp11.23	1.13	-0.16	0.76	1.23	1.29	0.089	0.65	Altered group
SPCS1	3p21.1	0.3	-1.04	1.11	1.74	1.35	0.089	0.65	Altered group
FAM120B	6q27	-0.62	-0.33	0.24	0.8	-0.28	0.0891	0.65	Unaltered group
FCGBP	19q13.2	-2.44	-0.75	1.4	2.65	-1.69	0.0892	0.65	Unaltered group
UTP25	1q32.2	0.23	-0.31	0.45	0.96	0.54	0.0893	0.65	Altered group
INTS15		0.73	0.17	0.47	0.71	0.57	0.0893	0.65	Altered group
NFYA	6p21.1	0.35	-0.11	0.39	0.99	0.46	0.0894	0.65	Altered group
MAP3K11	11q13.1	0.13	-0.13	0.21	0.89	0.26	0.0894	0.65	Altered group
CCT4	2p15	0.87	0.07	0.66	0.54	0.81	0.0897	0.651	Altered group
STK10	5q35.1	0.87	-0.13	0.81	0.86	0.99	0.0898	0.652	Altered group
TMX1	14q22.1	-0.12	-0.68	0.47	1.45	0.56	0.09	0.652	Altered group
NTAQ1	8q24.13	-1	0.2	0.38	1.13	-1.2	0.09	0.652	Unaltered group
TPM2	9p13.3	-1.59	0.45	1.68	2.09	-2.04	0.0901	0.652	Unaltered group
RNLS	10q23.31	-0.5	0.06	0.48	1.32	-0.57	0.0901	0.652	Unaltered group
SLC26A6	3p21.31	-3.78	-0.66	1.82	2.28	-3.12	0.0902	0.652	Unaltered group
QSOX2	9q34.3	-0.51	0.1	0.39	1.08	-0.61	0.0903	0.653	Unaltered group
IDH3B	20p13	1.58	0.24	1.1	0.82	1.34	0.0911	0.657	Altered group
ZBTB20	3q13.31	-0.9	0.09	0.82	1.18	-0.99	0.0911	0.657	Unaltered group
GPR108	19p13.3	-2.2	-0.57	0.96	1.36	-1.63	0.0911	0.657	Unaltered group
TIMM17A	1q32.1	0.13	-0.51	0.54	1.48	0.64	0.0914	0.658	Altered group
TBCEL	11q23.3	-0.04	0.41	0.37	0.78	-0.45	0.0914	0.658	Unaltered group
TSTD1	1q23.3	-1.69	0.18	1.55	2	-1.87	0.0915	0.658	Unaltered group
RILPL1	12q24.31	-0.31	0.21	0.43	0.87	-0.52	0.0916	0.659	Unaltered group
PEX11A	15q26.1	-3.33	-0.36	0.91	2.26	-2.97	0.0918	0.659	Unaltered group
SMAP2	1p34.2	0.63	0.1	0.44	0.72	0.53	0.0919	0.66	Altered group
KLHL22	22q11.21	-0.62	0.23	0.71	0.8	-0.86	0.0922	0.661	Unaltered group
VGLL4	3p25.3-p25.2	-1.25	0.11	1.12	0.87	-1.36	0.0922	0.661	Unaltered group
FCHSD2	11q13.4	0.67	0.19	0.4	0.72	0.48	0.0923	0.661	Altered group
CARD9	9q34.3	1.46	-0.07	1.26	1.12	1.53	0.0924	0.661	Altered group
CHFR	12q24.33	-0.14	0.16	0.25	0.7	-0.3	0.0925	0.661	Unaltered group
PRF1	10q22.1	0.6	-0.58	0.43	1.6	1.19	0.0925	0.661	Altered group
CDYL2	16q23.2	-1.88	-0.91	0.82	1.69	-0.97	0.0932	0.663	Unaltered group
FBN1	15q21.1	-0.91	0.52	1.2	1.96	-1.43	0.0932	0.663	Unaltered group
PAFAH1B2	11q23.3	-0.28	0.31	0.5	0.83	-0.59	0.0932	0.663	Unaltered group
NDUFA8	9q33.2	-0.53	0.01	0.46	0.87	-0.55	0.0933	0.663	Unaltered group
RPUSD4	11q24.2	-0.76	-0.17	0.5	1.07	-0.59	0.0934	0.663	Unaltered group
RNASEH2C	11q13.1	1.12	0.25	0.72	0.73	0.87	0.0934	0.663	Altered group
DUSP23	1q23.2	-0.76	0.43	0.99	0.92	-1.19	0.0935	0.663	Unaltered group
CAPN9	1q42.2	-0.9	0.24	0.72	3.94	-1.14	0.0935	0.663	Unaltered group
SP140	2q37.1	2.16	-0.28	2.04	1.94	2.44	0.0937	0.663	Altered group
MSL2	3q22.3	-0.51	-0.12	0.34	0.86	-0.39	0.0937	0.663	Unaltered group
PLCG2	16q24.1	0.62	-0.62	1.04	1.43	1.24	0.0937	0.663	Altered group
CISD1	10q21.1	1.18	-0.27	1.21	1.25	1.46	0.0937	0.663	Altered group
SGCD	5q33.2-q33.3	-0.85	0.74	1.34	1.85	-1.6	0.094	0.665	Unaltered group
SEC13	3p25.3	-0.13	0.46	0.49	0.59	-0.59	0.0941	0.665	Unaltered group
SPARC	5q33.1	-1.25	0.69	1.62	1.66	-1.94	0.0942	0.665	Unaltered group
GLT8D1	3p21.1	-1	0.02	0.86	1.31	-1.02	0.0944	0.665	Unaltered group
TADA1	1q24.1	0.38	0.16	0.19	0.55	0.22	0.0944	0.665	Altered group
TMEM63C	14q24.3	-1.66	-0.51	0.43	1.68	-1.15	0.0945	0.666	Unaltered group
RAD18	3p25.3	-1.03	-0.31	0.61	1.04	-0.72	0.0946	0.666	Unaltered group
CNN3	1p21.3	-1.13	0.36	1.25	1.75	-1.49	0.0947	0.666	Unaltered group
SIAE	11q24.2	-2.02	-0.18	1.54	1.48	-1.84	0.0949	0.666	Unaltered group
CFAP54	12q23.1	-1.43	-0.09	0.86	1.7	-1.34	0.0951	0.666	Unaltered group
TCP1	6q25.3	0.71	0.02	0.58	0.55	0.69	0.0951	0.666	Altered group
EIF2AK4	15q15.1	-0.61	-0.05	0.47	0.69	-0.56	0.0952	0.666	Unaltered group
NCSTN	1q23.2	-0.92	-0.15	0.65	0.93	-0.77	0.0952	0.666	Unaltered group
TNC	9q33.1	-1.13	0.1	1.04	2.18	-1.22	0.0952	0.666	Unaltered group
KLHDC4	16q24.2	-0.8	-0.1	0.6	1.23	-0.7	0.0952	0.666	Unaltered group
TPD52L2	20q13.33	1.14	0.29	0.72	0.78	0.85	0.0953	0.666	Altered group
ORM1	9q32	-0.4	0.88	1.09	1.83	-1.28	0.0953	0.666	Unaltered group
GNG4	1q42.3	-0.33	-0.82	0.07	2.23	0.48	0.0953	0.666	Altered group
NKIRAS1	3p24.2	-0.64	0.28	0.78	0.91	-0.93	0.0954	0.666	Unaltered group
KYAT3	1p22.2	0.75	0.23	0.45	1.37	0.52	0.0955	0.666	Altered group
SNRPD1	18q11.2	0.25	-0.04	0.25	0.58	0.29	0.0956	0.666	Altered group
PRKAG1	12q13.12	-0.19	0.2	0.33	0.77	-0.39	0.0958	0.666	Unaltered group
ANO1	11q13.3	-1.74	-0.45	1.1	2.02	-1.29	0.0958	0.666	Unaltered group
CD79A	19q13.2	2.42	-1.19	2.13	1.9	3.6	0.0958	0.666	Altered group
AKAP13	15q25.3	0.78	0.06	0.61	0.67	0.72	0.0959	0.666	Altered group
OAF	11q23.3	-1.93	0.35	1.91	1.62	-2.28	0.096	0.666	Unaltered group
LRRC17	7q22.1	-1.63	0.69	1.97	2.61	-2.32	0.0961	0.666	Unaltered group
MARCKSL1	1p35.1	-2.1	-0.85	1.06	1.38	-1.25	0.0962	0.666	Unaltered group
CHORDC1	11q14.3	0.47	-0.49	0.81	1.06	0.96	0.0962	0.666	Altered group
ZNF652	17q21.32	-1.23	-0.1	0.96	1.37	-1.13	0.0962	0.666	Unaltered group
GK5	3q23	-0.57	0.02	0.26	1.19	-0.59	0.0964	0.667	Unaltered group
MTMR10	15q13.3	-0.04	0.2	0.2	0.7	-0.24	0.0966	0.668	Unaltered group
TAGLN3	3q13.2	-2.41	0.02	2.07	2.73	-2.43	0.0969	0.669	Unaltered group
SSH3	11q13.2	-1.03	0.09	0.96	1.6	-1.12	0.097	0.669	Unaltered group
ADPRH	3q13.33	0.72	0.05	0.58	0.8	0.68	0.097	0.669	Altered group
MXRA5	Xp22.33	-1.26	0.59	1.56	1.68	-1.84	0.0975	0.672	Unaltered group
ALKBH7	19p13.3	-0.7	0.09	0.68	1.01	-0.79	0.0976	0.673	Unaltered group
NKAP	Xq24	0.67	0	0.57	0.8	0.67	0.0978	0.673	Altered group
PLXNA3	Xq28	-1.47	0.39	1.59	1.71	-1.86	0.0979	0.673	Unaltered group
SPINDOC	11q13.1	0.75	-0.09	0.52	0.83	0.84	0.0981	0.674	Altered group
PPA1	10q22.1	0.94	-0.18	0.95	0.89	1.12	0.0982	0.674	Altered group
ARAP3	5q31.3	1.12	0.24	0.55	0.97	0.88	0.0983	0.674	Altered group
BCLAF1	6q23.3	1.15	0.09	0.91	1.36	1.06	0.0983	0.674	Altered group
CPE	4q32.3	-1.3	-0.64	0.56	2.24	-0.66	0.0985	0.675	Unaltered group
SHANK1	19q13.33	0.4	-0.23	0.42	1.31	0.63	0.0987	0.675	Altered group
TTC28	22q12.1	-0.27	0.39	0.57	0.82	-0.66	0.0987	0.675	Unaltered group
EFEMP1	2p16.1	-0.15	0.85	0.87	1.79	-1	0.0987	0.675	Unaltered group
TRAPPC2	Xp22.2	-0.34	-0.04	0.26	0.96	-0.31	0.099	0.675	Unaltered group
THEM4	1q21.3	-1.37	-0.3	0.92	1.93	-1.06	0.0991	0.675	Unaltered group
SYK	9q22.2	0.56	-0.06	0.54	1.05	0.62	0.0991	0.675	Altered group
TMTC3	12q21.32	-0.91	-0.15	0.67	1.16	-0.77	0.0991	0.675	Unaltered group
CHML	1q43	-1.85	-0.34	1.29	1.17	-1.51	0.0992	0.675	Unaltered group
MAP3K5	6q23.3	0.14	-0.26	0.34	1.12	0.39	0.0992	0.675	Altered group
IVD	15q15.1	-0.7	0.35	0.91	1.55	-1.05	0.0993	0.675	Unaltered group
PWP2	21q22.3	0.36	-0.27	0.55	0.84	0.63	0.0994	0.676	Altered group
FOXK1	7p22.1	0.66	0.1	0.48	0.62	0.56	0.0998	0.678	Altered group
RCOR1	14q32.31	0.47	-0.16	0.54	0.71	0.63	0.0998	0.678	Altered group
FKBP9	7p14.3	-0.97	0.67	1.41	1.39	-1.64	0.0999	0.678	Unaltered group
GULP1	2q32.1-q32.2	-0.69	0.82	1.31	1.53	-1.52	0.1	0.678	Unaltered group
LYRM4	6p25.1	-0.32	0.33	0.57	0.98	-0.65	0.1	0.678	Unaltered group
HPX	11p15.4	-0.38	0.81	1.03	1.59	-1.19	0.101	0.678	Unaltered group
ZBP1	20q13.31	1.3	-0.59	1.63	1.69	1.89	0.101	0.678	Altered group
PITX1	5q31.1	1.88	-0.13	1.27	1.9	2.02	0.101	0.678	Altered group
CCDC88A	2p16.1	0.88	0.13	0.65	0.8	0.75	0.101	0.678	Altered group
ATAD3B	1p36.33	1.02	-0.31	0.84	1.63	1.32	0.101	0.678	Altered group
TIMP2	17q25.3	-0.85	0.98	1.58	1.98	-1.83	0.101	0.678	Unaltered group
TUT1	11q12.3	0.38	-0.14	0.45	0.83	0.52	0.101	0.678	Altered group
NEDD4L	18q21.31	-1.47	-0.31	1	1.32	-1.16	0.101	0.678	Unaltered group
NFATC3	16q22.1	0.45	-0.05	0.44	0.73	0.5	0.101	0.678	Altered group
GIMAP1-GIMAP5	7q36.1	0.8	-0.55	1.17	1.42	1.36	0.101	0.678	Altered group
TRPV2	17p11.2	0.43	-0.31	0.5	1.56	0.74	0.101	0.678	Altered group
ARHGAP35	19q13.32	-1.12	-0.08	0.91	1.14	-1.05	0.101	0.678	Unaltered group
USH2A	1q41	-1.26	0.52	0.79	2.81	-1.79	0.101	0.678	Unaltered group
PPP6R2	22q13.33	-0.58	0	0.5	0.68	-0.58	0.101	0.678	Unaltered group
WARS1	14q32.2	1.59	-0.93	2.17	1.51	2.52	0.101	0.678	Altered group
MSN	Xq12	0.36	0.13	0.2	0.8	0.24	0.101	0.678	Altered group
NRCAM	7q31.1	-1.8	-0.56	1.08	2	-1.24	0.102	0.678	Unaltered group
CHTF8	16q22.1	0	-0.65	0.44	1.43	0.65	0.102	0.678	Altered group
TFF3	21q22.3	-2.77	-1.6	1.01	3.68	-1.16	0.102	0.678	Unaltered group
NT5DC2	3p21.1	-2.04	-0.38	1.44	1.69	-1.67	0.102	0.678	Unaltered group
EIF6	20q11.22	0.49	0.07	0.37	0.64	0.42	0.102	0.678	Altered group
TRADD	16q22.1	0.87	-0.09	0.83	0.85	0.96	0.102	0.678	Altered group
RRM2B	8q22.3	-1.36	-0.39	0.85	1.28	-0.97	0.102	0.678	Unaltered group
TNFAIP8L2	1q21.3	0.65	-0.18	0.73	1.19	0.83	0.102	0.678	Altered group
S100A13	1q21.3	-1.27	0.17	1.26	1.99	-1.44	0.102	0.678	Unaltered group
ATAD3A	1p36.33	0.66	-0.05	0.62	1.07	0.71	0.102	0.678	Altered group
ABCA3	16p13.3	-2.58	-0.21	1.46	1.67	-2.37	0.102	0.678	Unaltered group
ATP5F1E	20q13.32	-0.39	0.24	0.55	1.5	-0.63	0.102	0.678	Unaltered group
FHL2	2q12.2	-1.18	0.19	1.19	1.63	-1.37	0.102	0.678	Unaltered group
HMMR	5q34	0.66	-0.56	0.42	1.42	1.22	0.102	0.678	Altered group
ACTN1	14q24.1	-0.52	0.26	0.69	1.16	-0.78	0.102	0.678	Unaltered group
KCTD18	2q33.1	-0.26	0.21	0.42	0.8	-0.47	0.103	0.679	Unaltered group
MBTPS1	16q23.3-q24.1	-2.16	-0.61	0.58	1.95	-1.55	0.103	0.679	Unaltered group
AGO1	1p34.3	-0.18	0.28	0.41	0.77	-0.47	0.103	0.679	Unaltered group
FBXO46	19q13.32	-0.24	0.03	0.15	1.19	-0.27	0.103	0.679	Unaltered group
ADAMTS7	15q25.1	-2.36	-0.15	1.39	2.17	-2.2	0.103	0.679	Unaltered group
PRSS8	16p11.2	-1.75	0.13	1.65	1.83	-1.89	0.103	0.679	Unaltered group
GSTT2B	22q11.23	-3.43	-1.89	1.36	2.75	-1.54	0.103	0.679	Unaltered group
FOCAD	9p21.3	-0.86	-0.1	0.66	0.81	-0.76	0.103	0.679	Unaltered group
SMYD3	1q44	-1.18	0.15	1.16	1.41	-1.33	0.103	0.679	Unaltered group
PPP4R3B	2p16.1	-0.77	-0.11	0.58	0.75	-0.66	0.103	0.68	Unaltered group
PXDN	2p25.3	-1.38	0.45	1.6	1.54	-1.84	0.104	0.68	Unaltered group
DDX56	7p13	0.46	-0.11	0.5	0.8	0.57	0.104	0.68	Altered group
TSPAN6	Xq22.1	-2.85	-1.5	1.19	2.23	-1.35	0.104	0.68	Unaltered group
UAP1L1	9q34.3	-0.18	0.34	0.46	0.95	-0.52	0.104	0.68	Unaltered group
PYCR2	1q42.12	-1.32	-0.1	1.08	1.36	-1.23	0.104	0.68	Unaltered group
NDUFA5	7q31.32	-0.13	0.24	0.33	0.89	-0.37	0.104	0.681	Unaltered group
EIF2B2	14q24.3	0.4	-0.05	0.4	0.55	0.45	0.104	0.681	Altered group
CCDC91	12p11.22	-1.1	-0.22	0.77	1.2	-0.88	0.104	0.681	Unaltered group
ADAT1	16q23.1	-0.76	-0.21	0.49	1.06	-0.55	0.104	0.681	Unaltered group
DBN1	5q35.3	-1.55	0.21	1.54	1.2	-1.76	0.104	0.681	Unaltered group
ITIH1	3p21.1	-2.87	0.96	3.33	1.94	-3.82	0.105	0.683	Unaltered group
DNAJC11	1p36.31	0.33	-0.34	0.59	1	0.67	0.105	0.683	Altered group
ZBTB33	Xq24	1.04	0	0.91	0.72	1.04	0.105	0.683	Altered group
ACOT7	1p36.31	0.23	-0.45	0.61	1.25	0.69	0.105	0.683	Altered group
UNC13D	17q25.3	0.13	-0.3	0.38	1.12	0.43	0.105	0.683	Altered group
MAP1A	15q15.3	-0.54	0.55	0.96	1.27	-1.09	0.105	0.685	Unaltered group
ACTA2	10q23.31	-1.72	0.1	1.62	2.64	-1.83	0.105	0.685	Unaltered group
DDX19B	16q22.1	0.48	0.14	0.3	0.84	0.34	0.105	0.685	Altered group
RBBP5	1q32.1	-0.51	-0.03	0.43	0.64	-0.48	0.105	0.685	Unaltered group
PIP4P1	14q11.2	0.51	-0.41	0.82	1.43	0.92	0.106	0.685	Altered group
BSPRY	9q32	-1.67	-0.26	1.25	1.54	-1.41	0.106	0.685	Unaltered group
UBA7	3p21.31	0.75	-0.09	0.74	1.03	0.84	0.106	0.685	Altered group
BPHL	6p25.2	-1.07	0.13	1.06	1.18	-1.2	0.106	0.685	Unaltered group
CASQ2	1p13.1	-0.81	0.83	0.64	1.76	-1.64	0.106	0.685	Unaltered group
TOMM5	9p13.2	-2.19	-0.64	0.99	1.3	-1.55	0.106	0.686	Unaltered group
SVIL	10p11.23	-0.76	0.28	0.92	0.97	-1.04	0.106	0.686	Unaltered group
ANP32E	1q21.2	0.23	-1.21	1.27	1.69	1.44	0.106	0.686	Altered group
PGAM2	7p13	-1.11	0.77	1.67	2.71	-1.88	0.106	0.686	Unaltered group
SREBF2	22q13.2	-1.76	-0.15	1.02	1.26	-1.62	0.106	0.686	Unaltered group
VEGFC	4q34.3	-1.67	0.22	1.23	1.76	-1.89	0.106	0.686	Unaltered group
HEATR3	16q12.1	0.31	-0.27	0.52	1	0.58	0.107	0.686	Altered group
TNFAIP3	6q23.3	0.2	-0.17	0.33	1.05	0.37	0.107	0.686	Altered group
ERCC1	19q13.32	-0.5	0.03	0.47	0.7	-0.53	0.107	0.686	Unaltered group
COPS6	7q22.1	-0.36	0.35	0.63	0.65	-0.71	0.107	0.686	Unaltered group
PDIA6	2p25.1	0.5	-0.09	0.52	1.02	0.58	0.107	0.687	Altered group
TOR2A	9q34.11	-0.05	0.32	0.33	1.03	-0.37	0.107	0.687	Unaltered group
C6	5p13.1	-1.21	0.6	1.6	1.48	-1.81	0.107	0.687	Unaltered group
NPEPL1	20q13.32	-0.33	0.32	0.58	1.16	-0.64	0.107	0.687	Unaltered group
MGRN1	16p13.3	-1.25	-0.18	0.95	0.9	-1.07	0.107	0.687	Unaltered group
PLAT	8p11.21	-3.78	-2.34	1.3	3.08	-1.44	0.107	0.687	Unaltered group
RBM15B	3p21.2	-0.23	0.22	0.4	0.56	-0.45	0.107	0.687	Unaltered group
NBEAL1	2q33.2	-0.64	0.1	0.66	0.64	-0.75	0.107	0.687	Unaltered group
MAP1S	19p13.12	-0.38	0.19	0.51	0.76	-0.57	0.108	0.688	Unaltered group
ELMO2	20q13.12	0.59	0.18	0.36	0.72	0.4	0.108	0.688	Altered group
LILRB4	19q13.42	1.55	-0.47	0.63	1.52	2.02	0.108	0.688	Altered group
CRISPLD1	8q21.13	-0.85	0.6	1.3	2.13	-1.45	0.108	0.688	Unaltered group
TPST2	22q12.1	-0.76	0.17	0.84	1.7	-0.93	0.108	0.688	Unaltered group
LRPAP1	4p16.3	-0.18	0.39	0.51	0.88	-0.57	0.108	0.688	Unaltered group
LYST	1q42.3	-0.57	0.17	0.67	0.92	-0.74	0.108	0.688	Unaltered group
ERLIN1	10q24.31	-0.78	-0.21	0.52	1.09	-0.57	0.108	0.688	Unaltered group
DENND4C	9p22.1	-0.17	0.14	0.28	0.61	-0.31	0.108	0.688	Unaltered group
NFKBIA	14q13.2	-0.28	0.21	0.45	0.91	-0.5	0.108	0.688	Unaltered group
FAAH2	Xp11.21	-0.82	0.74	1.03	1.49	-1.57	0.109	0.688	Unaltered group
ECM1	1q21.2	-1.62	-0.03	1.43	2.08	-1.6	0.109	0.688	Unaltered group
ARHGEF12	11q23.3	-0.32	0.3	0.56	0.83	-0.62	0.109	0.688	Unaltered group
FAM76B	11q21	0.31	-0.39	0.63	1.08	0.7	0.109	0.688	Altered group
ZNF703	8p11.23	-3.65	-1.78	1.68	2.48	-1.87	0.109	0.688	Unaltered group
LARP4	12q13.12	0.44	-0.16	0.54	0.77	0.6	0.109	0.689	Altered group
GSN	9q33.2	-0.12	0.52	0.59	1.29	-0.65	0.109	0.689	Unaltered group
SYPL1	7q22.2	-0.53	0	0.48	1.37	-0.53	0.109	0.689	Unaltered group
CAPZA1	1p13.2	0.52	0.24	0.25	0.59	0.27	0.109	0.689	Altered group
NEXN	1p31.1	-1.15	0.57	1.54	1.88	-1.72	0.109	0.689	Unaltered group
OGFR	20q13.33	0.76	-0.24	0.89	0.87	1	0.109	0.689	Altered group
PTAR1	9q21.12	-0.46	0.13	0.53	0.7	-0.59	0.109	0.689	Unaltered group
FNBP1L	1p22.1	-0.93	-0.04	0.8	1.01	-0.89	0.11	0.689	Unaltered group
RPUSD3	3p25.3	-0.45	-0.15	0.25	1.21	-0.3	0.11	0.689	Unaltered group
VAV3	1p13.3	-1.56	-0.16	1.25	1.17	-1.4	0.11	0.689	Unaltered group
ANKRD18A	9p13.1	-2.39	-0.5	0.84	2.4	-1.89	0.11	0.689	Unaltered group
MMP11	22q11.23	-2.2	0.13	2.09	1.97	-2.34	0.11	0.689	Unaltered group
C7	5p13.1	-0.97	0.63	1.45	1.62	-1.61	0.11	0.689	Unaltered group
CFB	6p21.33	-0.81	0.84	1.47	1.53	-1.64	0.11	0.689	Unaltered group
EPS8L1	19q13.42	-2.04	0.04	1.86	1.69	-2.08	0.11	0.689	Unaltered group
LXN	3q25.32	0.82	0.05	0.7	1.2	0.77	0.11	0.689	Altered group
VWA5A	11q24.2	-0.53	0.28	0.73	1.71	-0.81	0.11	0.689	Unaltered group
TOR3A	1q25.2	-0.11	0.29	0.37	0.9	-0.41	0.111	0.689	Unaltered group
PLXDC1	17q12	-4.58	0.29	4.36	2.28	-4.87	0.111	0.689	Unaltered group
ACP1	2p25.3	1.01	0.11	0.81	0.83	0.9	0.111	0.689	Altered group
ALKBH4	7q22.1	-0.22	0.15	0.34	0.6	-0.37	0.111	0.689	Unaltered group
TCEAL3	Xq22.2	-2.6	-0.73	1.69	2.39	-1.87	0.111	0.689	Unaltered group
PLXNB1	3p21.31	-0.97	0.44	1.27	0.94	-1.42	0.111	0.689	Unaltered group
PAPOLG	2p16.1	0.46	-0.27	0.65	0.9	0.72	0.111	0.689	Altered group
RNASEH2A	19p13.13	1.1	0.11	0.9	0.68	1	0.111	0.689	Altered group
SGPL1	10q22.1	0.61	-0.78	1.25	1.39	1.39	0.111	0.689	Altered group
MUTYH	1p34.1	-2.34	-0.39	0.71	2.06	-1.95	0.111	0.689	Unaltered group
GC	4q13.3	-0.5	0.88	1.25	1.78	-1.38	0.111	0.689	Unaltered group
LTBP2	14q24.3	-0.76	0.53	1.18	1.76	-1.3	0.111	0.689	Unaltered group
CCNT1	12q13.11-q13.12	1.43	-0.19	1.46	0.87	1.63	0.111	0.689	Altered group
LLGL1	17p11.2	-0.08	0.31	0.36	0.73	-0.39	0.111	0.689	Unaltered group
INTS7	1q32.3	0.39	0.09	0.27	0.53	0.3	0.111	0.689	Altered group
CSRP1	1q32.1	-1.49	0.32	1.63	1.45	-1.81	0.111	0.689	Unaltered group
GGCT	7p14.3	-1.27	0.08	1.23	1.59	-1.36	0.112	0.689	Unaltered group
EPS8	12p12.3	-0.38	0.27	0.6	0.95	-0.66	0.112	0.689	Unaltered group
AP1B1	22q12.2	0.45	0.15	0.22	0.7	0.31	0.112	0.689	Altered group
DYNLT2B	3q29	-0.7	0.37	0.38	1.07	-1.07	0.112	0.689	Unaltered group
TMEM132A	11q12.2	-1.62	-0.16	1.32	1.24	-1.46	0.112	0.689	Unaltered group
MPDZ	9p23	-0.5	0.23	0.66	0.79	-0.73	0.112	0.689	Unaltered group
SYNPO2L	10q22.2	-1.4	0.49	1.28	2.17	-1.89	0.112	0.689	Unaltered group
CHN2	7p14.3	-1.26	-0.84	0.23	1.83	-0.42	0.112	0.689	Unaltered group
DDI2	1p36.21	0.9	0.22	0.62	0.78	0.68	0.112	0.689	Altered group
NUDT12	5q21.2	-1.21	0.1	1.19	1.77	-1.31	0.112	0.689	Unaltered group
NIPSNAP1	22q12.2	-0.73	0.04	0.71	1.15	-0.78	0.112	0.689	Unaltered group
TPPP3	16q22.1	-1.97	-0.66	1.2	1.81	-1.32	0.112	0.689	Unaltered group
MMAB	12q24.11	-0.63	0.17	0.74	1.34	-0.81	0.112	0.689	Unaltered group
BAK1	6p21.31	0.38	-0.2	0.53	1.14	0.58	0.112	0.689	Altered group
CNTLN	9p22.2	-0.96	-0.07	0.63	1.57	-0.9	0.112	0.689	Unaltered group
CALHM6	6q22.1	3.35	-1.19	1.53	3.04	4.53	0.112	0.689	Altered group
RAVER1	19p13.2	0.56	0	0.5	0.5	0.56	0.113	0.689	Altered group
CAPZA2	7q31.2	0.55	0.33	0.2	0.62	0.22	0.113	0.69	Altered group
AJUBA	14q11.2	-0.52	0.27	0.73	1.35	-0.79	0.113	0.691	Unaltered group
DCTN3	9p13.3	0.16	0.36	0.17	0.65	-0.19	0.113	0.691	Unaltered group
GTF2A1	14q31.1	0.02	-0.29	0.28	0.87	0.31	0.113	0.691	Altered group
SREK1IP1	5q12.3	1.73	-0.6	2.12	2.01	2.34	0.113	0.691	Altered group
MPP7	10p12.1	-1.49	0.16	1.5	1.65	-1.65	0.113	0.691	Unaltered group
YWHAG	7q11.23	-0.24	0.32	0.51	0.73	-0.55	0.113	0.691	Unaltered group
CABLES1	18q11.2	-1.49	0.03	1.38	1.14	-1.52	0.113	0.691	Unaltered group
RAB3D	19p13.2	-1.76	-0.81	0.87	1.76	-0.95	0.113	0.691	Unaltered group
IL18	11q23.1	0.85	-0.61	1.33	1.47	1.46	0.114	0.691	Altered group
VAMP2	17p13.1	-0.1	-0.55	0.41	1.08	0.44	0.114	0.692	Altered group
RAB11FIP2	10q26.11	0.1	0.28	0.12	0.95	-0.18	0.114	0.692	Unaltered group
EVA1B	1p34.3	-2.46	-0.91	1.04	1.46	-1.55	0.114	0.692	Unaltered group
CDH13	16q23.3	-0.82	0.25	0.98	1.65	-1.07	0.114	0.692	Unaltered group
FBXW11	5q35.1	-0.42	0.25	0.61	0.57	-0.67	0.114	0.693	Unaltered group
MFAP1	15q15.3	0.56	0.02	0.49	0.61	0.53	0.114	0.693	Altered group
MAP3K9	14q24.2	-4.69	-2.29	1.63	2.89	-2.4	0.114	0.693	Unaltered group
FEZ2	2p22.2	-0.29	0.32	0.56	0.69	-0.61	0.114	0.693	Unaltered group
GAPDHS	19q13.12	-0.83	-0.03	0.73	2.17	-0.79	0.115	0.694	Unaltered group
MAPKAPK5	12q24.12-q24.13	-0.34	0.28	0.58	1.56	-0.62	0.115	0.694	Unaltered group
DCHS1	11p15.4	-0.34	0.55	0.82	1.41	-0.89	0.115	0.695	Unaltered group
SIGLEC1	20p13	0.67	-0.21	0.81	1.45	0.88	0.115	0.696	Altered group
TCIRG1	11q13.2	0.3	-0.42	0.66	1.03	0.72	0.116	0.696	Altered group
CYTIP	2q24.1	-0.42	-0.11	0.26	1.32	-0.31	0.116	0.696	Unaltered group
S100A2	1q21.3	1.34	-5.09	5.88	4.32	6.43	0.116	0.696	Altered group
RHOB	2p24.1	-1.82	-0.45	1.26	1.63	-1.37	0.116	0.696	Unaltered group
SCIN	7p21.3	-2.71	-0.93	1.64	2.66	-1.78	0.116	0.696	Unaltered group
CASP4	11q22.3	1.15	0.18	0.89	1	0.97	0.116	0.696	Altered group
LIMK1	7q11.23	0.78	0.14	0.59	0.69	0.64	0.116	0.696	Altered group
C19ORF25	19p13.3	-0.23	0.11	0.32	0.65	-0.35	0.116	0.696	Unaltered group
CHD3	17p13.1	-0.5	-0.09	0.39	0.93	-0.41	0.116	0.696	Unaltered group
GMIP	19p13.11	0.54	0.02	0.48	0.73	0.52	0.116	0.696	Altered group
PSMB3	17q12	0.63	0.21	0.39	0.49	0.42	0.116	0.696	Altered group
HEATR1	1q43	0.42	-0.54	0.89	0.92	0.96	0.116	0.696	Altered group
ITIH5	10p14	0.16	0.98	0.76	1.9	-0.82	0.116	0.696	Unaltered group
CTSW	11q13.1	1.34	-0.54	1.3	2.06	1.88	0.116	0.696	Altered group
TNS2	12q13.13	-0.26	0.52	0.72	1.05	-0.78	0.116	0.697	Unaltered group
GPR107	9q34.11	-0.4	0.15	0.51	0.94	-0.55	0.117	0.697	Unaltered group
ACOX3	4p16.1	-1.35	-0.01	1.24	1.69	-1.33	0.117	0.697	Unaltered group
CD38	4p15.32	0.04	-2.04	1.92	2.43	2.07	0.117	0.697	Altered group
CFI	4q25	-0.45	0.88	1.23	1.57	-1.33	0.117	0.697	Unaltered group
AMDHD2	16p13.3	-0.11	0.34	0.41	1	-0.44	0.117	0.697	Unaltered group
TMEM43	3p25.1	-1.26	-0.29	0.9	1.51	-0.97	0.117	0.697	Unaltered group
SULF2	20q13.12	-1.97	-0.1	1.72	1.69	-1.87	0.117	0.697	Unaltered group
MORF4L2	Xq22.2	-1.07	-0.12	0.88	0.99	-0.95	0.117	0.697	Unaltered group
PSD4	2q14.1	0.44	-0.04	0.45	0.8	0.48	0.117	0.697	Altered group
ZC2HC1A	8q21.13	-0.4	0.24	0.6	1.25	-0.64	0.117	0.697	Unaltered group
SEPTIN7	7p14.2	0.1	0.54	0.41	0.72	-0.44	0.118	0.697	Unaltered group
PRKG1	10q11.23-q21.1	-0.96	0.37	1.23	1.52	-1.33	0.118	0.697	Unaltered group
USP5	12p13	-0.37	0.24	0.57	0.64	-0.62	0.118	0.697	Unaltered group
CTNNB1	3p22.1	-1.01	-0.19	0.76	1.13	-0.81	0.118	0.697	Unaltered group
POLR3B	12q23.3	-0.28	0.11	0.36	0.72	-0.38	0.118	0.697	Unaltered group
HDHD3	9q32	-0.32	0.25	0.53	0.91	-0.57	0.118	0.697	Unaltered group
BIRC2	11q22.2	-0.19	0.44	0.58	0.59	-0.63	0.118	0.697	Unaltered group
EVI5L	19p13.2	-0.35	0.13	0.45	0.82	-0.48	0.118	0.697	Unaltered group
GNPTAB	12q23.2	-0.34	-0.02	0.23	1.13	-0.33	0.118	0.697	Unaltered group
LDAH	2p24.1	-1.39	-0.25	1.06	1.24	-1.14	0.118	0.697	Unaltered group
TRNT1	3p26.2	-0.92	-0.11	0.76	0.78	-0.81	0.118	0.697	Unaltered group
COL4A6	Xq22.3	-0.75	0.43	1.1	1.54	-1.18	0.118	0.697	Unaltered group
SRSF3	6p21.31-p21.2	0.33	0.09	0.23	0.61	0.24	0.118	0.697	Altered group
TRAF4	17q11.2	-1.97	-0.62	1.26	1.47	-1.35	0.119	0.697	Unaltered group
RAB4A	1q42.13	-0.78	-0.15	0.59	1.1	-0.63	0.119	0.697	Unaltered group
PIKFYVE	2q34	0.32	0.07	0.24	0.52	0.25	0.119	0.697	Altered group
STAB1	3p21.1	-0.01	0.51	0.49	1.12	-0.52	0.119	0.697	Unaltered group
FBLN5	14q32.12	-0.55	0.63	1.11	1.94	-1.18	0.119	0.697	Unaltered group
MIPEP	13q12.12	-0.67	0.06	0.69	1.03	-0.74	0.119	0.697	Unaltered group
DDX19A	16q22.1	0.22	-0.01	0.21	0.67	0.22	0.119	0.697	Altered group
PTPN2	18p11.21	0.47	-0.28	0.7	0.86	0.75	0.119	0.697	Altered group
TFAP2B	6p12.3	-2.08	-0.06	1.88	2.48	-2.02	0.119	0.697	Unaltered group
APP	21q21.3	-1.65	-0.65	0.93	1.43	-1	0.119	0.697	Unaltered group
C8B	1p32.2	-0.92	0.6	1.41	1.45	-1.51	0.119	0.698	Unaltered group
SH2D4A	8p21.3	-0.8	0.28	1.02	1.53	-1.08	0.119	0.698	Unaltered group
MED9	17p11.2	0.41	0.15	0.24	0.74	0.26	0.119	0.698	Altered group
ARL8B	3p26.1	-0.68	0	0.63	0.86	-0.67	0.119	0.698	Unaltered group
SRR	17p13.3	-1.39	-0.01	1.29	1.69	-1.38	0.12	0.699	Unaltered group
ADAP2	17q11.2	0.65	0.32	0.31	0.86	0.33	0.12	0.7	Altered group
CFD	19p13.3	-0.18	1.06	1.17	1.86	-1.24	0.12	0.7	Unaltered group
PPP1CC	12q24.11	-0.18	0.16	0.33	0.75	-0.35	0.12	0.701	Unaltered group
PRORP	14q13.2	-1.02	0.15	1.09	1.03	-1.17	0.121	0.703	Unaltered group
KCTD15	19q13.11	-0.8	0.1	0.85	1	-0.9	0.121	0.703	Unaltered group
NATD1	17p11.2	-1.79	-0.3	0.62	1.74	-1.5	0.121	0.703	Unaltered group
DIP2C	10p15.3	-0.24	0.39	0.6	0.87	-0.63	0.121	0.703	Unaltered group
POLDIP2	17q11.2	-0.24	0.1	0.31	0.85	-0.33	0.121	0.703	Unaltered group
ADAMTS4	1q23.3	-2.12	-0.14	1.85	1.2	-1.98	0.121	0.703	Unaltered group
ELMO1	7p14.2-p14.1	0.76	-0.07	0.79	0.99	0.84	0.122	0.706	Altered group
RPL26	17p13.1	-0.14	0.1	0.2	0.98	-0.23	0.122	0.706	Unaltered group
VAV2	9q34.2	-0.4	0.09	0.46	0.98	-0.49	0.122	0.706	Unaltered group
TPP2	13q33.1	0.39	0.14	0.19	0.78	0.25	0.122	0.708	Altered group
EFCAB7	1p31.3	-0.59	0.18	0.73	0.81	-0.77	0.122	0.708	Unaltered group
TPPP	5p15.33	-2.35	-0.66	1.6	2.31	-1.69	0.122	0.708	Unaltered group
PARD6G	18q23	-0.53	0.45	0.93	1.25	-0.98	0.122	0.708	Unaltered group
TRAF1	9q33.2	0.4	-0.66	1	1.45	1.06	0.123	0.708	Altered group
SPP1	4q22.1	-2.48	-0.46	1.91	2.32	-2.02	0.123	0.708	Unaltered group
GSPT1	16p13.13	-0.26	0.22	0.46	0.69	-0.48	0.123	0.708	Unaltered group
CGNL1	15q21.3	-0.87	0	0.83	1.45	-0.87	0.123	0.708	Unaltered group
ARID5B	10q21.2	-1.17	0.04	0.85	1.55	-1.21	0.123	0.709	Unaltered group
ARPP19	15q21.2	-0.47	0.18	0.62	0.77	-0.66	0.123	0.709	Unaltered group
IFT22	7q22.1	-0.5	0.42	0.88	0.99	-0.93	0.123	0.709	Unaltered group
GAMT	19p13.3	-1.55	0.16	1.62	1.83	-1.71	0.123	0.709	Unaltered group
CTNNA1	5q31.2	-0.92	-0.07	0.81	1.03	-0.86	0.123	0.709	Unaltered group
OLFML1	11p15.4	-0.04	1.22	1.2	2.21	-1.26	0.123	0.709	Unaltered group
CCT8	21q21.3	0.43	-0.01	0.42	0.55	0.44	0.123	0.709	Altered group
ZFYVE21	14q32.33	-0.36	0.43	0.75	0.99	-0.79	0.124	0.709	Unaltered group
SP100	2q37.1	0.96	-0.11	1.01	0.87	1.06	0.124	0.709	Altered group
IGFN1	1q32.1	1.25	-1.41	1.07	2.98	2.67	0.124	0.709	Altered group
VPS8	3q27.2	-0.5	0.11	0.58	0.61	-0.61	0.124	0.711	Unaltered group
RPE	2q34	0.76	0.29	0.45	0.78	0.47	0.124	0.712	Altered group
PSME1	14q12	0.94	0.04	0.86	1.06	0.9	0.124	0.712	Altered group
ACSM1	16p12.3	-1.68	-0.7	0.5	2.94	-0.99	0.125	0.713	Unaltered group
NPRL2	3p21.31	-0.67	-0.1	0.54	0.68	-0.57	0.125	0.713	Unaltered group
THUMPD1	16p12.3	-0.46	0.3	0.73	0.96	-0.76	0.125	0.715	Unaltered group
BCKDHA	19q13.2	-0.23	0.33	0.53	1.01	-0.56	0.125	0.715	Unaltered group
MXI1	10q25.2	-0.46	-1.15	0.51	1.61	0.69	0.125	0.715	Altered group
TRUB2	9q34.11	-0.59	-0.06	0.5	1.12	-0.52	0.125	0.715	Unaltered group
PKP3	11p15.5	-1.4	-0.1	1.24	1.18	-1.3	0.125	0.715	Unaltered group
ADAMTS2	5q35.3	-1.05	0.23	1.22	1.55	-1.27	0.125	0.715	Unaltered group
GIMAP4	7q36.1	0.97	-0.65	1.54	1.4	1.61	0.126	0.716	Altered group
KRT38	17q21.2	-1.62	-0.16	1.4	3.31	-1.45	0.126	0.717	Unaltered group
PLXNA1	3q21.3	-0.52	0.23	0.72	0.69	-0.75	0.126	0.718	Unaltered group
DLG3	Xq13.1	-1.21	-0.11	1.06	1.21	-1.1	0.126	0.718	Unaltered group
FUCA1	1p36.11	-1.04	-0.1	0.91	1.67	-0.94	0.126	0.718	Unaltered group
NEB	2q23.3	-0.63	0.11	0.72	1.57	-0.74	0.127	0.72	Unaltered group
RRAS	19q13.33	-0.12	0.17	0.27	1.19	-0.29	0.127	0.72	Unaltered group
EPHB4	7q22.1	-1.06	-0.42	0.62	1.23	-0.64	0.127	0.72	Unaltered group
EIF2B5	3q27.1	0.47	-0.15	0.6	0.56	0.62	0.127	0.72	Altered group
CRISP3	6p12.3	-2.58	-0.45	2.06	2.91	-2.13	0.127	0.72	Unaltered group
METTL18	1q24.2	-1.41	0.35	1.69	1.3	-1.76	0.127	0.72	Unaltered group
NTHL1	16p13.3	-0.83	0.15	0.94	1.08	-0.98	0.128	0.72	Unaltered group
ABCA13	7p12.3	-0.86	-0.08	0.75	1.51	-0.77	0.128	0.72	Unaltered group
CLCA2	1p22.3	-2.54	-0.15	2.31	3.3	-2.39	0.128	0.72	Unaltered group
SFXN5	2p13.2	-0.71	-0.35	0.32	1.55	-0.36	0.128	0.72	Unaltered group
ZCCHC24	10q22.3	-0.34	0.68	0.99	1.45	-1.02	0.128	0.72	Unaltered group
AMDHD1	12q23.1	-0.93	-0.34	0.54	1.88	-0.59	0.128	0.72	Unaltered group
PDE12	3p14.3	-0.6	0.02	0.6	0.67	-0.62	0.128	0.72	Unaltered group
PGD	1p36.22	0.47	-0.11	0.56	0.95	0.58	0.128	0.72	Altered group
OSTF1	9q21.13	1.41	0.21	1.16	0.75	1.21	0.128	0.72	Altered group
PPP2CB	8p12	-0.19	0.22	0.39	1.23	-0.4	0.128	0.72	Unaltered group
ALOXE3	17p13.1	-2.57	-1.97	0.51	2.69	-0.6	0.128	0.72	Unaltered group
CAMSAP3	19p13.2	-1.02	-0.17	0.82	0.97	-0.85	0.128	0.72	Unaltered group
WDR75	2q32.2	0.4	-0.33	0.71	0.9	0.74	0.128	0.72	Altered group
ITIH3	3p21.1	-0.59	0.72	1.27	1.63	-1.31	0.129	0.72	Unaltered group
DTD1	20p11.23	-0.82	0.18	0.97	1.61	-1	0.129	0.72	Unaltered group
LPL	8p21.3	1.19	-0.3	1.07	1.71	1.49	0.129	0.72	Altered group
RFXANK	19p13.11	-0.39	-0.04	0.34	0.78	-0.35	0.129	0.72	Unaltered group
TAB3	Xp21.2	-0.62	0.31	0.91	0.98	-0.94	0.129	0.72	Unaltered group
MLEC	12q24.31	-1.53	-0.62	0.89	1.44	-0.91	0.129	0.72	Unaltered group
SIDT2	11q23.3	-0.44	-0.21	0.08	1.19	-0.23	0.129	0.72	Unaltered group
ISCU	12q23.3	0	0.53	0.52	0.82	-0.54	0.129	0.72	Unaltered group
UTP4	16q22.1	0.56	-0.24	0.77	0.9	0.79	0.129	0.72	Altered group
ZNF639	3q26.33	0.68	-0.16	0.37	1.4	0.84	0.129	0.72	Altered group
ARL6IP1	16p12.3	-1.04	-0.3	0.72	1.59	-0.74	0.129	0.72	Unaltered group
DENND6A	3p14.3	-0.4	0.09	0.47	0.56	-0.49	0.129	0.72	Unaltered group
IRF4	6p25.3	0.88	-1.2	2.01	2.27	2.07	0.129	0.72	Altered group
LSP1	11p15.5	1	-0.09	1.06	1.21	1.09	0.129	0.72	Altered group
TANC1	2q24.2	-1.04	-0.07	0.94	0.84	-0.98	0.13	0.72	Unaltered group
AP1G2	14q11.2	-0.59	-0.03	0.55	1.04	-0.57	0.13	0.72	Unaltered group
COLGALT2	1q25.3	-1.02	0.06	1.05	1.39	-1.08	0.13	0.72	Unaltered group
THBS3	1q22	-0.86	0.52	1.35	1.76	-1.39	0.13	0.72	Unaltered group
MELTF	3q29	-1.76	-0.69	1.04	1.81	-1.06	0.13	0.72	Unaltered group
NCOA7	6q22.31-q22.32	0.66	0.09	0.56	0.83	0.58	0.13	0.72	Altered group
TTC30A	2q31.2	-1.05	-0.03	1	0.98	-1.03	0.13	0.72	Unaltered group
RBP4	10q23.33	-0.47	0.85	1.29	1.84	-1.32	0.13	0.72	Unaltered group
IRF8	16q24.1	1.09	-0.18	1.23	1.12	1.27	0.13	0.72	Altered group
SELENOO	22q13.33	-0.72	-0.3	0.41	0.9	-0.41	0.13	0.72	Unaltered group
ITGB1BP1	2p25.1	-0.77	0.42	1.16	0.79	-1.19	0.13	0.72	Unaltered group
SEC14L3	22q12.2	-6.42	-1.99	3.19	4.35	-4.43	0.13	0.72	Unaltered group
TTC39C	18q11.2	-1.15	-0.29	0.84	1.12	-0.86	0.13	0.72	Unaltered group
RBPMS	8p12	-1.25	0.24	1.45	1.2	-1.5	0.13	0.72	Unaltered group
MGME1	20p11.23	-0.5	0.03	0.52	1.04	-0.53	0.131	0.72	Unaltered group
POLR2F	22q13.1	0.25	-0.32	0.55	1.44	0.56	0.131	0.72	Altered group
ERCC4	16p13.12	-0.58	-0.14	0.43	0.71	-0.44	0.131	0.72	Unaltered group
STK38L	12p11.23	-0.45	-0.03	0.41	0.78	-0.41	0.131	0.722	Unaltered group
ABCC11	16q12.1	-2.21	-1.19	0.99	2.34	-1.01	0.131	0.722	Unaltered group
CASP7	10q25.3	0.48	0.06	0.41	1.15	0.42	0.131	0.722	Altered group
SNX7	1p21.3	-0.76	0.08	0.83	1.13	-0.85	0.131	0.723	Unaltered group
CEP162	6q14.2-q14.3	-0.71	-0.22	0.37	1.56	-0.48	0.132	0.723	Unaltered group
NCKAP1L	12q13.13-q13.2	0.97	-0.31	1.25	1.13	1.28	0.132	0.724	Altered group
VMP1	17q23.1	0.08	-1.16	1.22	1.89	1.24	0.132	0.725	Altered group
CRIP2	14q32.33	-1.04	0.64	1.64	1.55	-1.67	0.132	0.725	Unaltered group
ORM2	9q32	-1	0.61	1.58	1.98	-1.61	0.132	0.725	Unaltered group
OSMR	5p13.1	-0.72	-0.14	0.29	1.23	-0.57	0.132	0.725	Unaltered group
HCK	20q11.21	0.95	-0.12	1.05	1.11	1.08	0.132	0.726	Altered group
RGS19	20q13.33	0.39	-0.27	0.65	1.24	0.66	0.133	0.726	Altered group
NFXL1	4p12	0.41	-0.46	0.85	1.08	0.87	0.133	0.729	Altered group
TUFT1	1q21.3	-1.38	-0.23	1.13	1.21	-1.15	0.133	0.729	Unaltered group
SMTN	22q12.2	-1.03	0.27	1.27	1.4	-1.29	0.133	0.729	Unaltered group
SCYL3	1q24.2	-0.62	0.09	0.7	0.84	-0.71	0.134	0.73	Unaltered group
MT-ATP8	mitochondria	-0.32	0.31	0.62	1.12	-0.63	0.134	0.731	Unaltered group
TUBGCP2	10q26.3	0.2	-0.09	0.29	0.51	0.29	0.134	0.731	Altered group
POLDIP3	22q13.2	0.34	-0.13	0.47	0.92	0.47	0.134	0.731	Altered group
MZB1	5q31.2	-0.05	-1.74	1.68	2.78	1.7	0.134	0.731	Altered group
LPCAT3	12p13.31	-1.86	-1.04	0.82	2.16	-0.83	0.134	0.731	Unaltered group
PHACTR1	6p24.1	-0.78	0.19	0.73	1.61	-0.96	0.134	0.731	Unaltered group
RNF214	11q23.3	-0.41	0.12	0.52	0.56	-0.53	0.134	0.732	Unaltered group
CAPN5	11q13.5	-0.67	0.1	0.59	1.52	-0.78	0.135	0.732	Unaltered group
LRCH1	13q14.13-q14.2	0.6	0.26	0.34	0.62	0.34	0.135	0.732	Altered group
THBS4	5q14.1	-0.5	0.76	1.25	2.54	-1.26	0.135	0.732	Unaltered group
IL6ST	5q11.2	-2.11	-0.61	1.49	1.97	-1.5	0.135	0.733	Unaltered group
CHMP1B	18p11.21	-0.47	0.05	0.52	1.11	-0.52	0.135	0.733	Unaltered group
P3H4	17q21.2	-1.68	0.32	1.98	1.67	-2	0.135	0.733	Unaltered group
ZNF48	16p11.2	-0.92	-0.27	0.65	1.44	-0.65	0.135	0.733	Unaltered group
NAPA	19q13.33	-0.34	0.1	0.44	0.76	-0.44	0.135	0.733	Unaltered group
METTL17	14q11.2	-0.99	0.04	1.01	0.92	-1.02	0.136	0.733	Unaltered group
YRDC	1p34.3	0.23	-0.18	0.4	0.87	0.4	0.136	0.733	Altered group
TMF1	3p14.1	-0.64	0.09	0.73	0.83	-0.73	0.136	0.733	Unaltered group
CHPF	2q35	-0.5	0.23	0.55	1.16	-0.74	0.136	0.733	Unaltered group
SYNPO	5q33.1	-0.29	0.58	0.86	1.25	-0.87	0.136	0.733	Unaltered group
PEX11B	1q21.1	-2.98	-0.26	2.68	1.82	-2.71	0.136	0.733	Unaltered group
CCT6A	7p11.2	0.57	0.07	0.5	0.59	0.5	0.136	0.733	Altered group
IGF2BP3	7p15.3	0.27	-3.02	3.27	3.12	3.29	0.136	0.733	Altered group
MAK16	8p12	0.99	0.16	0.83	0.91	0.84	0.136	0.733	Altered group
RAI14	5p13.2	-0.49	0.49	0.98	1.22	-0.98	0.136	0.733	Unaltered group
UCKL1	20q13.33	0.66	0.02	0.64	0.59	0.65	0.136	0.734	Altered group
SPICE1	3q13.2	-0.66	0.14	0.79	0.97	-0.8	0.136	0.734	Unaltered group
SP140L	2q37.1	0.83	-0.11	0.93	1.32	0.93	0.137	0.734	Altered group
DHRS2	14q11.2	-7.18	-3.7	3.47	4.37	-3.47	0.137	0.734	Unaltered group
PTPRF	1p34.2	-1.12	-0.51	0.6	1.01	-0.6	0.137	0.734	Unaltered group
ARMCX2	Xq22.1	-1.44	-0.06	1.38	1.6	-1.38	0.137	0.734	Unaltered group
[truncated: 7,713 more rows]
