# Supplementary material for: HUNK Gene Alterations in Breast Cancer
Source: Biomedicines. 2022 Nov 29;10(12):3072. doi: 10.3390/biomedicines10123072 (PMC9775318; doi:10.3390/biomedicines10123072)
Supplement: Supplementary file 1 [file biomedicines-10-03072-s001.zip › File S3. mRNA Higher in HUNK altered.xlsx]

## Sheet: STRING GO biological processes
#term ID	term description	observed gene count	background gene count	strength	false discovery rate	matching proteins in your network (IDs)	matching proteins in your network (labels)
GO:0002376	Immune system process	90	2481	0.5	5.53e-20	9606.ENSP00000219150,9606.ENSP00000234313,9606.ENSP00000236147,9606.ENSP00000246657,9606.ENSP00000256935,9606.ENSP00000259608,9606.ENSP00000262262,9606.ENSP00000262510,9606.ENSP00000263285,9606.ENSP00000263967,9606.ENSP00000264039,9606.ENSP00000264972,9606.ENSP00000267082,9606.ENSP00000267842,9606.ENSP00000268638,9606.ENSP00000269701,9606.ENSP00000276420,9606.ENSP00000286639,9606.ENSP00000286758,…	CORO1A,PLEK,SELL,CCR7,DOCK2,SIT1,CD33,NLRC5,LY9,PIK3CA,GPC1,ZAP70,ITGB7,SLC27A2,IRF8,AKAP8,DOK2,BATF,CXCL13,FCN2,CCR2,NCKAP1L,LRP5,CD3D,PRKCB,SIRPG,IL7R,SLAMF1,ISG20,CCL19,HCLS1,CD8B,IKZF1,AEN,EVI2B,LCK,IL21R,KLHL6,CD5,IKZF3,PTGES2,PODXL2,TNFRSF14,ITGAL,CCRL2,PTPN22,MPEG1,STAT1,CD3E,CD247,CXCL9,FAIM3,XCL2,SLAMF6,CD2,MCOLN2,SH2D1A,WFDC2,ITM2A,RC3H2,CXCR3,IL2RG,WAS,UBD,TNFRSF4,CALML5,PSME1,CD79B,AR…
GO:0002682	Regulation of immune system process	65	1514	0.57	1.44e-16	9606.ENSP00000219150,9606.ENSP00000229402,9606.ENSP00000236147,9606.ENSP00000246657,9606.ENSP00000249071,9606.ENSP00000259608,9606.ENSP00000262262,9606.ENSP00000262510,9606.ENSP00000263967,9606.ENSP00000264972,9606.ENSP00000267082,9606.ENSP00000286758,9606.ENSP00000291744,9606.ENSP00000292301,9606.ENSP00000293373,9606.ENSP00000300692,9606.ENSP00000305355,9606.ENSP00000305529,9606.ENSP00000306157,…	CORO1A,KLRB1,SELL,CCR7,RAC2,SIT1,CD33,NLRC5,PIK3CA,ZAP70,ITGB7,CXCL13,FCN2,CCR2,NCKAP1L,CD3D,PRKCB,SIRPG,IL7R,CCL19,HCLS1,CD8B,EVI2B,LCK,KLHL6,CD5,IKZF3,TNFRSF14,ITGAL,SASH3,PTPN22,STAT1,CD3E,CD247,EZR,XCL2,SLAMF6,CD2,SH2D1A,RC3H2,CXCR3,WAS,CTNNBIP1,TNFRSF4,PSME1,CD79B,DNASE1L3,ZP3,C10orf54,MAP2K7,ESRRA,ITK,PTPRC,TMEM64,TIGIT,MYO10,CR1L,IGLL5,CD3G,MS4A1,TBC1D10C,FLT3LG,VAV1,FAM65B,CD48
GO:0006955	Immune response	63	1588	0.53	1.98e-14	9606.ENSP00000219150,9606.ENSP00000236147,9606.ENSP00000246657,9606.ENSP00000256935,9606.ENSP00000259608,9606.ENSP00000262262,9606.ENSP00000262510,9606.ENSP00000263285,9606.ENSP00000264972,9606.ENSP00000267842,9606.ENSP00000268638,9606.ENSP00000269701,9606.ENSP00000286639,9606.ENSP00000286758,9606.ENSP00000291744,9606.ENSP00000292301,9606.ENSP00000293373,9606.ENSP00000300692,9606.ENSP00000305355,…	CORO1A,SELL,CCR7,DOCK2,SIT1,CD33,NLRC5,LY9,ZAP70,SLC27A2,IRF8,AKAP8,BATF,CXCL13,FCN2,CCR2,NCKAP1L,CD3D,PRKCB,IL7R,SLAMF1,ISG20,CCL19,CD8B,KLHL6,PTGES2,TNFRSF14,ITGAL,CCRL2,MPEG1,STAT1,CD3E,CD247,CXCL9,XCL2,SLAMF6,MCOLN2,SH2D1A,WFDC2,ITM2A,RC3H2,CXCR3,IL2RG,WAS,UBD,TNFRSF4,CALML5,CD79B,ARHGAP9,DNASE1L3,ZP3,DIAPH1,CECR1,ITK,ERAP2,LTB,PTPRC,IGLL5,CD3G,MS4A1,TBC1D10C,GMFG,VAV1
GO:0002684	Positive regulation of immune system process	48	949	0.64	4.44e-14	9606.ENSP00000219150,9606.ENSP00000246657,9606.ENSP00000249071,9606.ENSP00000262510,9606.ENSP00000263967,9606.ENSP00000264972,9606.ENSP00000286758,9606.ENSP00000291744,9606.ENSP00000292301,9606.ENSP00000293373,9606.ENSP00000300692,9606.ENSP00000305355,9606.ENSP00000305529,9606.ENSP00000306157,9606.ENSP00000308815,9606.ENSP00000320176,9606.ENSP00000333779,9606.ENSP00000337825,9606.ENSP00000341342,…	CORO1A,CCR7,RAC2,NLRC5,PIK3CA,ZAP70,CXCL13,FCN2,CCR2,NCKAP1L,CD3D,PRKCB,SIRPG,IL7R,CCL19,HCLS1,EVI2B,LCK,KLHL6,CD5,TNFRSF14,SASH3,PTPN22,STAT1,CD3E,CD247,XCL2,SLAMF6,CD2,SH2D1A,RC3H2,WAS,CTNNBIP1,TNFRSF4,PSME1,CD79B,ZP3,C10orf54,ITK,PTPRC,TMEM64,MYO10,IGLL5,CD3G,MS4A1,FLT3LG,VAV1,FAM65B
GO:0046649	Lymphocyte activation	32	390	0.85	5.68e-14	9606.ENSP00000219150,9606.ENSP00000246657,9606.ENSP00000256935,9606.ENSP00000263285,9606.ENSP00000264972,9606.ENSP00000286639,9606.ENSP00000300692,9606.ENSP00000305355,9606.ENSP00000306157,9606.ENSP00000306190,9606.ENSP00000308815,9606.ENSP00000331172,9606.ENSP00000331614,9606.ENSP00000337825,9606.ENSP00000338010,9606.ENSP00000344544,9606.ENSP00000349252,9606.ENSP00000352833,9606.ENSP00000354566,…	CORO1A,CCR7,DOCK2,LY9,ZAP70,BATF,CD3D,PRKCB,IL7R,SLAMF1,CCL19,CD8B,IKZF1,LCK,IL21R,IKZF3,ITGAL,PTPN22,CD3E,SLAMF6,CD2,ITM2A,RC3H2,WAS,TNFRSF4,CD79B,ITK,PTPRC,CD3G,MS4A1,FLT3LG,VAV1
GO:0050776	Regulation of immune response	46	896	0.65	9.23e-14	9606.ENSP00000229402,9606.ENSP00000236147,9606.ENSP00000246657,9606.ENSP00000249071,9606.ENSP00000262262,9606.ENSP00000262510,9606.ENSP00000263967,9606.ENSP00000264972,9606.ENSP00000267082,9606.ENSP00000286758,9606.ENSP00000291744,9606.ENSP00000292301,9606.ENSP00000293373,9606.ENSP00000300692,9606.ENSP00000305355,9606.ENSP00000306157,9606.ENSP00000308815,9606.ENSP00000331172,9606.ENSP00000337825,…	KLRB1,SELL,CCR7,RAC2,CD33,NLRC5,PIK3CA,ZAP70,ITGB7,CXCL13,FCN2,CCR2,NCKAP1L,CD3D,PRKCB,IL7R,CCL19,CD8B,LCK,KLHL6,TNFRSF14,ITGAL,SASH3,PTPN22,STAT1,CD3E,CD247,EZR,SLAMF6,SH2D1A,RC3H2,WAS,PSME1,CD79B,ZP3,C10orf54,MAP2K7,ITK,PTPRC,MYO10,CR1L,IGLL5,CD3G,MS4A1,VAV1,CD48
GO:0045321	Leukocyte activation	45	929	0.62	1.44e-12	9606.ENSP00000219150,9606.ENSP00000236147,9606.ENSP00000246657,9606.ENSP00000256935,9606.ENSP00000262262,9606.ENSP00000263285,9606.ENSP00000264972,9606.ENSP00000267842,9606.ENSP00000286639,9606.ENSP00000293373,9606.ENSP00000300692,9606.ENSP00000305355,9606.ENSP00000306157,9606.ENSP00000306190,9606.ENSP00000308815,9606.ENSP00000331172,9606.ENSP00000331614,9606.ENSP00000337825,9606.ENSP00000338010,…	CORO1A,SELL,CCR7,DOCK2,CD33,LY9,ZAP70,SLC27A2,BATF,NCKAP1L,CD3D,PRKCB,IL7R,SLAMF1,CCL19,CD8B,IKZF1,LCK,IL21R,IKZF3,PTGES2,ITGAL,PTPN22,CD3E,SLAMF6,CD2,ITM2A,RC3H2,WAS,UBD,TNFRSF4,CALML5,CD79B,ARHGAP9,DNASE1L3,DIAPH1,CECR1,ITK,PTPRC,CD3G,MS4A1,TBC1D10C,FLT3LG,GMFG,VAV1
GO:0001775	Cell activation	48	1075	0.59	2.36e-12	9606.ENSP00000219150,9606.ENSP00000234313,9606.ENSP00000236147,9606.ENSP00000246657,9606.ENSP00000256935,9606.ENSP00000262262,9606.ENSP00000263285,9606.ENSP00000263967,9606.ENSP00000264972,9606.ENSP00000267842,9606.ENSP00000279227,9606.ENSP00000286639,9606.ENSP00000293373,9606.ENSP00000300692,9606.ENSP00000305355,9606.ENSP00000306157,9606.ENSP00000306190,9606.ENSP00000308815,9606.ENSP00000331172,…	CORO1A,PLEK,SELL,CCR7,DOCK2,CD33,LY9,PIK3CA,ZAP70,SLC27A2,FERMT3,BATF,NCKAP1L,CD3D,PRKCB,IL7R,SLAMF1,CCL19,CD8B,IKZF1,LCK,IL21R,IKZF3,PTGES2,ITGAL,PTPN22,CD3E,SLAMF6,CD2,ITM2A,RC3H2,WAS,UBD,TNFRSF4,CALML5,CD79B,ARHGAP9,DNASE1L3,DIAPH1,CECR1,ITK,PTPRC,CD3G,MS4A1,TBC1D10C,FLT3LG,GMFG,VAV1
GO:0051249	Regulation of lymphocyte activation	30	445	0.76	4.58e-11	9606.ENSP00000219150,9606.ENSP00000246657,9606.ENSP00000249071,9606.ENSP00000259608,9606.ENSP00000263967,9606.ENSP00000264972,9606.ENSP00000292301,9606.ENSP00000293373,9606.ENSP00000305529,9606.ENSP00000306157,9606.ENSP00000308815,9606.ENSP00000337825,9606.ENSP00000342681,9606.ENSP00000344544,9606.ENSP00000347948,9606.ENSP00000349359,9606.ENSP00000352833,9606.ENSP00000354566,9606.ENSP00000358490,…	CORO1A,CCR7,RAC2,SIT1,PIK3CA,ZAP70,CCR2,NCKAP1L,SIRPG,IL7R,CCL19,LCK,CD5,IKZF3,TNFRSF14,SASH3,PTPN22,CD3E,CD2,RC3H2,TNFRSF4,ZP3,C10orf54,PTPRC,TIGIT,IGLL5,TBC1D10C,FLT3LG,VAV1,FAM65B
GO:0048534	Hematopoietic or lymphoid organ development	34	619	0.68	1.89e-10	9606.ENSP00000234313,9606.ENSP00000246657,9606.ENSP00000256935,9606.ENSP00000263285,9606.ENSP00000264972,9606.ENSP00000268638,9606.ENSP00000286639,9606.ENSP00000292301,9606.ENSP00000293373,9606.ENSP00000294304,9606.ENSP00000300692,9606.ENSP00000306157,9606.ENSP00000308815,9606.ENSP00000320176,9606.ENSP00000331614,9606.ENSP00000333779,9606.ENSP00000337825,9606.ENSP00000352833,9606.ENSP00000354566,…	PLEK,CCR7,DOCK2,LY9,ZAP70,IRF8,BATF,CCR2,NCKAP1L,LRP5,CD3D,IL7R,CCL19,HCLS1,IKZF1,EVI2B,LCK,PTPN22,CD3E,SLAMF6,ITM2A,RC3H2,UBD,CD79B,TTC7A,ITK,LTB,PTPRC,YJEFN3,CD3G,MS4A1,FLI1,FLT3LG,VAV1
GO:0030097	Hemopoiesis	32	570	0.68	5.07e-10	9606.ENSP00000234313,9606.ENSP00000246657,9606.ENSP00000256935,9606.ENSP00000263285,9606.ENSP00000264972,9606.ENSP00000268638,9606.ENSP00000286639,9606.ENSP00000292301,9606.ENSP00000293373,9606.ENSP00000300692,9606.ENSP00000306157,9606.ENSP00000308815,9606.ENSP00000320176,9606.ENSP00000331614,9606.ENSP00000333779,9606.ENSP00000337825,9606.ENSP00000352833,9606.ENSP00000354566,9606.ENSP00000357036,…	PLEK,CCR7,DOCK2,LY9,ZAP70,IRF8,BATF,CCR2,NCKAP1L,CD3D,IL7R,CCL19,HCLS1,IKZF1,EVI2B,LCK,PTPN22,CD3E,SLAMF6,ITM2A,RC3H2,UBD,CD79B,TTC7A,ITK,PTPRC,YJEFN3,CD3G,MS4A1,FLI1,FLT3LG,VAV1
GO:0042110	T cell activation	22	243	0.89	5.07e-10	9606.ENSP00000246657,9606.ENSP00000256935,9606.ENSP00000263285,9606.ENSP00000264972,9606.ENSP00000286639,9606.ENSP00000300692,9606.ENSP00000306157,9606.ENSP00000308815,9606.ENSP00000331172,9606.ENSP00000337825,9606.ENSP00000349252,9606.ENSP00000352833,9606.ENSP00000354566,9606.ENSP00000357036,9606.ENSP00000358490,9606.ENSP00000362774,9606.ENSP00000365891,9606.ENSP00000368538,9606.ENSP00000398655,…	CCR7,DOCK2,LY9,ZAP70,BATF,CD3D,IL7R,CCL19,CD8B,LCK,ITGAL,PTPN22,CD3E,SLAMF6,CD2,RC3H2,WAS,TNFRSF4,ITK,PTPRC,CD3G,VAV1
GO:0050863	Regulation of t cell activation	25	329	0.82	5.07e-10	9606.ENSP00000219150,9606.ENSP00000246657,9606.ENSP00000249071,9606.ENSP00000259608,9606.ENSP00000263967,9606.ENSP00000264972,9606.ENSP00000292301,9606.ENSP00000293373,9606.ENSP00000305529,9606.ENSP00000306157,9606.ENSP00000308815,9606.ENSP00000337825,9606.ENSP00000342681,9606.ENSP00000347948,9606.ENSP00000349359,9606.ENSP00000352833,9606.ENSP00000354566,9606.ENSP00000358490,9606.ENSP00000362774,…	CORO1A,CCR7,RAC2,SIT1,PIK3CA,ZAP70,CCR2,NCKAP1L,SIRPG,IL7R,CCL19,LCK,CD5,TNFRSF14,SASH3,PTPN22,CD3E,CD2,RC3H2,ZP3,C10orf54,PTPRC,TIGIT,VAV1,FAM65B
GO:0050900	Leukocyte migration	24	316	0.82	1.14e-09	9606.ENSP00000219150,9606.ENSP00000236147,9606.ENSP00000246657,9606.ENSP00000263967,9606.ENSP00000264039,9606.ENSP00000264972,9606.ENSP00000267082,9606.ENSP00000276420,9606.ENSP00000286758,9606.ENSP00000292301,9606.ENSP00000293373,9606.ENSP00000305529,9606.ENSP00000308815,9606.ENSP00000337825,9606.ENSP00000345359,9606.ENSP00000349252,9606.ENSP00000354901,9606.ENSP00000356793,9606.ENSP00000358490,…	CORO1A,SELL,CCR7,PIK3CA,GPC1,ZAP70,ITGB7,DOK2,CXCL13,CCR2,NCKAP1L,SIRPG,CCL19,LCK,PODXL2,ITGAL,CXCL9,XCL2,CD2,MCOLN2,CXCR3,IGLL5,VAV1,CD48
GO:0050865	Regulation of cell activation	31	571	0.67	1.96e-09	9606.ENSP00000219150,9606.ENSP00000234313,9606.ENSP00000246657,9606.ENSP00000249071,9606.ENSP00000259608,9606.ENSP00000263967,9606.ENSP00000264972,9606.ENSP00000292301,9606.ENSP00000293373,9606.ENSP00000305529,9606.ENSP00000306157,9606.ENSP00000308815,9606.ENSP00000337825,9606.ENSP00000342681,9606.ENSP00000344544,9606.ENSP00000347948,9606.ENSP00000349359,9606.ENSP00000352833,9606.ENSP00000354566,…	CORO1A,PLEK,CCR7,RAC2,SIT1,PIK3CA,ZAP70,CCR2,NCKAP1L,SIRPG,IL7R,CCL19,LCK,CD5,IKZF3,TNFRSF14,SASH3,PTPN22,CD3E,CD2,RC3H2,TNFRSF4,ZP3,C10orf54,PTPRC,TIGIT,IGLL5,TBC1D10C,FLT3LG,VAV1,FAM65B
GO:0030098	Lymphocyte differentiation	21	242	0.87	2.48e-09	9606.ENSP00000246657,9606.ENSP00000256935,9606.ENSP00000263285,9606.ENSP00000264972,9606.ENSP00000286639,9606.ENSP00000300692,9606.ENSP00000306157,9606.ENSP00000331614,9606.ENSP00000337825,9606.ENSP00000352833,9606.ENSP00000354566,9606.ENSP00000357036,9606.ENSP00000362395,9606.ENSP00000362774,9606.ENSP00000376544,9606.ENSP00000398655,9606.ENSP00000411355,9606.ENSP00000431445,9606.ENSP00000433277,…	CCR7,DOCK2,LY9,ZAP70,BATF,CD3D,IL7R,IKZF1,LCK,PTPN22,CD3E,SLAMF6,ITM2A,RC3H2,CD79B,ITK,PTPRC,CD3G,MS4A1,FLT3LG,VAV1
GO:0050851	Antigen receptor-mediated signaling pathway	19	199	0.92	5.42e-09	9606.ENSP00000263967,9606.ENSP00000264972,9606.ENSP00000293373,9606.ENSP00000300692,9606.ENSP00000305355,9606.ENSP00000337825,9606.ENSP00000341342,9606.ENSP00000352833,9606.ENSP00000354566,9606.ENSP00000354782,9606.ENSP00000362774,9606.ENSP00000365891,9606.ENSP00000372155,9606.ENSP00000376544,9606.ENSP00000398655,9606.ENSP00000411355,9606.ENSP00000431254,9606.ENSP00000431445,9606.ENSP00000433277	PIK3CA,ZAP70,NCKAP1L,CD3D,PRKCB,LCK,KLHL6,PTPN22,CD3E,CD247,RC3H2,WAS,PSME1,CD79B,ITK,PTPRC,IGLL5,CD3G,MS4A1
GO:0050867	Positive regulation of cell activation	24	346	0.78	5.42e-09	9606.ENSP00000219150,9606.ENSP00000234313,9606.ENSP00000246657,9606.ENSP00000263967,9606.ENSP00000264972,9606.ENSP00000292301,9606.ENSP00000293373,9606.ENSP00000305529,9606.ENSP00000306157,9606.ENSP00000308815,9606.ENSP00000337825,9606.ENSP00000342681,9606.ENSP00000347948,9606.ENSP00000349359,9606.ENSP00000352833,9606.ENSP00000354566,9606.ENSP00000358490,9606.ENSP00000368538,9606.ENSP00000378326,…	CORO1A,PLEK,CCR7,PIK3CA,ZAP70,CCR2,NCKAP1L,SIRPG,IL7R,CCL19,LCK,CD5,TNFRSF14,SASH3,PTPN22,CD3E,CD2,TNFRSF4,ZP3,C10orf54,PTPRC,IGLL5,FLT3LG,VAV1
GO:0051251	Positive regulation of lymphocyte activation	22	286	0.82	5.82e-09	9606.ENSP00000219150,9606.ENSP00000246657,9606.ENSP00000263967,9606.ENSP00000264972,9606.ENSP00000292301,9606.ENSP00000293373,9606.ENSP00000305529,9606.ENSP00000306157,9606.ENSP00000308815,9606.ENSP00000337825,9606.ENSP00000342681,9606.ENSP00000347948,9606.ENSP00000349359,9606.ENSP00000352833,9606.ENSP00000354566,9606.ENSP00000368538,9606.ENSP00000378326,9606.ENSP00000378409,9606.ENSP00000411355,…	CORO1A,CCR7,PIK3CA,ZAP70,CCR2,NCKAP1L,SIRPG,IL7R,CCL19,LCK,CD5,TNFRSF14,SASH3,PTPN22,CD3E,TNFRSF4,ZP3,C10orf54,PTPRC,IGLL5,FLT3LG,VAV1
GO:0050778	Positive regulation of immune response	31	607	0.64	6.71e-09	9606.ENSP00000246657,9606.ENSP00000262510,9606.ENSP00000263967,9606.ENSP00000264972,9606.ENSP00000291744,9606.ENSP00000292301,9606.ENSP00000293373,9606.ENSP00000300692,9606.ENSP00000305355,9606.ENSP00000308815,9606.ENSP00000337825,9606.ENSP00000341342,9606.ENSP00000347948,9606.ENSP00000349359,9606.ENSP00000352833,9606.ENSP00000354566,9606.ENSP00000354782,9606.ENSP00000357036,9606.ENSP00000360181,…	CCR7,NLRC5,PIK3CA,ZAP70,FCN2,CCR2,NCKAP1L,CD3D,PRKCB,CCL19,LCK,KLHL6,TNFRSF14,SASH3,PTPN22,CD3E,CD247,SLAMF6,SH2D1A,RC3H2,WAS,PSME1,CD79B,ZP3,ITK,PTPRC,MYO10,IGLL5,CD3G,MS4A1,VAV1
GO:0050870	Positive regulation of t cell activation	19	209	0.89	1.03e-08	9606.ENSP00000219150,9606.ENSP00000246657,9606.ENSP00000263967,9606.ENSP00000264972,9606.ENSP00000292301,9606.ENSP00000293373,9606.ENSP00000305529,9606.ENSP00000306157,9606.ENSP00000308815,9606.ENSP00000337825,9606.ENSP00000342681,9606.ENSP00000347948,9606.ENSP00000349359,9606.ENSP00000352833,9606.ENSP00000354566,9606.ENSP00000378326,9606.ENSP00000378409,9606.ENSP00000411355,9606.ENSP00000472929	CORO1A,CCR7,PIK3CA,ZAP70,CCR2,NCKAP1L,SIRPG,IL7R,CCL19,LCK,CD5,TNFRSF14,SASH3,PTPN22,CD3E,ZP3,C10orf54,PTPRC,VAV1
GO:0002696	Positive regulation of leukocyte activation	23	332	0.78	1.23e-08	9606.ENSP00000219150,9606.ENSP00000246657,9606.ENSP00000263967,9606.ENSP00000264972,9606.ENSP00000292301,9606.ENSP00000293373,9606.ENSP00000305529,9606.ENSP00000306157,9606.ENSP00000308815,9606.ENSP00000337825,9606.ENSP00000342681,9606.ENSP00000347948,9606.ENSP00000349359,9606.ENSP00000352833,9606.ENSP00000354566,9606.ENSP00000358490,9606.ENSP00000368538,9606.ENSP00000378326,9606.ENSP00000378409,…	CORO1A,CCR7,PIK3CA,ZAP70,CCR2,NCKAP1L,SIRPG,IL7R,CCL19,LCK,CD5,TNFRSF14,SASH3,PTPN22,CD3E,CD2,TNFRSF4,ZP3,C10orf54,PTPRC,IGLL5,FLT3LG,VAV1
GO:0022409	Positive regulation of cell-cell adhesion	21	272	0.82	1.39e-08	9606.ENSP00000219150,9606.ENSP00000246657,9606.ENSP00000263967,9606.ENSP00000264972,9606.ENSP00000286758,9606.ENSP00000292301,9606.ENSP00000293373,9606.ENSP00000305529,9606.ENSP00000306157,9606.ENSP00000308815,9606.ENSP00000337825,9606.ENSP00000342681,9606.ENSP00000347948,9606.ENSP00000349359,9606.ENSP00000352833,9606.ENSP00000354566,9606.ENSP00000378326,9606.ENSP00000378409,9606.ENSP00000411355,…	CORO1A,CCR7,PIK3CA,ZAP70,CXCL13,CCR2,NCKAP1L,SIRPG,IL7R,CCL19,LCK,CD5,TNFRSF14,SASH3,PTPN22,CD3E,ZP3,C10orf54,PTPRC,MYO10,VAV1
GO:0002521	Leukocyte differentiation	23	338	0.77	1.59e-08	9606.ENSP00000246657,9606.ENSP00000256935,9606.ENSP00000263285,9606.ENSP00000264972,9606.ENSP00000286639,9606.ENSP00000300692,9606.ENSP00000306157,9606.ENSP00000308815,9606.ENSP00000331614,9606.ENSP00000337825,9606.ENSP00000352833,9606.ENSP00000354566,9606.ENSP00000357036,9606.ENSP00000362395,9606.ENSP00000362774,9606.ENSP00000366249,9606.ENSP00000376544,9606.ENSP00000398655,9606.ENSP00000411355,…	CCR7,DOCK2,LY9,ZAP70,BATF,CD3D,IL7R,CCL19,IKZF1,LCK,PTPN22,CD3E,SLAMF6,ITM2A,RC3H2,UBD,CD79B,ITK,PTPRC,CD3G,MS4A1,FLT3LG,VAV1
GO:0030217	T cell differentiation	16	142	0.99	1.96e-08	9606.ENSP00000246657,9606.ENSP00000256935,9606.ENSP00000263285,9606.ENSP00000264972,9606.ENSP00000286639,9606.ENSP00000300692,9606.ENSP00000306157,9606.ENSP00000337825,9606.ENSP00000352833,9606.ENSP00000354566,9606.ENSP00000357036,9606.ENSP00000362774,9606.ENSP00000398655,9606.ENSP00000411355,9606.ENSP00000431445,9606.ENSP00000472929	CCR7,DOCK2,LY9,ZAP70,BATF,CD3D,IL7R,LCK,PTPN22,CD3E,SLAMF6,RC3H2,ITK,PTPRC,CD3G,VAV1
GO:1903037	Regulation of leukocyte cell-cell adhesion	22	315	0.78	2.53e-08	9606.ENSP00000219150,9606.ENSP00000246657,9606.ENSP00000263967,9606.ENSP00000264972,9606.ENSP00000292301,9606.ENSP00000293373,9606.ENSP00000305529,9606.ENSP00000306157,9606.ENSP00000308815,9606.ENSP00000337825,9606.ENSP00000342681,9606.ENSP00000347948,9606.ENSP00000349359,9606.ENSP00000352833,9606.ENSP00000354566,9606.ENSP00000362774,9606.ENSP00000378326,9606.ENSP00000378409,9606.ENSP00000411355,…	CORO1A,CCR7,PIK3CA,ZAP70,CCR2,NCKAP1L,SIRPG,IL7R,CCL19,LCK,CD5,TNFRSF14,SASH3,PTPN22,CD3E,RC3H2,ZP3,C10orf54,PTPRC,TIGIT,VAV1,FAM65B
GO:0002764	Immune response-regulating signaling pathway	23	349	0.75	2.6e-08	9606.ENSP00000262262,9606.ENSP00000263967,9606.ENSP00000264972,9606.ENSP00000293373,9606.ENSP00000300692,9606.ENSP00000305355,9606.ENSP00000337825,9606.ENSP00000341342,9606.ENSP00000352833,9606.ENSP00000354566,9606.ENSP00000354782,9606.ENSP00000362774,9606.ENSP00000365891,9606.ENSP00000372155,9606.ENSP00000376544,9606.ENSP00000381070,9606.ENSP00000398655,9606.ENSP00000411355,9606.ENSP00000421280,…	CD33,PIK3CA,ZAP70,NCKAP1L,CD3D,PRKCB,LCK,KLHL6,PTPN22,CD3E,CD247,RC3H2,WAS,PSME1,CD79B,MAP2K7,ITK,PTPRC,MYO10,IGLL5,CD3G,MS4A1,VAV1
GO:0002250	Adaptive immune response	22	317	0.78	2.65e-08	9606.ENSP00000259608,9606.ENSP00000263285,9606.ENSP00000264972,9606.ENSP00000286639,9606.ENSP00000286758,9606.ENSP00000300692,9606.ENSP00000305355,9606.ENSP00000306190,9606.ENSP00000331172,9606.ENSP00000341342,9606.ENSP00000347948,9606.ENSP00000354566,9606.ENSP00000354782,9606.ENSP00000357036,9606.ENSP00000359640,9606.ENSP00000360181,9606.ENSP00000376544,9606.ENSP00000378326,9606.ENSP00000398655,…	SIT1,LY9,ZAP70,BATF,CXCL13,CD3D,PRKCB,SLAMF1,CD8B,KLHL6,TNFRSF14,CD3E,CD247,SLAMF6,MCOLN2,SH2D1A,CD79B,ZP3,ITK,ERAP2,IGLL5,CD3G
GO:0022407	Regulation of cell-cell adhesion	25	424	0.71	3.1e-08	9606.ENSP00000219150,9606.ENSP00000246657,9606.ENSP00000263967,9606.ENSP00000264972,9606.ENSP00000279227,9606.ENSP00000286758,9606.ENSP00000292301,9606.ENSP00000293373,9606.ENSP00000305529,9606.ENSP00000306157,9606.ENSP00000308815,9606.ENSP00000337825,9606.ENSP00000342681,9606.ENSP00000347948,9606.ENSP00000349359,9606.ENSP00000352833,9606.ENSP00000354566,9606.ENSP00000362774,9606.ENSP00000378326,…	CORO1A,CCR7,PIK3CA,ZAP70,FERMT3,CXCL13,CCR2,NCKAP1L,SIRPG,IL7R,CCL19,LCK,CD5,TNFRSF14,SASH3,PTPN22,CD3E,RC3H2,ZP3,C10orf54,PTPRC,TIGIT,MYO10,VAV1,FAM65B
GO:0006909	Phagocytosis	18	210	0.87	6.06e-08	9606.ENSP00000219150,9606.ENSP00000249071,9606.ENSP00000263967,9606.ENSP00000268638,9606.ENSP00000291744,9606.ENSP00000292301,9606.ENSP00000293373,9606.ENSP00000306190,9606.ENSP00000349252,9606.ENSP00000354782,9606.ENSP00000363868,9606.ENSP00000365891,9606.ENSP00000380334,9606.ENSP00000386911,9606.ENSP00000421280,9606.ENSP00000431254,9606.ENSP00000431445,9606.ENSP00000472929	CORO1A,RAC2,PIK3CA,IRF8,FCN2,CCR2,NCKAP1L,SLAMF1,ITGAL,CD247,ABCA1,WAS,NCF4,ARHGAP25,MYO10,IGLL5,CD3G,VAV1
GO:0043368	Positive t cell selection	9	27	1.46	7.96e-08	9606.ENSP00000256935,9606.ENSP00000263285,9606.ENSP00000264972,9606.ENSP00000286639,9606.ENSP00000300692,9606.ENSP00000354566,9606.ENSP00000357036,9606.ENSP00000411355,9606.ENSP00000431445	DOCK2,LY9,ZAP70,BATF,CD3D,CD3E,SLAMF6,PTPRC,CD3G
GO:0045058	T cell selection	10	40	1.33	8.15e-08	9606.ENSP00000246657,9606.ENSP00000256935,9606.ENSP00000263285,9606.ENSP00000264972,9606.ENSP00000286639,9606.ENSP00000300692,9606.ENSP00000354566,9606.ENSP00000357036,9606.ENSP00000411355,9606.ENSP00000431445	CCR7,DOCK2,LY9,ZAP70,BATF,CD3D,CD3E,SLAMF6,PTPRC,CD3G
GO:0002429	Immune response-activating cell surface receptor signaling pathway	21	311	0.76	9.82e-08	9606.ENSP00000263967,9606.ENSP00000264972,9606.ENSP00000293373,9606.ENSP00000300692,9606.ENSP00000305355,9606.ENSP00000337825,9606.ENSP00000341342,9606.ENSP00000352833,9606.ENSP00000354566,9606.ENSP00000354782,9606.ENSP00000362774,9606.ENSP00000365891,9606.ENSP00000372155,9606.ENSP00000376544,9606.ENSP00000398655,9606.ENSP00000411355,9606.ENSP00000421280,9606.ENSP00000431254,9606.ENSP00000431445,…	PIK3CA,ZAP70,NCKAP1L,CD3D,PRKCB,LCK,KLHL6,PTPN22,CD3E,CD247,RC3H2,WAS,PSME1,CD79B,ITK,PTPRC,MYO10,IGLL5,CD3G,MS4A1,VAV1
GO:0002768	Immune response-regulating cell surface receptor signaling pathway	22	346	0.74	1e-07	9606.ENSP00000263967,9606.ENSP00000264972,9606.ENSP00000293373,9606.ENSP00000300692,9606.ENSP00000305355,9606.ENSP00000337825,9606.ENSP00000341342,9606.ENSP00000352833,9606.ENSP00000354566,9606.ENSP00000354782,9606.ENSP00000362774,9606.ENSP00000365891,9606.ENSP00000372155,9606.ENSP00000376544,9606.ENSP00000381070,9606.ENSP00000398655,9606.ENSP00000411355,9606.ENSP00000421280,9606.ENSP00000431254,…	PIK3CA,ZAP70,NCKAP1L,CD3D,PRKCB,LCK,KLHL6,PTPN22,CD3E,CD247,RC3H2,WAS,PSME1,CD79B,MAP2K7,ITK,PTPRC,MYO10,IGLL5,CD3G,MS4A1,VAV1
GO:0002252	Immune effector process	36	969	0.51	3.75e-07	9606.ENSP00000219150,9606.ENSP00000236147,9606.ENSP00000256935,9606.ENSP00000262262,9606.ENSP00000262510,9606.ENSP00000263285,9606.ENSP00000263967,9606.ENSP00000267842,9606.ENSP00000286639,9606.ENSP00000291744,9606.ENSP00000293373,9606.ENSP00000306190,9606.ENSP00000306565,9606.ENSP00000331944,9606.ENSP00000345341,9606.ENSP00000349252,9606.ENSP00000354394,9606.ENSP00000354782,9606.ENSP00000354901,…	CORO1A,SELL,DOCK2,CD33,NLRC5,LY9,PIK3CA,SLC27A2,BATF,FCN2,NCKAP1L,SLAMF1,ISG20,AEN,PTGES2,ITGAL,STAT1,CD247,CXCL9,SLAMF6,ITM2A,RC3H2,WAS,CALML5,ARHGAP9,DNASE1L3,ZP3,DIAPH1,CECR1,PTPRC,MYO10,IGLL5,CD3G,TBC1D10C,GMFG,VAV1
GO:0002253	Activation of immune response	22	385	0.69	6.29e-07	9606.ENSP00000263967,9606.ENSP00000264972,9606.ENSP00000291744,9606.ENSP00000293373,9606.ENSP00000300692,9606.ENSP00000305355,9606.ENSP00000337825,9606.ENSP00000341342,9606.ENSP00000352833,9606.ENSP00000354566,9606.ENSP00000354782,9606.ENSP00000362774,9606.ENSP00000365891,9606.ENSP00000372155,9606.ENSP00000376544,9606.ENSP00000398655,9606.ENSP00000411355,9606.ENSP00000421280,9606.ENSP00000431254,…	PIK3CA,ZAP70,FCN2,NCKAP1L,CD3D,PRKCB,LCK,KLHL6,PTPN22,CD3E,CD247,RC3H2,WAS,PSME1,CD79B,ITK,PTPRC,MYO10,IGLL5,CD3G,MS4A1,VAV1
GO:0050670	Regulation of lymphocyte proliferation	17	218	0.83	6.29e-07	9606.ENSP00000219150,9606.ENSP00000249071,9606.ENSP00000264972,9606.ENSP00000292301,9606.ENSP00000293373,9606.ENSP00000308815,9606.ENSP00000344544,9606.ENSP00000347948,9606.ENSP00000349359,9606.ENSP00000352833,9606.ENSP00000354566,9606.ENSP00000368538,9606.ENSP00000378326,9606.ENSP00000378409,9606.ENSP00000411355,9606.ENSP00000469613,9606.ENSP00000482957	CORO1A,RAC2,ZAP70,CCR2,NCKAP1L,CCL19,IKZF3,TNFRSF14,SASH3,PTPN22,CD3E,TNFRSF4,ZP3,C10orf54,PTPRC,FLT3LG,FAM65B
GO:0030155	Regulation of cell adhesion	30	712	0.56	6.35e-07	9606.ENSP00000219150,9606.ENSP00000246657,9606.ENSP00000249071,9606.ENSP00000263710,9606.ENSP00000263967,9606.ENSP00000264192,9606.ENSP00000264972,9606.ENSP00000279227,9606.ENSP00000286758,9606.ENSP00000292301,9606.ENSP00000293373,9606.ENSP00000305529,9606.ENSP00000306157,9606.ENSP00000308815,9606.ENSP00000337825,9606.ENSP00000342681,9606.ENSP00000347948,9606.ENSP00000349359,9606.ENSP00000352833,…	CORO1A,CCR7,RAC2,CLASP1,PIK3CA,CYTIP,ZAP70,FERMT3,CXCL13,CCR2,NCKAP1L,SIRPG,IL7R,CCL19,LCK,CD5,TNFRSF14,SASH3,PTPN22,CD3E,SPOCK2,RC3H2,CXCR3,ZP3,C10orf54,PTPRC,TIGIT,MYO10,VAV1,FAM65B
GO:0007166	Cell surface receptor signaling pathway	60	2325	0.35	6.66e-07	9606.ENSP00000216223,9606.ENSP00000219150,9606.ENSP00000221496,9606.ENSP00000229402,9606.ENSP00000234313,9606.ENSP00000234396,9606.ENSP00000246657,9606.ENSP00000262435,9606.ENSP00000263967,9606.ENSP00000264972,9606.ENSP00000267082,9606.ENSP00000268638,9606.ENSP00000276420,9606.ENSP00000279227,9606.ENSP00000286639,9606.ENSP00000286758,9606.ENSP00000292301,9606.ENSP00000293373,9606.ENSP00000294304,…	IL2RB,CORO1A,AMH,KLRB1,PLEK,ATP6V1B1,CCR7,SMURF2,PIK3CA,ZAP70,ITGB7,IRF8,DOK2,FERMT3,BATF,CXCL13,CCR2,NCKAP1L,LRP5,CD3D,PRKCB,IL7R,ISG20,CCL19,CD8B,LCK,IL21R,KLHL6,TNFRSF14,ITGAL,CCRL2,PTPN22,STAT1,CD3E,CD247,CXCL9,XCL2,CD2,RC3H2,CXCR3,IL2RG,ABCA1,WAS,CTNNBIP1,TNFRSF4,PSME1,CD79B,NCF4,MAP2K7,CDIP1,CSF2RB,ITK,LTB,PTPRC,MYO10,IGLL5,CD3G,MS4A1,FLT3LG,VAV1
GO:0007159	Leukocyte cell-cell adhesion	10	56	1.19	1.11e-06	9606.ENSP00000236147,9606.ENSP00000249071,9606.ENSP00000264972,9606.ENSP00000267082,9606.ENSP00000279227,9606.ENSP00000292301,9606.ENSP00000345359,9606.ENSP00000349252,9606.ENSP00000356042,9606.ENSP00000411355	SELL,RAC2,ZAP70,ITGB7,FERMT3,CCR2,PODXL2,ITGAL,EZR,PTPRC
GO:0050853	B cell receptor signaling pathway	9	41	1.28	1.36e-06	9606.ENSP00000293373,9606.ENSP00000305355,9606.ENSP00000337825,9606.ENSP00000341342,9606.ENSP00000376544,9606.ENSP00000398655,9606.ENSP00000411355,9606.ENSP00000431254,9606.ENSP00000433277	NCKAP1L,PRKCB,LCK,KLHL6,CD79B,ITK,PTPRC,IGLL5,MS4A1
GO:0045785	Positive regulation of cell adhesion	22	423	0.65	2.68e-06	9606.ENSP00000219150,9606.ENSP00000246657,9606.ENSP00000263967,9606.ENSP00000264972,9606.ENSP00000286758,9606.ENSP00000292301,9606.ENSP00000293373,9606.ENSP00000305529,9606.ENSP00000306157,9606.ENSP00000308815,9606.ENSP00000337825,9606.ENSP00000342681,9606.ENSP00000347948,9606.ENSP00000349359,9606.ENSP00000352833,9606.ENSP00000354566,9606.ENSP00000362201,9606.ENSP00000378326,9606.ENSP00000378409,…	CORO1A,CCR7,PIK3CA,ZAP70,CXCL13,CCR2,NCKAP1L,SIRPG,IL7R,CCL19,LCK,CD5,TNFRSF14,SASH3,PTPN22,CD3E,SPOCK2,ZP3,C10orf54,PTPRC,MYO10,VAV1
GO:0045061	Thymic t cell selection	7	19	1.5	3.41e-06	9606.ENSP00000246657,9606.ENSP00000256935,9606.ENSP00000264972,9606.ENSP00000300692,9606.ENSP00000354566,9606.ENSP00000411355,9606.ENSP00000431445	CCR7,DOCK2,ZAP70,CD3D,CD3E,PTPRC,CD3G
GO:0042129	Regulation of t cell proliferation	14	165	0.86	5.21e-06	9606.ENSP00000219150,9606.ENSP00000249071,9606.ENSP00000264972,9606.ENSP00000292301,9606.ENSP00000293373,9606.ENSP00000308815,9606.ENSP00000347948,9606.ENSP00000349359,9606.ENSP00000352833,9606.ENSP00000354566,9606.ENSP00000378326,9606.ENSP00000378409,9606.ENSP00000411355,9606.ENSP00000482957	CORO1A,RAC2,ZAP70,CCR2,NCKAP1L,CCL19,TNFRSF14,SASH3,PTPN22,CD3E,ZP3,C10orf54,PTPRC,FAM65B
GO:0045059	Positive thymic t cell selection	6	11	1.67	5.98e-06	9606.ENSP00000256935,9606.ENSP00000264972,9606.ENSP00000300692,9606.ENSP00000354566,9606.ENSP00000411355,9606.ENSP00000431445	DOCK2,ZAP70,CD3D,CD3E,PTPRC,CD3G
GO:0046634	Regulation of alpha-beta t cell activation	11	96	0.99	1.03e-05	9606.ENSP00000264972,9606.ENSP00000292301,9606.ENSP00000293373,9606.ENSP00000308815,9606.ENSP00000347948,9606.ENSP00000349359,9606.ENSP00000352833,9606.ENSP00000354566,9606.ENSP00000362774,9606.ENSP00000378409,9606.ENSP00000411355	ZAP70,CCR2,NCKAP1L,CCL19,TNFRSF14,SASH3,PTPN22,CD3E,RC3H2,C10orf54,PTPRC
GO:1902105	Regulation of leukocyte differentiation	17	285	0.71	1.96e-05	9606.ENSP00000264972,9606.ENSP00000292301,9606.ENSP00000293373,9606.ENSP00000306157,9606.ENSP00000308815,9606.ENSP00000320176,9606.ENSP00000333779,9606.ENSP00000344544,9606.ENSP00000349359,9606.ENSP00000358490,9606.ENSP00000362774,9606.ENSP00000366474,9606.ENSP00000378409,9606.ENSP00000384851,9606.ENSP00000411355,9606.ENSP00000414786,9606.ENSP00000469613	ZAP70,CCR2,NCKAP1L,IL7R,CCL19,HCLS1,EVI2B,IKZF3,SASH3,CD2,RC3H2,CTNNBIP1,C10orf54,ESRRA,PTPRC,TMEM64,FLT3LG
GO:0034097	Response to cytokine	35	1101	0.44	2.11e-05	9606.ENSP00000171111,9606.ENSP00000216223,9606.ENSP00000219150,9606.ENSP00000246657,9606.ENSP00000263967,9606.ENSP00000268638,9606.ENSP00000286639,9606.ENSP00000286758,9606.ENSP00000292301,9606.ENSP00000306157,9606.ENSP00000306565,9606.ENSP00000308815,9606.ENSP00000309116,9606.ENSP00000320176,9606.ENSP00000338010,9606.ENSP00000347948,9606.ENSP00000349967,9606.ENSP00000354394,9606.ENSP00000354901,…	KEAP1,IL2RB,CORO1A,CCR7,PIK3CA,IRF8,BATF,CXCL13,CCR2,IL7R,ISG20,CCL19,PTPN7,HCLS1,IL21R,TNFRSF14,CCRL2,STAT1,CXCL9,XCL2,SPOCK2,CXCR3,IL2RG,WAS,UBD,TNFRSF4,PSME1,MAP2K7,CDIP1,CSF2RB,TCL1A,LTB,FLT3LG,VAV1,FAM65B
GO:0048518	Positive regulation of biological process	109	6112	0.19	2.74e-05	9606.ENSP00000171111,9606.ENSP00000216223,9606.ENSP00000219150,9606.ENSP00000221496,9606.ENSP00000222584,9606.ENSP00000231009,9606.ENSP00000234313,9606.ENSP00000246657,9606.ENSP00000249071,9606.ENSP00000252445,9606.ENSP00000256935,9606.ENSP00000261520,9606.ENSP00000262262,9606.ENSP00000262435,9606.ENSP00000262510,9606.ENSP00000263285,9606.ENSP00000263710,9606.ENSP00000263967,9606.ENSP00000264039,…	KEAP1,IL2RB,CORO1A,AMH,SP4,GZMK,PLEK,CCR7,RAC2,ELOF1,DOCK2,ICE2,CD33,SMURF2,NLRC5,LY9,CLASP1,PIK3CA,GPC1,ZAP70,PITX1,CPT1A,IRF8,EIF4A3,AKAP8,NHP2,MTA2,FERMT3,BATF,CXCL13,FCN2,CCR2,NCKAP1L,TAF6L,LRP5,PPP1R16B,CD3D,CDT1,PRKCB,SIRPG,IL7R,SLAMF1,CCL19,C3orf58,HCLS1,TSPYL5,ATP13A2,SIRT7,ZNRD1,IKZF1,EVI2B,LCK,KLHL6,TRPV2,CD5,IKZF3,PTGES2,TNFRSF14,SASH3,PTPN22,STAT1,CD3E,CD247,CXCL9,ABCG1,EZR,XCL2,SLAMF…
GO:0050671	Positive regulation of lymphocyte proliferation	12	134	0.89	2.83e-05	9606.ENSP00000219150,9606.ENSP00000264972,9606.ENSP00000292301,9606.ENSP00000293373,9606.ENSP00000308815,9606.ENSP00000349359,9606.ENSP00000352833,9606.ENSP00000354566,9606.ENSP00000368538,9606.ENSP00000378326,9606.ENSP00000411355,9606.ENSP00000469613	CORO1A,ZAP70,CCR2,NCKAP1L,CCL19,SASH3,PTPN22,CD3E,TNFRSF4,ZP3,PTPRC,FLT3LG
GO:0071345	Cellular response to cytokine stimulus	33	1013	0.45	2.84e-05	9606.ENSP00000171111,9606.ENSP00000216223,9606.ENSP00000219150,9606.ENSP00000246657,9606.ENSP00000263967,9606.ENSP00000268638,9606.ENSP00000286639,9606.ENSP00000286758,9606.ENSP00000292301,9606.ENSP00000306157,9606.ENSP00000306565,9606.ENSP00000308815,9606.ENSP00000309116,9606.ENSP00000320176,9606.ENSP00000338010,9606.ENSP00000347948,9606.ENSP00000349967,9606.ENSP00000354394,9606.ENSP00000354901,…	KEAP1,IL2RB,CORO1A,CCR7,PIK3CA,IRF8,BATF,CXCL13,CCR2,IL7R,ISG20,CCL19,PTPN7,HCLS1,IL21R,TNFRSF14,CCRL2,STAT1,CXCL9,XCL2,SPOCK2,CXCR3,IL2RG,WAS,TNFRSF4,PSME1,CDIP1,CSF2RB,TCL1A,LTB,FLT3LG,VAV1,FAM65B
GO:0048583	Regulation of response to stimulus	82	4114	0.24	3.27e-05	9606.ENSP00000229402,9606.ENSP00000234313,9606.ENSP00000236147,9606.ENSP00000246657,9606.ENSP00000248901,9606.ENSP00000249071,9606.ENSP00000261517,9606.ENSP00000262262,9606.ENSP00000262435,9606.ENSP00000262510,9606.ENSP00000263710,9606.ENSP00000263967,9606.ENSP00000264039,9606.ENSP00000264972,9606.ENSP00000267082,9606.ENSP00000269349,9606.ENSP00000278823,9606.ENSP00000286758,9606.ENSP00000290974,…	KLRB1,PLEK,SELL,CCR7,CYTH4,RAC2,VPS13C,CD33,SMURF2,NLRC5,CLASP1,PIK3CA,GPC1,ZAP70,ITGB7,EIF4A3,MTA2,CXCL13,ZFYVE28,FCN2,CCR2,NCKAP1L,LRP5,PPP1R16B,CD3D,PRKCB,IL7R,SLAMF1,FEM1B,CCL19,C3orf58,HCLS1,TSPYL5,TMC8,SIRT7,CD8B,LCK,KLHL6,TNFRSF14,ITGAL,SASH3,PTPN22,STAT1,CD3E,CD247,EZR,XCL2,SLAMF6,SH2D1A,RC3H2,CXCR3,ABCA1,PIM2,WAS,UBD,CTNNBIP1,PSME1,CD79B,ARHGAP9,DNASE1L3,ZP3,C10orf54,MAP2K7,NCOR2,ESRRA,A…
GO:0050852	T cell receptor signaling pathway	13	167	0.83	3.58e-05	9606.ENSP00000263967,9606.ENSP00000264972,9606.ENSP00000300692,9606.ENSP00000337825,9606.ENSP00000352833,9606.ENSP00000354566,9606.ENSP00000354782,9606.ENSP00000362774,9606.ENSP00000365891,9606.ENSP00000372155,9606.ENSP00000398655,9606.ENSP00000411355,9606.ENSP00000431445	PIK3CA,ZAP70,CD3D,LCK,PTPN22,CD3E,CD247,RC3H2,WAS,PSME1,ITK,PTPRC,CD3G
GO:0044419	Interspecies interaction between organisms	48	1899	0.34	5.42e-05	9606.ENSP00000171111,9606.ENSP00000216223,9606.ENSP00000219150,9606.ENSP00000246657,9606.ENSP00000256935,9606.ENSP00000262510,9606.ENSP00000263285,9606.ENSP00000267082,9606.ENSP00000268638,9606.ENSP00000269701,9606.ENSP00000276420,9606.ENSP00000286639,9606.ENSP00000286758,9606.ENSP00000291744,9606.ENSP00000292301,9606.ENSP00000306190,9606.ENSP00000306565,9606.ENSP00000308815,9606.ENSP00000331172,…	KEAP1,IL2RB,CORO1A,CCR7,DOCK2,NLRC5,LY9,ITGB7,IRF8,AKAP8,DOK2,BATF,CXCL13,FCN2,CCR2,SLAMF1,ISG20,CCL19,CD8B,AEN,LCK,KLHL6,IKZF3,RPSA,TNFRSF14,ITGAL,PTPN22,MPEG1,STAT1,CD247,CXCL9,XCL2,SLAMF6,MCOLN2,SH2D1A,WFDC2,IL2RG,ABCA1,PIM2,WAS,UBD,TNFRSF4,CD79B,CSF2RB,PTPRC,IGLL5,MS4A1,NUP88
GO:0046640	Regulation of alpha-beta t cell proliferation	7	32	1.28	5.55e-05	9606.ENSP00000264972,9606.ENSP00000292301,9606.ENSP00000347948,9606.ENSP00000352833,9606.ENSP00000354566,9606.ENSP00000378409,9606.ENSP00000411355	ZAP70,CCR2,TNFRSF14,PTPN22,CD3E,C10orf54,PTPRC
GO:0042102	Positive regulation of t cell proliferation	10	97	0.95	8.63e-05	9606.ENSP00000219150,9606.ENSP00000264972,9606.ENSP00000292301,9606.ENSP00000293373,9606.ENSP00000308815,9606.ENSP00000349359,9606.ENSP00000352833,9606.ENSP00000354566,9606.ENSP00000378326,9606.ENSP00000411355	CORO1A,ZAP70,CCR2,NCKAP1L,CCL19,SASH3,PTPN22,CD3E,ZP3,PTPRC
GO:0072676	Lymphocyte migration	9	74	1.02	9.12e-05	9606.ENSP00000246657,9606.ENSP00000264972,9606.ENSP00000267082,9606.ENSP00000286758,9606.ENSP00000292301,9606.ENSP00000308815,9606.ENSP00000349252,9606.ENSP00000356793,9606.ENSP00000362795	CCR7,ZAP70,ITGB7,CXCL13,CCR2,CCL19,ITGAL,XCL2,CXCR3
GO:0019221	Cytokine-mediated signaling pathway	25	678	0.5	0.00011	9606.ENSP00000216223,9606.ENSP00000246657,9606.ENSP00000263967,9606.ENSP00000268638,9606.ENSP00000286639,9606.ENSP00000286758,9606.ENSP00000292301,9606.ENSP00000306157,9606.ENSP00000306565,9606.ENSP00000308815,9606.ENSP00000338010,9606.ENSP00000347948,9606.ENSP00000349967,9606.ENSP00000354394,9606.ENSP00000354901,9606.ENSP00000356793,9606.ENSP00000362795,9606.ENSP00000363318,9606.ENSP00000368538,…	IL2RB,CCR7,PIK3CA,IRF8,BATF,CXCL13,CCR2,IL7R,ISG20,CCL19,IL21R,TNFRSF14,CCRL2,STAT1,CXCL9,XCL2,CXCR3,IL2RG,TNFRSF4,PSME1,CDIP1,CSF2RB,LTB,FLT3LG,VAV1
GO:1902107	Positive regulation of leukocyte differentiation	12	156	0.82	0.00011	9606.ENSP00000264972,9606.ENSP00000293373,9606.ENSP00000306157,9606.ENSP00000308815,9606.ENSP00000320176,9606.ENSP00000333779,9606.ENSP00000349359,9606.ENSP00000366474,9606.ENSP00000378409,9606.ENSP00000411355,9606.ENSP00000414786,9606.ENSP00000469613	ZAP70,NCKAP1L,IL7R,CCL19,HCLS1,EVI2B,SASH3,CTNNBIP1,C10orf54,PTPRC,TMEM64,FLT3LG
GO:0002697	Regulation of immune effector process	19	418	0.59	0.00014	9606.ENSP00000249071,9606.ENSP00000292301,9606.ENSP00000306157,9606.ENSP00000308815,9606.ENSP00000347948,9606.ENSP00000349359,9606.ENSP00000352833,9606.ENSP00000354394,9606.ENSP00000357036,9606.ENSP00000360181,9606.ENSP00000362774,9606.ENSP00000365891,9606.ENSP00000368538,9606.ENSP00000378053,9606.ENSP00000378326,9606.ENSP00000411355,9606.ENSP00000421736,9606.ENSP00000431254,9606.ENSP00000472929	RAC2,CCR2,IL7R,CCL19,TNFRSF14,SASH3,PTPN22,STAT1,SLAMF6,SH2D1A,RC3H2,WAS,TNFRSF4,DNASE1L3,ZP3,PTPRC,CR1L,IGLL5,VAV1
GO:0045060	Negative thymic t cell selection	5	11	1.59	0.00014	9606.ENSP00000246657,9606.ENSP00000256935,9606.ENSP00000264972,9606.ENSP00000354566,9606.ENSP00000411355	CCR7,DOCK2,ZAP70,CD3E,PTPRC
GO:0032649	Regulation of interferon-gamma production	10	106	0.91	0.00017	9606.ENSP00000246657,9606.ENSP00000268638,9606.ENSP00000292301,9606.ENSP00000349359,9606.ENSP00000352833,9606.ENSP00000354566,9606.ENSP00000357036,9606.ENSP00000358490,9606.ENSP00000378326,9606.ENSP00000378409	CCR7,IRF8,CCR2,SASH3,PTPN22,CD3E,SLAMF6,CD2,ZP3,C10orf54
GO:1903708	Positive regulation of hemopoiesis	13	199	0.75	0.00019	9606.ENSP00000264972,9606.ENSP00000293373,9606.ENSP00000306157,9606.ENSP00000308815,9606.ENSP00000320176,9606.ENSP00000333779,9606.ENSP00000349359,9606.ENSP00000354394,9606.ENSP00000366474,9606.ENSP00000378409,9606.ENSP00000411355,9606.ENSP00000414786,9606.ENSP00000469613	ZAP70,NCKAP1L,IL7R,CCL19,HCLS1,EVI2B,SASH3,STAT1,CTNNBIP1,C10orf54,PTPRC,TMEM64,FLT3LG
GO:0046635	Positive regulation of alpha-beta t cell activation	8	61	1.05	0.00021	9606.ENSP00000264972,9606.ENSP00000292301,9606.ENSP00000293373,9606.ENSP00000308815,9606.ENSP00000349359,9606.ENSP00000352833,9606.ENSP00000354566,9606.ENSP00000411355	ZAP70,CCR2,NCKAP1L,CCL19,SASH3,PTPN22,CD3E,PTPRC
GO:0045619	Regulation of lymphocyte differentiation	12	178	0.76	0.00036	9606.ENSP00000264972,9606.ENSP00000292301,9606.ENSP00000293373,9606.ENSP00000306157,9606.ENSP00000308815,9606.ENSP00000344544,9606.ENSP00000349359,9606.ENSP00000358490,9606.ENSP00000362774,9606.ENSP00000378409,9606.ENSP00000411355,9606.ENSP00000469613	ZAP70,CCR2,NCKAP1L,IL7R,CCL19,IKZF3,SASH3,CD2,RC3H2,C10orf54,PTPRC,FLT3LG
GO:1903706	Regulation of hemopoiesis	20	493	0.54	0.00036	9606.ENSP00000264972,9606.ENSP00000292301,9606.ENSP00000293373,9606.ENSP00000305355,9606.ENSP00000306157,9606.ENSP00000308815,9606.ENSP00000320176,9606.ENSP00000333779,9606.ENSP00000344544,9606.ENSP00000349359,9606.ENSP00000354394,9606.ENSP00000358490,9606.ENSP00000362774,9606.ENSP00000366474,9606.ENSP00000372155,9606.ENSP00000378409,9606.ENSP00000384851,9606.ENSP00000411355,9606.ENSP00000414786,…	ZAP70,CCR2,NCKAP1L,PRKCB,IL7R,CCL19,HCLS1,EVI2B,IKZF3,SASH3,STAT1,CD2,RC3H2,CTNNBIP1,PSME1,C10orf54,ESRRA,PTPRC,TMEM64,FLT3LG
GO:1990869	Cellular response to chemokine	9	90	0.94	0.00036	9606.ENSP00000246657,9606.ENSP00000286758,9606.ENSP00000292301,9606.ENSP00000308815,9606.ENSP00000349967,9606.ENSP00000354901,9606.ENSP00000356793,9606.ENSP00000362795,9606.ENSP00000482957	CCR7,CXCL13,CCR2,CCL19,CCRL2,CXCL9,XCL2,CXCR3,FAM65B
GO:0001817	Regulation of cytokine production	25	742	0.46	0.00045	9606.ENSP00000246657,9606.ENSP00000262262,9606.ENSP00000262510,9606.ENSP00000263285,9606.ENSP00000268638,9606.ENSP00000269701,9606.ENSP00000292301,9606.ENSP00000293373,9606.ENSP00000306190,9606.ENSP00000308815,9606.ENSP00000347948,9606.ENSP00000349359,9606.ENSP00000352833,9606.ENSP00000354394,9606.ENSP00000354566,9606.ENSP00000356042,9606.ENSP00000357036,9606.ENSP00000358490,9606.ENSP00000359640,…	CCR7,CD33,NLRC5,LY9,IRF8,AKAP8,CCR2,NCKAP1L,SLAMF1,CCL19,TNFRSF14,SASH3,PTPN22,STAT1,CD3E,EZR,SLAMF6,CD2,MCOLN2,TNFRSF4,ZP3,C10orf54,LTB,PTPRC,TIGIT
GO:0032729	Positive regulation of interferon-gamma production	8	70	0.99	0.00051	9606.ENSP00000268638,9606.ENSP00000292301,9606.ENSP00000349359,9606.ENSP00000352833,9606.ENSP00000354566,9606.ENSP00000357036,9606.ENSP00000358490,9606.ENSP00000378326	IRF8,CCR2,SASH3,PTPN22,CD3E,SLAMF6,CD2,ZP3
GO:0031580	Membrane raft distribution	4	6	1.76	0.00054	9606.ENSP00000256935,9606.ENSP00000358490,9606.ENSP00000411355,9606.ENSP00000426964	DOCK2,CD2,PTPRC,YJEFN3
GO:0006952	Defense response	35	1296	0.37	0.00056	9606.ENSP00000219150,9606.ENSP00000246657,9606.ENSP00000262510,9606.ENSP00000263285,9606.ENSP00000268638,9606.ENSP00000269701,9606.ENSP00000286639,9606.ENSP00000286758,9606.ENSP00000291744,9606.ENSP00000292301,9606.ENSP00000306190,9606.ENSP00000306565,9606.ENSP00000308815,9606.ENSP00000331944,9606.ENSP00000347948,9606.ENSP00000349252,9606.ENSP00000349967,9606.ENSP00000354335,9606.ENSP00000354394,…	CORO1A,CCR7,NLRC5,LY9,IRF8,AKAP8,BATF,CXCL13,FCN2,CCR2,SLAMF1,ISG20,CCL19,AEN,TNFRSF14,ITGAL,CCRL2,MPEG1,STAT1,CXCL9,FAIM3,XCL2,SLAMF6,MCOLN2,SH2D1A,WFDC2,CXCR3,WAS,UBD,CTNNBIP1,TNFRSF4,ITK,PTPRC,IGLL5,CD48
GO:0038096	Fc-gamma receptor signaling pathway involved in phagocytosis	8	73	0.98	0.00065	9606.ENSP00000263967,9606.ENSP00000293373,9606.ENSP00000354782,9606.ENSP00000365891,9606.ENSP00000421280,9606.ENSP00000431254,9606.ENSP00000431445,9606.ENSP00000472929	PIK3CA,NCKAP1L,CD247,WAS,MYO10,IGLL5,CD3G,VAV1
GO:0051707	Response to other organism	34	1256	0.37	0.00071	9606.ENSP00000219150,9606.ENSP00000246657,9606.ENSP00000262510,9606.ENSP00000263285,9606.ENSP00000268638,9606.ENSP00000269701,9606.ENSP00000286639,9606.ENSP00000286758,9606.ENSP00000291744,9606.ENSP00000306190,9606.ENSP00000306565,9606.ENSP00000308815,9606.ENSP00000331944,9606.ENSP00000341342,9606.ENSP00000344544,9606.ENSP00000347948,9606.ENSP00000352833,9606.ENSP00000354335,9606.ENSP00000354394,…	CORO1A,CCR7,NLRC5,LY9,IRF8,AKAP8,BATF,CXCL13,FCN2,SLAMF1,ISG20,CCL19,AEN,KLHL6,IKZF3,TNFRSF14,PTPN22,MPEG1,STAT1,CXCL9,XCL2,SLAMF6,MCOLN2,SH2D1A,WFDC2,ABCA1,PIM2,WAS,UBD,CD79B,CSF2RB,PTPRC,IGLL5,MS4A1
GO:0065007	Biological regulation	173	12171	0.09	0.00079	9606.ENSP00000158762,9606.ENSP00000171111,9606.ENSP00000216223,9606.ENSP00000219150,9606.ENSP00000221496,9606.ENSP00000222584,9606.ENSP00000229402,9606.ENSP00000231009,9606.ENSP00000234313,9606.ENSP00000234396,9606.ENSP00000236147,9606.ENSP00000246657,9606.ENSP00000248437,9606.ENSP00000248901,9606.ENSP00000249071,9606.ENSP00000251119,9606.ENSP00000252445,9606.ENSP00000256935,9606.ENSP00000259608,…	ACAP1,KEAP1,IL2RB,CORO1A,AMH,SP4,KLRB1,GZMK,PLEK,ATP6V1B1,SELL,CCR7,TUBA4A,CYTH4,RAC2,ZFYVE26,ELOF1,DOCK2,SIT1,VPS13C,ICE2,CD33,SMURF2,NLRC5,LY9,CLASP1,PIK3CA,GPC1,CYTIP,PPAT,ZAP70,PITX1,CPT1A,ITGB7,IRF8,ZMYND15,EIF4A3,AKAP8,NHP2,DOK2,MTA2,FERMT3,BATF,CXCL13,ZFYVE28,FCN2,CCR2,NCKAP1L,TAF6L,C11orf84,LRP5,PPP1R16B,CD3D,CDT1,ZNF57,PRKCB,SIRPG,CST1,SF3B3,IL7R,SLAMF1,ISG20,FEM1B,CCL19,ZNF518B,C3orf58,…
GO:0002366	Leukocyte activation involved in immune response	22	626	0.48	0.00084	9606.ENSP00000219150,9606.ENSP00000236147,9606.ENSP00000256935,9606.ENSP00000262262,9606.ENSP00000263285,9606.ENSP00000267842,9606.ENSP00000286639,9606.ENSP00000293373,9606.ENSP00000306190,9606.ENSP00000345341,9606.ENSP00000349252,9606.ENSP00000357036,9606.ENSP00000362395,9606.ENSP00000362774,9606.ENSP00000369689,9606.ENSP00000377380,9606.ENSP00000378053,9606.ENSP00000381565,9606.ENSP00000382731,…	CORO1A,SELL,DOCK2,CD33,LY9,SLC27A2,BATF,NCKAP1L,SLAMF1,PTGES2,ITGAL,SLAMF6,ITM2A,RC3H2,CALML5,ARHGAP9,DNASE1L3,DIAPH1,CECR1,PTPRC,TBC1D10C,GMFG
GO:0031295	T cell costimulation	7	55	1.04	0.00095	9606.ENSP00000263967,9606.ENSP00000308815,9606.ENSP00000337825,9606.ENSP00000342681,9606.ENSP00000347948,9606.ENSP00000354566,9606.ENSP00000472929	PIK3CA,CCL19,LCK,CD5,TNFRSF14,CD3E,VAV1
GO:0016477	Cell migration	27	896	0.41	0.0011	9606.ENSP00000219150,9606.ENSP00000236147,9606.ENSP00000246657,9606.ENSP00000263967,9606.ENSP00000264039,9606.ENSP00000264972,9606.ENSP00000267082,9606.ENSP00000276420,9606.ENSP00000286758,9606.ENSP00000292301,9606.ENSP00000293373,9606.ENSP00000294304,9606.ENSP00000305529,9606.ENSP00000308815,9606.ENSP00000337825,9606.ENSP00000345359,9606.ENSP00000349252,9606.ENSP00000349967,9606.ENSP00000354901,…	CORO1A,SELL,CCR7,PIK3CA,GPC1,ZAP70,ITGB7,DOK2,CXCL13,CCR2,NCKAP1L,LRP5,SIRPG,CCL19,LCK,PODXL2,ITGAL,CCRL2,CXCL9,XCL2,CD2,MCOLN2,CXCR3,PTPRC,IGLL5,VAV1,CD48
GO:0050789	Regulation of biological process	165	11475	0.09	0.0011	9606.ENSP00000171111,9606.ENSP00000216223,9606.ENSP00000219150,9606.ENSP00000221496,9606.ENSP00000222584,9606.ENSP00000229402,9606.ENSP00000231009,9606.ENSP00000234313,9606.ENSP00000234396,9606.ENSP00000236147,9606.ENSP00000246657,9606.ENSP00000248437,9606.ENSP00000248901,9606.ENSP00000249071,9606.ENSP00000251119,9606.ENSP00000252445,9606.ENSP00000256935,9606.ENSP00000259608,9606.ENSP00000261517,…	KEAP1,IL2RB,CORO1A,AMH,SP4,KLRB1,GZMK,PLEK,ATP6V1B1,SELL,CCR7,TUBA4A,CYTH4,RAC2,ZFYVE26,ELOF1,DOCK2,SIT1,VPS13C,ICE2,CD33,SMURF2,NLRC5,LY9,CLASP1,PIK3CA,GPC1,CYTIP,ZAP70,PITX1,CPT1A,ITGB7,IRF8,ZMYND15,EIF4A3,AKAP8,NHP2,DOK2,MTA2,FERMT3,BATF,CXCL13,ZFYVE28,FCN2,CCR2,NCKAP1L,TAF6L,C11orf84,LRP5,PPP1R16B,CD3D,CDT1,ZNF57,PRKCB,SIRPG,CST1,SF3B3,IL7R,SLAMF1,ISG20,FEM1B,CCL19,ZNF518B,C3orf58,HCLS1,TSPYL…
GO:0070098	Chemokine-mediated signaling pathway	8	80	0.94	0.0011	9606.ENSP00000246657,9606.ENSP00000286758,9606.ENSP00000292301,9606.ENSP00000308815,9606.ENSP00000349967,9606.ENSP00000354901,9606.ENSP00000356793,9606.ENSP00000362795	CCR7,CXCL13,CCR2,CCL19,CCRL2,CXCL9,XCL2,CXCR3
GO:0030595	Leukocyte chemotaxis	10	142	0.78	0.0013	9606.ENSP00000219150,9606.ENSP00000246657,9606.ENSP00000286758,9606.ENSP00000292301,9606.ENSP00000293373,9606.ENSP00000308815,9606.ENSP00000354901,9606.ENSP00000356793,9606.ENSP00000362795,9606.ENSP00000472929	CORO1A,CCR7,CXCL13,CCR2,NCKAP1L,CCL19,CXCL9,XCL2,CXCR3,VAV1
GO:0046641	Positive regulation of alpha-beta t cell proliferation	5	21	1.31	0.0013	9606.ENSP00000264972,9606.ENSP00000292301,9606.ENSP00000352833,9606.ENSP00000354566,9606.ENSP00000411355	ZAP70,CCR2,PTPN22,CD3E,PTPRC
GO:0050896	Response to stimulus	126	8046	0.13	0.0013	9606.ENSP00000171111,9606.ENSP00000216223,9606.ENSP00000219150,9606.ENSP00000221496,9606.ENSP00000229402,9606.ENSP00000234313,9606.ENSP00000234396,9606.ENSP00000236147,9606.ENSP00000246657,9606.ENSP00000249071,9606.ENSP00000251119,9606.ENSP00000256935,9606.ENSP00000259608,9606.ENSP00000261517,9606.ENSP00000262262,9606.ENSP00000262435,9606.ENSP00000262510,9606.ENSP00000263285,9606.ENSP00000263967,…	KEAP1,IL2RB,CORO1A,AMH,KLRB1,PLEK,ATP6V1B1,SELL,CCR7,RAC2,ZFYVE26,DOCK2,SIT1,VPS13C,CD33,SMURF2,NLRC5,LY9,PIK3CA,GPC1,PPAT,ZAP70,CPT1A,ITGB7,SLC27A2,IRF8,EIF4A3,AKAP8,DOK2,FERMT3,BATF,CXCL13,FCN2,CCR2,NCKAP1L,LRP5,HSPA4L,CD3D,CDT1,PRKCB,SIRPG,CST1,IL7R,SLAMF1,ISG20,CCL19,PTPN7,HCLS1,TSPYL5,ATP13A2,SIRT7,CD8B,AEN,LCK,IL21R,KLHL6,TRPV2,CD5,IKZF3,PTGES2,TNFRSF14,ITGAL,CCRL2,PTPN22,MPEG1,STAT1,CD3E,C…
GO:0002687	Positive regulation of leukocyte migration	10	144	0.78	0.0015	9606.ENSP00000246657,9606.ENSP00000249071,9606.ENSP00000286758,9606.ENSP00000292301,9606.ENSP00000293373,9606.ENSP00000308815,9606.ENSP00000347948,9606.ENSP00000356793,9606.ENSP00000378326,9606.ENSP00000482957	CCR7,RAC2,CXCL13,CCR2,NCKAP1L,CCL19,TNFRSF14,XCL2,ZP3,FAM65B
GO:0038093	Fc receptor signaling pathway	11	177	0.73	0.0015	9606.ENSP00000263967,9606.ENSP00000293373,9606.ENSP00000354782,9606.ENSP00000365891,9606.ENSP00000372155,9606.ENSP00000381070,9606.ENSP00000398655,9606.ENSP00000421280,9606.ENSP00000431254,9606.ENSP00000431445,9606.ENSP00000472929	PIK3CA,NCKAP1L,CD247,WAS,PSME1,MAP2K7,ITK,MYO10,IGLL5,CD3G,VAV1
GO:0048522	Positive regulation of cellular process	95	5579	0.17	0.0016	9606.ENSP00000171111,9606.ENSP00000216223,9606.ENSP00000219150,9606.ENSP00000222584,9606.ENSP00000231009,9606.ENSP00000234313,9606.ENSP00000246657,9606.ENSP00000249071,9606.ENSP00000252445,9606.ENSP00000256935,9606.ENSP00000261520,9606.ENSP00000262262,9606.ENSP00000262435,9606.ENSP00000262510,9606.ENSP00000263710,9606.ENSP00000263967,9606.ENSP00000264039,9606.ENSP00000264972,9606.ENSP00000265340,…	KEAP1,IL2RB,CORO1A,SP4,GZMK,PLEK,CCR7,RAC2,ELOF1,DOCK2,ICE2,CD33,SMURF2,NLRC5,CLASP1,PIK3CA,GPC1,ZAP70,PITX1,CPT1A,IRF8,EIF4A3,AKAP8,MTA2,FERMT3,BATF,CXCL13,CCR2,NCKAP1L,TAF6L,LRP5,PPP1R16B,CD3D,CDT1,PRKCB,SIRPG,IL7R,SLAMF1,CCL19,C3orf58,HCLS1,TSPYL5,ATP13A2,SIRT7,IKZF1,EVI2B,LCK,TRPV2,CD5,IKZF3,PTGES2,TNFRSF14,SASH3,PTPN22,STAT1,CD3E,CD247,CXCL9,ABCG1,EZR,XCL2,SLAMF6,CD2,SH2D1A,SPOCK2,RC3H2,CXCR…
GO:0045580	Regulation of t cell differentiation	10	147	0.77	0.0017	9606.ENSP00000264972,9606.ENSP00000292301,9606.ENSP00000293373,9606.ENSP00000306157,9606.ENSP00000308815,9606.ENSP00000349359,9606.ENSP00000358490,9606.ENSP00000362774,9606.ENSP00000378409,9606.ENSP00000411355	ZAP70,CCR2,NCKAP1L,IL7R,CCL19,SASH3,CD2,RC3H2,C10orf54,PTPRC
GO:0002699	Positive regulation of immune effector process	12	223	0.67	0.0022	9606.ENSP00000249071,9606.ENSP00000292301,9606.ENSP00000308815,9606.ENSP00000347948,9606.ENSP00000349359,9606.ENSP00000352833,9606.ENSP00000357036,9606.ENSP00000360181,9606.ENSP00000368538,9606.ENSP00000378326,9606.ENSP00000411355,9606.ENSP00000472929	RAC2,CCR2,CCL19,TNFRSF14,SASH3,PTPN22,SLAMF6,SH2D1A,TNFRSF4,ZP3,PTPRC,VAV1
GO:0032680	Regulation of tumor necrosis factor production	10	152	0.75	0.0022	9606.ENSP00000262262,9606.ENSP00000269701,9606.ENSP00000292301,9606.ENSP00000306190,9606.ENSP00000308815,9606.ENSP00000349359,9606.ENSP00000352833,9606.ENSP00000358490,9606.ENSP00000378409,9606.ENSP00000411355	CD33,AKAP8,CCR2,SLAMF1,CCL19,SASH3,PTPN22,CD2,C10orf54,PTPRC
GO:0046631	Alpha-beta t cell activation	7	66	0.96	0.0024	9606.ENSP00000256935,9606.ENSP00000263285,9606.ENSP00000264972,9606.ENSP00000286639,9606.ENSP00000357036,9606.ENSP00000362774,9606.ENSP00000398655	DOCK2,LY9,ZAP70,BATF,SLAMF6,RC3H2,ITK
GO:0050854	Regulation of antigen receptor-mediated signaling pathway	7	66	0.96	0.0024	9606.ENSP00000246657,9606.ENSP00000305355,9606.ENSP00000337825,9606.ENSP00000352833,9606.ENSP00000356042,9606.ENSP00000360181,9606.ENSP00000411355	CCR7,PRKCB,LCK,PTPN22,EZR,SH2D1A,PTPRC
GO:0097529	Myeloid leukocyte migration	9	123	0.8	0.0025	9606.ENSP00000246657,9606.ENSP00000286758,9606.ENSP00000292301,9606.ENSP00000293373,9606.ENSP00000308815,9606.ENSP00000354901,9606.ENSP00000356793,9606.ENSP00000359640,9606.ENSP00000472929	CCR7,CXCL13,CCR2,NCKAP1L,CCL19,CXCL9,XCL2,MCOLN2,VAV1
GO:0090023	Positive regulation of neutrophil chemotaxis	5	26	1.22	0.0029	9606.ENSP00000246657,9606.ENSP00000249071,9606.ENSP00000293373,9606.ENSP00000308815,9606.ENSP00000482957	CCR7,RAC2,NCKAP1L,CCL19,FAM65B
GO:0072507	Divalent inorganic cation homeostasis	18	494	0.5	0.0031	9606.ENSP00000234396,9606.ENSP00000246657,9606.ENSP00000286758,9606.ENSP00000292301,9606.ENSP00000305355,9606.ENSP00000308815,9606.ENSP00000325561,9606.ENSP00000327214,9606.ENSP00000337825,9606.ENSP00000342222,9606.ENSP00000349967,9606.ENSP00000354901,9606.ENSP00000359640,9606.ENSP00000362795,9606.ENSP00000363330,9606.ENSP00000411355,9606.ENSP00000414786,9606.ENSP00000433277	ATP6V1B1,CCR7,CXCL13,CCR2,PRKCB,CCL19,TMC8,ATP13A2,LCK,TRPV2,CCRL2,CXCL9,MCOLN2,CXCR3,CD52,PTPRC,TMEM64,MS4A1
GO:0002690	Positive regulation of leukocyte chemotaxis	8	98	0.85	0.0034	9606.ENSP00000246657,9606.ENSP00000249071,9606.ENSP00000286758,9606.ENSP00000292301,9606.ENSP00000293373,9606.ENSP00000308815,9606.ENSP00000356793,9606.ENSP00000482957	CCR7,RAC2,CXCL13,CCR2,NCKAP1L,CCL19,XCL2,FAM65B
GO:0050794	Regulation of cellular process	157	10932	0.09	0.0035	9606.ENSP00000171111,9606.ENSP00000216223,9606.ENSP00000219150,9606.ENSP00000221496,9606.ENSP00000222584,9606.ENSP00000229402,9606.ENSP00000231009,9606.ENSP00000234313,9606.ENSP00000234396,9606.ENSP00000246657,9606.ENSP00000248437,9606.ENSP00000248901,9606.ENSP00000249071,9606.ENSP00000251119,9606.ENSP00000252445,9606.ENSP00000256935,9606.ENSP00000259608,9606.ENSP00000261517,9606.ENSP00000261520,…	KEAP1,IL2RB,CORO1A,AMH,SP4,KLRB1,GZMK,PLEK,ATP6V1B1,CCR7,TUBA4A,CYTH4,RAC2,ZFYVE26,ELOF1,DOCK2,SIT1,VPS13C,ICE2,CD33,SMURF2,NLRC5,CLASP1,PIK3CA,GPC1,CYTIP,ZAP70,PITX1,CPT1A,ITGB7,IRF8,ZMYND15,EIF4A3,AKAP8,DOK2,MTA2,FERMT3,BATF,CXCL13,ZFYVE28,CCR2,NCKAP1L,TAF6L,C11orf84,LRP5,PPP1R16B,CD3D,CDT1,ZNF57,PRKCB,SIRPG,CST1,IL7R,SLAMF1,ISG20,FEM1B,CCL19,ZNF518B,C3orf58,HCLS1,TSPYL5,SEPT1,TMC8,ATP13A2,SIRT…
GO:0010628	Positive regulation of gene expression	49	2337	0.26	0.0036	9606.ENSP00000221496,9606.ENSP00000222584,9606.ENSP00000246657,9606.ENSP00000252445,9606.ENSP00000261520,9606.ENSP00000262510,9606.ENSP00000263285,9606.ENSP00000265340,9606.ENSP00000268638,9606.ENSP00000269349,9606.ENSP00000278823,9606.ENSP00000286639,9606.ENSP00000292301,9606.ENSP00000294168,9606.ENSP00000294304,9606.ENSP00000300692,9606.ENSP00000306157,9606.ENSP00000308815,9606.ENSP00000320176,…	AMH,SP4,CCR7,ELOF1,ICE2,NLRC5,LY9,PITX1,IRF8,EIF4A3,MTA2,BATF,CCR2,TAF6L,LRP5,CD3D,IL7R,CCL19,HCLS1,ATP13A2,SIRT7,ZNRD1,IKZF1,IKZF3,PTGES2,TNFRSF14,SASH3,PTPN22,STAT1,CD3E,EZR,SLAMF6,CD2,MCOLN2,CXCR3,PIM2,WAS,ZP3,C10orf54,MAP2K7,NCOR2,ZGLP1,ESRRA,YY2,LTB,PTPRC,TIGIT,FLI1,FLT3LG
GO:0055074	Calcium ion homeostasis	17	455	0.51	0.0037	9606.ENSP00000234396,9606.ENSP00000246657,9606.ENSP00000286758,9606.ENSP00000292301,9606.ENSP00000305355,9606.ENSP00000308815,9606.ENSP00000327214,9606.ENSP00000337825,9606.ENSP00000342222,9606.ENSP00000349967,9606.ENSP00000354901,9606.ENSP00000359640,9606.ENSP00000362795,9606.ENSP00000363330,9606.ENSP00000411355,9606.ENSP00000414786,9606.ENSP00000433277	ATP6V1B1,CCR7,CXCL13,CCR2,PRKCB,CCL19,ATP13A2,LCK,TRPV2,CCRL2,CXCL9,MCOLN2,CXCR3,CD52,PTPRC,TMEM64,MS4A1
GO:0002819	Regulation of adaptive immune response	10	165	0.72	0.0039	9606.ENSP00000292301,9606.ENSP00000306157,9606.ENSP00000308815,9606.ENSP00000347948,9606.ENSP00000349359,9606.ENSP00000362774,9606.ENSP00000365891,9606.ENSP00000378326,9606.ENSP00000411355,9606.ENSP00000484431	CCR2,IL7R,CCL19,TNFRSF14,SASH3,RC3H2,WAS,ZP3,PTPRC,CD48
GO:0009893	Positive regulation of metabolic process	71	3893	0.2	0.0039	9606.ENSP00000171111,9606.ENSP00000221496,9606.ENSP00000222584,9606.ENSP00000234313,9606.ENSP00000246657,9606.ENSP00000252445,9606.ENSP00000261520,9606.ENSP00000262262,9606.ENSP00000262435,9606.ENSP00000262510,9606.ENSP00000263285,9606.ENSP00000263967,9606.ENSP00000265340,9606.ENSP00000265641,9606.ENSP00000268638,9606.ENSP00000269349,9606.ENSP00000269701,9606.ENSP00000278823,9606.ENSP00000286639,…	KEAP1,AMH,SP4,PLEK,CCR7,ELOF1,ICE2,CD33,SMURF2,NLRC5,LY9,PIK3CA,PITX1,CPT1A,IRF8,EIF4A3,AKAP8,MTA2,BATF,CCR2,NCKAP1L,TAF6L,LRP5,PPP1R16B,CD3D,CDT1,PRKCB,IL7R,SLAMF1,CCL19,C3orf58,HCLS1,TSPYL5,ATP13A2,SIRT7,ZNRD1,IKZF1,LCK,TRPV2,IKZF3,PTGES2,TNFRSF14,SASH3,PTPN22,STAT1,CD3E,ABCG1,EZR,XCL2,SLAMF6,CD2,MCOLN2,CXCR3,PIM2,WAS,PSME1,ZP3,GPT,C10orf54,MAP2K7,NCOR2,ZGLP1,ESRRA,TCL1A,YY2,LTB,PTPRC,TIGIT,FLI…
GO:0010604	Positive regulation of macromolecule metabolic process	67	3600	0.21	0.0039	9606.ENSP00000171111,9606.ENSP00000221496,9606.ENSP00000222584,9606.ENSP00000246657,9606.ENSP00000252445,9606.ENSP00000261520,9606.ENSP00000262262,9606.ENSP00000262435,9606.ENSP00000262510,9606.ENSP00000263285,9606.ENSP00000263967,9606.ENSP00000265340,9606.ENSP00000268638,9606.ENSP00000269349,9606.ENSP00000269701,9606.ENSP00000278823,9606.ENSP00000286639,9606.ENSP00000292301,9606.ENSP00000293373,…	KEAP1,AMH,SP4,CCR7,ELOF1,ICE2,CD33,SMURF2,NLRC5,LY9,PIK3CA,PITX1,IRF8,EIF4A3,AKAP8,MTA2,BATF,CCR2,NCKAP1L,TAF6L,LRP5,PPP1R16B,CD3D,CDT1,PRKCB,IL7R,SLAMF1,CCL19,C3orf58,HCLS1,TSPYL5,ATP13A2,SIRT7,ZNRD1,IKZF1,LCK,IKZF3,PTGES2,TNFRSF14,SASH3,PTPN22,STAT1,CD3E,ABCG1,EZR,XCL2,SLAMF6,CD2,MCOLN2,CXCR3,PIM2,WAS,PSME1,ZP3,C10orf54,MAP2K7,NCOR2,ZGLP1,ESRRA,TCL1A,YY2,LTB,PTPRC,TIGIT,FLI1,OAZ2,FLT3LG
GO:0001819	Positive regulation of cytokine production	17	461	0.5	0.0042	9606.ENSP00000246657,9606.ENSP00000263285,9606.ENSP00000268638,9606.ENSP00000292301,9606.ENSP00000308815,9606.ENSP00000347948,9606.ENSP00000349359,9606.ENSP00000352833,9606.ENSP00000354394,9606.ENSP00000354566,9606.ENSP00000357036,9606.ENSP00000358490,9606.ENSP00000359640,9606.ENSP00000378326,9606.ENSP00000410481,9606.ENSP00000411355,9606.ENSP00000419085	CCR7,LY9,IRF8,CCR2,CCL19,TNFRSF14,SASH3,PTPN22,STAT1,CD3E,SLAMF6,CD2,MCOLN2,ZP3,LTB,PTPRC,TIGIT
GO:0045621	Positive regulation of lymphocyte differentiation	8	102	0.83	0.0042	9606.ENSP00000264972,9606.ENSP00000293373,9606.ENSP00000306157,9606.ENSP00000308815,9606.ENSP00000349359,9606.ENSP00000378409,9606.ENSP00000411355,9606.ENSP00000469613	ZAP70,NCKAP1L,IL7R,CCL19,SASH3,C10orf54,PTPRC,FLT3LG
GO:0048872	Homeostasis of number of cells	11	204	0.67	0.0042	9606.ENSP00000219150,9606.ENSP00000246657,9606.ENSP00000259608,9606.ENSP00000292301,9606.ENSP00000293373,9606.ENSP00000306157,9606.ENSP00000320176,9606.ENSP00000331614,9606.ENSP00000349359,9606.ENSP00000362774,9606.ENSP00000469613	CORO1A,CCR7,SIT1,CCR2,NCKAP1L,IL7R,HCLS1,IKZF1,SASH3,RC3H2,FLT3LG
GO:0051282	Regulation of sequestering of calcium ion	9	134	0.76	0.0042	9606.ENSP00000219150,9606.ENSP00000246657,9606.ENSP00000308815,9606.ENSP00000337825,9606.ENSP00000354901,9606.ENSP00000359640,9606.ENSP00000362795,9606.ENSP00000381565,9606.ENSP00000411355	CORO1A,CCR7,CCL19,LCK,CXCL9,MCOLN2,CXCR3,DIAPH1,PTPRC
GO:0060326	Cell chemotaxis	11	204	0.67	0.0042	9606.ENSP00000219150,9606.ENSP00000246657,9606.ENSP00000286758,9606.ENSP00000292301,9606.ENSP00000293373,9606.ENSP00000308815,9606.ENSP00000349967,9606.ENSP00000354901,9606.ENSP00000356793,9606.ENSP00000362795,9606.ENSP00000472929	CORO1A,CCR7,CXCL13,CCR2,NCKAP1L,CCL19,CCRL2,CXCL9,XCL2,CXCR3,VAV1
GO:0040017	Positive regulation of locomotion	19	562	0.46	0.0044	9606.ENSP00000219150,9606.ENSP00000246657,9606.ENSP00000249071,9606.ENSP00000262435,9606.ENSP00000263710,9606.ENSP00000279227,9606.ENSP00000286758,9606.ENSP00000292301,9606.ENSP00000293373,9606.ENSP00000308815,9606.ENSP00000347948,9606.ENSP00000356793,9606.ENSP00000362201,9606.ENSP00000362795,9606.ENSP00000378326,9606.ENSP00000378409,9606.ENSP00000381565,9606.ENSP00000411355,9606.ENSP00000482957	CORO1A,CCR7,RAC2,SMURF2,CLASP1,FERMT3,CXCL13,CCR2,NCKAP1L,CCL19,TNFRSF14,XCL2,SPOCK2,CXCR3,ZP3,C10orf54,DIAPH1,PTPRC,FAM65B
GO:0002685	Regulation of leukocyte migration	11	209	0.66	0.005	9606.ENSP00000246657,9606.ENSP00000249071,9606.ENSP00000286758,9606.ENSP00000292301,9606.ENSP00000293373,9606.ENSP00000308815,9606.ENSP00000347948,9606.ENSP00000356793,9606.ENSP00000362795,9606.ENSP00000378326,9606.ENSP00000482957	CCR7,RAC2,CXCL13,CCR2,NCKAP1L,CCL19,TNFRSF14,XCL2,CXCR3,ZP3,FAM65B
GO:0002703	Regulation of leukocyte mediated immunity	11	209	0.66	0.005	9606.ENSP00000249071,9606.ENSP00000292301,9606.ENSP00000306157,9606.ENSP00000349359,9606.ENSP00000357036,9606.ENSP00000360181,9606.ENSP00000365891,9606.ENSP00000378053,9606.ENSP00000378326,9606.ENSP00000411355,9606.ENSP00000472929	RAC2,CCR2,IL7R,SASH3,SLAMF6,SH2D1A,WAS,DNASE1L3,ZP3,PTPRC,VAV1
GO:0009605	Response to external stimulus	48	2310	0.25	0.005	9606.ENSP00000219150,9606.ENSP00000246657,9606.ENSP00000249071,9606.ENSP00000256935,9606.ENSP00000262510,9606.ENSP00000263285,9606.ENSP00000263967,9606.ENSP00000264039,9606.ENSP00000268638,9606.ENSP00000269701,9606.ENSP00000276420,9606.ENSP00000286639,9606.ENSP00000286758,9606.ENSP00000291744,9606.ENSP00000292301,9606.ENSP00000293373,9606.ENSP00000306190,9606.ENSP00000306565,9606.ENSP00000308815,…	CORO1A,CCR7,RAC2,DOCK2,NLRC5,LY9,PIK3CA,GPC1,IRF8,AKAP8,DOK2,BATF,CXCL13,FCN2,CCR2,NCKAP1L,SLAMF1,ISG20,CCL19,AEN,KLHL6,IKZF3,TNFRSF14,CCRL2,PTPN22,MPEG1,STAT1,CD3E,CXCL9,EZR,XCL2,SLAMF6,MCOLN2,SH2D1A,WFDC2,CXCR3,ABCA1,PIM2,WAS,UBD,CD79B,GPT,CSF2RB,PTPRC,IGLL5,MS4A1,VAV1,FAM65B
GO:0065009	Regulation of molecular function	84	4913	0.17	0.0052	9606.ENSP00000158762,9606.ENSP00000171111,9606.ENSP00000221496,9606.ENSP00000222584,9606.ENSP00000231009,9606.ENSP00000234313,9606.ENSP00000246657,9606.ENSP00000248901,9606.ENSP00000249071,9606.ENSP00000256935,9606.ENSP00000262262,9606.ENSP00000262510,9606.ENSP00000263967,9606.ENSP00000265340,9606.ENSP00000268638,9606.ENSP00000269349,9606.ENSP00000278823,9606.ENSP00000286639,9606.ENSP00000286758,…	ACAP1,KEAP1,AMH,SP4,GZMK,PLEK,CCR7,CYTH4,RAC2,DOCK2,CD33,NLRC5,PIK3CA,PITX1,IRF8,EIF4A3,MTA2,BATF,CXCL13,ZFYVE28,CCR2,NCKAP1L,TAF6L,LRP5,PPP1R16B,CD3D,CDT1,PRKCB,CST1,FEM1B,CCL19,C3orf58,HCLS1,TMC8,ATP13A2,SIRT7,IKZF1,LCK,SERINC1,IKZF3,PTPN22,STAT1,CXCL9,XCL2,DNAJB4,WFDC2,SMAP2,SPOCK2,PIM2,WAS,CTNNBIP1,SF1,TNFRSF4,CALML5,LCORL,PSME1,ARHGAP9,ZP3,C10orf54,NCF4,AGAP3,MAP2K7,CECR1,NCOR2,ZGLP1,ESRRA,T…
GO:0010033	Response to organic substance	58	3011	0.22	0.0056	9606.ENSP00000171111,9606.ENSP00000216223,9606.ENSP00000219150,9606.ENSP00000221496,9606.ENSP00000234396,9606.ENSP00000236147,9606.ENSP00000246657,9606.ENSP00000261517,9606.ENSP00000262435,9606.ENSP00000263967,9606.ENSP00000264220,9606.ENSP00000265641,9606.ENSP00000268638,9606.ENSP00000269349,9606.ENSP00000269701,9606.ENSP00000286639,9606.ENSP00000286758,9606.ENSP00000292301,9606.ENSP00000294304,…	KEAP1,IL2RB,CORO1A,AMH,ATP6V1B1,SELL,CCR7,VPS13C,SMURF2,PIK3CA,PPAT,CPT1A,IRF8,EIF4A3,AKAP8,BATF,CXCL13,CCR2,LRP5,HSPA4L,CDT1,PRKCB,IL7R,ISG20,CCL19,PTPN7,HCLS1,IL21R,TNFRSF14,CCRL2,PTPN22,STAT1,CXCL9,ABCG1,EZR,XCL2,DNAJB4,SPOCK2,CXCR3,IL2RG,ABCA1,WAS,UBD,TNFRSF4,PSME1,GPT,MAP2K7,DIAPH1,CDIP1,NCOR2,CSF2RB,ESRRA,TCL1A,AKAP7,LTB,FLT3LG,VAV1,FAM65B
GO:0046632	Alpha-beta t cell differentiation	6	53	0.99	0.0056	9606.ENSP00000263285,9606.ENSP00000264972,9606.ENSP00000286639,9606.ENSP00000357036,9606.ENSP00000362774,9606.ENSP00000398655	LY9,ZAP70,BATF,SLAMF6,RC3H2,ITK
GO:0007204	Positive regulation of cytosolic calcium ion concentration	13	297	0.58	0.0059	9606.ENSP00000246657,9606.ENSP00000286758,9606.ENSP00000292301,9606.ENSP00000308815,9606.ENSP00000337825,9606.ENSP00000342222,9606.ENSP00000349967,9606.ENSP00000354901,9606.ENSP00000359640,9606.ENSP00000362795,9606.ENSP00000363330,9606.ENSP00000411355,9606.ENSP00000433277	CCR7,CXCL13,CCR2,CCL19,LCK,TRPV2,CCRL2,CXCL9,MCOLN2,CXCR3,CD52,PTPRC,MS4A1
GO:0016192	Vesicle-mediated transport	40	1805	0.28	0.0059	9606.ENSP00000219150,9606.ENSP00000234313,9606.ENSP00000236147,9606.ENSP00000248437,9606.ENSP00000249071,9606.ENSP00000256935,9606.ENSP00000261517,9606.ENSP00000262262,9606.ENSP00000263710,9606.ENSP00000263967,9606.ENSP00000267842,9606.ENSP00000268638,9606.ENSP00000279227,9606.ENSP00000291744,9606.ENSP00000292301,9606.ENSP00000293373,9606.ENSP00000294304,9606.ENSP00000306190,9606.ENSP00000327214,…	CORO1A,PLEK,SELL,TUBA4A,RAC2,DOCK2,VPS13C,CD33,CLASP1,PIK3CA,SLC27A2,IRF8,FERMT3,FCN2,CCR2,NCKAP1L,LRP5,SLAMF1,ATP13A2,CD5,PTGES2,ITGAL,CD247,EZR,ABCA1,WAS,CALML5,ARHGAP9,NCF4,DIAPH1,CECR1,ARHGAP25,PTPRC,MYO10,IGLL5,CD3G,TBC1D10C,MARCH2,GMFG,VAV1
GO:0051480	Regulation of cytosolic calcium ion concentration	14	340	0.55	0.0059	9606.ENSP00000246657,9606.ENSP00000286758,9606.ENSP00000292301,9606.ENSP00000308815,9606.ENSP00000337825,9606.ENSP00000342222,9606.ENSP00000349967,9606.ENSP00000354901,9606.ENSP00000359640,9606.ENSP00000362795,9606.ENSP00000363330,9606.ENSP00000411355,9606.ENSP00000414786,9606.ENSP00000433277	CCR7,CXCL13,CCR2,CCL19,LCK,TRPV2,CCRL2,CXCL9,MCOLN2,CXCR3,CD52,PTPRC,TMEM64,MS4A1
GO:0072678	T cell migration	5	32	1.13	0.0059	9606.ENSP00000264972,9606.ENSP00000267082,9606.ENSP00000292301,9606.ENSP00000349252,9606.ENSP00000362795	ZAP70,ITGB7,CCR2,ITGAL,CXCR3
GO:0098542	Defense response to other organism	25	900	0.38	0.0059	9606.ENSP00000219150,9606.ENSP00000262510,9606.ENSP00000263285,9606.ENSP00000268638,9606.ENSP00000269701,9606.ENSP00000286639,9606.ENSP00000286758,9606.ENSP00000291744,9606.ENSP00000306190,9606.ENSP00000306565,9606.ENSP00000308815,9606.ENSP00000331944,9606.ENSP00000347948,9606.ENSP00000354335,9606.ENSP00000354394,9606.ENSP00000354901,9606.ENSP00000356793,9606.ENSP00000357036,9606.ENSP00000359640,…	CORO1A,NLRC5,LY9,IRF8,AKAP8,BATF,CXCL13,FCN2,SLAMF1,ISG20,CCL19,AEN,TNFRSF14,MPEG1,STAT1,CXCL9,XCL2,SLAMF6,MCOLN2,SH2D1A,WFDC2,WAS,UBD,PTPRC,IGLL5
GO:0040011	Locomotion	31	1251	0.33	0.0061	9606.ENSP00000219150,9606.ENSP00000236147,9606.ENSP00000246657,9606.ENSP00000249071,9606.ENSP00000256935,9606.ENSP00000263967,9606.ENSP00000264039,9606.ENSP00000264972,9606.ENSP00000267082,9606.ENSP00000276420,9606.ENSP00000286758,9606.ENSP00000292301,9606.ENSP00000293373,9606.ENSP00000294304,9606.ENSP00000305529,9606.ENSP00000308815,9606.ENSP00000337825,9606.ENSP00000345359,9606.ENSP00000349252,…	CORO1A,SELL,CCR7,RAC2,DOCK2,PIK3CA,GPC1,ZAP70,ITGB7,DOK2,CXCL13,CCR2,NCKAP1L,LRP5,SIRPG,CCL19,LCK,PODXL2,ITGAL,CCRL2,CXCL9,EZR,XCL2,CD2,MCOLN2,CXCR3,PTPRC,IGLL5,VAV1,FAM65B,CD48
GO:1990266	Neutrophil migration	7	83	0.86	0.0071	9606.ENSP00000286758,9606.ENSP00000293373,9606.ENSP00000308815,9606.ENSP00000354901,9606.ENSP00000356793,9606.ENSP00000359640,9606.ENSP00000472929	CXCL13,NCKAP1L,CCL19,CXCL9,XCL2,MCOLN2,VAV1
GO:0050921	Positive regulation of chemotaxis	9	147	0.72	0.0072	9606.ENSP00000246657,9606.ENSP00000249071,9606.ENSP00000286758,9606.ENSP00000292301,9606.ENSP00000293373,9606.ENSP00000308815,9606.ENSP00000356793,9606.ENSP00000362795,9606.ENSP00000482957	CCR7,RAC2,CXCL13,CCR2,NCKAP1L,CCL19,XCL2,CXCR3,FAM65B
GO:0006874	Cellular calcium ion homeostasis	16	442	0.49	0.0073	9606.ENSP00000246657,9606.ENSP00000286758,9606.ENSP00000292301,9606.ENSP00000305355,9606.ENSP00000308815,9606.ENSP00000327214,9606.ENSP00000337825,9606.ENSP00000342222,9606.ENSP00000349967,9606.ENSP00000354901,9606.ENSP00000359640,9606.ENSP00000362795,9606.ENSP00000363330,9606.ENSP00000411355,9606.ENSP00000414786,9606.ENSP00000433277	CCR7,CXCL13,CCR2,PRKCB,CCL19,ATP13A2,LCK,TRPV2,CCRL2,CXCL9,MCOLN2,CXCR3,CD52,PTPRC,TMEM64,MS4A1
GO:0006935	Chemotaxis	18	545	0.45	0.008	9606.ENSP00000219150,9606.ENSP00000246657,9606.ENSP00000249071,9606.ENSP00000256935,9606.ENSP00000263967,9606.ENSP00000264039,9606.ENSP00000276420,9606.ENSP00000286758,9606.ENSP00000292301,9606.ENSP00000293373,9606.ENSP00000308815,9606.ENSP00000349967,9606.ENSP00000354901,9606.ENSP00000356042,9606.ENSP00000356793,9606.ENSP00000362795,9606.ENSP00000472929,9606.ENSP00000482957	CORO1A,CCR7,RAC2,DOCK2,PIK3CA,GPC1,DOK2,CXCL13,CCR2,NCKAP1L,CCL19,CCRL2,CXCL9,EZR,XCL2,CXCR3,VAV1,FAM65B
GO:0071310	Cellular response to organic substance	48	2369	0.24	0.008	9606.ENSP00000171111,9606.ENSP00000216223,9606.ENSP00000219150,9606.ENSP00000221496,9606.ENSP00000234396,9606.ENSP00000246657,9606.ENSP00000262435,9606.ENSP00000263967,9606.ENSP00000264220,9606.ENSP00000265641,9606.ENSP00000268638,9606.ENSP00000269349,9606.ENSP00000269701,9606.ENSP00000286639,9606.ENSP00000286758,9606.ENSP00000292301,9606.ENSP00000305355,9606.ENSP00000306157,9606.ENSP00000306565,…	KEAP1,IL2RB,CORO1A,AMH,ATP6V1B1,CCR7,SMURF2,PIK3CA,PPAT,CPT1A,IRF8,EIF4A3,AKAP8,BATF,CXCL13,CCR2,PRKCB,IL7R,ISG20,CCL19,PTPN7,HCLS1,IL21R,TNFRSF14,CCRL2,PTPN22,STAT1,CXCL9,EZR,XCL2,SPOCK2,CXCR3,IL2RG,ABCA1,WAS,TNFRSF4,PSME1,GPT,DIAPH1,CDIP1,CSF2RB,ESRRA,TCL1A,AKAP7,LTB,FLT3LG,VAV1,FAM65B
GO:2000147	Positive regulation of cell motility	18	547	0.45	0.0084	9606.ENSP00000219150,9606.ENSP00000246657,9606.ENSP00000249071,9606.ENSP00000262435,9606.ENSP00000263710,9606.ENSP00000279227,9606.ENSP00000286758,9606.ENSP00000292301,9606.ENSP00000293373,9606.ENSP00000308815,9606.ENSP00000347948,9606.ENSP00000356793,9606.ENSP00000362201,9606.ENSP00000378326,9606.ENSP00000378409,9606.ENSP00000381565,9606.ENSP00000411355,9606.ENSP00000482957	CORO1A,CCR7,RAC2,SMURF2,CLASP1,FERMT3,CXCL13,CCR2,NCKAP1L,CCL19,TNFRSF14,XCL2,SPOCK2,ZP3,C10orf54,DIAPH1,PTPRC,FAM65B
GO:0002706	Regulation of lymphocyte mediated immunity	9	152	0.71	0.0088	9606.ENSP00000292301,9606.ENSP00000306157,9606.ENSP00000349359,9606.ENSP00000357036,9606.ENSP00000360181,9606.ENSP00000365891,9606.ENSP00000378326,9606.ENSP00000411355,9606.ENSP00000472929	CCR2,IL7R,SASH3,SLAMF6,SH2D1A,WAS,ZP3,PTPRC,VAV1
GO:0060402	Calcium ion transport into cytosol	7	88	0.84	0.0094	9606.ENSP00000246657,9606.ENSP00000308815,9606.ENSP00000337825,9606.ENSP00000342222,9606.ENSP00000359640,9606.ENSP00000411355,9606.ENSP00000433277	CCR7,CCL19,LCK,TRPV2,MCOLN2,PTPRC,MS4A1
GO:0048584	Positive regulation of response to stimulus	46	2257	0.24	0.0098	9606.ENSP00000234313,9606.ENSP00000246657,9606.ENSP00000249071,9606.ENSP00000262435,9606.ENSP00000262510,9606.ENSP00000263967,9606.ENSP00000264972,9606.ENSP00000286758,9606.ENSP00000291744,9606.ENSP00000292301,9606.ENSP00000293373,9606.ENSP00000300692,9606.ENSP00000305355,9606.ENSP00000306157,9606.ENSP00000306190,9606.ENSP00000308815,9606.ENSP00000320176,9606.ENSP00000322802,9606.ENSP00000337825,…	PLEK,CCR7,RAC2,SMURF2,NLRC5,PIK3CA,ZAP70,CXCL13,FCN2,CCR2,NCKAP1L,CD3D,PRKCB,IL7R,SLAMF1,CCL19,HCLS1,TSPYL5,LCK,KLHL6,TNFRSF14,SASH3,PTPN22,CD3E,CD247,XCL2,SLAMF6,SH2D1A,RC3H2,CXCR3,PIM2,WAS,UBD,PSME1,CD79B,ZP3,MAP2K7,ESRRA,ITK,PTPRC,MYO10,IGLL5,CD3G,MS4A1,VAV1,FAM65B
GO:0032655	Regulation of interleukin-12 production	6	61	0.93	0.0099	9606.ENSP00000246657,9606.ENSP00000268638,9606.ENSP00000306190,9606.ENSP00000308815,9606.ENSP00000410481,9606.ENSP00000419085	CCR7,IRF8,SLAMF1,CCL19,LTB,TIGIT
GO:0045582	Positive regulation of t cell differentiation	7	89	0.83	0.0099	9606.ENSP00000264972,9606.ENSP00000293373,9606.ENSP00000306157,9606.ENSP00000308815,9606.ENSP00000349359,9606.ENSP00000378409,9606.ENSP00000411355	ZAP70,NCKAP1L,IL7R,CCL19,SASH3,C10orf54,PTPRC
GO:0072540	T-helper 17 cell lineage commitment	3	6	1.63	0.0099	9606.ENSP00000263285,9606.ENSP00000286639,9606.ENSP00000357036	LY9,BATF,SLAMF6
GO:0007165	Signal transduction	82	4876	0.16	0.0103	9606.ENSP00000216223,9606.ENSP00000219150,9606.ENSP00000221496,9606.ENSP00000229402,9606.ENSP00000234313,9606.ENSP00000234396,9606.ENSP00000246657,9606.ENSP00000249071,9606.ENSP00000256935,9606.ENSP00000259608,9606.ENSP00000262262,9606.ENSP00000262435,9606.ENSP00000262510,9606.ENSP00000263967,9606.ENSP00000264972,9606.ENSP00000267082,9606.ENSP00000268638,9606.ENSP00000269701,9606.ENSP00000276420,…	IL2RB,CORO1A,AMH,KLRB1,PLEK,ATP6V1B1,CCR7,RAC2,DOCK2,SIT1,CD33,SMURF2,NLRC5,PIK3CA,ZAP70,ITGB7,IRF8,AKAP8,DOK2,FERMT3,BATF,CXCL13,CCR2,NCKAP1L,LRP5,CD3D,PRKCB,SIRPG,IL7R,ISG20,CCL19,HCLS1,CD8B,AEN,LCK,IL21R,KLHL6,CD5,TNFRSF14,ITGAL,CCRL2,PTPN22,STAT1,CD3E,CD247,CXCL9,EZR,XCL2,CD2,MCOLN2,RC3H2,CXCR3,IL2RG,ABCA1,WAS,CTNNBIP1,TNFRSF4,CALML5,PSME1,INPP1,CD79B,ARHGAP9,ZP3,NCF4,AGAP3,MAP2K7,CDIP1,CECR1…
GO:0031341	Regulation of cell killing	7	91	0.82	0.011	9606.ENSP00000306157,9606.ENSP00000357036,9606.ENSP00000360181,9606.ENSP00000378053,9606.ENSP00000411355,9606.ENSP00000421736,9606.ENSP00000472929	IL7R,SLAMF6,SH2D1A,DNASE1L3,PTPRC,CR1L,VAV1
GO:0001818	Negative regulation of cytokine production	12	280	0.57	0.0118	9606.ENSP00000246657,9606.ENSP00000262262,9606.ENSP00000262510,9606.ENSP00000269701,9606.ENSP00000293373,9606.ENSP00000306190,9606.ENSP00000352833,9606.ENSP00000356042,9606.ENSP00000368538,9606.ENSP00000378409,9606.ENSP00000411355,9606.ENSP00000419085	CCR7,CD33,NLRC5,AKAP8,NCKAP1L,SLAMF1,PTPN22,EZR,TNFRSF4,C10orf54,PTPRC,TIGIT
GO:0042113	B cell activation	9	161	0.68	0.0123	9606.ENSP00000264972,9606.ENSP00000286639,9606.ENSP00000305355,9606.ENSP00000306157,9606.ENSP00000344544,9606.ENSP00000362395,9606.ENSP00000376544,9606.ENSP00000411355,9606.ENSP00000433277	ZAP70,BATF,PRKCB,IL7R,IKZF3,ITM2A,CD79B,PTPRC,MS4A1
GO:0030335	Positive regulation of cell migration	17	522	0.45	0.0134	9606.ENSP00000219150,9606.ENSP00000246657,9606.ENSP00000249071,9606.ENSP00000262435,9606.ENSP00000263710,9606.ENSP00000279227,9606.ENSP00000286758,9606.ENSP00000292301,9606.ENSP00000293373,9606.ENSP00000308815,9606.ENSP00000347948,9606.ENSP00000356793,9606.ENSP00000378326,9606.ENSP00000378409,9606.ENSP00000381565,9606.ENSP00000411355,9606.ENSP00000482957	CORO1A,CCR7,RAC2,SMURF2,CLASP1,FERMT3,CXCL13,CCR2,NCKAP1L,CCL19,TNFRSF14,XCL2,ZP3,C10orf54,DIAPH1,PTPRC,FAM65B
GO:0048519	Negative regulation of biological process	88	5389	0.15	0.0137	9606.ENSP00000171111,9606.ENSP00000216223,9606.ENSP00000219150,9606.ENSP00000221496,9606.ENSP00000231009,9606.ENSP00000234313,9606.ENSP00000246657,9606.ENSP00000261517,9606.ENSP00000262262,9606.ENSP00000262435,9606.ENSP00000262510,9606.ENSP00000263710,9606.ENSP00000263967,9606.ENSP00000264039,9606.ENSP00000265340,9606.ENSP00000268638,9606.ENSP00000269289,9606.ENSP00000269349,9606.ENSP00000269701,…	KEAP1,IL2RB,CORO1A,AMH,GZMK,PLEK,CCR7,VPS13C,CD33,SMURF2,NLRC5,CLASP1,PIK3CA,GPC1,PITX1,IRF8,ZMYND15,EIF4A3,AKAP8,MTA2,CXCL13,ZFYVE28,CCR2,NCKAP1L,C11orf84,LRP5,PPP1R16B,CDT1,PRKCB,SIRPG,CST1,SF3B3,IL7R,SLAMF1,ISG20,CCL19,C3orf58,HCLS1,TMC8,ATP13A2,SIRT7,IKZF1,AEN,EVI2B,LCK,RPSA,TNFRSF14,PTPN22,RRM2,STAT1,CD3E,ABCG1,EZR,FAIM3,MCOLN2,SH2D1A,WFDC2,SPOCK2,ITM2A,RC3H2,CXCR3,ABCA1,PIM2,WAS,CTNNBIP1,SF…
GO:0050766	Positive regulation of phagocytosis	6	66	0.89	0.0137	9606.ENSP00000216223,9606.ENSP00000256935,9606.ENSP00000293373,9606.ENSP00000305529,9606.ENSP00000363318,9606.ENSP00000411355	IL2RB,DOCK2,NCKAP1L,SIRPG,IL2RG,PTPRC
GO:0055065	Metal ion homeostasis	19	629	0.42	0.0137	9606.ENSP00000234396,9606.ENSP00000246657,9606.ENSP00000286758,9606.ENSP00000292301,9606.ENSP00000305355,9606.ENSP00000308815,9606.ENSP00000325561,9606.ENSP00000327214,9606.ENSP00000337825,9606.ENSP00000342222,9606.ENSP00000349967,9606.ENSP00000354901,9606.ENSP00000359640,9606.ENSP00000362795,9606.ENSP00000363330,9606.ENSP00000378320,9606.ENSP00000411355,9606.ENSP00000414786,9606.ENSP00000433277	ATP6V1B1,CCR7,CXCL13,CCR2,PRKCB,CCL19,TMC8,ATP13A2,LCK,TRPV2,CCRL2,CXCL9,MCOLN2,CXCR3,CD52,TTC7A,PTPRC,TMEM64,MS4A1
GO:0061756	Leukocyte adhesion to vascular endothelial cell	4	21	1.22	0.0137	9606.ENSP00000236147,9606.ENSP00000267082,9606.ENSP00000292301,9606.ENSP00000345359	SELL,ITGB7,CCR2,PODXL2
GO:0045123	Cellular extravasation	5	42	1.01	0.0148	9606.ENSP00000236147,9606.ENSP00000267082,9606.ENSP00000292301,9606.ENSP00000345359,9606.ENSP00000349252	SELL,ITGB7,CCR2,PODXL2,ITGAL
GO:0002274	Myeloid leukocyte activation	18	585	0.42	0.0162	9606.ENSP00000236147,9606.ENSP00000256935,9606.ENSP00000262262,9606.ENSP00000267842,9606.ENSP00000286639,9606.ENSP00000293373,9606.ENSP00000306190,9606.ENSP00000345341,9606.ENSP00000349252,9606.ENSP00000366249,9606.ENSP00000369689,9606.ENSP00000377380,9606.ENSP00000378053,9606.ENSP00000381565,9606.ENSP00000382731,9606.ENSP00000411355,9606.ENSP00000443654,9606.ENSP00000472249	SELL,DOCK2,CD33,SLC27A2,BATF,NCKAP1L,SLAMF1,PTGES2,ITGAL,UBD,CALML5,ARHGAP9,DNASE1L3,DIAPH1,CECR1,PTPRC,TBC1D10C,GMFG
GO:0050856	Regulation of t cell receptor signaling pathway	5	43	1	0.0162	9606.ENSP00000246657,9606.ENSP00000337825,9606.ENSP00000352833,9606.ENSP00000356042,9606.ENSP00000360181	CCR7,LCK,PTPN22,EZR,SH2D1A
GO:0008284	Positive regulation of cell population proliferation	24	919	0.35	0.0165	9606.ENSP00000219150,9606.ENSP00000249071,9606.ENSP00000264972,9606.ENSP00000292301,9606.ENSP00000293373,9606.ENSP00000294304,9606.ENSP00000299824,9606.ENSP00000305529,9606.ENSP00000306157,9606.ENSP00000306190,9606.ENSP00000308815,9606.ENSP00000320176,9606.ENSP00000322802,9606.ENSP00000349359,9606.ENSP00000352833,9606.ENSP00000354394,9606.ENSP00000354566,9606.ENSP00000362795,9606.ENSP00000368538,…	CORO1A,RAC2,ZAP70,CCR2,NCKAP1L,LRP5,PPP1R16B,SIRPG,IL7R,SLAMF1,CCL19,HCLS1,TSPYL5,SASH3,PTPN22,STAT1,CD3E,CXCR3,TNFRSF4,ZP3,TCL1A,PTPRC,PRAME,FLT3LG
GO:0001768	Establishment of t cell polarity	3	8	1.51	0.0168	9606.ENSP00000246657,9606.ENSP00000256935,9606.ENSP00000308815	CCR7,DOCK2,CCL19
GO:0038114	interleukin-21-mediated signaling pathway	3	8	1.51	0.0168	9606.ENSP00000338010,9606.ENSP00000354394,9606.ENSP00000363318	IL21R,STAT1,IL2RG
GO:0001773	Myeloid dendritic cell activation	4	23	1.18	0.0172	9606.ENSP00000256935,9606.ENSP00000286639,9606.ENSP00000306190,9606.ENSP00000366249	DOCK2,BATF,SLAMF1,UBD
GO:0050857	Positive regulation of antigen receptor-mediated signaling pathway	4	23	1.18	0.0172	9606.ENSP00000246657,9606.ENSP00000305355,9606.ENSP00000337825,9606.ENSP00000411355	CCR7,PRKCB,LCK,PTPRC
GO:0002709	Regulation of t cell mediated immunity	6	71	0.86	0.018	9606.ENSP00000292301,9606.ENSP00000306157,9606.ENSP00000349359,9606.ENSP00000365891,9606.ENSP00000378326,9606.ENSP00000411355	CCR2,IL7R,SASH3,WAS,ZP3,PTPRC
GO:0045087	Innate immune response	20	703	0.39	0.0184	9606.ENSP00000219150,9606.ENSP00000262510,9606.ENSP00000263285,9606.ENSP00000268638,9606.ENSP00000269701,9606.ENSP00000291744,9606.ENSP00000306190,9606.ENSP00000306565,9606.ENSP00000308815,9606.ENSP00000347948,9606.ENSP00000354335,9606.ENSP00000354394,9606.ENSP00000356793,9606.ENSP00000357036,9606.ENSP00000359640,9606.ENSP00000360181,9606.ENSP00000361761,9606.ENSP00000365891,9606.ENSP00000366249,…	CORO1A,NLRC5,LY9,IRF8,AKAP8,FCN2,SLAMF1,ISG20,CCL19,TNFRSF14,MPEG1,STAT1,XCL2,SLAMF6,MCOLN2,SH2D1A,WFDC2,WAS,UBD,IGLL5
GO:2000404	Regulation of t cell migration	5	45	0.98	0.0184	9606.ENSP00000286758,9606.ENSP00000292301,9606.ENSP00000347948,9606.ENSP00000356793,9606.ENSP00000482957	CXCL13,CCR2,TNFRSF14,XCL2,FAM65B
GO:0042592	Homeostatic process	36	1676	0.27	0.0192	9606.ENSP00000219150,9606.ENSP00000234396,9606.ENSP00000246657,9606.ENSP00000249071,9606.ENSP00000259608,9606.ENSP00000263967,9606.ENSP00000274606,9606.ENSP00000286758,9606.ENSP00000292301,9606.ENSP00000293373,9606.ENSP00000294304,9606.ENSP00000305355,9606.ENSP00000306157,9606.ENSP00000308815,9606.ENSP00000320176,9606.ENSP00000325561,9606.ENSP00000327214,9606.ENSP00000331614,9606.ENSP00000337825,…	CORO1A,ATP6V1B1,CCR7,RAC2,SIT1,PIK3CA,NHP2,CXCL13,CCR2,NCKAP1L,LRP5,PRKCB,IL7R,CCL19,HCLS1,TMC8,ATP13A2,IKZF1,LCK,TRPV2,SASH3,CCRL2,STAT1,CXCL9,ABCG1,MCOLN2,RC3H2,CXCR3,CD52,ABCA1,TTC7A,NCF4,PTPRC,TMEM64,MS4A1,FLT3LG
GO:0001910	Regulation of leukocyte mediated cytotoxicity	6	74	0.84	0.0212	9606.ENSP00000306157,9606.ENSP00000357036,9606.ENSP00000360181,9606.ENSP00000378053,9606.ENSP00000411355,9606.ENSP00000472929	IL7R,SLAMF6,SH2D1A,DNASE1L3,PTPRC,VAV1
GO:0030593	Neutrophil chemotaxis	6	74	0.84	0.0212	9606.ENSP00000286758,9606.ENSP00000293373,9606.ENSP00000308815,9606.ENSP00000354901,9606.ENSP00000356793,9606.ENSP00000472929	CXCL13,NCKAP1L,CCL19,CXCL9,XCL2,VAV1
GO:0070887	Cellular response to chemical stimulus	54	2919	0.2	0.0212	9606.ENSP00000171111,9606.ENSP00000216223,9606.ENSP00000219150,9606.ENSP00000221496,9606.ENSP00000234396,9606.ENSP00000246657,9606.ENSP00000262435,9606.ENSP00000263967,9606.ENSP00000264220,9606.ENSP00000265641,9606.ENSP00000268638,9606.ENSP00000269349,9606.ENSP00000269701,9606.ENSP00000286639,9606.ENSP00000286758,9606.ENSP00000292301,9606.ENSP00000293373,9606.ENSP00000305355,9606.ENSP00000306157,…	KEAP1,IL2RB,CORO1A,AMH,ATP6V1B1,CCR7,SMURF2,PIK3CA,PPAT,CPT1A,IRF8,EIF4A3,AKAP8,BATF,CXCL13,CCR2,NCKAP1L,PRKCB,IL7R,ISG20,CCL19,PTPN7,HCLS1,ATP13A2,IL21R,TNFRSF14,CCRL2,PTPN22,STAT1,CXCL9,EZR,XCL2,RCSD1,SPOCK2,CXCR3,IL2RG,ABCA1,WAS,UBIAD1,TNFRSF4,PSME1,GPT,NCF4,AGAP3,DIAPH1,CDIP1,CSF2RB,ESRRA,TCL1A,AKAP7,LTB,FLT3LG,VAV1,FAM65B
GO:0051345	Positive regulation of hydrolase activity	21	772	0.37	0.0221	9606.ENSP00000158762,9606.ENSP00000234313,9606.ENSP00000246657,9606.ENSP00000256935,9606.ENSP00000262262,9606.ENSP00000286758,9606.ENSP00000293373,9606.ENSP00000308815,9606.ENSP00000337825,9606.ENSP00000356793,9606.ENSP00000359799,9606.ENSP00000361803,9606.ENSP00000372155,9606.ENSP00000377380,9606.ENSP00000378409,9606.ENSP00000380413,9606.ENSP00000386911,9606.ENSP00000398655,9606.ENSP00000411355,…	ACAP1,PLEK,CCR7,DOCK2,CD33,CXCL13,NCKAP1L,CCL19,LCK,XCL2,DNAJB4,SMAP2,PSME1,ARHGAP9,C10orf54,AGAP3,ARHGAP25,ITK,PTPRC,TBC1D10C,VAV1
GO:0002920	Regulation of humoral immune response	6	75	0.84	0.0224	9606.ENSP00000246657,9606.ENSP00000286758,9606.ENSP00000378326,9606.ENSP00000411355,9606.ENSP00000421736,9606.ENSP00000431254	CCR7,CXCL13,ZP3,PTPRC,CR1L,IGLL5
GO:0030099	Myeloid cell differentiation	10	221	0.59	0.023	9606.ENSP00000246657,9606.ENSP00000268638,9606.ENSP00000286639,9606.ENSP00000293373,9606.ENSP00000308815,9606.ENSP00000320176,9606.ENSP00000331614,9606.ENSP00000333779,9606.ENSP00000366249,9606.ENSP00000433488	CCR7,IRF8,BATF,NCKAP1L,CCL19,HCLS1,IKZF1,EVI2B,UBD,FLI1
GO:0002695	Negative regulation of leukocyte activation	9	181	0.63	0.0234	9606.ENSP00000292301,9606.ENSP00000347948,9606.ENSP00000352833,9606.ENSP00000362774,9606.ENSP00000378409,9606.ENSP00000411355,9606.ENSP00000419085,9606.ENSP00000443654,9606.ENSP00000482957	CCR2,TNFRSF14,PTPN22,RC3H2,C10orf54,PTPRC,TIGIT,TBC1D10C,FAM65B
GO:0051240	Positive regulation of multicellular organismal process	37	1770	0.26	0.0247	9606.ENSP00000234313,9606.ENSP00000246657,9606.ENSP00000262435,9606.ENSP00000263285,9606.ENSP00000263710,9606.ENSP00000264039,9606.ENSP00000264972,9606.ENSP00000268638,9606.ENSP00000292301,9606.ENSP00000293373,9606.ENSP00000294304,9606.ENSP00000299824,9606.ENSP00000305355,9606.ENSP00000306157,9606.ENSP00000308815,9606.ENSP00000320176,9606.ENSP00000333779,9606.ENSP00000342222,9606.ENSP00000347948,…	PLEK,CCR7,SMURF2,LY9,CLASP1,GPC1,ZAP70,IRF8,CCR2,NCKAP1L,LRP5,PPP1R16B,PRKCB,IL7R,CCL19,HCLS1,EVI2B,TRPV2,TNFRSF14,SASH3,PTPN22,STAT1,CD3E,EZR,SLAMF6,CD2,MCOLN2,CXCR3,ABCA1,CTNNBIP1,ZP3,C10orf54,LTB,PTPRC,TMEM64,TIGIT,FLT3LG
GO:0042127	Regulation of cell population proliferation	35	1642	0.26	0.0254	9606.ENSP00000219150,9606.ENSP00000249071,9606.ENSP00000262262,9606.ENSP00000264972,9606.ENSP00000292301,9606.ENSP00000293373,9606.ENSP00000294304,9606.ENSP00000299824,9606.ENSP00000305529,9606.ENSP00000306157,9606.ENSP00000306190,9606.ENSP00000308815,9606.ENSP00000320176,9606.ENSP00000322802,9606.ENSP00000337825,9606.ENSP00000344544,9606.ENSP00000347948,9606.ENSP00000349359,9606.ENSP00000352833,…	CORO1A,RAC2,CD33,ZAP70,CCR2,NCKAP1L,LRP5,PPP1R16B,SIRPG,IL7R,SLAMF1,CCL19,HCLS1,TSPYL5,LCK,IKZF3,TNFRSF14,SASH3,PTPN22,STAT1,CD3E,CXCL9,CXCR3,PIM2,CTNNBIP1,SF1,TNFRSF4,ZP3,C10orf54,ESRRA,TCL1A,PTPRC,PRAME,FLT3LG,FAM65B
GO:0034612	Response to tumor necrosis factor	11	269	0.55	0.0262	9606.ENSP00000308815,9606.ENSP00000347948,9606.ENSP00000354394,9606.ENSP00000356793,9606.ENSP00000366249,9606.ENSP00000368538,9606.ENSP00000372155,9606.ENSP00000381070,9606.ENSP00000382508,9606.ENSP00000385036,9606.ENSP00000410481	CCL19,TNFRSF14,STAT1,XCL2,UBD,TNFRSF4,PSME1,MAP2K7,CDIP1,TCL1A,LTB
GO:0006875	Cellular metal ion homeostasis	17	565	0.41	0.0263	9606.ENSP00000246657,9606.ENSP00000286758,9606.ENSP00000292301,9606.ENSP00000305355,9606.ENSP00000308815,9606.ENSP00000327214,9606.ENSP00000337825,9606.ENSP00000342222,9606.ENSP00000349967,9606.ENSP00000354901,9606.ENSP00000359640,9606.ENSP00000362795,9606.ENSP00000363330,9606.ENSP00000378320,9606.ENSP00000411355,9606.ENSP00000414786,9606.ENSP00000433277	CCR7,CXCL13,CCR2,PRKCB,CCL19,ATP13A2,LCK,TRPV2,CCRL2,CXCL9,MCOLN2,CXCR3,CD52,TTC7A,PTPRC,TMEM64,MS4A1
GO:0048247	Lymphocyte chemotaxis	5	50	0.94	0.0263	9606.ENSP00000286758,9606.ENSP00000292301,9606.ENSP00000308815,9606.ENSP00000356793,9606.ENSP00000362795	CXCL13,CCR2,CCL19,XCL2,CXCR3
GO:0097553	Calcium ion transmembrane import into cytosol	6	78	0.82	0.0263	9606.ENSP00000246657,9606.ENSP00000308815,9606.ENSP00000337825,9606.ENSP00000342222,9606.ENSP00000359640,9606.ENSP00000411355	CCR7,CCL19,LCK,TRPV2,MCOLN2,PTPRC
GO:0002285	Lymphocyte activation involved in immune response	7	112	0.73	0.0283	9606.ENSP00000219150,9606.ENSP00000263285,9606.ENSP00000286639,9606.ENSP00000349252,9606.ENSP00000357036,9606.ENSP00000362395,9606.ENSP00000362774	CORO1A,LY9,BATF,ITGAL,SLAMF6,ITM2A,RC3H2
GO:0042093	T-helper cell differentiation	4	28	1.09	0.0294	9606.ENSP00000263285,9606.ENSP00000286639,9606.ENSP00000357036,9606.ENSP00000362774	LY9,BATF,SLAMF6,RC3H2
GO:0002822	Regulation of adaptive immune response based on somatic recombination of immune receptors built from immunoglobulin superfamily domains	8	150	0.66	0.0301	9606.ENSP00000292301,9606.ENSP00000306157,9606.ENSP00000308815,9606.ENSP00000349359,9606.ENSP00000362774,9606.ENSP00000365891,9606.ENSP00000378326,9606.ENSP00000411355	CCR2,IL7R,CCL19,SASH3,RC3H2,WAS,ZP3,PTPRC
GO:0033632	Regulation of cell-cell adhesion mediated by integrin	3	11	1.37	0.0302	9606.ENSP00000279227,9606.ENSP00000286758,9606.ENSP00000354566	FERMT3,CXCL13,CD3E
GO:0050801	Ion homeostasis	21	796	0.36	0.0302	9606.ENSP00000234396,9606.ENSP00000246657,9606.ENSP00000286758,9606.ENSP00000292301,9606.ENSP00000305355,9606.ENSP00000308815,9606.ENSP00000325561,9606.ENSP00000327214,9606.ENSP00000337825,9606.ENSP00000342222,9606.ENSP00000349967,9606.ENSP00000354901,9606.ENSP00000354995,9606.ENSP00000359640,9606.ENSP00000362795,9606.ENSP00000363330,9606.ENSP00000363868,9606.ENSP00000378320,9606.ENSP00000411355,…	ATP6V1B1,CCR7,CXCL13,CCR2,PRKCB,CCL19,TMC8,ATP13A2,LCK,TRPV2,CCRL2,CXCL9,ABCG1,MCOLN2,CXCR3,CD52,ABCA1,TTC7A,PTPRC,TMEM64,MS4A1
GO:0002275	Myeloid cell activation involved in immune response	16	522	0.42	0.0306	9606.ENSP00000236147,9606.ENSP00000256935,9606.ENSP00000262262,9606.ENSP00000267842,9606.ENSP00000293373,9606.ENSP00000306190,9606.ENSP00000345341,9606.ENSP00000349252,9606.ENSP00000369689,9606.ENSP00000377380,9606.ENSP00000378053,9606.ENSP00000381565,9606.ENSP00000382731,9606.ENSP00000411355,9606.ENSP00000443654,9606.ENSP00000472249	SELL,DOCK2,CD33,SLC27A2,NCKAP1L,SLAMF1,PTGES2,ITGAL,CALML5,ARHGAP9,DNASE1L3,DIAPH1,CECR1,PTPRC,TBC1D10C,GMFG
GO:0046651	Lymphocyte proliferation	6	82	0.8	0.0318	9606.ENSP00000256935,9606.ENSP00000306157,9606.ENSP00000362774,9606.ENSP00000368538,9606.ENSP00000411355,9606.ENSP00000433277	DOCK2,IL7R,RC3H2,TNFRSF4,PTPRC,MS4A1
GO:0032660	Regulation of interleukin-17 production	4	29	1.08	0.0319	9606.ENSP00000263285,9606.ENSP00000293373,9606.ENSP00000357036,9606.ENSP00000378409	LY9,NCKAP1L,SLAMF6,C10orf54
GO:0050690	Regulation of defense response to virus by virus	4	29	1.08	0.0319	9606.ENSP00000256935,9606.ENSP00000331172,9606.ENSP00000337825,9606.ENSP00000354782	DOCK2,CD8B,LCK,CD247
GO:0009617	Response to bacterium	18	634	0.39	0.0324	9606.ENSP00000246657,9606.ENSP00000262510,9606.ENSP00000268638,9606.ENSP00000269701,9606.ENSP00000286758,9606.ENSP00000291744,9606.ENSP00000341342,9606.ENSP00000344544,9606.ENSP00000347948,9606.ENSP00000352833,9606.ENSP00000354335,9606.ENSP00000354901,9606.ENSP00000361761,9606.ENSP00000363868,9606.ENSP00000376544,9606.ENSP00000384053,9606.ENSP00000431254,9606.ENSP00000433277	CCR7,NLRC5,IRF8,AKAP8,CXCL13,FCN2,KLHL6,IKZF3,TNFRSF14,PTPN22,MPEG1,CXCL9,WFDC2,ABCA1,CD79B,CSF2RB,IGLL5,MS4A1
GO:0006968	Cellular defense response	5	54	0.9	0.0335	9606.ENSP00000292301,9606.ENSP00000354901,9606.ENSP00000356058,9606.ENSP00000360181,9606.ENSP00000398655	CCR2,CXCL9,FAIM3,SH2D1A,ITK
GO:0051050	Positive regulation of transport	23	923	0.33	0.0335	9606.ENSP00000216223,9606.ENSP00000249071,9606.ENSP00000256935,9606.ENSP00000262262,9606.ENSP00000263710,9606.ENSP00000292301,9606.ENSP00000293373,9606.ENSP00000305529,9606.ENSP00000308815,9606.ENSP00000320176,9606.ENSP00000327214,9606.ENSP00000342222,9606.ENSP00000354901,9606.ENSP00000354995,9606.ENSP00000356042,9606.ENSP00000362795,9606.ENSP00000363318,9606.ENSP00000363868,9606.ENSP00000368538,…	IL2RB,RAC2,DOCK2,CD33,CLASP1,CCR2,NCKAP1L,SIRPG,CCL19,HCLS1,ATP13A2,TRPV2,CXCL9,ABCG1,EZR,CXCR3,IL2RG,ABCA1,TNFRSF4,ZP3,AKAP7,PTPRC,OAZ2
GO:0048873	Homeostasis of number of cells within a tissue	4	30	1.06	0.0345	9606.ENSP00000219150,9606.ENSP00000292301,9606.ENSP00000349359,9606.ENSP00000469613	CORO1A,CCR2,SASH3,FLT3LG
GO:0048523	Negative regulation of cellular process	79	4874	0.15	0.0346	9606.ENSP00000216223,9606.ENSP00000219150,9606.ENSP00000234313,9606.ENSP00000246657,9606.ENSP00000261517,9606.ENSP00000262262,9606.ENSP00000262435,9606.ENSP00000262510,9606.ENSP00000263710,9606.ENSP00000263967,9606.ENSP00000264039,9606.ENSP00000265340,9606.ENSP00000268638,9606.ENSP00000269289,9606.ENSP00000269349,9606.ENSP00000278823,9606.ENSP00000286758,9606.ENSP00000290974,9606.ENSP00000292301,…	IL2RB,CORO1A,PLEK,CCR7,VPS13C,CD33,SMURF2,NLRC5,CLASP1,PIK3CA,GPC1,PITX1,IRF8,ZMYND15,EIF4A3,MTA2,CXCL13,ZFYVE28,CCR2,NCKAP1L,C11orf84,LRP5,PPP1R16B,CDT1,PRKCB,SIRPG,CST1,IL7R,SLAMF1,CCL19,C3orf58,HCLS1,TMC8,ATP13A2,SIRT7,IKZF1,EVI2B,LCK,TNFRSF14,PTPN22,RRM2,STAT1,CD3E,ABCG1,EZR,FAIM3,MCOLN2,SH2D1A,WFDC2,SPOCK2,ITM2A,RC3H2,CXCR3,ABCA1,PIM2,WAS,CTNNBIP1,SF1,TNFRSF4,SACS,PSME1,ZP3,C10orf54,NCOR2,ZG…
GO:0001771	Immunological synapse formation	3	12	1.33	0.0351	9606.ENSP00000246657,9606.ENSP00000256935,9606.ENSP00000308815	CCR7,DOCK2,CCL19
GO:0002443	Leukocyte mediated immunity	18	641	0.38	0.0354	9606.ENSP00000219150,9606.ENSP00000236147,9606.ENSP00000256935,9606.ENSP00000262262,9606.ENSP00000267842,9606.ENSP00000286639,9606.ENSP00000293373,9606.ENSP00000345341,9606.ENSP00000349252,9606.ENSP00000369689,9606.ENSP00000377380,9606.ENSP00000378326,9606.ENSP00000381565,9606.ENSP00000382731,9606.ENSP00000411355,9606.ENSP00000431254,9606.ENSP00000443654,9606.ENSP00000472249	CORO1A,SELL,DOCK2,CD33,SLC27A2,BATF,NCKAP1L,PTGES2,ITGAL,CALML5,ARHGAP9,ZP3,DIAPH1,CECR1,PTPRC,IGLL5,TBC1D10C,GMFG
GO:0030003	Cellular cation homeostasis	18	644	0.38	0.0371	9606.ENSP00000234396,9606.ENSP00000246657,9606.ENSP00000286758,9606.ENSP00000292301,9606.ENSP00000305355,9606.ENSP00000308815,9606.ENSP00000327214,9606.ENSP00000337825,9606.ENSP00000342222,9606.ENSP00000349967,9606.ENSP00000354901,9606.ENSP00000359640,9606.ENSP00000362795,9606.ENSP00000363330,9606.ENSP00000378320,9606.ENSP00000411355,9606.ENSP00000414786,9606.ENSP00000433277	ATP6V1B1,CCR7,CXCL13,CCR2,PRKCB,CCL19,ATP13A2,LCK,TRPV2,CCRL2,CXCL9,MCOLN2,CXCR3,CD52,TTC7A,PTPRC,TMEM64,MS4A1
GO:0032663	Regulation of interleukin-2 production	5	56	0.89	0.0376	9606.ENSP00000292301,9606.ENSP00000349359,9606.ENSP00000354566,9606.ENSP00000356042,9606.ENSP00000411355	CCR2,SASH3,CD3E,EZR,PTPRC
GO:0051668	Localization within membrane	6	86	0.78	0.0376	9606.ENSP00000256935,9606.ENSP00000267082,9606.ENSP00000349252,9606.ENSP00000358490,9606.ENSP00000411355,9606.ENSP00000426964	DOCK2,ITGB7,ITGAL,CD2,PTPRC,YJEFN3
GO:0097028	Dendritic cell differentiation	4	31	1.05	0.0376	9606.ENSP00000246657,9606.ENSP00000286639,9606.ENSP00000308815,9606.ENSP00000366249	CCR7,BATF,CCL19,UBD
GO:2000406	Positive regulation of t cell migration	4	31	1.05	0.0376	9606.ENSP00000286758,9606.ENSP00000292301,9606.ENSP00000347948,9606.ENSP00000356793	CXCL13,CCR2,TNFRSF14,XCL2
GO:0006928	Movement of cell or subcellular component	32	1501	0.26	0.0393	9606.ENSP00000219150,9606.ENSP00000236147,9606.ENSP00000246657,9606.ENSP00000249071,9606.ENSP00000263967,9606.ENSP00000264039,9606.ENSP00000264972,9606.ENSP00000267082,9606.ENSP00000276420,9606.ENSP00000286758,9606.ENSP00000292301,9606.ENSP00000293373,9606.ENSP00000294304,9606.ENSP00000305529,9606.ENSP00000308815,9606.ENSP00000337825,9606.ENSP00000344871,9606.ENSP00000345359,9606.ENSP00000349252,…	CORO1A,SELL,CCR7,RAC2,PIK3CA,GPC1,ZAP70,ITGB7,DOK2,CXCL13,CCR2,NCKAP1L,LRP5,SIRPG,CCL19,LCK,MYO1F,PODXL2,ITGAL,CCRL2,CXCL9,EZR,XCL2,CD2,MCOLN2,CXCR3,WAS,KLC3,PTPRC,IGLL5,VAV1,CD48
GO:0051716	Cellular response to stimulus	99	6489	0.12	0.0393	9606.ENSP00000171111,9606.ENSP00000216223,9606.ENSP00000219150,9606.ENSP00000221496,9606.ENSP00000229402,9606.ENSP00000234313,9606.ENSP00000234396,9606.ENSP00000246657,9606.ENSP00000249071,9606.ENSP00000251119,9606.ENSP00000256935,9606.ENSP00000259608,9606.ENSP00000262262,9606.ENSP00000262435,9606.ENSP00000262510,9606.ENSP00000263967,9606.ENSP00000264220,9606.ENSP00000264972,9606.ENSP00000265641,…	KEAP1,IL2RB,CORO1A,AMH,KLRB1,PLEK,ATP6V1B1,CCR7,RAC2,ZFYVE26,DOCK2,SIT1,CD33,SMURF2,NLRC5,PIK3CA,PPAT,ZAP70,CPT1A,ITGB7,IRF8,EIF4A3,AKAP8,DOK2,FERMT3,BATF,CXCL13,CCR2,NCKAP1L,LRP5,CD3D,PRKCB,SIRPG,IL7R,ISG20,CCL19,PTPN7,HCLS1,TSPYL5,ATP13A2,SIRT7,CD8B,AEN,LCK,IL21R,KLHL6,CD5,TNFRSF14,ITGAL,CCRL2,PTPN22,STAT1,CD3E,CD247,CXCL9,ABCG1,EZR,XCL2,RCSD1,CD2,MCOLN2,SPOCK2,RC3H2,CXCR3,IL2RG,ABCA1,WAS,UBIAD…
GO:0002283	Neutrophil activation involved in immune response	15	488	0.42	0.0403	9606.ENSP00000236147,9606.ENSP00000256935,9606.ENSP00000262262,9606.ENSP00000267842,9606.ENSP00000293373,9606.ENSP00000345341,9606.ENSP00000349252,9606.ENSP00000369689,9606.ENSP00000377380,9606.ENSP00000378053,9606.ENSP00000381565,9606.ENSP00000382731,9606.ENSP00000411355,9606.ENSP00000443654,9606.ENSP00000472249	SELL,DOCK2,CD33,SLC27A2,NCKAP1L,PTGES2,ITGAL,CALML5,ARHGAP9,DNASE1L3,DIAPH1,CECR1,PTPRC,TBC1D10C,GMFG
GO:0032743	Positive regulation of interleukin-2 production	4	32	1.03	0.0407	9606.ENSP00000292301,9606.ENSP00000349359,9606.ENSP00000354566,9606.ENSP00000411355	CCR2,SASH3,CD3E,PTPRC
GO:0050790	Regulation of catalytic activity	45	2386	0.21	0.0409	9606.ENSP00000158762,9606.ENSP00000231009,9606.ENSP00000234313,9606.ENSP00000246657,9606.ENSP00000249071,9606.ENSP00000256935,9606.ENSP00000262262,9606.ENSP00000262510,9606.ENSP00000263967,9606.ENSP00000286758,9606.ENSP00000290974,9606.ENSP00000292301,9606.ENSP00000293373,9606.ENSP00000294304,9606.ENSP00000299824,9606.ENSP00000305731,9606.ENSP00000307298,9606.ENSP00000308815,9606.ENSP00000320081,…	ACAP1,GZMK,PLEK,CCR7,RAC2,DOCK2,CD33,NLRC5,PIK3CA,CXCL13,ZFYVE28,CCR2,NCKAP1L,LRP5,PPP1R16B,CST1,FEM1B,CCL19,C3orf58,ATP13A2,LCK,SERINC1,PTPN22,XCL2,DNAJB4,WFDC2,SMAP2,SPOCK2,WAS,CALML5,PSME1,ARHGAP9,C10orf54,NCF4,AGAP3,MAP2K7,TCL1A,ARHGAP25,ITK,PTPRC,TMEM64,TBC1D10C,OAZ2,GMFG,VAV1
GO:2000473	Positive regulation of hematopoietic stem cell migration	2	2	1.94	0.0418	9606.ENSP00000292301,9606.ENSP00000411355	CCR2,PTPRC
GO:0035556	Intracellular signal transduction	35	1712	0.25	0.0437	9606.ENSP00000216223,9606.ENSP00000234313,9606.ENSP00000246657,9606.ENSP00000249071,9606.ENSP00000256935,9606.ENSP00000262510,9606.ENSP00000263967,9606.ENSP00000264972,9606.ENSP00000276420,9606.ENSP00000286639,9606.ENSP00000292301,9606.ENSP00000305355,9606.ENSP00000305529,9606.ENSP00000308815,9606.ENSP00000320176,9606.ENSP00000331944,9606.ENSP00000349967,9606.ENSP00000354901,9606.ENSP00000356042,…	IL2RB,PLEK,CCR7,RAC2,DOCK2,NLRC5,PIK3CA,ZAP70,DOK2,BATF,CCR2,PRKCB,SIRPG,CCL19,HCLS1,AEN,CCRL2,CXCL9,EZR,MCOLN2,CXCR3,IL2RG,ABCA1,WAS,CALML5,PSME1,ZP3,MAP2K7,CDIP1,CSF2RB,ITK,AKAP7,PTPRC,FLT3LG,VAV1
GO:0023052	Signaling	83	5239	0.14	0.044	9606.ENSP00000216223,9606.ENSP00000219150,9606.ENSP00000221496,9606.ENSP00000229402,9606.ENSP00000234313,9606.ENSP00000234396,9606.ENSP00000246657,9606.ENSP00000249071,9606.ENSP00000256935,9606.ENSP00000259608,9606.ENSP00000262262,9606.ENSP00000262435,9606.ENSP00000262510,9606.ENSP00000263967,9606.ENSP00000264972,9606.ENSP00000267082,9606.ENSP00000268638,9606.ENSP00000269701,9606.ENSP00000276420,…	IL2RB,CORO1A,AMH,KLRB1,PLEK,ATP6V1B1,CCR7,RAC2,DOCK2,SIT1,CD33,SMURF2,NLRC5,PIK3CA,ZAP70,ITGB7,IRF8,AKAP8,DOK2,FERMT3,BATF,CXCL13,CCR2,NCKAP1L,LRP5,CD3D,PRKCB,SIRPG,IL7R,ISG20,CCL19,HCLS1,CD8B,AEN,LCK,IL21R,KLHL6,CD5,TNFRSF14,ITGAL,CCRL2,PTPN22,STAT1,CD3E,CD247,CXCL9,EZR,XCL2,CD2,MCOLN2,SH2D1A,RC3H2,CXCR3,IL2RG,ABCA1,WAS,CTNNBIP1,TNFRSF4,CALML5,PSME1,INPP1,CD79B,ARHGAP9,ZP3,NCF4,AGAP3,MAP2K7,CDIP…
GO:0060627	Regulation of vesicle-mediated transport	16	550	0.4	0.0455	9606.ENSP00000216223,9606.ENSP00000219150,9606.ENSP00000249071,9606.ENSP00000256935,9606.ENSP00000263710,9606.ENSP00000292301,9606.ENSP00000293373,9606.ENSP00000305355,9606.ENSP00000305529,9606.ENSP00000308815,9606.ENSP00000324511,9606.ENSP00000327214,9606.ENSP00000356042,9606.ENSP00000363318,9606.ENSP00000378326,9606.ENSP00000411355	IL2RB,CORO1A,RAC2,DOCK2,CLASP1,CCR2,NCKAP1L,PRKCB,SIRPG,CCL19,SEPT1,ATP13A2,EZR,IL2RG,ZP3,PTPRC
GO:0032720	Negative regulation of tumor necrosis factor production	5	60	0.86	0.0466	9606.ENSP00000262262,9606.ENSP00000269701,9606.ENSP00000306190,9606.ENSP00000352833,9606.ENSP00000378409	CD33,AKAP8,SLAMF1,PTPN22,C10orf54
GO:0043029	T cell homeostasis	4	34	1.01	0.0473	9606.ENSP00000219150,9606.ENSP00000259608,9606.ENSP00000293373,9606.ENSP00000362774	CORO1A,SIT1,NCKAP1L,RC3H2
GO:0050864	Regulation of b cell activation	7	128	0.67	0.0487	9606.ENSP00000293373,9606.ENSP00000344544,9606.ENSP00000349359,9606.ENSP00000368538,9606.ENSP00000411355,9606.ENSP00000431254,9606.ENSP00000443654	NCKAP1L,IKZF3,SASH3,TNFRSF4,PTPRC,IGLL5,TBC1D10C
GO:0051209	Release of sequestered calcium ion into cytosol	5	61	0.85	0.0488	9606.ENSP00000246657,9606.ENSP00000308815,9606.ENSP00000337825,9606.ENSP00000359640,9606.ENSP00000411355	CCR7,CCL19,LCK,MCOLN2,PTPRC
GO:2000514	Regulation of cd4-positive, alpha-beta t cell activation	5	61	0.85	0.0488	9606.ENSP00000293373,9606.ENSP00000308815,9606.ENSP00000349359,9606.ENSP00000362774,9606.ENSP00000378409	NCKAP1L,CCL19,SASH3,RC3H2,C10orf54
GO:0042221	Response to chemical	71	4333	0.15	0.0491	9606.ENSP00000171111,9606.ENSP00000216223,9606.ENSP00000219150,9606.ENSP00000221496,9606.ENSP00000234396,9606.ENSP00000236147,9606.ENSP00000246657,9606.ENSP00000249071,9606.ENSP00000256935,9606.ENSP00000261517,9606.ENSP00000262435,9606.ENSP00000263967,9606.ENSP00000264039,9606.ENSP00000264220,9606.ENSP00000265641,9606.ENSP00000268638,9606.ENSP00000269349,9606.ENSP00000269701,9606.ENSP00000276420,…	KEAP1,IL2RB,CORO1A,AMH,ATP6V1B1,SELL,CCR7,RAC2,DOCK2,VPS13C,SMURF2,PIK3CA,GPC1,PPAT,CPT1A,IRF8,EIF4A3,AKAP8,DOK2,BATF,CXCL13,CCR2,NCKAP1L,LRP5,HSPA4L,CDT1,PRKCB,CST1,IL7R,ISG20,CCL19,PTPN7,HCLS1,ATP13A2,LCK,IL21R,TNFRSF14,CCRL2,PTPN22,STAT1,CD3E,CXCL9,ABCG1,EZR,XCL2,RCSD1,DNAJB4,SPOCK2,CXCR3,IL2RG,ABCA1,WAS,UBIAD1,UBD,TNFRSF4,PSME1,GPT,NCF4,AGAP3,MAP2K7,DIAPH1,CDIP1,NCOR2,CSF2RB,ESRRA,TCL1A,AKAP7…

## Sheet: STRING GO molecular function
#term ID	term description	observed gene count	background gene count	strength	false discovery rate	matching proteins in your network (IDs)	matching proteins in your network (labels)
GO:0004896	Cytokine receptor activity	9	97	0.9	0.0119	9606.ENSP00000216223,9606.ENSP00000246657,9606.ENSP00000292301,9606.ENSP00000306157,9606.ENSP00000338010,9606.ENSP00000349967,9606.ENSP00000362795,9606.ENSP00000363318,9606.ENSP00000384053	IL2RB,CCR7,CCR2,IL7R,IL21R,CCRL2,CXCR3,IL2RG,CSF2RB
GO:0042608	T cell receptor binding	4	9	1.58	0.018	9606.ENSP00000256935,9606.ENSP00000337825,9606.ENSP00000354566,9606.ENSP00000431445	DOCK2,LCK,CD3E,CD3G
GO:0042379	Chemokine receptor binding	7	70	0.94	0.0312	9606.ENSP00000286758,9606.ENSP00000292301,9606.ENSP00000308815,9606.ENSP00000349967,9606.ENSP00000354394,9606.ENSP00000354901,9606.ENSP00000356793	CXCL13,CCR2,CCL19,CCRL2,STAT1,CXCL9,XCL2
GO:0048020	CCR chemokine receptor binding	6	47	1.04	0.0312	9606.ENSP00000286758,9606.ENSP00000292301,9606.ENSP00000308815,9606.ENSP00000349967,9606.ENSP00000354394,9606.ENSP00000356793	CXCL13,CCR2,CCL19,CCRL2,STAT1,XCL2

## Sheet: STRING GO cellular component
#term ID	term description	observed gene count	background gene count	strength	false discovery rate	matching proteins in your network (IDs)	matching proteins in your network (labels)
GO:0009897	External side of plasma membrane	24	331	0.8	5.67e-09	9606.ENSP00000216223,9606.ENSP00000236147,9606.ENSP00000246657,9606.ENSP00000262262,9606.ENSP00000292301,9606.ENSP00000300692,9606.ENSP00000306157,9606.ENSP00000342681,9606.ENSP00000347948,9606.ENSP00000349967,9606.ENSP00000354566,9606.ENSP00000354901,9606.ENSP00000354995,9606.ENSP00000358490,9606.ENSP00000362795,9606.ENSP00000363318,9606.ENSP00000363868,9606.ENSP00000368538,9606.ENSP00000376544,…	IL2RB,SELL,CCR7,CD33,CCR2,CD3D,IL7R,CD5,TNFRSF14,CCRL2,CD3E,CXCL9,ABCG1,CD2,CXCR3,IL2RG,ABCA1,TNFRSF4,CD79B,PTPRC,IGLL5,CD3G,MS4A1,FLT3LG
GO:0098552	Side of membrane	29	531	0.67	1.04e-08	9606.ENSP00000216223,9606.ENSP00000236147,9606.ENSP00000246657,9606.ENSP00000262262,9606.ENSP00000292301,9606.ENSP00000300692,9606.ENSP00000306157,9606.ENSP00000309116,9606.ENSP00000337825,9606.ENSP00000342681,9606.ENSP00000347948,9606.ENSP00000349967,9606.ENSP00000352833,9606.ENSP00000354566,9606.ENSP00000354901,9606.ENSP00000354995,9606.ENSP00000356042,9606.ENSP00000358490,9606.ENSP00000362795,…	IL2RB,SELL,CCR7,CD33,CCR2,CD3D,IL7R,PTPN7,LCK,CD5,TNFRSF14,CCRL2,PTPN22,CD3E,CXCL9,ABCG1,EZR,CD2,CXCR3,IL2RG,ABCA1,TNFRSF4,CD79B,CDIP1,PTPRC,IGLL5,CD3G,MS4A1,FLT3LG
GO:0009986	Cell surface	33	824	0.54	5.78e-07	9606.ENSP00000216223,9606.ENSP00000236147,9606.ENSP00000246657,9606.ENSP00000262262,9606.ENSP00000263285,9606.ENSP00000264039,9606.ENSP00000267082,9606.ENSP00000292301,9606.ENSP00000300692,9606.ENSP00000306157,9606.ENSP00000306190,9606.ENSP00000331172,9606.ENSP00000342222,9606.ENSP00000342681,9606.ENSP00000347948,9606.ENSP00000349252,9606.ENSP00000349967,9606.ENSP00000354566,9606.ENSP00000354901,…	IL2RB,SELL,CCR7,CD33,LY9,GPC1,ITGB7,CCR2,CD3D,IL7R,SLAMF1,CD8B,TRPV2,CD5,TNFRSF14,ITGAL,CCRL2,CD3E,CXCL9,ABCG1,CD2,RC3H2,CXCR3,IL2RG,ABCA1,TNFRSF4,CD79B,PTPRC,TIGIT,IGLL5,CD3G,MS4A1,FLT3LG
GO:0042101	T cell receptor complex	6	13	1.6	2.17e-05	9606.ENSP00000264972,9606.ENSP00000300692,9606.ENSP00000331172,9606.ENSP00000354566,9606.ENSP00000354782,9606.ENSP00000431445	ZAP70,CD3D,CD8B,CD3E,CD247,CD3G
GO:0042105	Alpha-beta t cell receptor complex	4	5	1.84	0.00069	9606.ENSP00000300692,9606.ENSP00000354566,9606.ENSP00000354782,9606.ENSP00000431445	CD3D,CD3E,CD247,CD3G
GO:0001772	Immunological synapse	6	37	1.15	0.0022	9606.ENSP00000219150,9606.ENSP00000264972,9606.ENSP00000325708,9606.ENSP00000337825,9606.ENSP00000354566,9606.ENSP00000356042	CORO1A,ZAP70,CD37,LCK,CD3E,EZR
GO:0098802	Plasma membrane signaling receptor complex	11	169	0.75	0.0022	9606.ENSP00000216223,9606.ENSP00000264972,9606.ENSP00000267082,9606.ENSP00000300692,9606.ENSP00000331172,9606.ENSP00000349252,9606.ENSP00000354566,9606.ENSP00000354782,9606.ENSP00000376544,9606.ENSP00000384053,9606.ENSP00000431445	IL2RB,ZAP70,ITGB7,CD3D,CD8B,ITGAL,CD3E,CD247,CD79B,CSF2RB,CD3G
GO:0071944	Cell periphery	90	5432	0.15	0.0171	9606.ENSP00000075503,9606.ENSP00000216223,9606.ENSP00000219150,9606.ENSP00000229402,9606.ENSP00000234313,9606.ENSP00000234396,9606.ENSP00000236147,9606.ENSP00000246657,9606.ENSP00000248901,9606.ENSP00000249071,9606.ENSP00000259608,9606.ENSP00000262262,9606.ENSP00000262435,9606.ENSP00000263285,9606.ENSP00000263710,9606.ENSP00000263967,9606.ENSP00000264039,9606.ENSP00000264192,9606.ENSP00000264972,…	STYK1,IL2RB,CORO1A,KLRB1,PLEK,ATP6V1B1,SELL,CCR7,CYTH4,RAC2,SIT1,CD33,SMURF2,LY9,CLASP1,PIK3CA,GPC1,CYTIP,ZAP70,ITGB7,SLC27A2,CCR2,NCKAP1L,LRP5,PPP1R16B,CD3D,PRKCB,SIRPG,IL7R,SLAMF1,PTPN7,HCLS1,SEPT1,TMC8,CD37,CD8B,EVI2B,LCK,IL21R,TRPV2,CD5,SERINC1,IFITM10,IKZF3,PODXL2,RPSA,TNFRSF14,ITGAL,CCRL2,QSOX2,PTPN22,CD3E,CD247,CXCL9,ABCG1,EZR,SLAMF6,CD2,MCOLN2,DNAJB4,ITM2A,CXCR3,IL2RG,CD52,ABCA1,WAS,TNFRS…
GO:0043235	Receptor complex	14	381	0.5	0.0376	9606.ENSP00000216223,9606.ENSP00000264972,9606.ENSP00000267082,9606.ENSP00000294304,9606.ENSP00000300692,9606.ENSP00000331172,9606.ENSP00000349252,9606.ENSP00000354566,9606.ENSP00000354782,9606.ENSP00000363318,9606.ENSP00000376544,9606.ENSP00000384053,9606.ENSP00000421736,9606.ENSP00000431445	IL2RB,ZAP70,ITGB7,LRP5,CD3D,CD8B,ITGAL,CD3E,CD247,IL2RG,CD79B,CSF2RB,CR1L,CD3G

## Sheet: STRING PubMed
#term ID	term description	observed gene count	background gene count	strength	false discovery rate	matching proteins in your network (IDs)	matching proteins in your network (labels)
PMID:21777462	(2011) Kinome expression profiling and prognosis of basal breast cancers.	27	79	1.47	1.51e-22	9606.ENSP00000229402,9606.ENSP00000231009,9606.ENSP00000246657,9606.ENSP00000264972,9606.ENSP00000267082,9606.ENSP00000268638,9606.ENSP00000286758,9606.ENSP00000300692,9606.ENSP00000305355,9606.ENSP00000306157,9606.ENSP00000306190,9606.ENSP00000306565,9606.ENSP00000308815,9606.ENSP00000337825,9606.ENSP00000338010,9606.ENSP00000349252,9606.ENSP00000354394,9606.ENSP00000354566,9606.ENSP00000354782,…	KLRB1,GZMK,CCR7,ZAP70,ITGB7,IRF8,CXCL13,CD3D,PRKCB,IL7R,SLAMF1,ISG20,CCL19,LCK,IL21R,ITGAL,STAT1,CD3E,CD247,CXCL9,SLAMF6,CD2,CXCR3,IL2RG,PIM2,CD79B,ITK
PMID:28979134	(2017) Prognostic immune-related gene models for breast cancer: a pooled analysis.	23	97	1.31	1.3e-15	9606.ENSP00000256935,9606.ENSP00000263285,9606.ENSP00000264972,9606.ENSP00000286758,9606.ENSP00000300692,9606.ENSP00000305355,9606.ENSP00000306157,9606.ENSP00000308815,9606.ENSP00000331172,9606.ENSP00000333779,9606.ENSP00000337825,9606.ENSP00000354394,9606.ENSP00000354566,9606.ENSP00000354782,9606.ENSP00000354901,9606.ENSP00000356793,9606.ENSP00000357036,9606.ENSP00000362795,9606.ENSP00000363330,…	DOCK2,LY9,ZAP70,CXCL13,CD3D,PRKCB,IL7R,CCL19,CD8B,EVI2B,LCK,STAT1,CD3E,CD247,CXCL9,XCL2,SLAMF6,CXCR3,CD52,PIM2,ITK,PTPRC,CD48
PMID:26883106	(2016) Cross-platform comparison of independent datasets identifies an immune signature associated with improved survival in metastatic melanoma.	19	76	1.33	1.49e-12	9606.ENSP00000216223,9606.ENSP00000267842,9606.ENSP00000268638,9606.ENSP00000286639,9606.ENSP00000286758,9606.ENSP00000300692,9606.ENSP00000305355,9606.ENSP00000331172,9606.ENSP00000337825,9606.ENSP00000338010,9606.ENSP00000349967,9606.ENSP00000354566,9606.ENSP00000354901,9606.ENSP00000362795,9606.ENSP00000363318,9606.ENSP00000368538,9606.ENSP00000431445,9606.ENSP00000472249,9606.ENSP00000472929	IL2RB,SLC27A2,IRF8,BATF,CXCL13,CD3D,PRKCB,CD8B,LCK,IL21R,CCRL2,CD3E,CXCL9,CXCR3,IL2RG,TNFRSF4,CD3G,GMFG,VAV1
PMID:27522582	(2016) Topical treatment of melanoma metastases with imiquimod, plus administration of a cancer vaccine, promotes immune signatures in the metastases.	18	66	1.37	2.47e-12	9606.ENSP00000216223,9606.ENSP00000229402,9606.ENSP00000231009,9606.ENSP00000246657,9606.ENSP00000286758,9606.ENSP00000300692,9606.ENSP00000306157,9606.ENSP00000349967,9606.ENSP00000354394,9606.ENSP00000354566,9606.ENSP00000354901,9606.ENSP00000355991,9606.ENSP00000357036,9606.ENSP00000358490,9606.ENSP00000362795,9606.ENSP00000363318,9606.ENSP00000411355,9606.ENSP00000431445	IL2RB,KLRB1,GZMK,CCR7,CXCL13,CD3D,IL7R,CCRL2,STAT1,CD3E,CXCL9,TRAF3IP3,SLAMF6,CD2,CXCR3,IL2RG,PTPRC,CD3G
PMID:23555752	(2013) Defining the transcriptional and cellular landscape of type 1 diabetes in the NOD mouse.	18	77	1.3	2.06e-11	9606.ENSP00000262510,9606.ENSP00000267082,9606.ENSP00000286758,9606.ENSP00000292301,9606.ENSP00000300692,9606.ENSP00000306190,9606.ENSP00000308815,9606.ENSP00000337825,9606.ENSP00000354394,9606.ENSP00000354566,9606.ENSP00000354901,9606.ENSP00000357036,9606.ENSP00000362795,9606.ENSP00000363330,9606.ENSP00000376544,9606.ENSP00000411355,9606.ENSP00000431254,9606.ENSP00000431445	NLRC5,ITGB7,CXCL13,CCR2,CD3D,SLAMF1,CCL19,LCK,STAT1,CD3E,CXCL9,SLAMF6,CXCR3,CD52,CD79B,PTPRC,IGLL5,CD3G
PMID:31937773	(2020) Integrated single cell analysis of blood and cerebrospinal fluid leukocytes in multiple sclerosis.	21	144	1.1	1.77e-10	9606.ENSP00000231009,9606.ENSP00000236147,9606.ENSP00000246657,9606.ENSP00000262510,9606.ENSP00000267082,9606.ENSP00000268638,9606.ENSP00000292301,9606.ENSP00000306157,9606.ENSP00000325708,9606.ENSP00000331172,9606.ENSP00000337825,9606.ENSP00000342681,9606.ENSP00000349252,9606.ENSP00000354394,9606.ENSP00000354566,9606.ENSP00000356793,9606.ENSP00000384018,9606.ENSP00000411355,9606.ENSP00000419085,…	GZMK,SELL,CCR7,NLRC5,ITGB7,IRF8,CCR2,IL7R,CD37,CD8B,LCK,CD5,ITGAL,STAT1,CD3E,XCL2,NCOR2,PTPRC,TIGIT,MS4A1,CD48
PMID:30662451	(2018) Embedding of Genes Using Cancer Gene Expression Data: Biological Relevance and Potential Application on Biomarker Discovery.	17	78	1.27	3.17e-10	9606.ENSP00000158762,9606.ENSP00000231009,9606.ENSP00000263967,9606.ENSP00000264192,9606.ENSP00000264972,9606.ENSP00000300692,9606.ENSP00000331172,9606.ENSP00000337825,9606.ENSP00000342681,9606.ENSP00000354782,9606.ENSP00000355991,9606.ENSP00000357036,9606.ENSP00000358490,9606.ENSP00000362795,9606.ENSP00000376544,9606.ENSP00000398655,9606.ENSP00000443654	ACAP1,GZMK,PIK3CA,CYTIP,ZAP70,CD3D,CD8B,LCK,CD5,CD247,TRAF3IP3,SLAMF6,CD2,CXCR3,CD79B,ITK,TBC1D10C
PMID:28231257	(2017) Targeted sequencing identifies a novel SH2D1A pathogenic variant in a Chinese family: Carrier screening and prenatal genetic testing.	13	38	1.47	5.78e-09	9606.ENSP00000219150,9606.ENSP00000263285,9606.ENSP00000264972,9606.ENSP00000300692,9606.ENSP00000306157,9606.ENSP00000306190,9606.ENSP00000354566,9606.ENSP00000357036,9606.ENSP00000360181,9606.ENSP00000363318,9606.ENSP00000376544,9606.ENSP00000411355,9606.ENSP00000431445	CORO1A,LY9,ZAP70,CD3D,IL7R,SLAMF1,CD3E,SLAMF6,SH2D1A,IL2RG,CD79B,PTPRC,CD3G
PMID:18485203	(2008) Comparative analysis of transcriptional profiling of CD3+, CD4+ and CD8+ T cells identifies novel immune response players in T-cell activation.	18	115	1.13	5.78e-09	9606.ENSP00000229402,9606.ENSP00000231009,9606.ENSP00000246657,9606.ENSP00000264972,9606.ENSP00000300692,9606.ENSP00000306157,9606.ENSP00000306190,9606.ENSP00000331172,9606.ENSP00000337825,9606.ENSP00000338010,9606.ENSP00000349252,9606.ENSP00000354394,9606.ENSP00000354901,9606.ENSP00000356793,9606.ENSP00000363318,9606.ENSP00000410481,9606.ENSP00000431445,9606.ENSP00000484431	KLRB1,GZMK,CCR7,ZAP70,CD3D,IL7R,SLAMF1,CD8B,LCK,IL21R,ITGAL,STAT1,CXCL9,XCL2,IL2RG,LTB,CD3G,CD48
PMID:30393759	(2018) An assessment of prognostic immunity markers in breast cancer.	13	42	1.43	1.35e-08	9606.ENSP00000219150,9606.ENSP00000231009,9606.ENSP00000292301,9606.ENSP00000300692,9606.ENSP00000305355,9606.ENSP00000337825,9606.ENSP00000353770,9606.ENSP00000354901,9606.ENSP00000358490,9606.ENSP00000360181,9606.ENSP00000363318,9606.ENSP00000363330,9606.ENSP00000411355	CORO1A,GZMK,CCR2,CD3D,PRKCB,LCK,RRM2,CXCL9,CD2,SH2D1A,IL2RG,CD52,PTPRC
PMID:30587197	(2018) Integrated analysis of dysregulated long non-coding RNAsmicroRNAsmRNAs in metastasis of lung adenocarcinoma.	13	43	1.42	1.54e-08	9606.ENSP00000248901,9606.ENSP00000268638,9606.ENSP00000279227,9606.ENSP00000293373,9606.ENSP00000305355,9606.ENSP00000309116,9606.ENSP00000331614,9606.ENSP00000333779,9606.ENSP00000349359,9606.ENSP00000355991,9606.ENSP00000363330,9606.ENSP00000377380,9606.ENSP00000411355	CYTH4,IRF8,FERMT3,NCKAP1L,PRKCB,PTPN7,IKZF1,EVI2B,SASH3,TRAF3IP3,CD52,ARHGAP9,PTPRC
PMID:25669979	(2015) Prognostic and predictive value of PDL1 expression in breast cancer.	14	56	1.33	1.54e-08	9606.ENSP00000216223,9606.ENSP00000231009,9606.ENSP00000264972,9606.ENSP00000300692,9606.ENSP00000337825,9606.ENSP00000338010,9606.ENSP00000354394,9606.ENSP00000354566,9606.ENSP00000354782,9606.ENSP00000354901,9606.ENSP00000358490,9606.ENSP00000363318,9606.ENSP00000398655,9606.ENSP00000411355	IL2RB,GZMK,ZAP70,CD3D,LCK,IL21R,STAT1,CD3E,CD247,CXCL9,CD2,IL2RG,ITK,PTPRC
PMID:29183988	(2018) Development and differentiation of early innate lymphoid progenitors.	14	59	1.31	2.42e-08	9606.ENSP00000216223,9606.ENSP00000246657,9606.ENSP00000267082,9606.ENSP00000268638,9606.ENSP00000292301,9606.ENSP00000306157,9606.ENSP00000306190,9606.ENSP00000337825,9606.ENSP00000362795,9606.ENSP00000363318,9606.ENSP00000398655,9606.ENSP00000411355,9606.ENSP00000469613,9606.ENSP00000472929	IL2RB,CCR7,ITGB7,IRF8,CCR2,IL7R,SLAMF1,LCK,CXCR3,IL2RG,ITK,PTPRC,FLT3LG,VAV1
PMID:31697793	(2019) Aging boosts antiviral CD8+T cell memory through improved engagement of diversified recall response determinants.	13	46	1.39	2.59e-08	9606.ENSP00000216223,9606.ENSP00000236147,9606.ENSP00000246657,9606.ENSP00000306157,9606.ENSP00000306190,9606.ENSP00000338010,9606.ENSP00000349252,9606.ENSP00000354394,9606.ENSP00000354901,9606.ENSP00000358490,9606.ENSP00000360181,9606.ENSP00000362795,9606.ENSP00000411355	IL2RB,SELL,CCR7,IL7R,SLAMF1,IL21R,ITGAL,STAT1,CXCL9,CD2,SH2D1A,CXCR3,PTPRC
PMID:32509861	(2020) Database Mining of Genes of Prognostic Value for the Prostate Adenocarcinoma Microenvironment Using the Cancer Gene Atlas.	12	36	1.46	4.24e-08	9606.ENSP00000264972,9606.ENSP00000286758,9606.ENSP00000292301,9606.ENSP00000300692,9606.ENSP00000308815,9606.ENSP00000354566,9606.ENSP00000354782,9606.ENSP00000354901,9606.ENSP00000363318,9606.ENSP00000376544,9606.ENSP00000398655,9606.ENSP00000411355	ZAP70,CXCL13,CCR2,CD3D,CCL19,CD3E,CD247,CXCL9,IL2RG,CD79B,ITK,PTPRC
PMID:31474370	(2019) Single-Cell Analysis of Crohns Disease Lesions Identifies a Pathogenic Cellular Module Associated with Resistance to Anti-TNF Therapy.	25	320	0.83	5.17e-08	9606.ENSP00000216223,9606.ENSP00000229402,9606.ENSP00000236147,9606.ENSP00000246657,9606.ENSP00000268638,9606.ENSP00000286639,9606.ENSP00000286758,9606.ENSP00000292301,9606.ENSP00000300692,9606.ENSP00000301019,9606.ENSP00000306157,9606.ENSP00000308815,9606.ENSP00000331172,9606.ENSP00000349967,9606.ENSP00000353770,9606.ENSP00000354901,9606.ENSP00000356793,9606.ENSP00000358490,9606.ENSP00000362795,…	IL2RB,KLRB1,SELL,CCR7,IRF8,BATF,CXCL13,CCR2,CD3D,CDT1,IL7R,CCL19,CD8B,CCRL2,RRM2,CXCL9,XCL2,CD2,CXCR3,TNFRSF4,CD79B,DNASE1L3,PTPRC,TIGIT,MS4A1
PMID:29925930	(2019) Elevated T cell levels in peripheral blood predict poor clinical response following rituximab treatment in new-onset type 1 diabetes.	12	39	1.42	8.27e-08	9606.ENSP00000231009,9606.ENSP00000278823,9606.ENSP00000300692,9606.ENSP00000306157,9606.ENSP00000331614,9606.ENSP00000337825,9606.ENSP00000342681,9606.ENSP00000354566,9606.ENSP00000358490,9606.ENSP00000398655,9606.ENSP00000431445,9606.ENSP00000433277	GZMK,MTA2,CD3D,IL7R,IKZF1,LCK,CD5,CD3E,CD2,ITK,CD3G,MS4A1
PMID:30761130	(2019) Unveiling the Link Between Inflammation and Adaptive Immunity in Breast Cancer.	14	67	1.26	8.27e-08	9606.ENSP00000231009,9606.ENSP00000300692,9606.ENSP00000306157,9606.ENSP00000331172,9606.ENSP00000354566,9606.ENSP00000354901,9606.ENSP00000356793,9606.ENSP00000358490,9606.ENSP00000362795,9606.ENSP00000380334,9606.ENSP00000384018,9606.ENSP00000411355,9606.ENSP00000431445,9606.ENSP00000472929	GZMK,CD3D,IL7R,CD8B,CD3E,CXCL9,XCL2,CD2,CXCR3,NCF4,NCOR2,PTPRC,CD3G,VAV1
PMID:30158933	(2018) Insights Into the Molecular Mechanisms of T Follicular Helper-Mediated Immunity and Pathology.	16	105	1.12	1.16e-07	9606.ENSP00000236147,9606.ENSP00000246657,9606.ENSP00000263285,9606.ENSP00000286639,9606.ENSP00000286758,9606.ENSP00000306190,9606.ENSP00000331614,9606.ENSP00000338010,9606.ENSP00000344544,9606.ENSP00000347948,9606.ENSP00000349967,9606.ENSP00000354394,9606.ENSP00000357036,9606.ENSP00000360181,9606.ENSP00000362795,9606.ENSP00000368538	SELL,CCR7,LY9,BATF,CXCL13,SLAMF1,IKZF1,IL21R,IKZF3,TNFRSF14,CCRL2,STAT1,SLAMF6,SH2D1A,CXCR3,TNFRSF4
PMID:28863153	(2017) Triple DMARD treatment in early rheumatoid arthritis modulates synovial T cell activation and plasmablastplasma cell differentiation pathways.	13	55	1.31	1.28e-07	9606.ENSP00000216223,9606.ENSP00000264972,9606.ENSP00000286758,9606.ENSP00000300692,9606.ENSP00000305529,9606.ENSP00000308815,9606.ENSP00000331172,9606.ENSP00000337825,9606.ENSP00000338010,9606.ENSP00000352833,9606.ENSP00000398655,9606.ENSP00000431445,9606.ENSP00000433277	IL2RB,ZAP70,CXCL13,CD3D,SIRPG,CCL19,CD8B,LCK,IL21R,PTPN22,ITK,CD3G,MS4A1
PMID:26500349	(2015) CD8 T Cells Enter the Splenic T Cell Zones Independently of CCR7, but the Subsequent Expansion and Trafficking Patterns of Effector T Cells after Infection Are Dysregulated in the Absence of CCR7 Migratory Cues.	10	20	1.63	1.28e-07	9606.ENSP00000236147,9606.ENSP00000246657,9606.ENSP00000286758,9606.ENSP00000306157,9606.ENSP00000308815,9606.ENSP00000349252,9606.ENSP00000354901,9606.ENSP00000358490,9606.ENSP00000362795,9606.ENSP00000411355	SELL,CCR7,CXCL13,IL7R,CCL19,ITGAL,CXCL9,CD2,CXCR3,PTPRC
PMID:31496804	(2019) The relevance between the immune response-related gene module and clinical traits in head and neck squamous cell carcinoma.	10	21	1.61	1.79e-07	9606.ENSP00000219150,9606.ENSP00000246657,9606.ENSP00000299824,9606.ENSP00000305355,9606.ENSP00000349252,9606.ENSP00000349359,9606.ENSP00000355991,9606.ENSP00000377380,9606.ENSP00000398655,9606.ENSP00000443654	CORO1A,CCR7,PPP1R16B,PRKCB,ITGAL,SASH3,TRAF3IP3,ARHGAP9,ITK,TBC1D10C
PMID:28514688	(2017) The E-Id Protein Axis Specifies Adaptive Lymphoid Cell Identity and Suppresses Thymic Innate Lymphoid Cell Development.	14	73	1.22	1.79e-07	9606.ENSP00000216223,9606.ENSP00000236147,9606.ENSP00000264972,9606.ENSP00000267082,9606.ENSP00000300692,9606.ENSP00000306157,9606.ENSP00000306190,9606.ENSP00000337825,9606.ENSP00000349967,9606.ENSP00000354394,9606.ENSP00000354566,9606.ENSP00000360181,9606.ENSP00000363318,9606.ENSP00000411355	IL2RB,SELL,ZAP70,ITGB7,CD3D,IL7R,SLAMF1,LCK,CCRL2,STAT1,CD3E,SH2D1A,IL2RG,PTPRC
PMID:20438120	(2010) Quantitative phosphoproteomic analysis of T cell receptor signaling in diabetes prone and resistant mice.	11	32	1.47	2.09e-07	9606.ENSP00000249071,9606.ENSP00000256935,9606.ENSP00000263285,9606.ENSP00000264972,9606.ENSP00000337825,9606.ENSP00000342681,9606.ENSP00000354782,9606.ENSP00000354901,9606.ENSP00000365891,9606.ENSP00000398655,9606.ENSP00000411355	RAC2,DOCK2,LY9,ZAP70,LCK,CD5,CD247,CXCL9,WAS,ITK,PTPRC
PMID:30856173	(2019) miR-181ab-1 controls thymic selection of Treg cells and tunes their suppressive capacity.	14	75	1.21	2.14e-07	9606.ENSP00000216223,9606.ENSP00000264972,9606.ENSP00000306157,9606.ENSP00000331614,9606.ENSP00000337825,9606.ENSP00000342681,9606.ENSP00000352833,9606.ENSP00000354782,9606.ENSP00000358490,9606.ENSP00000363318,9606.ENSP00000368538,9606.ENSP00000411355,9606.ENSP00000419085,9606.ENSP00000469613	IL2RB,ZAP70,IL7R,IKZF1,LCK,CD5,PTPN22,CD247,CD2,IL2RG,TNFRSF4,PTPRC,TIGIT,FLT3LG
PMID:26654242	(2015) Identification of novel HIV-1 dependency factors in primary CCR4(+)CCR6(+)Th17 cells via a genome-wide transcriptional approach.	17	133	1.04	2.14e-07	9606.ENSP00000229402,9606.ENSP00000263285,9606.ENSP00000263967,9606.ENSP00000264972,9606.ENSP00000267082,9606.ENSP00000268638,9606.ENSP00000300692,9606.ENSP00000306157,9606.ENSP00000337825,9606.ENSP00000349967,9606.ENSP00000352833,9606.ENSP00000354394,9606.ENSP00000354782,9606.ENSP00000362795,9606.ENSP00000398655,9606.ENSP00000411355,9606.ENSP00000431445	KLRB1,LY9,PIK3CA,ZAP70,ITGB7,IRF8,CD3D,IL7R,LCK,CCRL2,PTPN22,STAT1,CD247,CXCR3,ITK,PTPRC,CD3G
PMID:22312349	(2011) The Role of Plasmacytoid Dendritic Cells in Innate and Adaptive Immune Responses against Alpha Herpes Virus Infections.	14	75	1.21	2.14e-07	9606.ENSP00000229402,9606.ENSP00000236147,9606.ENSP00000246657,9606.ENSP00000263285,9606.ENSP00000306190,9606.ENSP00000308815,9606.ENSP00000347948,9606.ENSP00000349252,9606.ENSP00000354394,9606.ENSP00000357036,9606.ENSP00000358490,9606.ENSP00000362795,9606.ENSP00000368538,9606.ENSP00000484431	KLRB1,SELL,CCR7,LY9,SLAMF1,CCL19,TNFRSF14,ITGAL,STAT1,SLAMF6,CD2,CXCR3,TNFRSF4,CD48
PMID:24589342	(2014) Advances in basic and clinical immunology in 2013.	13	60	1.27	2.4e-07	9606.ENSP00000219150,9606.ENSP00000264972,9606.ENSP00000286758,9606.ENSP00000306157,9606.ENSP00000308815,9606.ENSP00000337825,9606.ENSP00000338010,9606.ENSP00000352833,9606.ENSP00000354394,9606.ENSP00000363318,9606.ENSP00000365891,9606.ENSP00000378320,9606.ENSP00000398655	CORO1A,ZAP70,CXCL13,IL7R,CCL19,LCK,IL21R,PTPN22,STAT1,IL2RG,WAS,TTC7A,ITK
PMID:29213079	(2017) Human CD26high T cells elicit tumor immunity against multiple malignancies via enhanced migration and persistence.	14	77	1.2	2.61e-07	9606.ENSP00000229402,9606.ENSP00000231009,9606.ENSP00000236147,9606.ENSP00000246657,9606.ENSP00000292301,9606.ENSP00000306157,9606.ENSP00000349967,9606.ENSP00000354782,9606.ENSP00000354901,9606.ENSP00000362795,9606.ENSP00000368538,9606.ENSP00000381565,9606.ENSP00000411355,9606.ENSP00000419085	KLRB1,GZMK,SELL,CCR7,CCR2,IL7R,CCRL2,CD247,CXCL9,CXCR3,TNFRSF4,DIAPH1,PTPRC,TIGIT
PMID:28436433	(2017) Pathways and Genes Associated with Immune Dysfunction in Sheep Paratuberculosis.	15	96	1.13	2.85e-07	9606.ENSP00000216223,9606.ENSP00000231009,9606.ENSP00000246657,9606.ENSP00000264972,9606.ENSP00000305355,9606.ENSP00000331172,9606.ENSP00000337825,9606.ENSP00000342681,9606.ENSP00000349967,9606.ENSP00000358490,9606.ENSP00000362795,9606.ENSP00000363318,9606.ENSP00000376544,9606.ENSP00000431254,9606.ENSP00000433277	IL2RB,GZMK,CCR7,ZAP70,PRKCB,CD8B,LCK,CD5,CCRL2,CD2,CXCR3,IL2RG,CD79B,IGLL5,MS4A1
PMID:23465662	(2013) Partial defects of T-cell development associated with poor T-cell function.	12	47	1.34	2.95e-07	9606.ENSP00000216223,9606.ENSP00000219150,9606.ENSP00000234313,9606.ENSP00000236147,9606.ENSP00000246657,9606.ENSP00000264972,9606.ENSP00000306157,9606.ENSP00000337825,9606.ENSP00000349967,9606.ENSP00000354782,9606.ENSP00000362795,9606.ENSP00000384018	IL2RB,CORO1A,PLEK,SELL,CCR7,ZAP70,IL7R,LCK,CCRL2,CD247,CXCR3,NCOR2
PMID:23533456	(2013) Modulation of tumor immunity by soluble and membrane-bound molecules at the immunological synapse.	13	62	1.26	3.02e-07	9606.ENSP00000246657,9606.ENSP00000264972,9606.ENSP00000292301,9606.ENSP00000306157,9606.ENSP00000308815,9606.ENSP00000337825,9606.ENSP00000347948,9606.ENSP00000354782,9606.ENSP00000358490,9606.ENSP00000362795,9606.ENSP00000368538,9606.ENSP00000411355,9606.ENSP00000484431	CCR7,ZAP70,CCR2,IL7R,CCL19,LCK,TNFRSF14,CD247,CD2,CXCR3,TNFRSF4,PTPRC,CD48
PMID:27871313	(2016) Conservation of immune gene signatures in solid tumors and prognostic implications.	14	79	1.18	3.12e-07	9606.ENSP00000216223,9606.ENSP00000231009,9606.ENSP00000267082,9606.ENSP00000300692,9606.ENSP00000331614,9606.ENSP00000337825,9606.ENSP00000354394,9606.ENSP00000354782,9606.ENSP00000354901,9606.ENSP00000358490,9606.ENSP00000362795,9606.ENSP00000384018,9606.ENSP00000431254,9606.ENSP00000431445	IL2RB,GZMK,ITGB7,CD3D,IKZF1,LCK,STAT1,CD247,CXCL9,CD2,CXCR3,NCOR2,IGLL5,CD3G
PMID:32093192	(2020) Consumption of the Total Western Diet Promotes Colitis and Inflammation-Associated Colorectal Cancer in Mice.	13	63	1.25	3.39e-07	9606.ENSP00000246657,9606.ENSP00000262510,9606.ENSP00000292301,9606.ENSP00000300692,9606.ENSP00000331172,9606.ENSP00000342681,9606.ENSP00000354394,9606.ENSP00000354566,9606.ENSP00000354782,9606.ENSP00000354901,9606.ENSP00000360181,9606.ENSP00000411355,9606.ENSP00000431445	CCR7,NLRC5,CCR2,CD3D,CD8B,CD5,STAT1,CD3E,CD247,CXCL9,SH2D1A,PTPRC,CD3G
PMID:30631766	(2018) Cytokines, Chemokines, and Other Biomarkers of Response for Checkpoint Inhibitor Therapy in Skin Cancer.	14	80	1.18	3.42e-07	9606.ENSP00000246657,9606.ENSP00000264972,9606.ENSP00000300692,9606.ENSP00000331172,9606.ENSP00000354394,9606.ENSP00000354566,9606.ENSP00000354782,9606.ENSP00000354901,9606.ENSP00000357036,9606.ENSP00000358490,9606.ENSP00000362795,9606.ENSP00000363318,9606.ENSP00000419085,9606.ENSP00000431445	CCR7,ZAP70,CD3D,CD8B,STAT1,CD3E,CD247,CXCL9,SLAMF6,CD2,CXCR3,IL2RG,TIGIT,CD3G
PMID:27589570	(2016) Prognostic value of PDL1 expression in pancreatic cancer.	14	80	1.18	3.42e-07	9606.ENSP00000262262,9606.ENSP00000300692,9606.ENSP00000306157,9606.ENSP00000331172,9606.ENSP00000331614,9606.ENSP00000338010,9606.ENSP00000342681,9606.ENSP00000354566,9606.ENSP00000354782,9606.ENSP00000358490,9606.ENSP00000372155,9606.ENSP00000380334,9606.ENSP00000419085,9606.ENSP00000431445	CD33,CD3D,IL7R,CD8B,IKZF1,IL21R,CD5,CD3E,CD247,CD2,PSME1,NCF4,TIGIT,CD3G
PMID:30847026	(2019) Immune response characterization of endometrial cancer.	11	37	1.41	5.06e-07	9606.ENSP00000268638,9606.ENSP00000300692,9606.ENSP00000333779,9606.ENSP00000337825,9606.ENSP00000354394,9606.ENSP00000354566,9606.ENSP00000358490,9606.ENSP00000362795,9606.ENSP00000368538,9606.ENSP00000376544,9606.ENSP00000419085	IRF8,CD3D,EVI2B,LCK,STAT1,CD3E,CD2,CXCR3,TNFRSF4,CD79B,TIGIT
PMID:25557485	(2015) Transcriptomic correlates of organ failure extent in sepsis.	11	37	1.41	5.06e-07	9606.ENSP00000216223,9606.ENSP00000246657,9606.ENSP00000264972,9606.ENSP00000300692,9606.ENSP00000331172,9606.ENSP00000337825,9606.ENSP00000354566,9606.ENSP00000354782,9606.ENSP00000360181,9606.ENSP00000398655,9606.ENSP00000431445	IL2RB,CCR7,ZAP70,CD3D,CD8B,LCK,CD3E,CD247,SH2D1A,ITK,CD3G
PMID:30279229	(2019) Gene Expression Profiling Reveals Aberrant T-cell Marker Expression on Tumor Cells of Waldenstroems Macroglobulinemia.	14	84	1.16	5.26e-07	9606.ENSP00000231009,9606.ENSP00000264972,9606.ENSP00000292301,9606.ENSP00000300692,9606.ENSP00000305355,9606.ENSP00000306157,9606.ENSP00000337825,9606.ENSP00000342681,9606.ENSP00000354782,9606.ENSP00000358490,9606.ENSP00000363330,9606.ENSP00000376544,9606.ENSP00000411355,9606.ENSP00000431445	GZMK,ZAP70,CCR2,CD3D,PRKCB,IL7R,LCK,CD5,CD247,CD2,CD52,CD79B,PTPRC,CD3G
PMID:30984195	(2019) Mapping of Dynamic Transcriptome Changes Associated With Silica-Triggered Autoimmune Pathogenesis in the Lupus-Prone NZBWF1 Mouse.	14	84	1.16	5.26e-07	9606.ENSP00000229402,9606.ENSP00000286758,9606.ENSP00000292301,9606.ENSP00000300692,9606.ENSP00000331172,9606.ENSP00000338010,9606.ENSP00000349252,9606.ENSP00000354566,9606.ENSP00000354901,9606.ENSP00000360181,9606.ENSP00000362795,9606.ENSP00000411355,9606.ENSP00000431445,9606.ENSP00000484431	KLRB1,CXCL13,CCR2,CD3D,CD8B,IL21R,ITGAL,CD3E,CXCL9,SH2D1A,CXCR3,PTPRC,CD3G,CD48
PMID:29515593	(2018) Signals Controlling Lytic Granule Polarization at the Cytotoxic Immune Synapse.	12	51	1.31	5.26e-07	9606.ENSP00000246657,9606.ENSP00000256935,9606.ENSP00000264972,9606.ENSP00000337825,9606.ENSP00000349252,9606.ENSP00000354782,9606.ENSP00000357036,9606.ENSP00000358490,9606.ENSP00000365891,9606.ENSP00000398655,9606.ENSP00000472929,9606.ENSP00000484431	CCR7,DOCK2,ZAP70,LCK,ITGAL,CD247,SLAMF6,CD2,WAS,ITK,VAV1,CD48
PMID:29851958	(2018) Quantitative proteomic characterization and comparison of T helper 17 and induced regulatory T cells.	19	195	0.92	5.26e-07	9606.ENSP00000219150,9606.ENSP00000236147,9606.ENSP00000246657,9606.ENSP00000249071,9606.ENSP00000264972,9606.ENSP00000265641,9606.ENSP00000267082,9606.ENSP00000278823,9606.ENSP00000337825,9606.ENSP00000342681,9606.ENSP00000344544,9606.ENSP00000349252,9606.ENSP00000354394,9606.ENSP00000354566,9606.ENSP00000358490,9606.ENSP00000363318,9606.ENSP00000368538,9606.ENSP00000384018,9606.ENSP00000431445	CORO1A,SELL,CCR7,RAC2,ZAP70,CPT1A,ITGB7,MTA2,LCK,CD5,IKZF3,ITGAL,STAT1,CD3E,CD2,IL2RG,TNFRSF4,NCOR2,CD3G
PMID:28931758	(2017) Molecular characterization of the transition from acute to chronic kidney injury following ischemiareperfusion.	20	222	0.89	5.26e-07	9606.ENSP00000234313,9606.ENSP00000256935,9606.ENSP00000262510,9606.ENSP00000263285,9606.ENSP00000264972,9606.ENSP00000267082,9606.ENSP00000279227,9606.ENSP00000286639,9606.ENSP00000300692,9606.ENSP00000306157,9606.ENSP00000331614,9606.ENSP00000337825,9606.ENSP00000345359,9606.ENSP00000349252,9606.ENSP00000354566,9606.ENSP00000359799,9606.ENSP00000362201,9606.ENSP00000411355,9606.ENSP00000472929,…	PLEK,DOCK2,NLRC5,LY9,ZAP70,ITGB7,FERMT3,BATF,CD3D,IL7R,IKZF1,LCK,PODXL2,ITGAL,CD3E,DNAJB4,SPOCK2,PTPRC,VAV1,CD48
PMID:24471430	(2014) Transcriptional control of early T and B cell developmental choices.	14	85	1.15	5.65e-07	9606.ENSP00000264972,9606.ENSP00000286639,9606.ENSP00000300692,9606.ENSP00000305355,9606.ENSP00000306157,9606.ENSP00000331614,9606.ENSP00000337825,9606.ENSP00000354566,9606.ENSP00000354782,9606.ENSP00000376544,9606.ENSP00000384053,9606.ENSP00000398655,9606.ENSP00000411355,9606.ENSP00000431445	ZAP70,BATF,CD3D,PRKCB,IL7R,IKZF1,LCK,CD3E,CD247,CD79B,CSF2RB,ITK,PTPRC,CD3G
PMID:20146712	(2010) New insights into T cell biology and T cell-directed therapy for autoimmunity, inflammation, and immunosuppression.	14	85	1.15	5.65e-07	9606.ENSP00000216223,9606.ENSP00000264972,9606.ENSP00000292301,9606.ENSP00000306157,9606.ENSP00000337825,9606.ENSP00000347948,9606.ENSP00000349252,9606.ENSP00000349967,9606.ENSP00000354394,9606.ENSP00000358490,9606.ENSP00000362795,9606.ENSP00000363330,9606.ENSP00000368538,9606.ENSP00000398655	IL2RB,ZAP70,CCR2,IL7R,LCK,TNFRSF14,ITGAL,CCRL2,STAT1,CD2,CXCR3,CD52,TNFRSF4,ITK
PMID:26235516	(2015) Chemokine polyreactivity of IL7RAlfa+CSF-1R+ lympho-myeloid progenitors in the developing fetal liver.	12	53	1.29	6.73e-07	9606.ENSP00000246657,9606.ENSP00000286758,9606.ENSP00000292301,9606.ENSP00000306157,9606.ENSP00000306190,9606.ENSP00000308815,9606.ENSP00000337825,9606.ENSP00000354901,9606.ENSP00000362795,9606.ENSP00000411355,9606.ENSP00000469613,9606.ENSP00000484431	CCR7,CXCL13,CCR2,IL7R,SLAMF1,CCL19,LCK,CXCL9,CXCR3,PTPRC,FLT3LG,CD48
PMID:31209406	(2019) Subsets of ILC3-ILC1-like cells generate a diversity spectrum of innate lymphoid cells in human mucosal tissues.	15	107	1.08	7.38e-07	9606.ENSP00000229402,9606.ENSP00000231009,9606.ENSP00000236147,9606.ENSP00000262262,9606.ENSP00000268638,9606.ENSP00000305529,9606.ENSP00000306157,9606.ENSP00000331614,9606.ENSP00000344544,9606.ENSP00000354782,9606.ENSP00000354995,9606.ENSP00000356793,9606.ENSP00000363318,9606.ENSP00000411355,9606.ENSP00000419085	KLRB1,GZMK,SELL,CD33,IRF8,SIRPG,IL7R,IKZF1,IKZF3,CD247,ABCG1,XCL2,IL2RG,PTPRC,TIGIT
PMID:35198572	(2021) Transcriptome-Based Molecular Networks Uncovered Interplay Between Druggable Genes of CD8(+) T Cells and Changes in Immune Cell Landscape in Patients With Pulmonary Tuberculosis.	8	10	1.84	7.42e-07	9606.ENSP00000264972,9606.ENSP00000300692,9606.ENSP00000306157,9606.ENSP00000354566,9606.ENSP00000354782,9606.ENSP00000358490,9606.ENSP00000360181,9606.ENSP00000398655	ZAP70,CD3D,IL7R,CD3E,CD247,CD2,SH2D1A,ITK
PMID:22659733	(2012) The development and function of follicular helper T cells in immune responses.	12	56	1.27	1.11e-06	9606.ENSP00000216223,9606.ENSP00000246657,9606.ENSP00000286758,9606.ENSP00000306157,9606.ENSP00000306190,9606.ENSP00000308815,9606.ENSP00000338010,9606.ENSP00000349967,9606.ENSP00000354394,9606.ENSP00000360181,9606.ENSP00000362795,9606.ENSP00000368538	IL2RB,CCR7,CXCL13,IL7R,SLAMF1,CCL19,IL21R,CCRL2,STAT1,SH2D1A,CXCR3,TNFRSF4
PMID:25351767	(2015) Lymphocyte Invasion in IC10Basal-Like Breast Tumors Is Associated with Wild-Type TP53.	9	19	1.61	1.14e-06	9606.ENSP00000246657,9606.ENSP00000263285,9606.ENSP00000264972,9606.ENSP00000300692,9606.ENSP00000354566,9606.ENSP00000354782,9606.ENSP00000358490,9606.ENSP00000362795,9606.ENSP00000363318	CCR7,LY9,ZAP70,CD3D,CD3E,CD247,CD2,CXCR3,IL2RG
PMID:29967623	(2018) Transcriptome Analysis of Bronchoalveolar Lavage Fluid From Children With Mycoplasma pneumoniae Pneumonia Reveals Natural Killer and T Cell-Proliferation Responses.	12	57	1.26	1.28e-06	9606.ENSP00000216223,9606.ENSP00000264972,9606.ENSP00000300692,9606.ENSP00000337825,9606.ENSP00000338010,9606.ENSP00000354566,9606.ENSP00000354782,9606.ENSP00000358490,9606.ENSP00000368538,9606.ENSP00000398655,9606.ENSP00000431445,9606.ENSP00000469613	IL2RB,ZAP70,CD3D,LCK,IL21R,CD3E,CD247,CD2,TNFRSF4,ITK,CD3G,FLT3LG
PMID:30550791	(2018) Organoid Modeling of the Tumor Immune Microenvironment.	12	57	1.26	1.28e-06	9606.ENSP00000231009,9606.ENSP00000246657,9606.ENSP00000300692,9606.ENSP00000306157,9606.ENSP00000331172,9606.ENSP00000354566,9606.ENSP00000354782,9606.ENSP00000411355,9606.ENSP00000419085,9606.ENSP00000431254,9606.ENSP00000431445,9606.ENSP00000433277	GZMK,CCR7,CD3D,IL7R,CD8B,CD3E,CD247,PTPRC,TIGIT,IGLL5,CD3G,MS4A1
PMID:24060900	(2013) B-cell receptor signaling as a driver of lymphoma development and evolution.	12	57	1.26	1.28e-06	9606.ENSP00000234313,9606.ENSP00000263967,9606.ENSP00000264972,9606.ENSP00000286758,9606.ENSP00000305355,9606.ENSP00000308815,9606.ENSP00000320176,9606.ENSP00000354901,9606.ENSP00000376544,9606.ENSP00000385036,9606.ENSP00000398655,9606.ENSP00000431254	PLEK,PIK3CA,ZAP70,CXCL13,PRKCB,CCL19,HCLS1,CXCL9,CD79B,TCL1A,ITK,IGLL5
PMID:25539926	(2015) Regulation of the transcriptional program by DNA methylation during human AlfaBeta T-cell development.	15	113	1.06	1.3e-06	9606.ENSP00000219150,9606.ENSP00000231009,9606.ENSP00000234313,9606.ENSP00000246657,9606.ENSP00000300692,9606.ENSP00000331172,9606.ENSP00000331614,9606.ENSP00000337825,9606.ENSP00000354566,9606.ENSP00000354782,9606.ENSP00000380334,9606.ENSP00000384018,9606.ENSP00000398655,9606.ENSP00000411355,9606.ENSP00000431445	CORO1A,GZMK,PLEK,CCR7,CD3D,CD8B,IKZF1,LCK,CD3E,CD247,NCF4,NCOR2,ITK,PTPRC,CD3G
PMID:29985393	(2018) TCR signal strength controls thymic differentiation of iNKT cell subsets.	12	58	1.25	1.36e-06	9606.ENSP00000216223,9606.ENSP00000246657,9606.ENSP00000264972,9606.ENSP00000300692,9606.ENSP00000306157,9606.ENSP00000306190,9606.ENSP00000342681,9606.ENSP00000357036,9606.ENSP00000358490,9606.ENSP00000362795,9606.ENSP00000411355,9606.ENSP00000431445	IL2RB,CCR7,ZAP70,CD3D,IL7R,SLAMF1,CD5,SLAMF6,CD2,CXCR3,PTPRC,CD3G
PMID:28150777	(2017) Pathologically expanded peripheral T helper cell subset drives B cells in rheumatoid arthritis.	11	43	1.34	1.36e-06	9606.ENSP00000246657,9606.ENSP00000286639,9606.ENSP00000286758,9606.ENSP00000292301,9606.ENSP00000306157,9606.ENSP00000306190,9606.ENSP00000338010,9606.ENSP00000357036,9606.ENSP00000360181,9606.ENSP00000362795,9606.ENSP00000419085	CCR7,BATF,CXCL13,CCR2,IL7R,SLAMF1,IL21R,SLAMF6,SH2D1A,CXCR3,TIGIT
PMID:21739670	(2011) Normal T cell homeostasis: the conversion of naive cells into memory-phenotype cells.	11	43	1.34	1.36e-06	9606.ENSP00000216223,9606.ENSP00000236147,9606.ENSP00000246657,9606.ENSP00000306157,9606.ENSP00000342681,9606.ENSP00000358490,9606.ENSP00000365891,9606.ENSP00000398655,9606.ENSP00000411355,9606.ENSP00000472929,9606.ENSP00000484431	IL2RB,SELL,CCR7,IL7R,CD5,CD2,WAS,ITK,PTPRC,VAV1,CD48
PMID:29662641	(2018) Signaling lymphocytic activation molecules Slam and cancers: friends or foes?	13	75	1.17	1.38e-06	9606.ENSP00000263285,9606.ENSP00000264972,9606.ENSP00000306190,9606.ENSP00000337825,9606.ENSP00000342681,9606.ENSP00000347948,9606.ENSP00000349252,9606.ENSP00000357036,9606.ENSP00000358490,9606.ENSP00000360181,9606.ENSP00000363330,9606.ENSP00000411355,9606.ENSP00000484431	LY9,ZAP70,SLAMF1,LCK,CD5,TNFRSF14,ITGAL,SLAMF6,CD2,SH2D1A,CD52,PTPRC,CD48
PMID:15452180	(2004) The loss of PTEN allows TCR alphabeta lineage thymocytes to bypass IL-7 and Pre-TCR-mediated signaling.	10	31	1.44	1.53e-06	9606.ENSP00000234313,9606.ENSP00000300692,9606.ENSP00000306157,9606.ENSP00000337825,9606.ENSP00000342681,9606.ENSP00000358490,9606.ENSP00000363318,9606.ENSP00000398655,9606.ENSP00000411355,9606.ENSP00000431445	PLEK,CD3D,IL7R,LCK,CD5,CD2,IL2RG,ITK,PTPRC,CD3G
PMID:31189943	(2019) Transcriptomic profiles conducive to immune-mediated tumor rejection in human breast cancer skin metastases treated with Imiquimod.	14	95	1.1	1.54e-06	9606.ENSP00000231009,9606.ENSP00000246657,9606.ENSP00000286758,9606.ENSP00000306157,9606.ENSP00000306190,9606.ENSP00000331172,9606.ENSP00000354394,9606.ENSP00000354901,9606.ENSP00000360181,9606.ENSP00000362795,9606.ENSP00000398655,9606.ENSP00000419085,9606.ENSP00000431445,9606.ENSP00000484431	GZMK,CCR7,CXCL13,IL7R,SLAMF1,CD8B,STAT1,CXCL9,SH2D1A,CXCR3,ITK,TIGIT,CD3G,CD48
PMID:31572360	(2019) Flow Cytometry for Diagnosis of Primary Immune Deficiencies-A Tertiary Center Experience From North India.	13	76	1.17	1.54e-06	9606.ENSP00000216223,9606.ENSP00000236147,9606.ENSP00000264972,9606.ENSP00000279227,9606.ENSP00000306157,9606.ENSP00000306190,9606.ENSP00000349252,9606.ENSP00000354394,9606.ENSP00000363318,9606.ENSP00000365891,9606.ENSP00000380334,9606.ENSP00000411355,9606.ENSP00000433277	IL2RB,SELL,ZAP70,FERMT3,IL7R,SLAMF1,ITGAL,STAT1,IL2RG,WAS,NCF4,PTPRC,MS4A1
PMID:29170529	(2017) Visual analysis of mass cytometry data by hierarchical stochastic neighbour embedding reveals rare cell types.	11	44	1.33	1.54e-06	9606.ENSP00000216223,9606.ENSP00000229402,9606.ENSP00000246657,9606.ENSP00000262262,9606.ENSP00000306157,9606.ENSP00000306190,9606.ENSP00000331172,9606.ENSP00000338010,9606.ENSP00000342681,9606.ENSP00000349967,9606.ENSP00000411355	IL2RB,KLRB1,CCR7,CD33,IL7R,SLAMF1,CD8B,IL21R,CD5,CCRL2,PTPRC
PMID:23187623	(2012) Identification and characterization of polyclonal AlfaBeta-T cells with dendritic cell properties.	11	44	1.33	1.54e-06	9606.ENSP00000216223,9606.ENSP00000236147,9606.ENSP00000246657,9606.ENSP00000268638,9606.ENSP00000306157,9606.ENSP00000331614,9606.ENSP00000337825,9606.ENSP00000349252,9606.ENSP00000362795,9606.ENSP00000411355,9606.ENSP00000469613	IL2RB,SELL,CCR7,IRF8,IL7R,IKZF1,LCK,ITGAL,CXCR3,PTPRC,FLT3LG
PMID:30568305	(2019) Neoantigen vaccine generates intratumoral T cell responses in phase Ib glioblastoma trial.	12	60	1.24	1.72e-06	9606.ENSP00000231009,9606.ENSP00000246657,9606.ENSP00000264039,9606.ENSP00000300692,9606.ENSP00000306157,9606.ENSP00000331172,9606.ENSP00000354566,9606.ENSP00000358490,9606.ENSP00000384018,9606.ENSP00000411355,9606.ENSP00000419085,9606.ENSP00000431445	GZMK,CCR7,GPC1,CD3D,IL7R,CD8B,CD3E,CD2,NCOR2,PTPRC,TIGIT,CD3G
PMID:30502719	(2019) The ins and outs of type I iNKT cell development.	14	97	1.09	1.75e-06	9606.ENSP00000236147,9606.ENSP00000246657,9606.ENSP00000256935,9606.ENSP00000263285,9606.ENSP00000264972,9606.ENSP00000286639,9606.ENSP00000306157,9606.ENSP00000306190,9606.ENSP00000308815,9606.ENSP00000337825,9606.ENSP00000354782,9606.ENSP00000357036,9606.ENSP00000398655,9606.ENSP00000484431	SELL,CCR7,DOCK2,LY9,ZAP70,BATF,IL7R,SLAMF1,CCL19,LCK,CD247,SLAMF6,ITK,CD48
PMID:31235823	(2019) Loss of MafA and MafB expression promotes islet inflammation.	11	45	1.32	1.75e-06	9606.ENSP00000236147,9606.ENSP00000264972,9606.ENSP00000292301,9606.ENSP00000337825,9606.ENSP00000352833,9606.ENSP00000354566,9606.ENSP00000358490,9606.ENSP00000360181,9606.ENSP00000362795,9606.ENSP00000411355,9606.ENSP00000472929	SELL,ZAP70,CCR2,LCK,PTPN22,CD3E,CD2,SH2D1A,CXCR3,PTPRC,VAV1
PMID:31628331	(2019) Resident memory T cells are a cellular reservoir for HIV in the cervical mucosa.	11	45	1.32	1.75e-06	9606.ENSP00000216223,9606.ENSP00000229402,9606.ENSP00000246657,9606.ENSP00000292301,9606.ENSP00000306157,9606.ENSP00000308815,9606.ENSP00000349967,9606.ENSP00000358490,9606.ENSP00000362795,9606.ENSP00000363318,9606.ENSP00000411355	IL2RB,KLRB1,CCR7,CCR2,IL7R,CCL19,CCRL2,CD2,CXCR3,IL2RG,PTPRC
PMID:30533195	(2018) Modulation of PI3K signaling to improve CAR T cell function.	9	21	1.57	1.75e-06	9606.ENSP00000234313,9606.ENSP00000236147,9606.ENSP00000246657,9606.ENSP00000262262,9606.ENSP00000263967,9606.ENSP00000264972,9606.ENSP00000306157,9606.ENSP00000337825,9606.ENSP00000354782	PLEK,SELL,CCR7,CD33,PIK3CA,ZAP70,IL7R,LCK,CD247
PMID:28477796	(2017) A case of atypical, complete DiGeorge syndrome without 22q11 mutation.	9	21	1.57	1.75e-06	9606.ENSP00000262262,9606.ENSP00000264972,9606.ENSP00000300692,9606.ENSP00000306157,9606.ENSP00000354566,9606.ENSP00000354782,9606.ENSP00000363318,9606.ENSP00000378408,9606.ENSP00000411355	CD33,ZAP70,CD3D,IL7R,CD3E,CD247,IL2RG,GPT,PTPRC
PMID:24378360	(2014) Lymphoid enhancer binding factor-1 (LEF1) expression as a prognostic factor in adult acute promyelocytic leukemia.	10	32	1.43	1.75e-06	9606.ENSP00000216223,9606.ENSP00000246657,9606.ENSP00000262262,9606.ENSP00000306157,9606.ENSP00000337825,9606.ENSP00000342681,9606.ENSP00000356058,9606.ENSP00000358490,9606.ENSP00000398655,9606.ENSP00000411355	IL2RB,CCR7,CD33,IL7R,LCK,CD5,FAIM3,CD2,ITK,PTPRC
PMID:23420881	(2013) TCR-driven transendothelial migration of human effector memory CD4 T cells involves Vav, Rac, and myosin IIA.	10	32	1.43	1.75e-06	9606.ENSP00000236147,9606.ENSP00000246657,9606.ENSP00000249071,9606.ENSP00000256935,9606.ENSP00000264972,9606.ENSP00000279227,9606.ENSP00000337825,9606.ENSP00000349252,9606.ENSP00000354782,9606.ENSP00000472929	SELL,CCR7,RAC2,DOCK2,ZAP70,FERMT3,LCK,ITGAL,CD247,VAV1
PMID:30665853	(2019) NK cells specifically TCR-dressed to kill cancer cells.	11	46	1.31	1.94e-06	9606.ENSP00000229402,9606.ENSP00000246657,9606.ENSP00000262262,9606.ENSP00000264972,9606.ENSP00000300692,9606.ENSP00000306157,9606.ENSP00000349967,9606.ENSP00000354782,9606.ENSP00000362795,9606.ENSP00000419085,9606.ENSP00000431445	KLRB1,CCR7,CD33,ZAP70,CD3D,IL7R,CCRL2,CD247,CXCR3,TIGIT,CD3G
PMID:30410493	(2018) Molecular Control of Follicular Helper T cell Development and Differentiation.	13	79	1.15	1.96e-06	9606.ENSP00000246657,9606.ENSP00000286639,9606.ENSP00000286758,9606.ENSP00000306157,9606.ENSP00000306190,9606.ENSP00000308815,9606.ENSP00000331614,9606.ENSP00000344544,9606.ENSP00000347948,9606.ENSP00000349967,9606.ENSP00000354394,9606.ENSP00000362795,9606.ENSP00000368538	CCR7,BATF,CXCL13,IL7R,SLAMF1,CCL19,IKZF1,IKZF3,TNFRSF14,CCRL2,STAT1,CXCR3,TNFRSF4
PMID:30971695	(2019) A CRISPR-Cas9 delivery system for in vivo screening of genes in the immune system.	10	33	1.42	2.04e-06	9606.ENSP00000236147,9606.ENSP00000264972,9606.ENSP00000286639,9606.ENSP00000306157,9606.ENSP00000337825,9606.ENSP00000342681,9606.ENSP00000352833,9606.ENSP00000378326,9606.ENSP00000411355,9606.ENSP00000433277	SELL,ZAP70,BATF,IL7R,LCK,CD5,PTPN22,ZP3,PTPRC,MS4A1
PMID:27386846	(2016) Expression and methylation patterns partition luminal-A breast tumors into distinct prognostic subgroups.	10	33	1.42	2.04e-06	9606.ENSP00000246657,9606.ENSP00000264972,9606.ENSP00000300692,9606.ENSP00000308815,9606.ENSP00000337825,9606.ENSP00000354566,9606.ENSP00000354782,9606.ENSP00000398655,9606.ENSP00000411355,9606.ENSP00000431445	CCR7,ZAP70,CD3D,CCL19,LCK,CD3E,CD247,ITK,PTPRC,CD3G
PMID:20969594	(2010) Transcriptional control of invariant NKT cell development.	13	80	1.15	2.17e-06	9606.ENSP00000216223,9606.ENSP00000236147,9606.ENSP00000263285,9606.ENSP00000264972,9606.ENSP00000286639,9606.ENSP00000306157,9606.ENSP00000306190,9606.ENSP00000337825,9606.ENSP00000354782,9606.ENSP00000357036,9606.ENSP00000398655,9606.ENSP00000472929,9606.ENSP00000484431	IL2RB,SELL,LY9,ZAP70,BATF,IL7R,SLAMF1,LCK,CD247,SLAMF6,ITK,VAV1,CD48
PMID:22701458	(2012) Lck, Membrane Microdomains, and TCR Triggering Machinery: Defining the New Rules of Engagement.	10	34	1.4	2.51e-06	9606.ENSP00000264972,9606.ENSP00000300692,9606.ENSP00000337825,9606.ENSP00000342681,9606.ENSP00000354782,9606.ENSP00000358490,9606.ENSP00000398655,9606.ENSP00000411355,9606.ENSP00000431445,9606.ENSP00000472929	ZAP70,CD3D,LCK,CD5,CD247,CD2,ITK,PTPRC,CD3G,VAV1
PMID:29431078	(2017) SLE-Associated Defects Promote Altered T Cell Function.	12	64	1.21	2.74e-06	9606.ENSP00000263285,9606.ENSP00000264972,9606.ENSP00000306190,9606.ENSP00000331172,9606.ENSP00000337825,9606.ENSP00000354782,9606.ENSP00000357036,9606.ENSP00000358490,9606.ENSP00000360181,9606.ENSP00000411355,9606.ENSP00000472929,9606.ENSP00000484431	LY9,ZAP70,SLAMF1,CD8B,LCK,CD247,SLAMF6,CD2,SH2D1A,PTPRC,VAV1,CD48
PMID:15781574	(2005) Signaling for NKT cell development: the SAP-FynT connection.	9	23	1.53	2.81e-06	9606.ENSP00000216223,9606.ENSP00000263285,9606.ENSP00000276420,9606.ENSP00000306190,9606.ENSP00000337825,9606.ENSP00000349252,9606.ENSP00000357036,9606.ENSP00000360181,9606.ENSP00000484431	IL2RB,LY9,DOK2,SLAMF1,LCK,ITGAL,SLAMF6,SH2D1A,CD48
PMID:26300592	(2015) Follicular Helper CD4+ T Cells in Human Neuroautoimmune Diseases and Their Animal Models.	10	35	1.39	3.08e-06	9606.ENSP00000236147,9606.ENSP00000246657,9606.ENSP00000263285,9606.ENSP00000286758,9606.ENSP00000306190,9606.ENSP00000338010,9606.ENSP00000349967,9606.ENSP00000357036,9606.ENSP00000360181,9606.ENSP00000362795	SELL,CCR7,LY9,CXCL13,SLAMF1,IL21R,CCRL2,SLAMF6,SH2D1A,CXCR3
PMID:34867821	(2021) A Novel Immune and Stroma Related Prognostic Marker for Invasive Breast Cancer in Tumor Microenvironment: A TCGA Based Study.	7	7	1.94	3.09e-06	9606.ENSP00000308815,9606.ENSP00000342681,9606.ENSP00000354566,9606.ENSP00000357036,9606.ENSP00000358490,9606.ENSP00000360181,9606.ENSP00000398655	CCL19,CD5,CD3E,SLAMF6,CD2,SH2D1A,ITK
PMID:31835562	(2019) Optimizing Manufacturing Protocols of Chimeric Antigen Receptor T Cells for Improved Anticancer Immunotherapy.	11	49	1.29	3.09e-06	9606.ENSP00000236147,9606.ENSP00000246657,9606.ENSP00000262262,9606.ENSP00000292301,9606.ENSP00000337825,9606.ENSP00000342681,9606.ENSP00000354782,9606.ENSP00000362795,9606.ENSP00000363318,9606.ENSP00000368538,9606.ENSP00000384018	SELL,CCR7,CD33,CCR2,LCK,CD5,CD247,CXCR3,IL2RG,TNFRSF4,NCOR2
PMID:23644507	(2013) The transcriptional landscape of AlfaBeta T cell differentiation.	14	103	1.07	3.09e-06	9606.ENSP00000216223,9606.ENSP00000262510,9606.ENSP00000264972,9606.ENSP00000300692,9606.ENSP00000306157,9606.ENSP00000331172,9606.ENSP00000337825,9606.ENSP00000342681,9606.ENSP00000344544,9606.ENSP00000354566,9606.ENSP00000354782,9606.ENSP00000368538,9606.ENSP00000398655,9606.ENSP00000431445	IL2RB,NLRC5,ZAP70,CD3D,IL7R,CD8B,LCK,CD5,IKZF3,CD3E,CD247,TNFRSF4,ITK,CD3G
PMID:19915147	(2009) Immune profile and mitotic index of metastatic melanoma lesions enhance clinical staging in predicting patient survival.	8	14	1.69	3.09e-06	9606.ENSP00000231009,9606.ENSP00000246657,9606.ENSP00000264972,9606.ENSP00000286758,9606.ENSP00000300692,9606.ENSP00000308815,9606.ENSP00000337825,9606.ENSP00000358490	GZMK,CCR7,ZAP70,CXCL13,CD3D,CCL19,LCK,CD2
PMID:30337941	(2018) Meta-Analysis Identification of Highly Robust and Differential Immune-Metabolic Signatures of Systemic Host Response to Acute and Latent Tuberculosis in Children and Adults.	16	149	0.97	3.17e-06	9606.ENSP00000229402,9606.ENSP00000231009,9606.ENSP00000246657,9606.ENSP00000264972,9606.ENSP00000300692,9606.ENSP00000306157,9606.ENSP00000342681,9606.ENSP00000349967,9606.ENSP00000354394,9606.ENSP00000354782,9606.ENSP00000356058,9606.ENSP00000358490,9606.ENSP00000360181,9606.ENSP00000385036,9606.ENSP00000398655,9606.ENSP00000469613	KLRB1,GZMK,CCR7,ZAP70,CD3D,IL7R,CD5,CCRL2,STAT1,CD247,FAIM3,CD2,SH2D1A,TCL1A,ITK,FLT3LG
PMID:21249199	(2011) Profiling early lung immune responses in the mouse model of tuberculosis.	12	67	1.19	3.98e-06	9606.ENSP00000231009,9606.ENSP00000268638,9606.ENSP00000300692,9606.ENSP00000306157,9606.ENSP00000331172,9606.ENSP00000342681,9606.ENSP00000349252,9606.ENSP00000354394,9606.ENSP00000354901,9606.ENSP00000362795,9606.ENSP00000380334,9606.ENSP00000431445	GZMK,IRF8,CD3D,IL7R,CD8B,CD5,ITGAL,STAT1,CXCL9,CXCR3,NCF4,CD3G
PMID:27635407	(2016) Follicular Helper T Cells in Systemic Lupus Erythematosus: Why Should They Be Considered as Interesting Therapeutic Targets?	11	51	1.27	4.2e-06	9606.ENSP00000234313,9606.ENSP00000246657,9606.ENSP00000286639,9606.ENSP00000286758,9606.ENSP00000306190,9606.ENSP00000338010,9606.ENSP00000349967,9606.ENSP00000354394,9606.ENSP00000360181,9606.ENSP00000362795,9606.ENSP00000368538	PLEK,CCR7,BATF,CXCL13,SLAMF1,IL21R,CCRL2,STAT1,SH2D1A,CXCR3,TNFRSF4
PMID:22344248	(2012) The earliest thymic T cell progenitors sustain B cell and myeloid lineage potential.	10	37	1.37	4.45e-06	9606.ENSP00000246657,9606.ENSP00000306157,9606.ENSP00000306190,9606.ENSP00000337825,9606.ENSP00000354566,9606.ENSP00000384053,9606.ENSP00000411355,9606.ENSP00000431445,9606.ENSP00000469613,9606.ENSP00000484431	CCR7,IL7R,SLAMF1,LCK,CD3E,CSF2RB,PTPRC,CD3G,FLT3LG,CD48
PMID:19371714	(2009) The cellular context of T cell signaling.	10	37	1.37	4.45e-06	9606.ENSP00000246657,9606.ENSP00000249071,9606.ENSP00000264972,9606.ENSP00000337825,9606.ENSP00000356042,9606.ENSP00000365891,9606.ENSP00000398655,9606.ENSP00000411355,9606.ENSP00000472929,9606.ENSP00000484431	CCR7,RAC2,ZAP70,LCK,EZR,WAS,ITK,PTPRC,VAV1,CD48
PMID:18606672	(2008) SOCS1 regulates CCR7 expression and migration of CD4+ T cells into peripheral tissues.	10	37	1.37	4.45e-06	9606.ENSP00000236147,9606.ENSP00000246657,9606.ENSP00000292301,9606.ENSP00000308815,9606.ENSP00000349967,9606.ENSP00000354394,9606.ENSP00000354782,9606.ENSP00000354901,9606.ENSP00000362795,9606.ENSP00000472929	SELL,CCR7,CCR2,CCL19,CCRL2,STAT1,CD247,CXCL9,CXCR3,VAV1
PMID:29743350	(2018) High-throughput sequencing of the T cell receptor Beta gene identifies aggressive early-stage mycosis fungoides.	9	25	1.49	4.47e-06	9606.ENSP00000246657,9606.ENSP00000249071,9606.ENSP00000337825,9606.ENSP00000355991,9606.ENSP00000360181,9606.ENSP00000363318,9606.ENSP00000363330,9606.ENSP00000398655,9606.ENSP00000472929	CCR7,RAC2,LCK,TRAF3IP3,SH2D1A,IL2RG,CD52,ITK,VAV1
PMID:26791859	(2016) Forging T-Lymphocyte Identity: Intersecting Networks of Transcriptional Control.	15	131	0.99	5.1e-06	9606.ENSP00000216223,9606.ENSP00000264972,9606.ENSP00000300692,9606.ENSP00000306157,9606.ENSP00000306190,9606.ENSP00000331614,9606.ENSP00000337825,9606.ENSP00000354394,9606.ENSP00000354566,9606.ENSP00000354782,9606.ENSP00000363318,9606.ENSP00000384018,9606.ENSP00000398655,9606.ENSP00000411355,9606.ENSP00000431445	IL2RB,ZAP70,CD3D,IL7R,SLAMF1,IKZF1,LCK,STAT1,CD3E,CD247,IL2RG,NCOR2,ITK,PTPRC,CD3G
PMID:20814939	(2010) Signal transduction during activation and inhibition of natural killer cells.	14	109	1.04	5.27e-06	9606.ENSP00000229402,9606.ENSP00000234313,9606.ENSP00000236147,9606.ENSP00000264972,9606.ENSP00000279227,9606.ENSP00000306190,9606.ENSP00000337825,9606.ENSP00000349252,9606.ENSP00000357036,9606.ENSP00000358490,9606.ENSP00000360181,9606.ENSP00000365891,9606.ENSP00000472929,9606.ENSP00000484431	KLRB1,PLEK,SELL,ZAP70,FERMT3,SLAMF1,LCK,ITGAL,SLAMF6,CD2,SH2D1A,WAS,VAV1,CD48
PMID:15998796	(2005) Regulation of natural cytotoxicity by the adaptor SAP and the Src-related kinase Fyn.	10	38	1.36	5.27e-06	9606.ENSP00000263285,9606.ENSP00000264972,9606.ENSP00000306190,9606.ENSP00000337825,9606.ENSP00000354782,9606.ENSP00000357036,9606.ENSP00000360181,9606.ENSP00000363318,9606.ENSP00000411355,9606.ENSP00000484431	LY9,ZAP70,SLAMF1,LCK,CD247,SLAMF6,SH2D1A,IL2RG,PTPRC,CD48
PMID:25101192	(2014) Does B cell receptor signaling in chronic lymphocytic leukaemia cells differ from that in other B cell types?	11	53	1.25	5.52e-06	9606.ENSP00000234313,9606.ENSP00000249071,9606.ENSP00000263967,9606.ENSP00000264972,9606.ENSP00000305355,9606.ENSP00000337825,9606.ENSP00000342681,9606.ENSP00000352833,9606.ENSP00000385036,9606.ENSP00000411355,9606.ENSP00000472929	PLEK,RAC2,PIK3CA,ZAP70,PRKCB,LCK,CD5,PTPN22,TCL1A,PTPRC,VAV1
PMID:29426881	(2018) Activated T follicular helper-like cells are released into blood after oral vaccination and correlate with vaccine specific mucosal B-cell memory.	9	26	1.47	5.64e-06	9606.ENSP00000236147,9606.ENSP00000246657,9606.ENSP00000267082,9606.ENSP00000286758,9606.ENSP00000349967,9606.ENSP00000354394,9606.ENSP00000360181,9606.ENSP00000362795,9606.ENSP00000368538	SELL,CCR7,ITGB7,CXCL13,CCRL2,STAT1,SH2D1A,CXCR3,TNFRSF4
PMID:30445744	(2018) Methylation-Based Classification of Cervical Squamous Cell Carcinoma into Two New Subclasses Differing in Immune-Related Gene Expression.	9	26	1.47	5.64e-06	9606.ENSP00000292301,9606.ENSP00000300692,9606.ENSP00000331614,9606.ENSP00000354394,9606.ENSP00000354566,9606.ENSP00000354782,9606.ENSP00000354901,9606.ENSP00000362795,9606.ENSP00000398655	CCR2,CD3D,IKZF1,STAT1,CD3E,CD247,CXCL9,CXCR3,ITK
PMID:21935436	(2011) Selective recruitment of regulatory T cell through CCR6-CCL20 in hepatocellular carcinoma fosters tumor progression and predicts poor prognosis.	9	26	1.47	5.64e-06	9606.ENSP00000236147,9606.ENSP00000246657,9606.ENSP00000292301,9606.ENSP00000308815,9606.ENSP00000349252,9606.ENSP00000349967,9606.ENSP00000354901,9606.ENSP00000362795,9606.ENSP00000378408	SELL,CCR7,CCR2,CCL19,ITGAL,CCRL2,CXCL9,CXCR3,GPT
PMID:31209404	(2019) The immune cell landscape in kidneys of patients with lupus nephritis.	15	133	0.99	5.75e-06	9606.ENSP00000231009,9606.ENSP00000246657,9606.ENSP00000268638,9606.ENSP00000286758,9606.ENSP00000292301,9606.ENSP00000300692,9606.ENSP00000306157,9606.ENSP00000331614,9606.ENSP00000349967,9606.ENSP00000354566,9606.ENSP00000358490,9606.ENSP00000362795,9606.ENSP00000385036,9606.ENSP00000411355,9606.ENSP00000433277	GZMK,CCR7,IRF8,CXCL13,CCR2,CD3D,IL7R,IKZF1,CCRL2,CD3E,CD2,CXCR3,TCL1A,PTPRC,MS4A1
PMID:22912825	(2012) The adaptor protein SAP directly associates with CD3Zeta chain and regulates T cell receptor signaling.	10	39	1.34	6.09e-06	9606.ENSP00000263285,9606.ENSP00000264972,9606.ENSP00000306190,9606.ENSP00000337825,9606.ENSP00000354782,9606.ENSP00000357036,9606.ENSP00000358490,9606.ENSP00000360181,9606.ENSP00000431445,9606.ENSP00000472929	LY9,ZAP70,SLAMF1,LCK,CD247,SLAMF6,CD2,SH2D1A,CD3G,VAV1
PMID:22552007	(2012) EuroFlow antibody panels for standardized n-dimensional flow cytometric immunophenotyping of normal, reactive and malignant leukocytes.	14	111	1.04	6.1e-06	9606.ENSP00000216223,9606.ENSP00000229402,9606.ENSP00000236147,9606.ENSP00000246657,9606.ENSP00000262262,9606.ENSP00000264972,9606.ENSP00000325708,9606.ENSP00000342681,9606.ENSP00000349252,9606.ENSP00000358490,9606.ENSP00000363330,9606.ENSP00000376544,9606.ENSP00000385036,9606.ENSP00000411355	IL2RB,KLRB1,SELL,CCR7,CD33,ZAP70,CD37,CD5,ITGAL,CD2,CD52,CD79B,TCL1A,PTPRC
PMID:31530890	(2019) Phenotypic characterisation of regulatory T cells in dogs reveals signature transcripts conserved in humans and mice.	11	54	1.24	6.13e-06	9606.ENSP00000216223,9606.ENSP00000236147,9606.ENSP00000246657,9606.ENSP00000286639,9606.ENSP00000292301,9606.ENSP00000306157,9606.ENSP00000342681,9606.ENSP00000344544,9606.ENSP00000362795,9606.ENSP00000411355,9606.ENSP00000419085	IL2RB,SELL,CCR7,BATF,CCR2,IL7R,CD5,IKZF3,CXCR3,PTPRC,TIGIT
PMID:20153220	(2010) Optimal germinal center responses require a multistage T cell:B cell adhesion process involving integrins, SLAM-associated protein, and CD84.	11	54	1.24	6.13e-06	9606.ENSP00000236147,9606.ENSP00000249071,9606.ENSP00000263285,9606.ENSP00000306190,9606.ENSP00000349252,9606.ENSP00000357036,9606.ENSP00000358490,9606.ENSP00000360181,9606.ENSP00000411355,9606.ENSP00000472929,9606.ENSP00000484431	SELL,RAC2,LY9,SLAMF1,ITGAL,SLAMF6,CD2,SH2D1A,PTPRC,VAV1,CD48
PMID:31729468	(2020) Guiding T lymphopoiesis from pluripotent stem cells by defined transcription factors.	13	91	1.09	6.69e-06	9606.ENSP00000236147,9606.ENSP00000246657,9606.ENSP00000306157,9606.ENSP00000306190,9606.ENSP00000331614,9606.ENSP00000337825,9606.ENSP00000342681,9606.ENSP00000354566,9606.ENSP00000358490,9606.ENSP00000362795,9606.ENSP00000411355,9606.ENSP00000469613,9606.ENSP00000484431	SELL,CCR7,IL7R,SLAMF1,IKZF1,LCK,CD5,CD3E,CD2,CXCR3,PTPRC,FLT3LG,CD48
PMID:31980555	(2020) Constitutive CD8 expression drives innate CD8+ T-cell differentiation via induction of iNKT2 cells.	9	27	1.46	6.81e-06	9606.ENSP00000216223,9606.ENSP00000231009,9606.ENSP00000246657,9606.ENSP00000264972,9606.ENSP00000306190,9606.ENSP00000331172,9606.ENSP00000337825,9606.ENSP00000342681,9606.ENSP00000411355	IL2RB,GZMK,CCR7,ZAP70,SLAMF1,CD8B,LCK,CD5,PTPRC
PMID:31244832	(2019) Application of Flow Cytometry in Primary Immunodeficiencies: Experience From India.	10	40	1.33	6.81e-06	9606.ENSP00000236147,9606.ENSP00000264972,9606.ENSP00000306157,9606.ENSP00000354782,9606.ENSP00000360181,9606.ENSP00000363318,9606.ENSP00000380334,9606.ENSP00000384018,9606.ENSP00000398655,9606.ENSP00000411355	SELL,ZAP70,IL7R,CD247,SH2D1A,IL2RG,NCF4,NCOR2,ITK,PTPRC
PMID:31552044	(2019) Flow Cytometric-Based Analysis of Defects in Lymphocyte Differentiation and Function Due to Inborn Errors of Immunity.	12	72	1.16	6.81e-06	9606.ENSP00000229402,9606.ENSP00000246657,9606.ENSP00000306157,9606.ENSP00000306190,9606.ENSP00000338010,9606.ENSP00000349967,9606.ENSP00000354394,9606.ENSP00000358490,9606.ENSP00000360181,9606.ENSP00000362795,9606.ENSP00000363318,9606.ENSP00000376544	KLRB1,CCR7,IL7R,SLAMF1,IL21R,CCRL2,STAT1,CD2,SH2D1A,CXCR3,IL2RG,CD79B
PMID:27842222	(2017) Molecular imaging of the kidney in lupus nephritis to characterize response to treatment.	10	40	1.33	6.81e-06	9606.ENSP00000264972,9606.ENSP00000268638,9606.ENSP00000286758,9606.ENSP00000308815,9606.ENSP00000337825,9606.ENSP00000342681,9606.ENSP00000349252,9606.ENSP00000354394,9606.ENSP00000384053,9606.ENSP00000411355	ZAP70,IRF8,CXCL13,CCL19,LCK,CD5,ITGAL,STAT1,CSF2RB,PTPRC
PMID:28413023	(2017) A Chemoattractant-Guided Walk Through Lymphopoiesis: From Hematopoietic Stem Cells to Mature B Lymphocytes.	12	72	1.16	6.81e-06	9606.ENSP00000246657,9606.ENSP00000249071,9606.ENSP00000256935,9606.ENSP00000286758,9606.ENSP00000292301,9606.ENSP00000306157,9606.ENSP00000306190,9606.ENSP00000331614,9606.ENSP00000337825,9606.ENSP00000365891,9606.ENSP00000411355,9606.ENSP00000469613	CCR7,RAC2,DOCK2,CXCL13,CCR2,IL7R,SLAMF1,IKZF1,LCK,WAS,PTPRC,FLT3LG
PMID:28512625	(2017) Using Murine Models to Investigate Tumor-Lymphoid Interactions: Spotlight on Chronic Lymphocytic Leukemia and Angioimmunoblastic T-Cell Lymphoma.	12	72	1.16	6.81e-06	9606.ENSP00000236147,9606.ENSP00000264972,9606.ENSP00000286758,9606.ENSP00000325708,9606.ENSP00000337825,9606.ENSP00000338010,9606.ENSP00000342681,9606.ENSP00000360181,9606.ENSP00000365891,9606.ENSP00000385036,9606.ENSP00000411355,9606.ENSP00000472929	SELL,ZAP70,CXCL13,CD37,LCK,IL21R,CD5,SH2D1A,WAS,TCL1A,PTPRC,VAV1
PMID:29166586	(2017) The Broad Spectrum of Human Natural Killer Cell Diversity.	12	72	1.16	6.81e-06	9606.ENSP00000229402,9606.ENSP00000236147,9606.ENSP00000246657,9606.ENSP00000264972,9606.ENSP00000306157,9606.ENSP00000306190,9606.ENSP00000342681,9606.ENSP00000354782,9606.ENSP00000357036,9606.ENSP00000358490,9606.ENSP00000362795,9606.ENSP00000411355	KLRB1,SELL,CCR7,ZAP70,IL7R,SLAMF1,CD5,CD247,SLAMF6,CD2,CXCR3,PTPRC
PMID:24802016	(2014) Modeling genome-wide dynamic regulatory network in mouse lungs with influenza infection using high-dimensional ordinary differential equations.	11	55	1.24	6.81e-06	9606.ENSP00000268638,9606.ENSP00000292301,9606.ENSP00000300692,9606.ENSP00000325708,9606.ENSP00000331614,9606.ENSP00000344544,9606.ENSP00000354394,9606.ENSP00000354566,9606.ENSP00000368538,9606.ENSP00000376544,9606.ENSP00000431445	IRF8,CCR2,CD3D,CD37,IKZF1,IKZF3,STAT1,CD3E,TNFRSF4,CD79B,CD3G
PMID:25988861	(2015) Bone marrow transcriptome and epigenome profiles of equine common variable immunodeficiency patients unveil block of B lymphocyte differentiation.	13	92	1.09	6.96e-06	9606.ENSP00000234313,9606.ENSP00000268638,9606.ENSP00000300692,9606.ENSP00000306157,9606.ENSP00000308815,9606.ENSP00000331172,9606.ENSP00000331614,9606.ENSP00000354566,9606.ENSP00000358490,9606.ENSP00000431254,9606.ENSP00000431445,9606.ENSP00000433277,9606.ENSP00000469613	PLEK,IRF8,CD3D,IL7R,CCL19,CD8B,IKZF1,CD3E,CD2,IGLL5,CD3G,MS4A1,FLT3LG
PMID:29670631	(2018) X-Linked Lymphoproliferative Disease Type 1: A Clinical and Molecular Perspective.	9	28	1.44	8.21e-06	9606.ENSP00000263285,9606.ENSP00000276420,9606.ENSP00000306190,9606.ENSP00000357036,9606.ENSP00000358490,9606.ENSP00000360181,9606.ENSP00000363330,9606.ENSP00000472929,9606.ENSP00000484431	LY9,DOK2,SLAMF1,SLAMF6,CD2,SH2D1A,CD52,VAV1,CD48
PMID:24293448	(2014) The peripheral whole-blood transcriptome of acute pyelonephritis in human pregnancya.	12	74	1.15	8.21e-06	9606.ENSP00000216223,9606.ENSP00000246657,9606.ENSP00000264972,9606.ENSP00000300692,9606.ENSP00000306157,9606.ENSP00000331172,9606.ENSP00000337825,9606.ENSP00000354566,9606.ENSP00000354782,9606.ENSP00000356058,9606.ENSP00000362795,9606.ENSP00000398655	IL2RB,CCR7,ZAP70,CD3D,IL7R,CD8B,LCK,CD3E,CD247,FAIM3,CXCR3,ITK
PMID:20483726	(2010) Invariant NKT cell development requires a full complement of functional CD3 zeta immunoreceptor tyrosine-based activation motifs.	9	28	1.44	8.21e-06	9606.ENSP00000216223,9606.ENSP00000264972,9606.ENSP00000306190,9606.ENSP00000337825,9606.ENSP00000354782,9606.ENSP00000357036,9606.ENSP00000358490,9606.ENSP00000398655,9606.ENSP00000411355	IL2RB,ZAP70,SLAMF1,LCK,CD247,SLAMF6,CD2,ITK,PTPRC
PMID:19104654	(2008) TranscriptomeBrowser: a powerful and flexible toolbox to explore productively the transcriptional landscape of the Gene Expression Omnibus database.	13	94	1.08	8.55e-06	9606.ENSP00000216223,9606.ENSP00000231009,9606.ENSP00000264972,9606.ENSP00000306157,9606.ENSP00000337825,9606.ENSP00000338010,9606.ENSP00000358490,9606.ENSP00000363318,9606.ENSP00000376544,9606.ENSP00000385036,9606.ENSP00000398655,9606.ENSP00000431254,9606.ENSP00000431445	IL2RB,GZMK,ZAP70,IL7R,LCK,IL21R,CD2,IL2RG,CD79B,TCL1A,ITK,IGLL5,CD3G
PMID:28628092	(2017) Tissue-resident memory features are linked to the magnitude of cytotoxic T cell responses in human lung cancer.	11	57	1.22	8.8e-06	9606.ENSP00000229402,9606.ENSP00000236147,9606.ENSP00000246657,9606.ENSP00000286639,9606.ENSP00000305529,9606.ENSP00000338010,9606.ENSP00000354394,9606.ENSP00000368538,9606.ENSP00000411355,9606.ENSP00000419085,9606.ENSP00000482957	KLRB1,SELL,CCR7,BATF,SIRPG,IL21R,STAT1,TNFRSF4,PTPRC,TIGIT,FAM65B
PMID:26791857	(2016) Mechanism of Diapedesis: Importance of the Transcellular Route.	10	42	1.31	9.56e-06	9606.ENSP00000234313,9606.ENSP00000236147,9606.ENSP00000249071,9606.ENSP00000256935,9606.ENSP00000279227,9606.ENSP00000349252,9606.ENSP00000356042,9606.ENSP00000365891,9606.ENSP00000411355,9606.ENSP00000472929	PLEK,SELL,RAC2,DOCK2,FERMT3,ITGAL,EZR,WAS,PTPRC,VAV1
PMID:20001423	(2010) Immune pathology associated with altered actin cytoskeleton regulation.	10	42	1.31	9.56e-06	9606.ENSP00000219150,9606.ENSP00000236147,9606.ENSP00000256935,9606.ENSP00000264972,9606.ENSP00000293373,9606.ENSP00000320176,9606.ENSP00000337825,9606.ENSP00000365891,9606.ENSP00000381565,9606.ENSP00000472929	CORO1A,SELL,DOCK2,ZAP70,NCKAP1L,HCLS1,LCK,WAS,DIAPH1,VAV1
PMID:31652661	(2019) Identification of 15 T Cell Restricted Genes Evaluates T Cell Infiltration of Human Healthy Tissues and Cancers and Shows Prognostic and Predictive Potential.	8	18	1.58	9.71e-06	9606.ENSP00000229402,9606.ENSP00000231009,9606.ENSP00000300692,9606.ENSP00000354782,9606.ENSP00000358490,9606.ENSP00000398655,9606.ENSP00000419085,9606.ENSP00000431445	KLRB1,GZMK,CD3D,CD247,CD2,ITK,TIGIT,CD3G
PMID:19370312	(2009) Cytoskeleton-membrane interactions in membrane raft structure.	8	18	1.58	9.71e-06	9606.ENSP00000234313,9606.ENSP00000337825,9606.ENSP00000356042,9606.ENSP00000358490,9606.ENSP00000365891,9606.ENSP00000398655,9606.ENSP00000411355,9606.ENSP00000472929	PLEK,LCK,EZR,CD2,WAS,ITK,PTPRC,VAV1
PMID:28005906	(2016) A Stromal Immune Module Correlated with the Response to Neoadjuvant Chemotherapy, Prognosis and Lymphocyte Infiltration in HER2-Positive Breast Carcinoma Is Inversely Correlated with Hormonal Pathways.	9	29	1.43	9.87e-06	9606.ENSP00000246657,9606.ENSP00000286758,9606.ENSP00000300692,9606.ENSP00000306157,9606.ENSP00000308815,9606.ENSP00000337825,9606.ENSP00000354901,9606.ENSP00000358490,9606.ENSP00000411355	CCR7,CXCL13,CD3D,IL7R,CCL19,LCK,CXCL9,CD2,PTPRC
PMID:25367570	(2014) T follicular helper cell differentiation, function, and roles in disease.	11	58	1.21	9.87e-06	9606.ENSP00000246657,9606.ENSP00000286639,9606.ENSP00000286758,9606.ENSP00000306157,9606.ENSP00000308815,9606.ENSP00000338010,9606.ENSP00000354394,9606.ENSP00000357036,9606.ENSP00000360181,9606.ENSP00000362774,9606.ENSP00000362795	CCR7,BATF,CXCL13,IL7R,CCL19,IL21R,STAT1,SLAMF6,SH2D1A,RC3H2,CXCR3
PMID:22197273	(2012) CD27 deficiency is associated with combined immunodeficiency and persistent symptomatic EBV viremia.	9	29	1.43	9.87e-06	9606.ENSP00000236147,9606.ENSP00000246657,9606.ENSP00000306157,9606.ENSP00000342681,9606.ENSP00000358490,9606.ENSP00000360181,9606.ENSP00000368538,9606.ENSP00000398655,9606.ENSP00000411355	SELL,CCR7,IL7R,CD5,CD2,SH2D1A,TNFRSF4,ITK,PTPRC
PMID:22802421	(2012) Increased immune gene expression and immune cell infiltration in high-grade astrocytoma distinguish long-term from short-term survivors.	11	58	1.21	9.87e-06	9606.ENSP00000262262,9606.ENSP00000264972,9606.ENSP00000268638,9606.ENSP00000300692,9606.ENSP00000331172,9606.ENSP00000354566,9606.ENSP00000358490,9606.ENSP00000380334,9606.ENSP00000384018,9606.ENSP00000431445,9606.ENSP00000472929	CD33,ZAP70,IRF8,CD3D,CD8B,CD3E,CD2,NCF4,NCOR2,CD3G,VAV1
PMID:10562318	(1999) A role for the Tec family tyrosine kinase Txk in T cell activation and thymocyte selection.	9	29	1.43	9.87e-06	9606.ENSP00000234313,9606.ENSP00000236147,9606.ENSP00000264972,9606.ENSP00000337825,9606.ENSP00000342681,9606.ENSP00000358490,9606.ENSP00000398655,9606.ENSP00000411355,9606.ENSP00000472929	PLEK,SELL,ZAP70,LCK,CD5,CD2,ITK,PTPRC,VAV1
PMID:31024866	(2019) Two Unique Cases of X-linked SCID: A Diagnostic Challenge in the Era of Newborn Screening.	10	43	1.3	1.08e-05	9606.ENSP00000219150,9606.ENSP00000249071,9606.ENSP00000264972,9606.ENSP00000300692,9606.ENSP00000306157,9606.ENSP00000354394,9606.ENSP00000354566,9606.ENSP00000354782,9606.ENSP00000363318,9606.ENSP00000411355	CORO1A,RAC2,ZAP70,CD3D,IL7R,STAT1,CD3E,CD247,IL2RG,PTPRC
PMID:29731754	(2018) The Emerging Complexity of GammaDeltaT17 Cells.	10	43	1.3	1.08e-05	9606.ENSP00000216223,9606.ENSP00000229402,9606.ENSP00000246657,9606.ENSP00000264972,9606.ENSP00000292301,9606.ENSP00000300692,9606.ENSP00000349967,9606.ENSP00000362795,9606.ENSP00000398655,9606.ENSP00000431445	IL2RB,KLRB1,CCR7,ZAP70,CCR2,CD3D,CCRL2,CXCR3,ITK,CD3G
PMID:27080143	(2016) Bob1 limits cellular frequency of T-follicular helper cells.	10	43	1.3	1.08e-05	9606.ENSP00000229402,9606.ENSP00000246657,9606.ENSP00000264972,9606.ENSP00000286639,9606.ENSP00000286758,9606.ENSP00000306157,9606.ENSP00000337825,9606.ENSP00000349967,9606.ENSP00000362795,9606.ENSP00000411355	KLRB1,CCR7,ZAP70,BATF,CXCL13,IL7R,LCK,CCRL2,CXCR3,PTPRC
PMID:27851913	(2016) Regulatory T Cells Exhibit Distinct Features in Human Breast Cancer.	10	43	1.3	1.08e-05	9606.ENSP00000231009,9606.ENSP00000246657,9606.ENSP00000292301,9606.ENSP00000306157,9606.ENSP00000308815,9606.ENSP00000349967,9606.ENSP00000362795,9606.ENSP00000368538,9606.ENSP00000411355,9606.ENSP00000419085	GZMK,CCR7,CCR2,IL7R,CCL19,CCRL2,CXCR3,TNFRSF4,PTPRC,TIGIT
PMID:28872670	(2018) TCR-pMHC encounter differentially regulates transcriptomes of tissue-resident CD8 T cells.	14	120	1	1.18e-05	9606.ENSP00000216223,9606.ENSP00000267082,9606.ENSP00000286639,9606.ENSP00000286758,9606.ENSP00000292301,9606.ENSP00000306157,9606.ENSP00000308815,9606.ENSP00000342681,9606.ENSP00000349252,9606.ENSP00000354335,9606.ENSP00000357036,9606.ENSP00000362795,9606.ENSP00000411355,9606.ENSP00000419085	IL2RB,ITGB7,BATF,CXCL13,CCR2,IL7R,CCL19,CD5,ITGAL,MPEG1,SLAMF6,CXCR3,PTPRC,TIGIT
PMID:29048384	(2017) The Th17 Lineage: From Barrier Surfaces Homeostasis to Autoimmunity, Cancer, and HIV-1 Pathogenesis.	13	98	1.06	1.18e-05	9606.ENSP00000229402,9606.ENSP00000236147,9606.ENSP00000246657,9606.ENSP00000267082,9606.ENSP00000268638,9606.ENSP00000286639,9606.ENSP00000306157,9606.ENSP00000331614,9606.ENSP00000344544,9606.ENSP00000349967,9606.ENSP00000354394,9606.ENSP00000354901,9606.ENSP00000362795	KLRB1,SELL,CCR7,ITGB7,IRF8,BATF,IL7R,IKZF1,IKZF3,CCRL2,STAT1,CXCL9,CXCR3
PMID:25542002	(2014) ARAP3 functions in hematopoietic stem cells.	9	30	1.41	1.18e-05	9606.ENSP00000234313,9606.ENSP00000306157,9606.ENSP00000306190,9606.ENSP00000337825,9606.ENSP00000342681,9606.ENSP00000354566,9606.ENSP00000411355,9606.ENSP00000472929,9606.ENSP00000484431	PLEK,IL7R,SLAMF1,LCK,CD5,CD3E,PTPRC,VAV1,CD48
PMID:22870198	(2012) Avian resistance to Campylobacter jejuni colonization is associated with an intestinal immunogene expression signature identified by mRNA sequencing.	9	30	1.41	1.18e-05	9606.ENSP00000246657,9606.ENSP00000286758,9606.ENSP00000300692,9606.ENSP00000331172,9606.ENSP00000338010,9606.ENSP00000342681,9606.ENSP00000354566,9606.ENSP00000376544,9606.ENSP00000411355	CCR7,CXCL13,CD3D,CD8B,IL21R,CD5,CD3E,CD79B,PTPRC
PMID:30388456	(2018) Defining T Cell States Associated with Response to Checkpoint Immunotherapy in Melanoma.	12	78	1.12	1.2e-05	9606.ENSP00000246657,9606.ENSP00000263285,9606.ENSP00000286639,9606.ENSP00000286758,9606.ENSP00000305529,9606.ENSP00000306157,9606.ENSP00000331172,9606.ENSP00000354394,9606.ENSP00000354566,9606.ENSP00000411355,9606.ENSP00000419085,9606.ENSP00000469613	CCR7,LY9,BATF,CXCL13,SIRPG,IL7R,CD8B,STAT1,CD3E,PTPRC,TIGIT,FLT3LG
PMID:24959420	(2014) Bioinformatic description of immunotherapy targets for pediatric T-cell leukemia and the impact of normal gene sets used for comparison.	12	78	1.12	1.2e-05	9606.ENSP00000236147,9606.ENSP00000300692,9606.ENSP00000306157,9606.ENSP00000306190,9606.ENSP00000325708,9606.ENSP00000333779,9606.ENSP00000342681,9606.ENSP00000349252,9606.ENSP00000358490,9606.ENSP00000363318,9606.ENSP00000376544,9606.ENSP00000411355	SELL,CD3D,IL7R,SLAMF1,CD37,EVI2B,CD5,ITGAL,CD2,IL2RG,CD79B,PTPRC
PMID:15504237	(2004) Microarray and comparative genomics-based identification of genes and gene regulatory regions of the mouse immune system.	12	79	1.12	1.35e-05	9606.ENSP00000249071,9606.ENSP00000268638,9606.ENSP00000286758,9606.ENSP00000292301,9606.ENSP00000308815,9606.ENSP00000331614,9606.ENSP00000354394,9606.ENSP00000354901,9606.ENSP00000354995,9606.ENSP00000363868,9606.ENSP00000368538,9606.ENSP00000380334	RAC2,IRF8,CXCL13,CCR2,CCL19,IKZF1,STAT1,CXCL9,ABCG1,ABCA1,TNFRSF4,NCF4
PMID:23401587	(2013) The requirement of linker for activation of T cells in the primary and memory responses of CD8 T cells.	9	31	1.4	1.44e-05	9606.ENSP00000216223,9606.ENSP00000236147,9606.ENSP00000246657,9606.ENSP00000264972,9606.ENSP00000306157,9606.ENSP00000337825,9606.ENSP00000354394,9606.ENSP00000362795,9606.ENSP00000411355	IL2RB,SELL,CCR7,ZAP70,IL7R,LCK,STAT1,CXCR3,PTPRC
PMID:32000799	(2020) Whole transcriptional analysis identifies markers of B, T and plasma cell signaling pathways in the mesenteric adipose tissue associated with Crohns disease.	10	45	1.28	1.46e-05	9606.ENSP00000267082,9606.ENSP00000300692,9606.ENSP00000342681,9606.ENSP00000354394,9606.ENSP00000354566,9606.ENSP00000363318,9606.ENSP00000365692,9606.ENSP00000411355,9606.ENSP00000431254,9606.ENSP00000433277	ITGB7,CD3D,CD5,STAT1,CD3E,IL2RG,PIM2,PTPRC,IGLL5,MS4A1
PMID:25546260	(2015) Hematopoietic stemprogenitor cells directly contribute to arteriosclerotic progression via integrin Beta2.	8	20	1.54	1.62e-05	9606.ENSP00000249071,9606.ENSP00000292301,9606.ENSP00000337825,9606.ENSP00000349252,9606.ENSP00000354995,9606.ENSP00000363318,9606.ENSP00000363868,9606.ENSP00000411355	RAC2,CCR2,LCK,ITGAL,ABCG1,IL2RG,ABCA1,PTPRC
PMID:34603338	(2021) A Machine Learning Model to Predict the Triple Negative Breast Cancer Immune Subtype.	7	11	1.74	1.63e-05	9606.ENSP00000216223,9606.ENSP00000300692,9606.ENSP00000337825,9606.ENSP00000354394,9606.ENSP00000354782,9606.ENSP00000363318,9606.ENSP00000431445	IL2RB,CD3D,LCK,STAT1,CD247,IL2RG,CD3G
PMID:30343902	(2018) Protein Barcodes Enable High-Dimensional Single-Cell CRISPR Screens.	12	81	1.11	1.69e-05	9606.ENSP00000216223,9606.ENSP00000236147,9606.ENSP00000246657,9606.ENSP00000262510,9606.ENSP00000264972,9606.ENSP00000306157,9606.ENSP00000354394,9606.ENSP00000354566,9606.ENSP00000363318,9606.ENSP00000368538,9606.ENSP00000411355,9606.ENSP00000419085	IL2RB,SELL,CCR7,NLRC5,ZAP70,IL7R,STAT1,CD3E,IL2RG,TNFRSF4,PTPRC,TIGIT
PMID:28912775	(2017) Shared and Distinct Phenotypes and Functions of Human CD161++ VAlfa7.2+ T Cell Subsets.	10	46	1.27	1.71e-05	9606.ENSP00000229402,9606.ENSP00000231009,9606.ENSP00000236147,9606.ENSP00000246657,9606.ENSP00000292301,9606.ENSP00000306157,9606.ENSP00000337825,9606.ENSP00000349967,9606.ENSP00000362795,9606.ENSP00000411355	KLRB1,GZMK,SELL,CCR7,CCR2,IL7R,LCK,CCRL2,CXCR3,PTPRC
PMID:30613474	(2016) Immune infiltration, glioma stratification, and therapeutic implications.	10	46	1.27	1.71e-05	9606.ENSP00000236147,9606.ENSP00000262262,9606.ENSP00000300692,9606.ENSP00000337825,9606.ENSP00000349252,9606.ENSP00000354566,9606.ENSP00000354782,9606.ENSP00000358490,9606.ENSP00000398655,9606.ENSP00000431445	SELL,CD33,CD3D,LCK,ITGAL,CD3E,CD247,CD2,ITK,CD3G
PMID:25419629	(2015) The TCRs sensitivity to self peptide-MHC dictates the ability of naive CD8(+) T cells to respond to foreign antigens.	9	32	1.38	1.71e-05	9606.ENSP00000216223,9606.ENSP00000236147,9606.ENSP00000306157,9606.ENSP00000342681,9606.ENSP00000362795,9606.ENSP00000363318,9606.ENSP00000398655,9606.ENSP00000411355,9606.ENSP00000469613	IL2RB,SELL,IL7R,CD5,CXCR3,IL2RG,ITK,PTPRC,FLT3LG
PMID:24509509	(2014) Stage-specific control of early B cell development by the transcription factor Ikaros.	13	102	1.04	1.71e-05	9606.ENSP00000268638,9606.ENSP00000292301,9606.ENSP00000306157,9606.ENSP00000331614,9606.ENSP00000335481,9606.ENSP00000342681,9606.ENSP00000344544,9606.ENSP00000357036,9606.ENSP00000358490,9606.ENSP00000376544,9606.ENSP00000411355,9606.ENSP00000469613,9606.ENSP00000472929	IRF8,CCR2,IL7R,IKZF1,EMID1,CD5,IKZF3,SLAMF6,CD2,CD79B,PTPRC,FLT3LG,VAV1
PMID:21457530	(2011) Abnormalities of T cell signaling in systemic lupus erythematosus.	10	46	1.27	1.71e-05	9606.ENSP00000263285,9606.ENSP00000264972,9606.ENSP00000300692,9606.ENSP00000306190,9606.ENSP00000337825,9606.ENSP00000349252,9606.ENSP00000354782,9606.ENSP00000356042,9606.ENSP00000411355,9606.ENSP00000472929	LY9,ZAP70,CD3D,SLAMF1,LCK,ITGAL,CD247,EZR,PTPRC,VAV1
PMID:32183246	(2020) Adoptive Cell Therapy-Harnessing Antigen-Specific T Cells to Target Solid Tumours.	10	47	1.26	1.98e-05	9606.ENSP00000236147,9606.ENSP00000246657,9606.ENSP00000300692,9606.ENSP00000337825,9606.ENSP00000349252,9606.ENSP00000354782,9606.ENSP00000362795,9606.ENSP00000368538,9606.ENSP00000384018,9606.ENSP00000431445	SELL,CCR7,CD3D,LCK,ITGAL,CD247,CXCR3,TNFRSF4,NCOR2,CD3G
PMID:30093532	(2018) B cell adaptor for PI3-kinase (BCAP) modulates CD8+ effector and memory T cell differentiation.	10	47	1.26	1.98e-05	9606.ENSP00000234313,9606.ENSP00000236147,9606.ENSP00000246657,9606.ENSP00000264972,9606.ENSP00000286639,9606.ENSP00000306157,9606.ENSP00000337825,9606.ENSP00000362795,9606.ENSP00000398655,9606.ENSP00000411355	PLEK,SELL,CCR7,ZAP70,BATF,IL7R,LCK,CXCR3,ITK,PTPRC
PMID:32194669	(2020) IRF1 association with tumor immune microenvironment and use as a diagnostic biomarker for colorectal cancer recurrence.	12	83	1.1	2.05e-05	9606.ENSP00000216223,9606.ENSP00000268638,9606.ENSP00000286758,9606.ENSP00000300692,9606.ENSP00000337825,9606.ENSP00000354782,9606.ENSP00000354901,9606.ENSP00000358490,9606.ENSP00000360181,9606.ENSP00000368538,9606.ENSP00000384018,9606.ENSP00000431445	IL2RB,IRF8,CXCL13,CD3D,LCK,CD247,CXCL9,CD2,SH2D1A,TNFRSF4,NCOR2,CD3G
PMID:30814637	(2019) Linking Binary Gene Relationships to Drivers of Renal Cell Carcinoma Reveals Convergent Function in Alternate Tumor Progression Paths.	8	21	1.52	2.05e-05	9606.ENSP00000300692,9606.ENSP00000305529,9606.ENSP00000337825,9606.ENSP00000354566,9606.ENSP00000357036,9606.ENSP00000358490,9606.ENSP00000360181,9606.ENSP00000419085	CD3D,SIRPG,LCK,CD3E,SLAMF6,CD2,SH2D1A,TIGIT
PMID:31544847	(2019) Bispecific T-Cell Redirection versus Chimeric Antigen Receptor (CAR)-T Cells as Approaches to Kill Cancer Cells.	13	104	1.03	2.05e-05	9606.ENSP00000262262,9606.ENSP00000264972,9606.ENSP00000292301,9606.ENSP00000337825,9606.ENSP00000354782,9606.ENSP00000358490,9606.ENSP00000362795,9606.ENSP00000363330,9606.ENSP00000368538,9606.ENSP00000384018,9606.ENSP00000411355,9606.ENSP00000445675,9606.ENSP00000472929	CD33,ZAP70,CCR2,LCK,CD247,CD2,CXCR3,CD52,TNFRSF4,NCOR2,PTPRC,PRAME,VAV1
PMID:29487602	(2018) Clinical Grade Regulatory CD4+ T Cells (Tregs): Moving Toward Cellular-Based Immunomodulatory Therapies.	9	33	1.37	2.05e-05	9606.ENSP00000216223,9606.ENSP00000236147,9606.ENSP00000246657,9606.ENSP00000292301,9606.ENSP00000306157,9606.ENSP00000331614,9606.ENSP00000349967,9606.ENSP00000362795,9606.ENSP00000411355	IL2RB,SELL,CCR7,CCR2,IL7R,IKZF1,CCRL2,CXCR3,PTPRC
PMID:29910823	(2018) Network-Based Predictors of Progression in Head and Neck Squamous Cell Carcinoma.	8	21	1.52	2.05e-05	9606.ENSP00000276420,9606.ENSP00000279227,9606.ENSP00000293373,9606.ENSP00000344871,9606.ENSP00000349359,9606.ENSP00000352833,9606.ENSP00000355991,9606.ENSP00000479580	DOK2,FERMT3,NCKAP1L,MYO1F,SASH3,PTPN22,TRAF3IP3,GIMAP6
PMID:30333036	(2018) The IFN-GammaPD-L1 axis between T cells and tumor microenvironment: hints for glioma anti-PD-1PD-L1 therapy.	9	33	1.37	2.05e-05	9606.ENSP00000246657,9606.ENSP00000262262,9606.ENSP00000300692,9606.ENSP00000331172,9606.ENSP00000349252,9606.ENSP00000354394,9606.ENSP00000354566,9606.ENSP00000358490,9606.ENSP00000431445	CCR7,CD33,CD3D,CD8B,ITGAL,STAT1,CD3E,CD2,CD3G
PMID:27339151	(2016) Insights into the development and regulation of T follicular helper cells.	11	64	1.17	2.05e-05	9606.ENSP00000246657,9606.ENSP00000263285,9606.ENSP00000286639,9606.ENSP00000286758,9606.ENSP00000306157,9606.ENSP00000306190,9606.ENSP00000338010,9606.ENSP00000347948,9606.ENSP00000354394,9606.ENSP00000357036,9606.ENSP00000368538	CCR7,LY9,BATF,CXCL13,IL7R,SLAMF1,IL21R,TNFRSF14,STAT1,SLAMF6,TNFRSF4
PMID:23845084	(2013) Coexpression analysis of large cancer datasets provides insight into the cellular phenotypes of the tumour microenvironment.	13	104	1.03	2.05e-05	9606.ENSP00000216223,9606.ENSP00000246657,9606.ENSP00000264972,9606.ENSP00000292301,9606.ENSP00000308815,9606.ENSP00000337825,9606.ENSP00000354901,9606.ENSP00000358490,9606.ENSP00000362795,9606.ENSP00000363318,9606.ENSP00000365692,9606.ENSP00000398655,9606.ENSP00000472929	IL2RB,CCR7,ZAP70,CCR2,CCL19,LCK,CXCL9,CD2,CXCR3,IL2RG,PIM2,ITK,VAV1
PMID:21949652	(2011) Analysis of behavior and trafficking of dendritic cells within the brain during toxoplasmic encephalitis.	9	33	1.37	2.05e-05	9606.ENSP00000246657,9606.ENSP00000292301,9606.ENSP00000308815,9606.ENSP00000349252,9606.ENSP00000349967,9606.ENSP00000354901,9606.ENSP00000362795,9606.ENSP00000411355,9606.ENSP00000469613	CCR7,CCR2,CCL19,ITGAL,CCRL2,CXCL9,CXCR3,PTPRC,FLT3LG
PMID:15314068	(2004) T cell receptor antagonism interferes with MHC clustering and integrin patterning during immunological synapse formation.	8	21	1.52	2.05e-05	9606.ENSP00000264972,9606.ENSP00000300692,9606.ENSP00000337825,9606.ENSP00000354782,9606.ENSP00000358490,9606.ENSP00000365891,9606.ENSP00000472929,9606.ENSP00000484431	ZAP70,CD3D,LCK,CD247,CD2,WAS,VAV1,CD48
PMID:32185135	(2020) Current Understanding of the Mechanisms Underlying Immune Evasion From PD-1PD-L1 Immune Checkpoint Blockade in Head and Neck Cancer.	10	48	1.25	2.2e-05	9606.ENSP00000231009,9606.ENSP00000300692,9606.ENSP00000331614,9606.ENSP00000354394,9606.ENSP00000354566,9606.ENSP00000354901,9606.ENSP00000358490,9606.ENSP00000362795,9606.ENSP00000363318,9606.ENSP00000419085	GZMK,CD3D,IKZF1,STAT1,CD3E,CXCL9,CD2,CXCR3,IL2RG,TIGIT
PMID:30646574	(2019) Natural Killer Cells and Current Applications of Chimeric Antigen Receptor-Modified NK-92 Cells in Tumor Immunotherapy.	10	48	1.25	2.2e-05	9606.ENSP00000216223,9606.ENSP00000236147,9606.ENSP00000262262,9606.ENSP00000342681,9606.ENSP00000349252,9606.ENSP00000354782,9606.ENSP00000358490,9606.ENSP00000363318,9606.ENSP00000368538,9606.ENSP00000411355	IL2RB,SELL,CD33,CD5,ITGAL,CD247,CD2,IL2RG,TNFRSF4,PTPRC
PMID:31766350	(2019) Targeting STAT3 and STAT5 in Tumor-Associated Immune Cells to Improve Immunotherapy.	11	65	1.16	2.2e-05	9606.ENSP00000236147,9606.ENSP00000246657,9606.ENSP00000292301,9606.ENSP00000294304,9606.ENSP00000306157,9606.ENSP00000331614,9606.ENSP00000338010,9606.ENSP00000354394,9606.ENSP00000362795,9606.ENSP00000363318,9606.ENSP00000368538	SELL,CCR7,CCR2,LRP5,IL7R,IKZF1,IL21R,STAT1,CXCR3,IL2RG,TNFRSF4
PMID:29942301	(2018) Inherited Immunodeficiencies With High Predisposition to Epstein-Barr Virus-Driven Lymphoproliferative Diseases.	10	48	1.25	2.2e-05	9606.ENSP00000219150,9606.ENSP00000249071,9606.ENSP00000263285,9606.ENSP00000264972,9606.ENSP00000306190,9606.ENSP00000357036,9606.ENSP00000360181,9606.ENSP00000365891,9606.ENSP00000398655,9606.ENSP00000484431	CORO1A,RAC2,LY9,ZAP70,SLAMF1,SLAMF6,SH2D1A,WAS,ITK,CD48
PMID:26870040	(2016) Cell Type-Specific Regulation of Immunological Synapse Dynamics by B7 Ligand Recognition.	10	48	1.25	2.2e-05	9606.ENSP00000249071,9606.ENSP00000264972,9606.ENSP00000337825,9606.ENSP00000354782,9606.ENSP00000356042,9606.ENSP00000356828,9606.ENSP00000358490,9606.ENSP00000365891,9606.ENSP00000411355,9606.ENSP00000472929	RAC2,ZAP70,LCK,CD247,EZR,RCSD1,CD2,WAS,PTPRC,VAV1
PMID:25367977	(2014) The immunological synapse.	10	48	1.25	2.2e-05	9606.ENSP00000264972,9606.ENSP00000300692,9606.ENSP00000337825,9606.ENSP00000349252,9606.ENSP00000354782,9606.ENSP00000358490,9606.ENSP00000368538,9606.ENSP00000411355,9606.ENSP00000431445,9606.ENSP00000472929	ZAP70,CD3D,LCK,ITGAL,CD247,CD2,TNFRSF4,PTPRC,CD3G,VAV1
PMID:27258160	(2016) CRISPR-Mediated Triple Knockout of SLAMF1, SLAMF5 and SLAMF6 Supports Positive Signaling Roles in NKT Cell Development.	8	22	1.5	2.53e-05	9606.ENSP00000216223,9606.ENSP00000263285,9606.ENSP00000306190,9606.ENSP00000337825,9606.ENSP00000357036,9606.ENSP00000360181,9606.ENSP00000411355,9606.ENSP00000484431	IL2RB,LY9,SLAMF1,LCK,SLAMF6,SH2D1A,PTPRC,CD48
PMID:23533620	(2013) The human CD8Beta M-4 isoform dominant in effector memory T cells has distinct cytoplasmic motifs that confer unique properties.	8	22	1.5	2.53e-05	9606.ENSP00000264972,9606.ENSP00000300692,9606.ENSP00000331172,9606.ENSP00000337825,9606.ENSP00000354782,9606.ENSP00000366249,9606.ENSP00000376544,9606.ENSP00000431445	ZAP70,CD3D,CD8B,LCK,CD247,UBD,CD79B,CD3G
PMID:31057561	(2019) The Emerging Epigenetic Role of CD8+T Cells in Autoimmune Diseases: A Systematic Review.	12	86	1.08	2.65e-05	9606.ENSP00000216223,9606.ENSP00000229402,9606.ENSP00000246657,9606.ENSP00000264972,9606.ENSP00000300692,9606.ENSP00000329466,9606.ENSP00000337825,9606.ENSP00000354566,9606.ENSP00000354782,9606.ENSP00000362795,9606.ENSP00000384018,9606.ENSP00000431445	IL2RB,KLRB1,CCR7,ZAP70,CD3D,SIRT7,LCK,CD3E,CD247,CXCR3,NCOR2,CD3G
PMID:31341159	(2019) EOMES interacts with RUNX3 and BRG1 to promote innate memory cell formation through epigenetic reprogramming.	11	67	1.15	2.8e-05	9606.ENSP00000236147,9606.ENSP00000286639,9606.ENSP00000292301,9606.ENSP00000306157,9606.ENSP00000331614,9606.ENSP00000342681,9606.ENSP00000344544,9606.ENSP00000358490,9606.ENSP00000362795,9606.ENSP00000398655,9606.ENSP00000411355	SELL,BATF,CCR2,IL7R,IKZF1,CD5,IKZF3,CD2,CXCR3,ITK,PTPRC
PMID:29040326	(2017) Mycobacterium tuberculosis infection modulates adipose tissue biology.	11	67	1.15	2.8e-05	9606.ENSP00000236147,9606.ENSP00000246657,9606.ENSP00000264972,9606.ENSP00000300692,9606.ENSP00000342681,9606.ENSP00000349252,9606.ENSP00000354394,9606.ENSP00000354901,9606.ENSP00000362795,9606.ENSP00000363318,9606.ENSP00000411355	SELL,CCR7,ZAP70,CD3D,CD5,ITGAL,STAT1,CXCL9,CXCR3,IL2RG,PTPRC
PMID:23946894	(2012) T cell Receptor Signal Transduction in T lymphocytes.	11	67	1.15	2.8e-05	9606.ENSP00000236147,9606.ENSP00000246657,9606.ENSP00000249071,9606.ENSP00000264972,9606.ENSP00000300692,9606.ENSP00000337825,9606.ENSP00000352833,9606.ENSP00000354782,9606.ENSP00000398655,9606.ENSP00000411355,9606.ENSP00000472929	SELL,CCR7,RAC2,ZAP70,CD3D,LCK,PTPN22,CD247,ITK,PTPRC,VAV1
PMID:31319592	(2019) RhoA as a Key Regulator of Innate and Adaptive Immunity.	14	132	0.96	2.83e-05	9606.ENSP00000234313,9606.ENSP00000249071,9606.ENSP00000264192,9606.ENSP00000264972,9606.ENSP00000300692,9606.ENSP00000308815,9606.ENSP00000325708,9606.ENSP00000337825,9606.ENSP00000356042,9606.ENSP00000365891,9606.ENSP00000381565,9606.ENSP00000384851,9606.ENSP00000472929,9606.ENSP00000482957	PLEK,RAC2,CYTIP,ZAP70,CD3D,CCL19,CD37,LCK,EZR,WAS,DIAPH1,ESRRA,VAV1,FAM65B
PMID:31293596	(2019) The Role of Adaptor Proteins in the Biology of Natural Killer T (NKT) Cells.	9	35	1.35	2.86e-05	9606.ENSP00000263285,9606.ENSP00000264972,9606.ENSP00000306190,9606.ENSP00000337825,9606.ENSP00000357036,9606.ENSP00000360181,9606.ENSP00000398655,9606.ENSP00000472929,9606.ENSP00000484431	LY9,ZAP70,SLAMF1,LCK,SLAMF6,SH2D1A,ITK,VAV1,CD48
PMID:31715586	(2019) Bioinformatic profiling of prognosis-related genes in the breast cancer immune microenvironment.	9	35	1.35	2.86e-05	9606.ENSP00000158762,9606.ENSP00000309116,9606.ENSP00000324511,9606.ENSP00000337825,9606.ENSP00000354566,9606.ENSP00000354901,9606.ENSP00000362795,9606.ENSP00000384018,9606.ENSP00000443654	ACAP1,PTPN7,SEPT1,LCK,CD3E,CXCL9,CXCR3,NCOR2,TBC1D10C
PMID:30197643	(2018) Control of Germinal Center Responses by T-Follicular Regulatory Cells.	10	50	1.24	2.86e-05	9606.ENSP00000236147,9606.ENSP00000246657,9606.ENSP00000286758,9606.ENSP00000292301,9606.ENSP00000306157,9606.ENSP00000338010,9606.ENSP00000349967,9606.ENSP00000354394,9606.ENSP00000362795,9606.ENSP00000411355	SELL,CCR7,CXCL13,CCR2,IL7R,IL21R,CCRL2,STAT1,CXCR3,PTPRC
PMID:19909352	(2009) Organization of proximal signal initiation at the TCR:CD3 complex.	9	35	1.35	2.86e-05	9606.ENSP00000264972,9606.ENSP00000300692,9606.ENSP00000337825,9606.ENSP00000354394,9606.ENSP00000354782,9606.ENSP00000365891,9606.ENSP00000411355,9606.ENSP00000431445,9606.ENSP00000472929	ZAP70,CD3D,LCK,STAT1,CD247,WAS,PTPRC,CD3G,VAV1
PMID:30218476	(2019) Robust interferon signature and suppressed tissue repair gene expression in synovial tissue from patients with postinfectious, Borrelia burgdorferi-induced Lyme arthritis.	14	133	0.96	3.01e-05	9606.ENSP00000249071,9606.ENSP00000264972,9606.ENSP00000300692,9606.ENSP00000305355,9606.ENSP00000306565,9606.ENSP00000337825,9606.ENSP00000349252,9606.ENSP00000354394,9606.ENSP00000354566,9606.ENSP00000354782,9606.ENSP00000354901,9606.ENSP00000360181,9606.ENSP00000398655,9606.ENSP00000484431	RAC2,ZAP70,CD3D,PRKCB,ISG20,LCK,ITGAL,STAT1,CD3E,CD247,CXCL9,SH2D1A,ITK,CD48
PMID:27087815	(2016) Phenotypic and Functional Characterization of Mesenchymal StemMultipotent Stromal Cells from Decidua Basalis of Human Term Placenta.	14	133	0.96	3.01e-05	9606.ENSP00000216223,9606.ENSP00000236147,9606.ENSP00000246657,9606.ENSP00000286758,9606.ENSP00000292301,9606.ENSP00000306157,9606.ENSP00000308815,9606.ENSP00000349967,9606.ENSP00000354901,9606.ENSP00000356793,9606.ENSP00000362795,9606.ENSP00000363318,9606.ENSP00000384053,9606.ENSP00000411355	IL2RB,SELL,CCR7,CXCL13,CCR2,IL7R,CCL19,CCRL2,CXCL9,XCL2,CXCR3,IL2RG,CSF2RB,PTPRC
PMID:28260995	(2017) Immune Cell Repertoire and Their Mediators in Patients with Acute Myocardial Infarction or Stable Angina Pectoris.	11	68	1.14	3.05e-05	9606.ENSP00000229402,9606.ENSP00000231009,9606.ENSP00000300692,9606.ENSP00000331172,9606.ENSP00000342681,9606.ENSP00000354566,9606.ENSP00000354782,9606.ENSP00000362795,9606.ENSP00000376544,9606.ENSP00000431445,9606.ENSP00000484431	KLRB1,GZMK,CD3D,CD8B,CD5,CD3E,CD247,CXCR3,CD79B,CD3G,CD48
PMID:22393150	(2012) Characterization of Ly108 in the thymus: evidence for distinct properties of a novel form of Ly108.	7	13	1.67	3.05e-05	9606.ENSP00000263285,9606.ENSP00000306190,9606.ENSP00000337825,9606.ENSP00000357036,9606.ENSP00000360181,9606.ENSP00000362795,9606.ENSP00000484431	LY9,SLAMF1,LCK,SLAMF6,SH2D1A,CXCR3,CD48
PMID:31058115	(2019) Combined Immunodeficiency With Late-Onset Progressive Hypogammaglobulinemia and Normal B Cell Count in a Patient With RAG2 Deficiency.	8	23	1.48	3.1e-05	9606.ENSP00000300692,9606.ENSP00000306157,9606.ENSP00000331614,9606.ENSP00000337825,9606.ENSP00000354566,9606.ENSP00000354782,9606.ENSP00000363318,9606.ENSP00000431445	CD3D,IL7R,IKZF1,LCK,CD3E,CD247,IL2RG,CD3G
PMID:32195000	(2020) Advances in targeted therapy for malignant lymphoma.	14	134	0.95	3.2e-05	9606.ENSP00000262510,9606.ENSP00000263967,9606.ENSP00000264972,9606.ENSP00000305355,9606.ENSP00000325708,9606.ENSP00000337825,9606.ENSP00000342681,9606.ENSP00000347948,9606.ENSP00000354394,9606.ENSP00000363330,9606.ENSP00000368538,9606.ENSP00000376544,9606.ENSP00000398655,9606.ENSP00000419085	NLRC5,PIK3CA,ZAP70,PRKCB,CD37,LCK,CD5,TNFRSF14,STAT1,CD52,TNFRSF4,CD79B,ITK,TIGIT
PMID:29568300	(2018) Tailoring Immune Responses toward Autoimmunity: Transcriptional Regulators That Drive the Creation and Collusion of Autoreactive Lymphocytes.	10	51	1.23	3.2e-05	9606.ENSP00000246657,9606.ENSP00000286639,9606.ENSP00000306190,9606.ENSP00000308815,9606.ENSP00000331614,9606.ENSP00000349967,9606.ENSP00000354394,9606.ENSP00000354901,9606.ENSP00000362795,9606.ENSP00000368538	CCR7,BATF,SLAMF1,CCL19,IKZF1,CCRL2,STAT1,CXCL9,CXCR3,TNFRSF4
PMID:30173916	(2018) Memory B Cells Activate Brain-Homing, Autoreactive CD4+ T Cells in Multiple Sclerosis.	10	51	1.23	3.2e-05	9606.ENSP00000246657,9606.ENSP00000264972,9606.ENSP00000286639,9606.ENSP00000337825,9606.ENSP00000349967,9606.ENSP00000354394,9606.ENSP00000354782,9606.ENSP00000358490,9606.ENSP00000362795,9606.ENSP00000411355	CCR7,ZAP70,BATF,LCK,CCRL2,STAT1,CD247,CD2,CXCR3,PTPRC
PMID:28704922	(2017) Transcriptome Differences in Porcine Alveolar Macrophages from Tongcheng and Large White Pigs in Response to Highly Pathogenic Porcine Reproductive and Respiratory Syndrome Virus (PRRSV) Infection.	14	134	0.95	3.2e-05	9606.ENSP00000236147,9606.ENSP00000246657,9606.ENSP00000264972,9606.ENSP00000267082,9606.ENSP00000286758,9606.ENSP00000300692,9606.ENSP00000306157,9606.ENSP00000337825,9606.ENSP00000354566,9606.ENSP00000354782,9606.ENSP00000360181,9606.ENSP00000362795,9606.ENSP00000368538,9606.ENSP00000431445	SELL,CCR7,ZAP70,ITGB7,CXCL13,CD3D,IL7R,LCK,CD3E,CD247,SH2D1A,CXCR3,TNFRSF4,CD3G
PMID:28942732	(2017) Is Graves disease a primary immunodeficiency? New immunological perspectives on an endocrine disease.	10	51	1.23	3.2e-05	9606.ENSP00000264972,9606.ENSP00000300692,9606.ENSP00000337825,9606.ENSP00000352833,9606.ENSP00000354566,9606.ENSP00000354782,9606.ENSP00000362795,9606.ENSP00000363330,9606.ENSP00000365891,9606.ENSP00000431445	ZAP70,CD3D,LCK,PTPN22,CD3E,CD247,CXCR3,CD52,WAS,CD3G
PMID:31511513	(2019) Engineered triple inhibitory receptor resistance improves anti-tumor CAR-T cell performance via CD56.	9	36	1.33	3.27e-05	9606.ENSP00000236147,9606.ENSP00000286639,9606.ENSP00000292301,9606.ENSP00000305355,9606.ENSP00000306157,9606.ENSP00000308815,9606.ENSP00000354782,9606.ENSP00000354901,9606.ENSP00000419085	SELL,BATF,CCR2,PRKCB,IL7R,CCL19,CD247,CXCL9,TIGIT
PMID:10770798	(2000) Developmental switches in chemokine response profiles during B cell differentiation and maturation.	9	36	1.33	3.27e-05	9606.ENSP00000246657,9606.ENSP00000286758,9606.ENSP00000292301,9606.ENSP00000308815,9606.ENSP00000349967,9606.ENSP00000354901,9606.ENSP00000362795,9606.ENSP00000411355,9606.ENSP00000469613	CCR7,CXCL13,CCR2,CCL19,CCRL2,CXCL9,CXCR3,PTPRC,FLT3LG
PMID:31996669	(2020) Chromatin mapping and single-cell immune profiling define the temporal dynamics of ibrutinib response in CLL.	11	69	1.14	3.31e-05	9606.ENSP00000246657,9606.ENSP00000264972,9606.ENSP00000267082,9606.ENSP00000286639,9606.ENSP00000300692,9606.ENSP00000306157,9606.ENSP00000325708,9606.ENSP00000331614,9606.ENSP00000342681,9606.ENSP00000363330,9606.ENSP00000398655	CCR7,ZAP70,ITGB7,BATF,CD3D,IL7R,CD37,IKZF1,CD5,CD52,ITK
PMID:22566853	(2011) Tolerance and lymphoid organ structure and function.	11	69	1.14	3.31e-05	9606.ENSP00000236147,9606.ENSP00000246657,9606.ENSP00000286758,9606.ENSP00000306157,9606.ENSP00000308815,9606.ENSP00000347948,9606.ENSP00000349967,9606.ENSP00000354901,9606.ENSP00000362795,9606.ENSP00000368538,9606.ENSP00000411355	SELL,CCR7,CXCL13,IL7R,CCL19,TNFRSF14,CCRL2,CXCL9,CXCR3,TNFRSF4,PTPRC
PMID:25311810	(2014) Orchestration of pulmonary T cell immunity during Mycobacterium tuberculosis infection: immunity interruptus.	10	52	1.22	3.64e-05	9606.ENSP00000236147,9606.ENSP00000246657,9606.ENSP00000286758,9606.ENSP00000292301,9606.ENSP00000306157,9606.ENSP00000308815,9606.ENSP00000337825,9606.ENSP00000349252,9606.ENSP00000354782,9606.ENSP00000362795	SELL,CCR7,CXCL13,CCR2,IL7R,CCL19,LCK,ITGAL,CD247,CXCR3
PMID:22364281	(2012) PI3K signalling in B- and T-lymphocytes: new developments and therapeutic advances.	12	90	1.06	3.71e-05	9606.ENSP00000234313,9606.ENSP00000236147,9606.ENSP00000246657,9606.ENSP00000263967,9606.ENSP00000286758,9606.ENSP00000305355,9606.ENSP00000349967,9606.ENSP00000358490,9606.ENSP00000363318,9606.ENSP00000368538,9606.ENSP00000376544,9606.ENSP00000472929	PLEK,SELL,CCR7,PIK3CA,CXCL13,PRKCB,CCRL2,CD2,IL2RG,TNFRSF4,CD79B,VAV1
PMID:29161315	(2017) Transcriptome analysis of plasmid-induced genes sheds light on the role of type I IFN as adjuvant in DNA vaccine against infectious salmon anemia virus.	11	70	1.13	3.72e-05	9606.ENSP00000231009,9606.ENSP00000246657,9606.ENSP00000268638,9606.ENSP00000300692,9606.ENSP00000308815,9606.ENSP00000354394,9606.ENSP00000354782,9606.ENSP00000354901,9606.ENSP00000362795,9606.ENSP00000411355,9606.ENSP00000431445	GZMK,CCR7,IRF8,CD3D,CCL19,STAT1,CD247,CXCL9,CXCR3,PTPRC,CD3G
PMID:29302034	(2018) Profiling the lymphoid-resident T cell pool reveals modulation by age and microbiota.	8	24	1.46	3.82e-05	9606.ENSP00000216223,9606.ENSP00000236147,9606.ENSP00000246657,9606.ENSP00000292301,9606.ENSP00000306157,9606.ENSP00000342681,9606.ENSP00000349967,9606.ENSP00000411355	IL2RB,SELL,CCR7,CCR2,IL7R,CD5,CCRL2,PTPRC
PMID:9547330	(1998) T cell receptor (TCR) engagement in apoptosis-defective, but interleukin 2 (IL-2)-producing, T cells results in impaired ZAP70CD3-zeta association.	8	24	1.46	3.82e-05	9606.ENSP00000264972,9606.ENSP00000300692,9606.ENSP00000337825,9606.ENSP00000354782,9606.ENSP00000358490,9606.ENSP00000411355,9606.ENSP00000431445,9606.ENSP00000472929	ZAP70,CD3D,LCK,CD247,CD2,PTPRC,CD3G,VAV1
PMID:32218835	(2020) Gene expression profiling identified TP53MutPIK3CAWild as a potential biomarker for patients with triple-negative breast cancer treated with immune checkpoint inhibitors.	9	37	1.32	3.85e-05	9606.ENSP00000231009,9606.ENSP00000263967,9606.ENSP00000286758,9606.ENSP00000300692,9606.ENSP00000354394,9606.ENSP00000354566,9606.ENSP00000358490,9606.ENSP00000363318,9606.ENSP00000419085	GZMK,PIK3CA,CXCL13,CD3D,STAT1,CD3E,CD2,IL2RG,TIGIT
PMID:25647729	(2015) Mucosal effects of tenofovir 1% gel.	9	37	1.32	3.85e-05	9606.ENSP00000246657,9606.ENSP00000286758,9606.ENSP00000300692,9606.ENSP00000308815,9606.ENSP00000349967,9606.ENSP00000354901,9606.ENSP00000358490,9606.ENSP00000363330,9606.ENSP00000366249	CCR7,CXCL13,CD3D,CCL19,CCRL2,CXCL9,CD2,CD52,UBD
PMID:30503142	(2019) Human Intestinal Allografts Contain Functional Hematopoietic Stem and Progenitor Cells that Are Maintained by a Circulating Pool.	10	53	1.21	4.12e-05	9606.ENSP00000229402,9606.ENSP00000236147,9606.ENSP00000246657,9606.ENSP00000262262,9606.ENSP00000306157,9606.ENSP00000342681,9606.ENSP00000349252,9606.ENSP00000358490,9606.ENSP00000363318,9606.ENSP00000411355	KLRB1,SELL,CCR7,CD33,IL7R,CD5,ITGAL,CD2,IL2RG,PTPRC
PMID:30723095	(2019) Type I interferon induces CXCL13 to support ectopic germinal center formation.	10	53	1.21	4.12e-05	9606.ENSP00000246657,9606.ENSP00000286758,9606.ENSP00000306157,9606.ENSP00000308815,9606.ENSP00000354901,9606.ENSP00000358490,9606.ENSP00000360181,9606.ENSP00000362795,9606.ENSP00000363318,9606.ENSP00000411355	CCR7,CXCL13,IL7R,CCL19,CXCL9,CD2,SH2D1A,CXCR3,IL2RG,PTPRC
PMID:31396241	(2019) From Natural Killer Cell Receptor Discovery to Characterization of Natural Killer Cell Defects in Primary Immunodeficiencies.	11	71	1.13	4.12e-05	9606.ENSP00000236147,9606.ENSP00000246657,9606.ENSP00000249071,9606.ENSP00000256935,9606.ENSP00000263967,9606.ENSP00000354394,9606.ENSP00000354782,9606.ENSP00000357036,9606.ENSP00000360181,9606.ENSP00000433277,9606.ENSP00000484431	SELL,CCR7,RAC2,DOCK2,PIK3CA,STAT1,CD247,SLAMF6,SH2D1A,MS4A1,CD48
PMID:30348985	(2018) Single cell RNA sequencing of human liver reveals distinct intrahepatic macrophage populations.	20	319	0.73	4.12e-05	9606.ENSP00000216223,9606.ENSP00000229402,9606.ENSP00000231009,9606.ENSP00000268638,9606.ENSP00000291744,9606.ENSP00000300692,9606.ENSP00000306157,9606.ENSP00000325708,9606.ENSP00000351141,9606.ENSP00000354566,9606.ENSP00000354782,9606.ENSP00000356793,9606.ENSP00000358490,9606.ENSP00000363330,9606.ENSP00000376544,9606.ENSP00000378053,9606.ENSP00000384018,9606.ENSP00000385036,9606.ENSP00000411355,…	IL2RB,KLRB1,GZMK,IRF8,FCN2,CD3D,IL7R,CD37,WTAP,CD3E,CD247,XCL2,CD2,CD52,CD79B,DNASE1L3,NCOR2,TCL1A,PTPRC,MS4A1
PMID:27401342	(2016) Unique and shared signaling pathways cooperate to regulate the differentiation of human CD4+ T cells into distinct effector subsets.	10	53	1.21	4.12e-05	9606.ENSP00000231009,9606.ENSP00000246657,9606.ENSP00000286639,9606.ENSP00000306157,9606.ENSP00000306190,9606.ENSP00000338010,9606.ENSP00000349967,9606.ENSP00000354394,9606.ENSP00000358490,9606.ENSP00000362795	GZMK,CCR7,BATF,IL7R,SLAMF1,IL21R,CCRL2,STAT1,CD2,CXCR3
PMID:25594465	(2015) Pathophysiology of T follicular helper cells in humans and mice.	10	53	1.21	4.12e-05	9606.ENSP00000246657,9606.ENSP00000268638,9606.ENSP00000286758,9606.ENSP00000306190,9606.ENSP00000349967,9606.ENSP00000352833,9606.ENSP00000360181,9606.ENSP00000362774,9606.ENSP00000362795,9606.ENSP00000368538	CCR7,IRF8,CXCL13,SLAMF1,CCRL2,PTPN22,SH2D1A,RC3H2,CXCR3,TNFRSF4
PMID:21883749	(2011) Genotype, phenotype, and outcomes of nine patients with T-B+NK+ SCID.	7	14	1.63	4.12e-05	9606.ENSP00000300692,9606.ENSP00000306157,9606.ENSP00000354566,9606.ENSP00000354782,9606.ENSP00000358490,9606.ENSP00000363318,9606.ENSP00000411355	CD3D,IL7R,CD3E,CD247,CD2,IL2RG,PTPRC
PMID:31061532	(2019) Defining inflammatory cell states in rheumatoid arthritis joint synovial tissues by integrating single-cell transcriptomics and mass cytometry.	12	92	1.05	4.36e-05	9606.ENSP00000231009,9606.ENSP00000246657,9606.ENSP00000268638,9606.ENSP00000286758,9606.ENSP00000292301,9606.ENSP00000300692,9606.ENSP00000354394,9606.ENSP00000354901,9606.ENSP00000358490,9606.ENSP00000378053,9606.ENSP00000411355,9606.ENSP00000419085	GZMK,CCR7,IRF8,CXCL13,CCR2,CD3D,STAT1,CXCL9,CD2,DNASE1L3,PTPRC,TIGIT
PMID:29729453	(2018) The SLAM family receptors: Potential therapeutic targets for inflammatory and autoimmune diseases.	9	38	1.31	4.48e-05	9606.ENSP00000249071,9606.ENSP00000263285,9606.ENSP00000276420,9606.ENSP00000306190,9606.ENSP00000354782,9606.ENSP00000357036,9606.ENSP00000360181,9606.ENSP00000472929,9606.ENSP00000484431	RAC2,LY9,DOK2,SLAMF1,CD247,SLAMF6,SH2D1A,VAV1,CD48
PMID:27566938	(2016) Distinct Genetic Networks Orchestrate the Emergence of Specific Waves of Fetal and Adult B-1 and B-2 Development.	9	38	1.31	4.48e-05	9606.ENSP00000268638,9606.ENSP00000306157,9606.ENSP00000306190,9606.ENSP00000331614,9606.ENSP00000337825,9606.ENSP00000344544,9606.ENSP00000376544,9606.ENSP00000411355,9606.ENSP00000469613	IRF8,IL7R,SLAMF1,IKZF1,LCK,IKZF3,CD79B,PTPRC,FLT3LG
PMID:30030323	(2018) Human Extrafollicular CD4+ Th Cells Help Memory B Cells Produce Igs.	10	54	1.2	4.62e-05	9606.ENSP00000236147,9606.ENSP00000246657,9606.ENSP00000286758,9606.ENSP00000306157,9606.ENSP00000306190,9606.ENSP00000308815,9606.ENSP00000338010,9606.ENSP00000360181,9606.ENSP00000362795,9606.ENSP00000368538	SELL,CCR7,CXCL13,IL7R,SLAMF1,CCL19,IL21R,SH2D1A,CXCR3,TNFRSF4
PMID:30061879	(2018) Elucidating T Cell Activation-Dependent Mechanisms for Bifurcation of Regulatory and Effector T Cell Differentiation by Multidimensional and Single-Cell Analysis.	10	54	1.2	4.62e-05	9606.ENSP00000216223,9606.ENSP00000236147,9606.ENSP00000246657,9606.ENSP00000286639,9606.ENSP00000292301,9606.ENSP00000306157,9606.ENSP00000342681,9606.ENSP00000354566,9606.ENSP00000368538,9606.ENSP00000411355	IL2RB,SELL,CCR7,BATF,CCR2,IL7R,CD5,CD3E,TNFRSF4,PTPRC
PMID:30449619	(2018) Genome-wide CRISPR Screens in Primary Human T Cells Reveal Key Regulators of Immune Function.	10	54	1.2	4.62e-05	9606.ENSP00000246657,9606.ENSP00000264972,9606.ENSP00000300692,9606.ENSP00000306157,9606.ENSP00000337825,9606.ENSP00000342681,9606.ENSP00000358490,9606.ENSP00000378409,9606.ENSP00000411355,9606.ENSP00000472929	CCR7,ZAP70,CD3D,IL7R,LCK,CD5,CD2,C10orf54,PTPRC,VAV1
PMID:27841348	(2016) CD45-mediated control of TCR tuning in naive and memory CD8+ T cells.	10	54	1.2	4.62e-05	9606.ENSP00000236147,9606.ENSP00000264972,9606.ENSP00000306157,9606.ENSP00000309116,9606.ENSP00000337825,9606.ENSP00000342681,9606.ENSP00000352833,9606.ENSP00000354782,9606.ENSP00000362795,9606.ENSP00000411355	SELL,ZAP70,IL7R,PTPN7,LCK,CD5,PTPN22,CD247,CXCR3,PTPRC
PMID:25926831	(2015) Negative Regulation of Humoral Immunity Due to Interplay between the SLAMF1, SLAMF5, and SLAMF6 Receptors.	8	25	1.44	4.62e-05	9606.ENSP00000263285,9606.ENSP00000306190,9606.ENSP00000342681,9606.ENSP00000354782,9606.ENSP00000357036,9606.ENSP00000360181,9606.ENSP00000411355,9606.ENSP00000484431	LY9,SLAMF1,CD5,CD247,SLAMF6,SH2D1A,PTPRC,CD48
PMID:26163591	(2015) mir-181a-1b-1 Modulates Tolerance through Opposing Activities in Selection and Peripheral T Cell Function.	8	25	1.44	4.62e-05	9606.ENSP00000236147,9606.ENSP00000246657,9606.ENSP00000264972,9606.ENSP00000337825,9606.ENSP00000352833,9606.ENSP00000354566,9606.ENSP00000354782,9606.ENSP00000411355	SELL,CCR7,ZAP70,LCK,PTPN22,CD3E,CD247,PTPRC
PMID:20126642	(2010) Itk derived signals regulate the expression of Th-POK and controls the development of CD4 T cells.	8	25	1.44	4.62e-05	9606.ENSP00000216223,9606.ENSP00000236147,9606.ENSP00000264972,9606.ENSP00000337825,9606.ENSP00000342681,9606.ENSP00000358490,9606.ENSP00000398655,9606.ENSP00000411355	IL2RB,SELL,ZAP70,LCK,CD5,CD2,ITK,PTPRC
PMID:15238603	(2004) Inactivation of c-Cbl reverses neonatal lethality and T cell developmental arrest of SLP-76-deficient mice.	8	25	1.44	4.62e-05	9606.ENSP00000236147,9606.ENSP00000264972,9606.ENSP00000337825,9606.ENSP00000342681,9606.ENSP00000354901,9606.ENSP00000398655,9606.ENSP00000411355,9606.ENSP00000472929	SELL,ZAP70,LCK,CD5,CXCL9,ITK,PTPRC,VAV1
PMID:30546940	(2019) Neoadjuvant sipuleucel-T induces both Th1 activation and immune regulation in localized prostate cancer.	11	73	1.11	4.94e-05	9606.ENSP00000300692,9606.ENSP00000331172,9606.ENSP00000337825,9606.ENSP00000354566,9606.ENSP00000354901,9606.ENSP00000358490,9606.ENSP00000360181,9606.ENSP00000419085,9606.ENSP00000431445,9606.ENSP00000433277,9606.ENSP00000469613	CD3D,CD8B,LCK,CD3E,CXCL9,CD2,SH2D1A,TIGIT,CD3G,MS4A1,FLT3LG
PMID:29167569	(2018) Single-cell analysis reveals the continuum of human lympho-myeloid progenitor cells.	11	73	1.11	4.94e-05	9606.ENSP00000262262,9606.ENSP00000264192,9606.ENSP00000268638,9606.ENSP00000306157,9606.ENSP00000331614,9606.ENSP00000337825,9606.ENSP00000349252,9606.ENSP00000358490,9606.ENSP00000363868,9606.ENSP00000411355,9606.ENSP00000469613	CD33,CYTIP,IRF8,IL7R,IKZF1,LCK,ITGAL,CD2,ABCA1,PTPRC,FLT3LG
PMID:26323406	(2015) RNA-seq Profiles of Immune Related Genes in the Spleen of Necrotic Enteritis-afflicted Chicken Lines.	14	141	0.93	4.94e-05	9606.ENSP00000216223,9606.ENSP00000286758,9606.ENSP00000306157,9606.ENSP00000308815,9606.ENSP00000338010,9606.ENSP00000342681,9606.ENSP00000347948,9606.ENSP00000354566,9606.ENSP00000354782,9606.ENSP00000358490,9606.ENSP00000362795,9606.ENSP00000363318,9606.ENSP00000376544,9606.ENSP00000484431	IL2RB,CXCL13,IL7R,CCL19,IL21R,CD5,TNFRSF14,CD3E,CD247,CD2,CXCR3,IL2RG,CD79B,CD48
PMID:25569146	(2015) Systems level analysis of systemic sclerosis shows a network of immune and profibrotic pathways connected with genetic polymorphisms.	12	94	1.04	5.09e-05	9606.ENSP00000234313,9606.ENSP00000248901,9606.ENSP00000249071,9606.ENSP00000268638,9606.ENSP00000292301,9606.ENSP00000306565,9606.ENSP00000349252,9606.ENSP00000349967,9606.ENSP00000352833,9606.ENSP00000354782,9606.ENSP00000431445,9606.ENSP00000472249	PLEK,CYTH4,RAC2,IRF8,CCR2,ISG20,ITGAL,CCRL2,PTPN22,CD247,CD3G,GMFG
PMID:24329794	(2014) Design and implementation of adoptive therapy with chimeric antigen receptor-modified T cells.	9	39	1.3	5.12e-05	9606.ENSP00000216223,9606.ENSP00000229402,9606.ENSP00000236147,9606.ENSP00000246657,9606.ENSP00000306157,9606.ENSP00000354782,9606.ENSP00000363318,9606.ENSP00000411355,9606.ENSP00000433277	IL2RB,KLRB1,SELL,CCR7,IL7R,CD247,IL2RG,PTPRC,MS4A1
PMID:20622891	(2010) Murine lung eosinophil activation and chemokine production in allergic airway inflammation.	10	55	1.2	5.12e-05	9606.ENSP00000236147,9606.ENSP00000246657,9606.ENSP00000267082,9606.ENSP00000292301,9606.ENSP00000306157,9606.ENSP00000308815,9606.ENSP00000349252,9606.ENSP00000349967,9606.ENSP00000354901,9606.ENSP00000362795	SELL,CCR7,ITGB7,CCR2,IL7R,CCL19,ITGAL,CCRL2,CXCL9,CXCR3
PMID:34461858	(2021) Construction of a ceRNA network of hub genes affecting immune infiltration in ovarian cancer identified by WGCNA.	6	7	1.87	5.2e-05	9606.ENSP00000263285,9606.ENSP00000306190,9606.ENSP00000342681,9606.ENSP00000354901,9606.ENSP00000357036,9606.ENSP00000363318	LY9,SLAMF1,CD5,CXCL9,SLAMF6,IL2RG
PMID:20156973	(2010) Naive tumor-specific CD4(+) T cells differentiated in vivo eradicate established melanoma.	11	74	1.11	5.44e-05	9606.ENSP00000216223,9606.ENSP00000231009,9606.ENSP00000236147,9606.ENSP00000264972,9606.ENSP00000292301,9606.ENSP00000306157,9606.ENSP00000337825,9606.ENSP00000342681,9606.ENSP00000349967,9606.ENSP00000354901,9606.ENSP00000362795	IL2RB,GZMK,SELL,ZAP70,CCR2,IL7R,LCK,CD5,CCRL2,CXCL9,CXCR3
PMID:19007421	(2008) T cells in rheumatoid arthritis.	11	74	1.11	5.44e-05	9606.ENSP00000216223,9606.ENSP00000236147,9606.ENSP00000264972,9606.ENSP00000286758,9606.ENSP00000306157,9606.ENSP00000309116,9606.ENSP00000337825,9606.ENSP00000352833,9606.ENSP00000362795,9606.ENSP00000368538,9606.ENSP00000472929	IL2RB,SELL,ZAP70,CXCL13,IL7R,PTPN7,LCK,PTPN22,CXCR3,TNFRSF4,VAV1
PMID:27888331	(2017) The origin of DCs and capacity for immunologic tolerance in central and peripheral tissues.	13	118	0.98	5.57e-05	9606.ENSP00000236147,9606.ENSP00000246657,9606.ENSP00000268638,9606.ENSP00000292301,9606.ENSP00000306190,9606.ENSP00000308815,9606.ENSP00000349967,9606.ENSP00000354394,9606.ENSP00000354901,9606.ENSP00000358490,9606.ENSP00000362795,9606.ENSP00000363330,9606.ENSP00000469613	SELL,CCR7,IRF8,CCR2,SLAMF1,CCL19,CCRL2,STAT1,CXCL9,CD2,CXCR3,CD52,FLT3LG
PMID:29220366	(2017) The distinct effects of orally administered Lactobacillus rhamnosus GG and Lactococcus lactis subsp. lactis C59 on gene expression in the murine small intestine.	10	56	1.19	5.81e-05	9606.ENSP00000246657,9606.ENSP00000286758,9606.ENSP00000341342,9606.ENSP00000349359,9606.ENSP00000349967,9606.ENSP00000356058,9606.ENSP00000363318,9606.ENSP00000376544,9606.ENSP00000410481,9606.ENSP00000411355	CCR7,CXCL13,KLHL6,SASH3,CCRL2,FAIM3,IL2RG,CD79B,LTB,PTPRC
PMID:22500839	(2012) T cells that promote B-Cell maturation in systemic autoimmunity.	9	40	1.29	6.01e-05	9606.ENSP00000236147,9606.ENSP00000246657,9606.ENSP00000286758,9606.ENSP00000306157,9606.ENSP00000306190,9606.ENSP00000308815,9606.ENSP00000338010,9606.ENSP00000349967,9606.ENSP00000362795	SELL,CCR7,CXCL13,IL7R,SLAMF1,CCL19,IL21R,CCRL2,CXCR3
PMID:20383148	(2010) The transcription factor c-Myb primes CD4+CD8+ immature thymocytes for selection into the iNKT lineage.	9	40	1.29	6.01e-05	9606.ENSP00000236147,9606.ENSP00000263285,9606.ENSP00000306190,9606.ENSP00000337825,9606.ENSP00000354901,9606.ENSP00000357036,9606.ENSP00000398655,9606.ENSP00000411355,9606.ENSP00000484431	SELL,LY9,SLAMF1,LCK,CXCL9,SLAMF6,ITK,PTPRC,CD48
PMID:19917774	(2009) TLR4 signaling augments B lymphocyte migration and overcomes the restriction that limits access to germinal center dark zones.	9	40	1.29	6.01e-05	9606.ENSP00000236147,9606.ENSP00000246657,9606.ENSP00000286758,9606.ENSP00000308815,9606.ENSP00000349252,9606.ENSP00000354566,9606.ENSP00000354901,9606.ENSP00000362795,9606.ENSP00000411355	SELL,CCR7,CXCL13,CCL19,ITGAL,CD3E,CXCL9,CXCR3,PTPRC
PMID:23516982	(2013) Controlling natural killer cell responses: integration of signals for activation and inhibition.	12	96	1.03	6.02e-05	9606.ENSP00000216223,9606.ENSP00000263285,9606.ENSP00000264972,9606.ENSP00000306190,9606.ENSP00000354394,9606.ENSP00000357036,9606.ENSP00000358490,9606.ENSP00000360181,9606.ENSP00000363318,9606.ENSP00000365891,9606.ENSP00000472929,9606.ENSP00000484431	IL2RB,LY9,ZAP70,SLAMF1,STAT1,SLAMF6,CD2,SH2D1A,IL2RG,WAS,VAV1,CD48
PMID:25137043	(2014) Molecular signatures of the evolving immune response in mice following a Bordetella pertussis infection.	13	120	0.97	6.54e-05	9606.ENSP00000249071,9606.ENSP00000267082,9606.ENSP00000268638,9606.ENSP00000286758,9606.ENSP00000305355,9606.ENSP00000308815,9606.ENSP00000349967,9606.ENSP00000354394,9606.ENSP00000354901,9606.ENSP00000362795,9606.ENSP00000398655,9606.ENSP00000469613,9606.ENSP00000472929	RAC2,ITGB7,IRF8,CXCL13,PRKCB,CCL19,CCRL2,STAT1,CXCL9,CXCR3,ITK,FLT3LG,VAV1
PMID:26551552	(2016) Leukocyte Trafficking to the Small Intestine and Colon.	10	57	1.18	6.59e-05	9606.ENSP00000236147,9606.ENSP00000246657,9606.ENSP00000267082,9606.ENSP00000286758,9606.ENSP00000292301,9606.ENSP00000349252,9606.ENSP00000349967,9606.ENSP00000354901,9606.ENSP00000362795,9606.ENSP00000411355	SELL,CCR7,ITGB7,CXCL13,CCR2,ITGAL,CCRL2,CXCL9,CXCR3,PTPRC
PMID:22945919	(2012) Disruption of SIRPAlfa signaling in macrophages eliminates human acute myeloid leukemia stem cells in xenografts.	8	27	1.41	6.92e-05	9606.ENSP00000216223,9606.ENSP00000262262,9606.ENSP00000305529,9606.ENSP00000306157,9606.ENSP00000306190,9606.ENSP00000337825,9606.ENSP00000411355,9606.ENSP00000484431	IL2RB,CD33,SIRPG,IL7R,SLAMF1,LCK,PTPRC,CD48
PMID:20842061	(2010) The impact of ex vivo clinical grade activation protocols on human T-cell phenotype and function for the generation of genetically modified cells for adoptive cell transfer therapy.	8	27	1.41	6.92e-05	9606.ENSP00000236147,9606.ENSP00000246657,9606.ENSP00000264972,9606.ENSP00000286648,9606.ENSP00000306157,9606.ENSP00000337825,9606.ENSP00000358490,9606.ENSP00000411355	SELL,CCR7,ZAP70,DCK,IL7R,LCK,CD2,PTPRC
PMID:18836449	(2008) The actin regulator coronin 1A is mutant in a thymic egress-deficient mouse strain and in a patient with severe combined immunodeficiency.	8	27	1.41	6.92e-05	9606.ENSP00000219150,9606.ENSP00000236147,9606.ENSP00000246657,9606.ENSP00000256935,9606.ENSP00000286758,9606.ENSP00000306157,9606.ENSP00000365891,9606.ENSP00000411355	CORO1A,SELL,CCR7,DOCK2,CXCL13,IL7R,WAS,PTPRC
PMID:30923043	(2019) CD4+ resident memory T cells dominate immunosurveillance and orchestrate local recall responses.	9	41	1.28	6.99e-05	9606.ENSP00000216223,9606.ENSP00000231009,9606.ENSP00000236147,9606.ENSP00000246657,9606.ENSP00000306157,9606.ENSP00000354901,9606.ENSP00000362795,9606.ENSP00000363330,9606.ENSP00000411355	IL2RB,GZMK,SELL,CCR7,IL7R,CXCL9,CXCR3,CD52,PTPRC
PMID:29875261	(2018) The Rho regulator Myosin IXb enables nonlymphoid tissue seeding of protective CD8+ T cells.	9	41	1.28	6.99e-05	9606.ENSP00000236147,9606.ENSP00000246657,9606.ENSP00000286758,9606.ENSP00000306157,9606.ENSP00000308815,9606.ENSP00000362795,9606.ENSP00000411355,9606.ENSP00000469613,9606.ENSP00000482957	SELL,CCR7,CXCL13,IL7R,CCL19,CXCR3,PTPRC,FLT3LG,FAM65B
PMID:30224819	(2018) NK cell receptor NKG2D sets activation threshold for the NCR1 receptor early in NK cell development.	9	41	1.28	6.99e-05	9606.ENSP00000216223,9606.ENSP00000264972,9606.ENSP00000306157,9606.ENSP00000354566,9606.ENSP00000354782,9606.ENSP00000357036,9606.ENSP00000411355,9606.ENSP00000469613,9606.ENSP00000472929	IL2RB,ZAP70,IL7R,CD3E,CD247,SLAMF6,PTPRC,FLT3LG,VAV1
PMID:24115907	(2013) TGF-Beta signalling is required for CD4+ T cell homeostasis but dispensable for regulatory T cell function.	9	41	1.28	6.99e-05	9606.ENSP00000236147,9606.ENSP00000246657,9606.ENSP00000264972,9606.ENSP00000337825,9606.ENSP00000342681,9606.ENSP00000349967,9606.ENSP00000354782,9606.ENSP00000358490,9606.ENSP00000411355	SELL,CCR7,ZAP70,LCK,CD5,CCRL2,CD247,CD2,PTPRC
PMID:24348473	(2013) Therapeutic use of dendritic cells to promote the extranodal priming of anti-tumor immunity.	9	41	1.28	6.99e-05	9606.ENSP00000236147,9606.ENSP00000246657,9606.ENSP00000286758,9606.ENSP00000306157,9606.ENSP00000308815,9606.ENSP00000354901,9606.ENSP00000360181,9606.ENSP00000411355,9606.ENSP00000419085	SELL,CCR7,CXCL13,IL7R,CCL19,CXCL9,SH2D1A,PTPRC,TIGIT
PMID:22763440	(2012) Biophysical mechanism of T-cell receptor triggering in a reconstituted system.	7	16	1.58	7e-05	9606.ENSP00000264972,9606.ENSP00000337825,9606.ENSP00000354782,9606.ENSP00000358490,9606.ENSP00000398655,9606.ENSP00000411355,9606.ENSP00000431445	ZAP70,LCK,CD247,CD2,ITK,PTPRC,CD3G
PMID:22468229	(2012) Functionally Distinct Subpopulations of CpG-Activated Memory B Cells.	12	98	1.02	7.07e-05	9606.ENSP00000246657,9606.ENSP00000268638,9606.ENSP00000306157,9606.ENSP00000331172,9606.ENSP00000342681,9606.ENSP00000349252,9606.ENSP00000349967,9606.ENSP00000357036,9606.ENSP00000358490,9606.ENSP00000385036,9606.ENSP00000411355,9606.ENSP00000433277	CCR7,IRF8,IL7R,CD8B,CD5,ITGAL,CCRL2,SLAMF6,CD2,TCL1A,PTPRC,MS4A1
PMID:22902830	(2012) Molecular definition of the identity and activation of natural killer cells.	12	98	1.02	7.07e-05	9606.ENSP00000075503,9606.ENSP00000231009,9606.ENSP00000236147,9606.ENSP00000264972,9606.ENSP00000276420,9606.ENSP00000292301,9606.ENSP00000337825,9606.ENSP00000342681,9606.ENSP00000354394,9606.ENSP00000354782,9606.ENSP00000398655,9606.ENSP00000411355	STYK1,GZMK,SELL,ZAP70,DOK2,CCR2,LCK,CD5,STAT1,CD247,ITK,PTPRC
PMID:34091115	(2021) Establishment and validation of immune microenvironmental gene signatures for predicting prognosis in patients with head and neck squamous cell carcinoma.	6	8	1.81	8.13e-05	9606.ENSP00000305529,9606.ENSP00000331614,9606.ENSP00000349359,9606.ENSP00000354566,9606.ENSP00000358490,9606.ENSP00000431445	SIRPG,IKZF1,SASH3,CD3E,CD2,CD3G
PMID:32114394	(2020) Single-cell transcriptomics of blood reveals a natural killer cell subset depletion in tuberculosis.	11	78	1.08	8.13e-05	9606.ENSP00000229402,9606.ENSP00000231009,9606.ENSP00000246657,9606.ENSP00000300692,9606.ENSP00000337825,9606.ENSP00000354566,9606.ENSP00000354782,9606.ENSP00000358490,9606.ENSP00000376544,9606.ENSP00000385036,9606.ENSP00000410481	KLRB1,GZMK,CCR7,CD3D,LCK,CD3E,CD247,CD2,CD79B,TCL1A,LTB
PMID:31046777	(2019) Systemic response to rupture of intracranial aneurysms involves expression of specific gene isoforms.	9	42	1.27	8.13e-05	9606.ENSP00000229402,9606.ENSP00000246657,9606.ENSP00000262262,9606.ENSP00000264972,9606.ENSP00000299824,9606.ENSP00000300692,9606.ENSP00000354566,9606.ENSP00000384018,9606.ENSP00000398655	KLRB1,CCR7,CD33,ZAP70,PPP1R16B,CD3D,CD3E,NCOR2,ITK
PMID:25405356	(2014) Global characterization of differential gene expression profiles in mouse VGamma1+ and VGamma4+ GammaDelta T cells.	11	78	1.08	8.13e-05	9606.ENSP00000286639,9606.ENSP00000292301,9606.ENSP00000306157,9606.ENSP00000325708,9606.ENSP00000331614,9606.ENSP00000338010,9606.ENSP00000344544,9606.ENSP00000349252,9606.ENSP00000354394,9606.ENSP00000362795,9606.ENSP00000484431	BATF,CCR2,IL7R,CD37,IKZF1,IL21R,IKZF3,ITGAL,STAT1,CXCR3,CD48
PMID:23928062	(2013) B cell receptor signaling in chronic lymphocytic leukemia.	9	42	1.27	8.13e-05	9606.ENSP00000263967,9606.ENSP00000264972,9606.ENSP00000286758,9606.ENSP00000305355,9606.ENSP00000308815,9606.ENSP00000337825,9606.ENSP00000342681,9606.ENSP00000376544,9606.ENSP00000385036	PIK3CA,ZAP70,CXCL13,PRKCB,CCL19,LCK,CD5,CD79B,TCL1A
PMID:23071622	(2012) Quantitative phosphoproteomics reveals SLP-76 dependent regulation of PAG and Src family kinases in T cells.	9	42	1.27	8.13e-05	9606.ENSP00000264972,9606.ENSP00000276420,9606.ENSP00000300692,9606.ENSP00000337825,9606.ENSP00000342681,9606.ENSP00000357036,9606.ENSP00000398655,9606.ENSP00000411355,9606.ENSP00000472929	ZAP70,DOK2,CD3D,LCK,CD5,SLAMF6,ITK,PTPRC,VAV1
PMID:31781109	(2019) Chronic Immune Activation in Systemic Lupus Erythematosus and the Autoimmune PTPN22 Trp620 Risk Allele Drive the Expansion of FOXP3+ Regulatory T Cells and PD-1 Expression.	8	28	1.39	8.21e-05	9606.ENSP00000216223,9606.ENSP00000229402,9606.ENSP00000306157,9606.ENSP00000331614,9606.ENSP00000344544,9606.ENSP00000352833,9606.ENSP00000358490,9606.ENSP00000419085	IL2RB,KLRB1,IL7R,IKZF1,IKZF3,PTPN22,CD2,TIGIT
PMID:24610013	(2014) B cells in T follicular helper cell development and function: separable roles in delivery of ICOS ligand and antigen.	8	28	1.39	8.21e-05	9606.ENSP00000236147,9606.ENSP00000246657,9606.ENSP00000286758,9606.ENSP00000306190,9606.ENSP00000308815,9606.ENSP00000338010,9606.ENSP00000360181,9606.ENSP00000411355	SELL,CCR7,CXCL13,SLAMF1,CCL19,IL21R,SH2D1A,PTPRC
PMID:23772038	(2013) Hoxa9 and Flt3 signaling synergistically regulate an early checkpoint in lymphopoiesis.	8	28	1.39	8.21e-05	9606.ENSP00000216223,9606.ENSP00000306157,9606.ENSP00000306190,9606.ENSP00000331614,9606.ENSP00000337825,9606.ENSP00000411355,9606.ENSP00000469613,9606.ENSP00000484431	IL2RB,IL7R,SLAMF1,IKZF1,LCK,PTPRC,FLT3LG,CD48
PMID:23827712	(2013) SLAM family markers resolve functionally distinct subpopulations of hematopoietic stem cells and multipotent progenitors.	8	28	1.39	8.21e-05	9606.ENSP00000263285,9606.ENSP00000306190,9606.ENSP00000337825,9606.ENSP00000342681,9606.ENSP00000357036,9606.ENSP00000358490,9606.ENSP00000411355,9606.ENSP00000484431	LY9,SLAMF1,LCK,CD5,SLAMF6,CD2,PTPRC,CD48
PMID:22683125	(2012) The receptor Ly108 functions as a SAP adaptor-dependent on-off switch for T cell help to B cells and NKT cell development.	8	28	1.39	8.21e-05	9606.ENSP00000236147,9606.ENSP00000246657,9606.ENSP00000263285,9606.ENSP00000306190,9606.ENSP00000357036,9606.ENSP00000360181,9606.ENSP00000411355,9606.ENSP00000484431	SELL,CCR7,LY9,SLAMF1,SLAMF6,SH2D1A,PTPRC,CD48
PMID:11514605	(2001) T cell development and T cell responses in mice with mutations affecting tyrosines 292 or 315 of the ZAP-70 protein tyrosine kinase.	8	28	1.39	8.21e-05	9606.ENSP00000264972,9606.ENSP00000300692,9606.ENSP00000337825,9606.ENSP00000342681,9606.ENSP00000354782,9606.ENSP00000411355,9606.ENSP00000431445,9606.ENSP00000472929	ZAP70,CD3D,LCK,CD5,CD247,PTPRC,CD3G,VAV1
PMID:30796181	(2019) The Protein Phosphatase Shp1 Regulates Invariant NKT Cell Effector Differentiation Independently of TCR and Slam Signaling.	9	43	1.26	9.21e-05	9606.ENSP00000246657,9606.ENSP00000263285,9606.ENSP00000306157,9606.ENSP00000306190,9606.ENSP00000342681,9606.ENSP00000357036,9606.ENSP00000360181,9606.ENSP00000411355,9606.ENSP00000469613	CCR7,LY9,IL7R,SLAMF1,CD5,SLAMF6,SH2D1A,PTPRC,FLT3LG
PMID:29984361	(2018) The expansion in lymphoid organs of IL-4+ BATF+ T follicular helper cells is linked to IgG4 class switching in vivo.	9	43	1.26	9.21e-05	9606.ENSP00000216223,9606.ENSP00000236147,9606.ENSP00000246657,9606.ENSP00000286639,9606.ENSP00000292301,9606.ENSP00000306157,9606.ENSP00000338010,9606.ENSP00000349967,9606.ENSP00000362795	IL2RB,SELL,CCR7,BATF,CCR2,IL7R,IL21R,CCRL2,CXCR3
PMID:30354230	(2018) Endothelial Cell-Specific Inactivation of TSPAN12 (Tetraspanin 12) Reveals Pathological Consequences of Barrier Defects in an Otherwise Intact Vasculature.	9	43	1.26	9.21e-05	9606.ENSP00000216223,9606.ENSP00000229402,9606.ENSP00000292301,9606.ENSP00000294304,9606.ENSP00000300692,9606.ENSP00000331172,9606.ENSP00000354566,9606.ENSP00000376544,9606.ENSP00000431445	IL2RB,KLRB1,CCR2,LRP5,CD3D,CD8B,CD3E,CD79B,CD3G
PMID:29203769	(2017) Three distinct developmental pathways for adaptive and two IFN-Gamma-producing GammaDelta T subsets in adult thymus.	9	43	1.26	9.21e-05	9606.ENSP00000216223,9606.ENSP00000236147,9606.ENSP00000246657,9606.ENSP00000292301,9606.ENSP00000306157,9606.ENSP00000306190,9606.ENSP00000342681,9606.ENSP00000349967,9606.ENSP00000419085	IL2RB,SELL,CCR7,CCR2,IL7R,SLAMF1,CD5,CCRL2,TIGIT
PMID:25786176	(2015) Cytomegalovirus infection drives adaptive epigenetic diversification of NK cells with altered signaling and effector function.	10	60	1.16	9.21e-05	9606.ENSP00000216223,9606.ENSP00000229402,9606.ENSP00000236147,9606.ENSP00000264972,9606.ENSP00000300692,9606.ENSP00000349252,9606.ENSP00000354782,9606.ENSP00000357036,9606.ENSP00000358490,9606.ENSP00000431445	IL2RB,KLRB1,SELL,ZAP70,CD3D,ITGAL,CD247,SLAMF6,CD2,CD3G
PMID:24522433	(2014) Dissection of immune gene networks in primary melanoma tumors critical for antitumor surveillance of patients with stage II-III resectable disease.	7	17	1.55	9.21e-05	9606.ENSP00000331172,9606.ENSP00000331614,9606.ENSP00000337825,9606.ENSP00000342681,9606.ENSP00000358490,9606.ENSP00000398655,9606.ENSP00000484431	CD8B,IKZF1,LCK,CD5,CD2,ITK,CD48
PMID:23934177	(2013) Generation of tumor-targeted human T lymphocytes from induced pluripotent stem cells for cancer therapy.	10	60	1.16	9.21e-05	9606.ENSP00000216223,9606.ENSP00000236147,9606.ENSP00000246657,9606.ENSP00000264972,9606.ENSP00000300692,9606.ENSP00000306157,9606.ENSP00000331172,9606.ENSP00000337825,9606.ENSP00000342681,9606.ENSP00000469613	IL2RB,SELL,CCR7,ZAP70,CD3D,IL7R,CD8B,LCK,CD5,FLT3LG
PMID:20146065	(2010) SLAM family receptors and the SLAM-associated protein (SAP) modulate T cell functions.	9	43	1.26	9.21e-05	9606.ENSP00000263285,9606.ENSP00000276420,9606.ENSP00000306190,9606.ENSP00000337825,9606.ENSP00000357036,9606.ENSP00000358490,9606.ENSP00000360181,9606.ENSP00000398655,9606.ENSP00000484431	LY9,DOK2,SLAMF1,LCK,SLAMF6,CD2,SH2D1A,ITK,CD48
PMID:19501588	(2009) Expression of the chemokine binding protein M3 promotes marked changes in the accumulation of specific leukocytes subsets within the intestine.	9	43	1.26	9.21e-05	9606.ENSP00000246657,9606.ENSP00000286758,9606.ENSP00000292301,9606.ENSP00000308815,9606.ENSP00000331172,9606.ENSP00000349967,9606.ENSP00000354901,9606.ENSP00000362795,9606.ENSP00000411355	CCR7,CXCL13,CCR2,CCL19,CD8B,CCRL2,CXCL9,CXCR3,PTPRC
PMID:11714755	(2001) CD8beta endows CD8 with efficient coreceptor function by coupling T cell receptorCD3 to raft-associated CD8p56(lck) complexes.	7	17	1.55	9.21e-05	9606.ENSP00000264972,9606.ENSP00000300692,9606.ENSP00000337825,9606.ENSP00000354782,9606.ENSP00000358490,9606.ENSP00000411355,9606.ENSP00000431445	ZAP70,CD3D,LCK,CD247,CD2,PTPRC,CD3G
PMID:26538397	(2015) FLI1 Levels Impact CXCR3 Expression and Renal Infiltration of T Cells and Renal Glycosphingolipid Metabolism in the MRLlpr Lupus Mouse Strain.	8	29	1.38	9.75e-05	9606.ENSP00000236147,9606.ENSP00000246657,9606.ENSP00000349967,9606.ENSP00000354566,9606.ENSP00000354901,9606.ENSP00000362795,9606.ENSP00000411355,9606.ENSP00000433488	SELL,CCR7,CCRL2,CD3E,CXCL9,CXCR3,PTPRC,FLI1
PMID:25043183	(2014) Single-cell mass cytometry analysis of human tonsil T cell remodeling by varicella zoster virus.	8	29	1.38	9.75e-05	9606.ENSP00000246657,9606.ENSP00000264972,9606.ENSP00000300692,9606.ENSP00000306157,9606.ENSP00000337825,9606.ENSP00000349252,9606.ENSP00000411355,9606.ENSP00000431445	CCR7,ZAP70,CD3D,IL7R,LCK,ITGAL,PTPRC,CD3G
PMID:21887823	(2011) The dynamics of T cells during persistent Staphylococcus aureus infection: from antigen-reactivity to in vivo anergy.	8	29	1.38	9.75e-05	9606.ENSP00000236147,9606.ENSP00000264972,9606.ENSP00000286758,9606.ENSP00000354901,9606.ENSP00000376544,9606.ENSP00000411355,9606.ENSP00000431445,9606.ENSP00000472929	SELL,ZAP70,CXCL13,CXCL9,CD79B,PTPRC,CD3G,VAV1
PMID:31312028	(2019) A pro-inflammatory CD8+ T-cell subset patrols the cervicovaginal tract.	9	44	1.25	0.0001	9606.ENSP00000236147,9606.ENSP00000246657,9606.ENSP00000286758,9606.ENSP00000292301,9606.ENSP00000306157,9606.ENSP00000308815,9606.ENSP00000349967,9606.ENSP00000362795,9606.ENSP00000411355	SELL,CCR7,CXCL13,CCR2,IL7R,CCL19,CCRL2,CXCR3,PTPRC
PMID:28235863	(2017) Normal Thymocyte Egress, T Cell Trafficking, and CD4+ T Cell Homeostasis Require Interactions between RGS Proteins and GAlfai2.	9	44	1.25	0.0001	9606.ENSP00000236147,9606.ENSP00000246657,9606.ENSP00000306157,9606.ENSP00000308815,9606.ENSP00000342681,9606.ENSP00000349252,9606.ENSP00000356042,9606.ENSP00000362795,9606.ENSP00000411355	SELL,CCR7,IL7R,CCL19,CD5,ITGAL,EZR,CXCR3,PTPRC
PMID:27014258	(2016) Action and Traction: Cytoskeletal Control of Receptor Triggering at the Immunological Synapse.	10	61	1.15	0.0001	9606.ENSP00000264972,9606.ENSP00000337825,9606.ENSP00000349252,9606.ENSP00000354782,9606.ENSP00000356042,9606.ENSP00000358490,9606.ENSP00000365891,9606.ENSP00000398655,9606.ENSP00000411355,9606.ENSP00000472929	ZAP70,LCK,ITGAL,CD247,EZR,CD2,WAS,ITK,PTPRC,VAV1
PMID:27038487	(2016) Mechanisms of T cell organotropism.	11	81	1.07	0.0001	9606.ENSP00000236147,9606.ENSP00000246657,9606.ENSP00000256935,9606.ENSP00000264972,9606.ENSP00000286639,9606.ENSP00000286758,9606.ENSP00000292301,9606.ENSP00000308815,9606.ENSP00000349967,9606.ENSP00000362795,9606.ENSP00000368538	SELL,CCR7,DOCK2,ZAP70,BATF,CXCL13,CCR2,CCL19,CCRL2,CXCR3,TNFRSF4
PMID:27553844	(2016) New insights into the heterogeneity of Th17 subsets contributing to HIV-1 persistence during antiretroviral therapy.	11	81	1.07	0.0001	9606.ENSP00000229402,9606.ENSP00000236147,9606.ENSP00000246657,9606.ENSP00000263285,9606.ENSP00000267082,9606.ENSP00000268638,9606.ENSP00000286639,9606.ENSP00000286758,9606.ENSP00000292301,9606.ENSP00000349967,9606.ENSP00000362795	KLRB1,SELL,CCR7,LY9,ITGB7,IRF8,BATF,CXCL13,CCR2,CCRL2,CXCR3
PMID:24130782	(2013) Characterization of a new chronic lymphocytic leukemia cell line for mechanistic in vitro and in vivo studies relevant to disease.	9	44	1.25	0.0001	9606.ENSP00000264972,9606.ENSP00000286758,9606.ENSP00000325708,9606.ENSP00000341342,9606.ENSP00000342681,9606.ENSP00000363330,9606.ENSP00000376544,9606.ENSP00000385036,9606.ENSP00000411355	ZAP70,CXCL13,CD37,KLHL6,CD5,CD52,CD79B,TCL1A,PTPRC
PMID:22500835	(2012) POKZBTB proteins: an emerging family of proteins that regulate lymphoid development and function.	11	81	1.07	0.0001	9606.ENSP00000268638,9606.ENSP00000286758,9606.ENSP00000306157,9606.ENSP00000306190,9606.ENSP00000331172,9606.ENSP00000331614,9606.ENSP00000337825,9606.ENSP00000354394,9606.ENSP00000376544,9606.ENSP00000411355,9606.ENSP00000484431	IRF8,CXCL13,IL7R,SLAMF1,CD8B,IKZF1,LCK,STAT1,CD79B,PTPRC,CD48
PMID:30874350	(2019) T follicular helper cell heterogeneity: Time, space, and function.	10	62	1.14	0.00011	9606.ENSP00000236147,9606.ENSP00000246657,9606.ENSP00000286758,9606.ENSP00000306190,9606.ENSP00000308815,9606.ENSP00000349967,9606.ENSP00000354394,9606.ENSP00000357036,9606.ENSP00000362795,9606.ENSP00000368538	SELL,CCR7,CXCL13,SLAMF1,CCL19,CCRL2,STAT1,SLAMF6,CXCR3,TNFRSF4
PMID:25674089	(2015) Five Layers of Receptor Signaling in GammaDelta T-Cell Differentiation and Activation.	10	62	1.14	0.00011	9606.ENSP00000216223,9606.ENSP00000264972,9606.ENSP00000306157,9606.ENSP00000337825,9606.ENSP00000347948,9606.ENSP00000349967,9606.ENSP00000354782,9606.ENSP00000363318,9606.ENSP00000398655,9606.ENSP00000472929	IL2RB,ZAP70,IL7R,LCK,TNFRSF14,CCRL2,CD247,IL2RG,ITK,VAV1
PMID:24712462	(2014) The importance of regulatory T-cell heterogeneity in maintaining self-tolerance.	10	62	1.14	0.00011	9606.ENSP00000236147,9606.ENSP00000246657,9606.ENSP00000267082,9606.ENSP00000292301,9606.ENSP00000306157,9606.ENSP00000349967,9606.ENSP00000354394,9606.ENSP00000362795,9606.ENSP00000363318,9606.ENSP00000368538	SELL,CCR7,ITGB7,CCR2,IL7R,CCRL2,STAT1,CXCR3,IL2RG,TNFRSF4
PMID:17233909	(2007) Differential role of ICAM ligands in determination of human memory T cell differentiation.	10	62	1.14	0.00011	9606.ENSP00000236147,9606.ENSP00000246657,9606.ENSP00000264972,9606.ENSP00000292301,9606.ENSP00000337825,9606.ENSP00000349252,9606.ENSP00000349967,9606.ENSP00000354394,9606.ENSP00000354901,9606.ENSP00000362795	SELL,CCR7,ZAP70,CCR2,LCK,ITGAL,CCRL2,STAT1,CXCL9,CXCR3
PMID:30804938	(2019) CAR T Cells for Solid Tumors: New Strategies for Finding, Infiltrating, and Surviving in the Tumor Microenvironment.	12	105	0.99	0.00012	9606.ENSP00000236147,9606.ENSP00000246657,9606.ENSP00000286639,9606.ENSP00000292301,9606.ENSP00000306157,9606.ENSP00000308815,9606.ENSP00000354782,9606.ENSP00000354901,9606.ENSP00000362795,9606.ENSP00000368538,9606.ENSP00000384018,9606.ENSP00000419085	SELL,CCR7,BATF,CCR2,IL7R,CCL19,CD247,CXCL9,CXCR3,TNFRSF4,NCOR2,TIGIT
PMID:31097020	(2019) 2B4 costimulatory domain enhancing cytotoxic ability of anti-CD5 chimeric antigen receptor engineered natural killer cells against T cell malignancies.	8	30	1.36	0.00012	9606.ENSP00000262262,9606.ENSP00000306190,9606.ENSP00000342681,9606.ENSP00000354782,9606.ENSP00000368538,9606.ENSP00000411355,9606.ENSP00000472929,9606.ENSP00000484431	CD33,SLAMF1,CD5,CD247,TNFRSF4,PTPRC,VAV1,CD48
PMID:31627866	(2019) Regulation of B cell responses by distinct populations of CD4 T cells.	9	45	1.24	0.00012	9606.ENSP00000246657,9606.ENSP00000286639,9606.ENSP00000286758,9606.ENSP00000306157,9606.ENSP00000306190,9606.ENSP00000338010,9606.ENSP00000349967,9606.ENSP00000362795,9606.ENSP00000368538	CCR7,BATF,CXCL13,IL7R,SLAMF1,IL21R,CCRL2,CXCR3,TNFRSF4
PMID:31719197	(2019) Single-cell transcriptomics reveals expansion of cytotoxic CD4 T cells in supercentenarians.	9	45	1.24	0.00012	9606.ENSP00000229402,9606.ENSP00000236147,9606.ENSP00000246657,9606.ENSP00000300692,9606.ENSP00000306157,9606.ENSP00000331172,9606.ENSP00000349252,9606.ENSP00000384018,9606.ENSP00000433277	KLRB1,SELL,CCR7,CD3D,IL7R,CD8B,ITGAL,NCOR2,MS4A1
PMID:30131370	(2018) Phosphoproteomic analysis of chimeric antigen receptor signaling reveals kinetic and quantitative differences that affect cell function.	9	45	1.24	0.00012	9606.ENSP00000236147,9606.ENSP00000264972,9606.ENSP00000300692,9606.ENSP00000337825,9606.ENSP00000354782,9606.ENSP00000363318,9606.ENSP00000411355,9606.ENSP00000472929,9606.ENSP00000482957	SELL,ZAP70,CD3D,LCK,CD247,IL2RG,PTPRC,VAV1,FAM65B
PMID:30154266	(2018) High-dimensional single cell analysis identifies stem-like cytotoxic CD8+ T cells infiltrating human tumors.	9	45	1.24	0.00012	9606.ENSP00000231009,9606.ENSP00000236147,9606.ENSP00000246657,9606.ENSP00000263285,9606.ENSP00000331172,9606.ENSP00000360181,9606.ENSP00000362795,9606.ENSP00000411355,9606.ENSP00000419085	GZMK,SELL,CCR7,LY9,CD8B,SH2D1A,CXCR3,PTPRC,TIGIT
PMID:28011864	(2017) Combined immunodeficiency and Epstein-Barr virus-induced B cell malignancy in humans with inherited CD70 deficiency.	9	45	1.24	0.00012	9606.ENSP00000219150,9606.ENSP00000246657,9606.ENSP00000306157,9606.ENSP00000306190,9606.ENSP00000342681,9606.ENSP00000357036,9606.ENSP00000358490,9606.ENSP00000360181,9606.ENSP00000398655	CORO1A,CCR7,IL7R,SLAMF1,CD5,SLAMF6,CD2,SH2D1A,ITK
PMID:29302252	(2017) Serosal Cavities Contain Two Populations of Innate-like integrin Alfa4highCD4+ T Cells, Integrin Alfa4Beta1+Alfa6Beta1+Alfa4Beta7- and Alfa4Beta1+Alfa6Beta1-Alfa4Beta7+ Cells.	8	30	1.36	0.00012	9606.ENSP00000216223,9606.ENSP00000236147,9606.ENSP00000246657,9606.ENSP00000267082,9606.ENSP00000306157,9606.ENSP00000306190,9606.ENSP00000349967,9606.ENSP00000362795	IL2RB,SELL,CCR7,ITGB7,IL7R,SLAMF1,CCRL2,CXCR3
PMID:26990948	(2016) Inhibition of G Protein BetaGamma Subunit Signaling Abrogates Nephritis in Lupus-Prone Mice.	8	30	1.36	0.00012	9606.ENSP00000236147,9606.ENSP00000246657,9606.ENSP00000286758,9606.ENSP00000292301,9606.ENSP00000308815,9606.ENSP00000354901,9606.ENSP00000362795,9606.ENSP00000411355	SELL,CCR7,CXCL13,CCR2,CCL19,CXCL9,CXCR3,PTPRC
PMID:25355055	(2015) Molecular mechanisms and functional implications of polarized actin remodeling at the T cell immunological synapse.	11	83	1.06	0.00012	9606.ENSP00000219150,9606.ENSP00000234313,9606.ENSP00000249071,9606.ENSP00000263967,9606.ENSP00000264972,9606.ENSP00000337825,9606.ENSP00000356042,9606.ENSP00000358490,9606.ENSP00000365891,9606.ENSP00000398655,9606.ENSP00000472929	CORO1A,PLEK,RAC2,PIK3CA,ZAP70,LCK,EZR,CD2,WAS,ITK,VAV1
PMID:25862391	(2015) Estrogen receptor alpha signaling promotes Sle1-induced loss of tolerance and immune cell activation and is responsible for sex bias in B6.Sle1 congenic mice.	7	18	1.53	0.00012	9606.ENSP00000236147,9606.ENSP00000306190,9606.ENSP00000357036,9606.ENSP00000358490,9606.ENSP00000368538,9606.ENSP00000411355,9606.ENSP00000484431	SELL,SLAMF1,SLAMF6,CD2,TNFRSF4,PTPRC,CD48
PMID:24621606	(2014) CXCR4-related increase of circulating human lymphoid progenitors after allogeneic hematopoietic stem cell transplantation.	9	45	1.24	0.00012	9606.ENSP00000236147,9606.ENSP00000246657,9606.ENSP00000262262,9606.ENSP00000306157,9606.ENSP00000308815,9606.ENSP00000331172,9606.ENSP00000331614,9606.ENSP00000342681,9606.ENSP00000469613	SELL,CCR7,CD33,IL7R,CCL19,CD8B,IKZF1,CD5,FLT3LG
PMID:25137454	(2014) Insights into the initiation of TCR signaling.	7	18	1.53	0.00012	9606.ENSP00000264972,9606.ENSP00000300692,9606.ENSP00000337825,9606.ENSP00000342681,9606.ENSP00000352833,9606.ENSP00000411355,9606.ENSP00000431445	ZAP70,CD3D,LCK,CD5,PTPN22,PTPRC,CD3G
PMID:23620790	(2013) CBAP functions as a novel component in chemokine-induced ZAP70-mediated T-cell adhesion and migration.	9	45	1.24	0.00012	9606.ENSP00000236147,9606.ENSP00000246657,9606.ENSP00000264972,9606.ENSP00000292301,9606.ENSP00000349967,9606.ENSP00000354566,9606.ENSP00000362795,9606.ENSP00000365891,9606.ENSP00000472929	SELL,CCR7,ZAP70,CCR2,CCRL2,CD3E,CXCR3,WAS,VAV1
PMID:23940724	(2013) Heterologous immunity triggered by a single, latent virus in Mus musculus: combined costimulation- and adhesion- blockade decrease rejection.	8	30	1.36	0.00012	9606.ENSP00000246657,9606.ENSP00000292301,9606.ENSP00000306157,9606.ENSP00000349252,9606.ENSP00000354394,9606.ENSP00000354901,9606.ENSP00000362795,9606.ENSP00000411355	CCR7,CCR2,IL7R,ITGAL,STAT1,CXCL9,CXCR3,PTPRC
PMID:22500808	(2012) Dynamic transformations of genome-wide epigenetic marking and transcriptional control establish T cell identity.	10	63	1.14	0.00012	9606.ENSP00000216223,9606.ENSP00000300692,9606.ENSP00000306157,9606.ENSP00000331614,9606.ENSP00000344544,9606.ENSP00000354566,9606.ENSP00000354782,9606.ENSP00000384053,9606.ENSP00000398655,9606.ENSP00000431445	IL2RB,CD3D,IL7R,IKZF1,IKZF3,CD3E,CD247,CSF2RB,ITK,CD3G
PMID:22549246	(2012) Follicular helper T cells in immunity and systemic autoimmunity.	9	45	1.24	0.00012	9606.ENSP00000236147,9606.ENSP00000246657,9606.ENSP00000286758,9606.ENSP00000306157,9606.ENSP00000306190,9606.ENSP00000308815,9606.ENSP00000338010,9606.ENSP00000349967,9606.ENSP00000362795	SELL,CCR7,CXCL13,IL7R,SLAMF1,CCL19,IL21R,CCRL2,CXCR3
PMID:23152913	(2012) 18Beta-glycyrrhetinic acid delivered orally induces isolated lymphoid follicle maturation at the intestinal mucosa and attenuates rotavirus shedding.	8	30	1.36	0.00012	9606.ENSP00000246657,9606.ENSP00000286758,9606.ENSP00000306157,9606.ENSP00000308815,9606.ENSP00000349967,9606.ENSP00000354566,9606.ENSP00000410481,9606.ENSP00000411355	CCR7,CXCL13,IL7R,CCL19,CCRL2,CD3E,LTB,PTPRC
PMID:20308364	(2010) A novel Rac-dependent checkpoint in B cell development controls entry into the splenic white pulp and cell survival.	9	45	1.24	0.00012	9606.ENSP00000246657,9606.ENSP00000249071,9606.ENSP00000256935,9606.ENSP00000286758,9606.ENSP00000308815,9606.ENSP00000349252,9606.ENSP00000358490,9606.ENSP00000411355,9606.ENSP00000472929	CCR7,RAC2,DOCK2,CXCL13,CCL19,ITGAL,CD2,PTPRC,VAV1
PMID:20674402	(2010) SAP protein-dependent natural killer T-like cells regulate the development of CD8(+) T cells with innate lymphocyte characteristics.	8	30	1.36	0.00012	9606.ENSP00000216223,9606.ENSP00000236147,9606.ENSP00000306190,9606.ENSP00000342681,9606.ENSP00000357036,9606.ENSP00000360181,9606.ENSP00000398655,9606.ENSP00000411355	IL2RB,SELL,SLAMF1,CD5,SLAMF6,SH2D1A,ITK,PTPRC
PMID:20696858	(2010) SHP-1 in T cells limits the production of CD8 effector cells without impacting the formation of long-lived central memory cells.	8	30	1.36	0.00012	9606.ENSP00000236147,9606.ENSP00000264972,9606.ENSP00000306157,9606.ENSP00000337825,9606.ENSP00000342681,9606.ENSP00000354394,9606.ENSP00000354782,9606.ENSP00000472929	SELL,ZAP70,IL7R,LCK,CD5,STAT1,CD247,VAV1
PMID:20969592	(2010) AlfaBeta versus GammaDelta fate choice: counting the T-cell lineages at the branch point.	9	45	1.24	0.00012	9606.ENSP00000306157,9606.ENSP00000306190,9606.ENSP00000331614,9606.ENSP00000337825,9606.ENSP00000342681,9606.ENSP00000354782,9606.ENSP00000398655,9606.ENSP00000469613,9606.ENSP00000472929	IL7R,SLAMF1,IKZF1,LCK,CD5,CD247,ITK,FLT3LG,VAV1
PMID:15024049	(2004) A B cell receptor with two Igalpha cytoplasmic domains supports development of mature but anergic B cells.	8	30	1.36	0.00012	9606.ENSP00000256935,9606.ENSP00000264972,9606.ENSP00000342681,9606.ENSP00000344544,9606.ENSP00000354901,9606.ENSP00000376544,9606.ENSP00000411355,9606.ENSP00000472929	DOCK2,ZAP70,CD5,IKZF3,CXCL9,CD79B,PTPRC,VAV1
PMID:12093871	(2002) Chemokine requirements for B cell entry to lymph nodes and Peyers patches.	7	18	1.53	0.00012	9606.ENSP00000236147,9606.ENSP00000246657,9606.ENSP00000286758,9606.ENSP00000308815,9606.ENSP00000354566,9606.ENSP00000354901,9606.ENSP00000411355	SELL,CCR7,CXCL13,CCL19,CD3E,CXCL9,PTPRC
PMID:11748287	(2001) CC chemokine receptor 7-dependent and -independent pathways for lymphocyte homing: modulation by FTY720.	8	30	1.36	0.00012	9606.ENSP00000236147,9606.ENSP00000246657,9606.ENSP00000308815,9606.ENSP00000349252,9606.ENSP00000349967,9606.ENSP00000354901,9606.ENSP00000362795,9606.ENSP00000411355	SELL,CCR7,CCL19,ITGAL,CCRL2,CXCL9,CXCR3,PTPRC
PMID:30824527	(2019) Structure and function of the immune system in the spleen.	11	84	1.05	0.00013	9606.ENSP00000236147,9606.ENSP00000246657,9606.ENSP00000268638,9606.ENSP00000286758,9606.ENSP00000292301,9606.ENSP00000306157,9606.ENSP00000308815,9606.ENSP00000342681,9606.ENSP00000344544,9606.ENSP00000362795,9606.ENSP00000411355	SELL,CCR7,IRF8,CXCL13,CCR2,IL7R,CCL19,CD5,IKZF3,CXCR3,PTPRC
PMID:30911136	(2019) Distinct phenotype of CD4+ T cells driving celiac disease identified in multiple autoimmune conditions.	8	31	1.35	0.00013	9606.ENSP00000229402,9606.ENSP00000236147,9606.ENSP00000267082,9606.ENSP00000286758,9606.ENSP00000306157,9606.ENSP00000362795,9606.ENSP00000368538,9606.ENSP00000411355	KLRB1,SELL,ITGB7,CXCL13,IL7R,CXCR3,TNFRSF4,PTPRC
PMID:31533030	(2019) Mapping the Lineage Relationship between CXCR5+ and CXCR5- CD4+ T Cells in HIV-Infected Human Lymph Nodes.	9	46	1.23	0.00013	9606.ENSP00000246657,9606.ENSP00000292301,9606.ENSP00000342681,9606.ENSP00000344544,9606.ENSP00000349967,9606.ENSP00000360181,9606.ENSP00000362795,9606.ENSP00000368538,9606.ENSP00000419085	CCR7,CCR2,CD5,IKZF3,CCRL2,SH2D1A,CXCR3,TNFRSF4,TIGIT
PMID:29337666	(2018) Tuning of in vivo cognate B-T cell interactions by Intersectin 2 is required for effective anti-viral B cell immunity.	10	64	1.13	0.00013	9606.ENSP00000234313,9606.ENSP00000236147,9606.ENSP00000249071,9606.ENSP00000342681,9606.ENSP00000357036,9606.ENSP00000360181,9606.ENSP00000365891,9606.ENSP00000376544,9606.ENSP00000411355,9606.ENSP00000472929	PLEK,SELL,RAC2,CD5,SLAMF6,SH2D1A,WAS,CD79B,PTPRC,VAV1
PMID:30524881	(2018) PD-L2 amplification and durable disease stabilization in patient with urothelial carcinoma receiving pembrolizumab.	8	31	1.35	0.00013	9606.ENSP00000292301,9606.ENSP00000300692,9606.ENSP00000331172,9606.ENSP00000347948,9606.ENSP00000354394,9606.ENSP00000354566,9606.ENSP00000378409,9606.ENSP00000431445	CCR2,CD3D,CD8B,TNFRSF14,STAT1,CD3E,C10orf54,CD3G
PMID:27933753	(2017) Mass Cytometry of Follicular Lymphoma Tumors Reveals Intrinsic Heterogeneity in Proteins Including HLA-DR and a Deficit in Nonmalignant Plasmablast and Germinal Center B-Cell Populations.	8	31	1.35	0.00013	9606.ENSP00000236147,9606.ENSP00000246657,9606.ENSP00000262262,9606.ENSP00000349967,9606.ENSP00000362795,9606.ENSP00000376544,9606.ENSP00000411355,9606.ENSP00000431254	SELL,CCR7,CD33,CCRL2,CXCR3,CD79B,PTPRC,IGLL5
PMID:24584088	(2014) Early specification of CD8+ T lymphocyte fates during adaptive immunity revealed by single-cell gene-expression analyses.	8	31	1.35	0.00013	9606.ENSP00000216223,9606.ENSP00000236147,9606.ENSP00000246657,9606.ENSP00000306157,9606.ENSP00000349252,9606.ENSP00000362795,9606.ENSP00000363318,9606.ENSP00000411355	IL2RB,SELL,CCR7,IL7R,ITGAL,CXCR3,IL2RG,PTPRC
PMID:24584090	(2014) The transcription factor BATF operates as an essential differentiation checkpoint in early effector CD8+ T cells.	10	64	1.13	0.00013	9606.ENSP00000216223,9606.ENSP00000236147,9606.ENSP00000286639,9606.ENSP00000300692,9606.ENSP00000306157,9606.ENSP00000354901,9606.ENSP00000362795,9606.ENSP00000363318,9606.ENSP00000368538,9606.ENSP00000411355	IL2RB,SELL,BATF,CD3D,IL7R,CXCL9,CXCR3,IL2RG,TNFRSF4,PTPRC
PMID:23874979	(2013) ERK positive feedback regulates a widespread network of tyrosine phosphorylation sites across canonical T cell signaling and actin cytoskeletal proteins in Jurkat T cells.	8	31	1.35	0.00013	9606.ENSP00000263967,9606.ENSP00000264972,9606.ENSP00000276420,9606.ENSP00000337825,9606.ENSP00000354782,9606.ENSP00000365891,9606.ENSP00000398655,9606.ENSP00000472929	PIK3CA,ZAP70,DOK2,LCK,CD247,WAS,ITK,VAV1
PMID:22201126	(2012) ZBTB1 is a determinant of lymphoid development.	8	31	1.35	0.00013	9606.ENSP00000216223,9606.ENSP00000306157,9606.ENSP00000306190,9606.ENSP00000331614,9606.ENSP00000354901,9606.ENSP00000384018,9606.ENSP00000411355,9606.ENSP00000469613	IL2RB,IL7R,SLAMF1,IKZF1,CXCL9,NCOR2,PTPRC,FLT3LG
PMID:23028902	(2012) Characterization of in vivo Dlg1 deletion on T cell development and function.	9	46	1.23	0.00013	9606.ENSP00000236147,9606.ENSP00000264972,9606.ENSP00000308815,9606.ENSP00000331172,9606.ENSP00000337825,9606.ENSP00000356042,9606.ENSP00000365891,9606.ENSP00000411355,9606.ENSP00000472929	SELL,ZAP70,CCL19,CD8B,LCK,EZR,WAS,PTPRC,VAV1
PMID:21832165	(2011) The actin-bundling protein L-plastin is essential for marginal zone B cell development.	8	31	1.35	0.00013	9606.ENSP00000236147,9606.ENSP00000246657,9606.ENSP00000249071,9606.ENSP00000256935,9606.ENSP00000286758,9606.ENSP00000342681,9606.ENSP00000365891,9606.ENSP00000411355	SELL,CCR7,RAC2,DOCK2,CXCL13,CD5,WAS,PTPRC
PMID:20818394	(2010) Shared dependence on the DNA-binding factor TOX for the development of lymphoid tissue-inducer cell and NK cell lineages.	8	31	1.35	0.00013	9606.ENSP00000216223,9606.ENSP00000286758,9606.ENSP00000306157,9606.ENSP00000331614,9606.ENSP00000337825,9606.ENSP00000354901,9606.ENSP00000411355,9606.ENSP00000469613	IL2RB,CXCL13,IL7R,IKZF1,LCK,CXCL9,PTPRC,FLT3LG
PMID:19132916	(2009) T cell activation.	11	84	1.05	0.00013	9606.ENSP00000234313,9606.ENSP00000264972,9606.ENSP00000337825,9606.ENSP00000342681,9606.ENSP00000354782,9606.ENSP00000356042,9606.ENSP00000358490,9606.ENSP00000365891,9606.ENSP00000368538,9606.ENSP00000411355,9606.ENSP00000472929	PLEK,ZAP70,LCK,CD5,CD247,EZR,CD2,WAS,TNFRSF4,PTPRC,VAV1
PMID:19249972	(2009) Cellular and molecular mechanisms of memory T-cell survival.	10	64	1.13	0.00013	9606.ENSP00000236147,9606.ENSP00000246657,9606.ENSP00000264972,9606.ENSP00000306157,9606.ENSP00000337825,9606.ENSP00000349252,9606.ENSP00000354782,9606.ENSP00000365692,9606.ENSP00000411355,9606.ENSP00000472929	SELL,CCR7,ZAP70,IL7R,LCK,ITGAL,CD247,PIM2,PTPRC,VAV1
PMID:19290923	(2009) Tec kinases regulate T-lymphocyte development and function: new insights into the roles of Itk and RlkTxk.	10	64	1.13	0.00013	9606.ENSP00000216223,9606.ENSP00000234313,9606.ENSP00000264972,9606.ENSP00000337825,9606.ENSP00000342681,9606.ENSP00000356042,9606.ENSP00000357036,9606.ENSP00000360181,9606.ENSP00000365891,9606.ENSP00000472929	IL2RB,PLEK,ZAP70,LCK,CD5,EZR,SLAMF6,SH2D1A,WAS,VAV1
PMID:19422086	(2009) Hepatocyte transplantation-induced liver inflammation is driven by cytokines-chemokines associated with neutrophils and Kupffer cells.	9	46	1.23	0.00013	9606.ENSP00000229402,9606.ENSP00000246657,9606.ENSP00000292301,9606.ENSP00000308815,9606.ENSP00000349967,9606.ENSP00000354901,9606.ENSP00000356793,9606.ENSP00000362795,9606.ENSP00000410481	KLRB1,CCR7,CCR2,CCL19,CCRL2,CXCL9,XCL2,CXCR3,LTB
PMID:16861066	(2006) New insights into the cell biology of the marginal zone of the spleen.	10	64	1.13	0.00013	9606.ENSP00000236147,9606.ENSP00000246657,9606.ENSP00000256935,9606.ENSP00000262262,9606.ENSP00000286758,9606.ENSP00000308815,9606.ENSP00000331614,9606.ENSP00000344544,9606.ENSP00000349252,9606.ENSP00000411355	SELL,CCR7,DOCK2,CD33,CXCL13,CCL19,IKZF1,IKZF3,ITGAL,PTPRC
PMID:31101122	(2019) Identification of three subtypes of triple-negative breast cancer with potential therapeutic implications.	10	65	1.12	0.00014	9606.ENSP00000263967,9606.ENSP00000264972,9606.ENSP00000286758,9606.ENSP00000308815,9606.ENSP00000331172,9606.ENSP00000354394,9606.ENSP00000354901,9606.ENSP00000362795,9606.ENSP00000431445,9606.ENSP00000433277	PIK3CA,ZAP70,CXCL13,CCL19,CD8B,STAT1,CXCL9,CXCR3,CD3G,MS4A1
PMID:30287480	(2018) SOX4 controls invariant NKT cell differentiation by tuning TCR signaling.	9	47	1.22	0.00014	9606.ENSP00000264972,9606.ENSP00000300692,9606.ENSP00000306157,9606.ENSP00000306190,9606.ENSP00000342681,9606.ENSP00000349967,9606.ENSP00000354782,9606.ENSP00000398655,9606.ENSP00000411355	ZAP70,CD3D,IL7R,SLAMF1,CD5,CCRL2,CD247,ITK,PTPRC
PMID:28292312	(2017) Comprehensive discovery of subsample gene expression components by information explanation: therapeutic implications in cancer.	9	47	1.22	0.00014	9606.ENSP00000249071,9606.ENSP00000286639,9606.ENSP00000286758,9606.ENSP00000300692,9606.ENSP00000306565,9606.ENSP00000354394,9606.ENSP00000354901,9606.ENSP00000358490,9606.ENSP00000398655	RAC2,BATF,CXCL13,CD3D,ISG20,STAT1,CXCL9,CD2,ITK
PMID:25990959	(2015) The catalytic activity of the kinase ZAP-70 mediates basal signaling and negative feedback of the T cell receptor pathway.	7	19	1.5	0.00014	9606.ENSP00000264972,9606.ENSP00000276420,9606.ENSP00000337825,9606.ENSP00000352833,9606.ENSP00000398655,9606.ENSP00000411355,9606.ENSP00000472929	ZAP70,DOK2,LCK,PTPN22,ITK,PTPRC,VAV1
PMID:22683123	(2012) Positive and negative signaling through SLAM receptors regulate synapse organization and thresholds of cytolysis.	7	19	1.5	0.00014	9606.ENSP00000263285,9606.ENSP00000306190,9606.ENSP00000337825,9606.ENSP00000357036,9606.ENSP00000360181,9606.ENSP00000472929,9606.ENSP00000484431	LY9,SLAMF1,LCK,SLAMF6,SH2D1A,VAV1,CD48
PMID:22753927	(2012) The origins, function, and regulation of T follicular helper cells.	9	47	1.22	0.00014	9606.ENSP00000246657,9606.ENSP00000263285,9606.ENSP00000286639,9606.ENSP00000286758,9606.ENSP00000306190,9606.ENSP00000338010,9606.ENSP00000357036,9606.ENSP00000360181,9606.ENSP00000368538	CCR7,LY9,BATF,CXCL13,SLAMF1,IL21R,SLAMF6,SH2D1A,TNFRSF4
PMID:20544728	(2010) Bcl11b represses a mature T-cell gene expression program in immature CD4(+)CD8(+) thymocytes.	10	65	1.12	0.00014	9606.ENSP00000236147,9606.ENSP00000246657,9606.ENSP00000264972,9606.ENSP00000267082,9606.ENSP00000306157,9606.ENSP00000337825,9606.ENSP00000342681,9606.ENSP00000344544,9606.ENSP00000362395,9606.ENSP00000411355	SELL,CCR7,ZAP70,ITGB7,IL7R,LCK,CD5,IKZF3,ITM2A,PTPRC
PMID:19752186	(2009) Self-class I MHC molecules support survival of naive CD8 T cells, but depress their functional sensitivity through regulation of CD8 expression levels.	7	19	1.5	0.00014	9606.ENSP00000236147,9606.ENSP00000306157,9606.ENSP00000331172,9606.ENSP00000337825,9606.ENSP00000342681,9606.ENSP00000411355,9606.ENSP00000484431	SELL,IL7R,CD8B,LCK,CD5,PTPRC,CD48
PMID:30692994	(2018) CCR7 Is Recruited to the Immunological Synapse, Acts as Co-stimulatory Molecule and Drives LFA-1 Clustering for Efficient T Cell Adhesion Through ZAP70.	8	32	1.33	0.00015	9606.ENSP00000246657,9606.ENSP00000256935,9606.ENSP00000264972,9606.ENSP00000308815,9606.ENSP00000337825,9606.ENSP00000349252,9606.ENSP00000354782,9606.ENSP00000472929	CCR7,DOCK2,ZAP70,CCL19,LCK,ITGAL,CD247,VAV1
PMID:26863982	(2016) Hoxb5 marks long-term haematopoietic stem cells and reveals a homogenous perivascular niche.	8	32	1.33	0.00015	9606.ENSP00000263285,9606.ENSP00000306157,9606.ENSP00000306190,9606.ENSP00000337825,9606.ENSP00000342681,9606.ENSP00000349252,9606.ENSP00000411355,9606.ENSP00000484431	LY9,IL7R,SLAMF1,LCK,CD5,ITGAL,PTPRC,CD48
PMID:21666689	(2011) The development of inducible bronchus-associated lymphoid tissue depends on IL-17.	8	32	1.33	0.00015	9606.ENSP00000246657,9606.ENSP00000286758,9606.ENSP00000292301,9606.ENSP00000306157,9606.ENSP00000308815,9606.ENSP00000349967,9606.ENSP00000354901,9606.ENSP00000411355	CCR7,CXCL13,CCR2,IL7R,CCL19,CCRL2,CXCL9,PTPRC
PMID:17239257	(2007) Impairment of organ-specific T cell negative selection by diabetes susceptibility genes: genomic analysis by mRNA profiling.	14	161	0.87	0.00015	9606.ENSP00000246657,9606.ENSP00000263285,9606.ENSP00000264192,9606.ENSP00000264972,9606.ENSP00000267082,9606.ENSP00000306157,9606.ENSP00000306190,9606.ENSP00000335481,9606.ENSP00000349252,9606.ENSP00000349967,9606.ENSP00000354394,9606.ENSP00000354782,9606.ENSP00000368538,9606.ENSP00000411355	CCR7,LY9,CYTIP,ZAP70,ITGB7,IL7R,SLAMF1,EMID1,ITGAL,CCRL2,STAT1,CD247,TNFRSF4,PTPRC
PMID:32265666	(2020) Single-Cell Analysis of Neuroinflammatory Responses Following Intracranial Injection of G-Deleted Rabies Viruses.	9	48	1.21	0.00016	9606.ENSP00000246657,9606.ENSP00000268638,9606.ENSP00000292301,9606.ENSP00000331172,9606.ENSP00000354566,9606.ENSP00000354901,9606.ENSP00000410481,9606.ENSP00000411355,9606.ENSP00000431445	CCR7,IRF8,CCR2,CD8B,CD3E,CXCL9,LTB,PTPRC,CD3G
PMID:31334230	(2019) Orchestration of Immunological Synapse Assembly by Vesicular Trafficking.	10	66	1.12	0.00016	9606.ENSP00000246657,9606.ENSP00000264972,9606.ENSP00000300692,9606.ENSP00000337825,9606.ENSP00000342681,9606.ENSP00000354782,9606.ENSP00000365891,9606.ENSP00000411355,9606.ENSP00000431445,9606.ENSP00000472929	CCR7,ZAP70,CD3D,LCK,CD5,CD247,WAS,PTPRC,CD3G,VAV1
PMID:29434353	(2018) Transcription factor Hoxb5 reprograms B cells into functional T lymphocytes.	10	66	1.12	0.00016	9606.ENSP00000306157,9606.ENSP00000306190,9606.ENSP00000331614,9606.ENSP00000337825,9606.ENSP00000342681,9606.ENSP00000358490,9606.ENSP00000411355,9606.ENSP00000469613,9606.ENSP00000472929,9606.ENSP00000484431	IL7R,SLAMF1,IKZF1,LCK,CD5,CD2,PTPRC,FLT3LG,VAV1,CD48
PMID:29703840	(2018) Transcription factor ID2 prevents E proteins from enforcing a naive T lymphocyte gene program during NK cell development.	9	48	1.21	0.00016	9606.ENSP00000216223,9606.ENSP00000231009,9606.ENSP00000246657,9606.ENSP00000286639,9606.ENSP00000300692,9606.ENSP00000306157,9606.ENSP00000362795,9606.ENSP00000411355,9606.ENSP00000431445	IL2RB,GZMK,CCR7,BATF,CD3D,IL7R,CXCR3,PTPRC,CD3G
PMID:28646160	(2017) Loss of GAlfai proteins impairs thymocyte development, disrupts T-cell trafficking, and leads to an expanded population of splenic CD4+PD-1+CXCR5+- T-cells.	9	48	1.21	0.00016	9606.ENSP00000236147,9606.ENSP00000246657,9606.ENSP00000308815,9606.ENSP00000337825,9606.ENSP00000342681,9606.ENSP00000349252,9606.ENSP00000362795,9606.ENSP00000411355,9606.ENSP00000472929	SELL,CCR7,CCL19,LCK,CD5,ITGAL,CXCR3,PTPRC,VAV1
PMID:26459776	(2016) Epigenetic profiling in CD4+ and CD8+ T cells from Graves disease patients reveals changes in genes associated with T cell receptor signaling.	6	10	1.71	0.00016	9606.ENSP00000264972,9606.ENSP00000300692,9606.ENSP00000337825,9606.ENSP00000354566,9606.ENSP00000354782,9606.ENSP00000431445	ZAP70,CD3D,LCK,CD3E,CD247,CD3G
PMID:25998800	(2015) Anti-PD-L1 prolongs survival and triggers T cell but not humoral anti-tumor immune responses in a human MUC1-expressing preclinical ovarian cancer model.	9	48	1.21	0.00016	9606.ENSP00000216223,9606.ENSP00000246657,9606.ENSP00000300692,9606.ENSP00000337825,9606.ENSP00000342681,9606.ENSP00000354394,9606.ENSP00000354782,9606.ENSP00000358490,9606.ENSP00000360181	IL2RB,CCR7,CD3D,LCK,CD5,STAT1,CD247,CD2,SH2D1A
PMID:26232433	(2015) B Lymphocyte-Specific Loss of Ric-8A Results in a GAlfa Protein Deficit and Severe Humoral Immunodeficiency.	9	48	1.21	0.00016	9606.ENSP00000236147,9606.ENSP00000246657,9606.ENSP00000286758,9606.ENSP00000308815,9606.ENSP00000342681,9606.ENSP00000349252,9606.ENSP00000354566,9606.ENSP00000411355,9606.ENSP00000472929	SELL,CCR7,CXCL13,CCL19,CD5,ITGAL,CD3E,PTPRC,VAV1
PMID:26342103	(2015) Control of Regulatory T Cell Migration, Function, and Homeostasis.	9	48	1.21	0.00016	9606.ENSP00000236147,9606.ENSP00000246657,9606.ENSP00000286639,9606.ENSP00000292301,9606.ENSP00000306157,9606.ENSP00000308815,9606.ENSP00000349967,9606.ENSP00000354901,9606.ENSP00000362795	SELL,CCR7,BATF,CCR2,IL7R,CCL19,CCRL2,CXCL9,CXCR3
PMID:22473956	(2012) Essential role of EBF1 in the generation and function of distinct mature B cell types.	10	66	1.12	0.00016	9606.ENSP00000249071,9606.ENSP00000306157,9606.ENSP00000306190,9606.ENSP00000331614,9606.ENSP00000337825,9606.ENSP00000342681,9606.ENSP00000358490,9606.ENSP00000376544,9606.ENSP00000411355,9606.ENSP00000472929	RAC2,IL7R,SLAMF1,IKZF1,LCK,CD5,CD2,CD79B,PTPRC,VAV1
PMID:21339326	(2011) The autophagy protein Atg7 is essential for hematopoietic stem cell maintenance.	9	48	1.21	0.00016	9606.ENSP00000216223,9606.ENSP00000306157,9606.ENSP00000306190,9606.ENSP00000337825,9606.ENSP00000342681,9606.ENSP00000354566,9606.ENSP00000411355,9606.ENSP00000472929,9606.ENSP00000484431	IL2RB,IL7R,SLAMF1,LCK,CD5,CD3E,PTPRC,VAV1,CD48
PMID:21912642	(2011) Thymoquinone inhibits the CXCL12-induced chemotaxis of multiple myeloma cells and increases their susceptibility to Fas-mediated apoptosis.	9	48	1.21	0.00016	9606.ENSP00000236147,9606.ENSP00000246657,9606.ENSP00000292301,9606.ENSP00000342681,9606.ENSP00000349252,9606.ENSP00000349967,9606.ENSP00000354901,9606.ENSP00000362795,9606.ENSP00000411355	SELL,CCR7,CCR2,CD5,ITGAL,CCRL2,CXCL9,CXCR3,PTPRC
PMID:21914188	(2011) Phenotype, effector function, and tissue localization of PD-1-expressing human follicular helper T cell subsets.	9	48	1.21	0.00016	9606.ENSP00000236147,9606.ENSP00000246657,9606.ENSP00000267082,9606.ENSP00000286639,9606.ENSP00000286758,9606.ENSP00000306157,9606.ENSP00000308815,9606.ENSP00000338010,9606.ENSP00000368538	SELL,CCR7,ITGB7,BATF,CXCL13,IL7R,CCL19,IL21R,TNFRSF4
PMID:19909357	(2009) Regulation of lymphocyte development and activation by the LAT family of adapter proteins.	9	48	1.21	0.00016	9606.ENSP00000234313,9606.ENSP00000236147,9606.ENSP00000264972,9606.ENSP00000276420,9606.ENSP00000337825,9606.ENSP00000342681,9606.ENSP00000354782,9606.ENSP00000411355,9606.ENSP00000472929	PLEK,SELL,ZAP70,DOK2,LCK,CD5,CD247,PTPRC,VAV1
PMID:30626155	(2019) Exploiting NK Cell Surveillance Pathways for Cancer Therapy.	10	67	1.11	0.00017	9606.ENSP00000262262,9606.ENSP00000263285,9606.ENSP00000306190,9606.ENSP00000337825,9606.ENSP00000354782,9606.ENSP00000357036,9606.ENSP00000360181,9606.ENSP00000385036,9606.ENSP00000419085,9606.ENSP00000484431	CD33,LY9,SLAMF1,LCK,CD247,SLAMF6,SH2D1A,TCL1A,TIGIT,CD48
PMID:29024803	(2018) Graft-Derived Reconstitution of Mucosal-Associated Invariant T Cells after Allogeneic Hematopoietic Cell Transplantation.	7	20	1.48	0.00017	9606.ENSP00000229402,9606.ENSP00000236147,9606.ENSP00000262262,9606.ENSP00000264972,9606.ENSP00000337825,9606.ENSP00000354782,9606.ENSP00000411355	KLRB1,SELL,CD33,ZAP70,LCK,CD247,PTPRC
PMID:28827576	(2017) Arp23 complex controls T cell homeostasis by maintaining surface TCR levels via regulating TCR+ endosome trafficking.	8	33	1.32	0.00017	9606.ENSP00000236147,9606.ENSP00000306157,9606.ENSP00000337825,9606.ENSP00000342681,9606.ENSP00000354566,9606.ENSP00000354782,9606.ENSP00000411355,9606.ENSP00000472929	SELL,IL7R,LCK,CD5,CD3E,CD247,PTPRC,VAV1
PMID:29170669	(2017) Introducing Membrane Charge and Membrane Potential to T Cell Signaling.	7	20	1.48	0.00017	9606.ENSP00000256935,9606.ENSP00000264972,9606.ENSP00000300692,9606.ENSP00000337825,9606.ENSP00000354782,9606.ENSP00000411355,9606.ENSP00000431445	DOCK2,ZAP70,CD3D,LCK,CD247,PTPRC,CD3G
PMID:25092893	(2014) Zap70 is essential for long-term survival of naive CD8 T cells.	7	20	1.48	0.00017	9606.ENSP00000264972,9606.ENSP00000306157,9606.ENSP00000337825,9606.ENSP00000342681,9606.ENSP00000358490,9606.ENSP00000411355,9606.ENSP00000472929	ZAP70,IL7R,LCK,CD5,CD2,PTPRC,VAV1
PMID:25233378	(2014) Prep1 (pKnox1) regulates mouse embryonic HSC cycling and self-renewal affecting the Stat1-Sca1 IFN-dependent pathway.	8	33	1.32	0.00017	9606.ENSP00000268638,9606.ENSP00000306157,9606.ENSP00000306190,9606.ENSP00000337825,9606.ENSP00000354394,9606.ENSP00000354566,9606.ENSP00000411355,9606.ENSP00000484431	IRF8,IL7R,SLAMF1,LCK,STAT1,CD3E,PTPRC,CD48
PMID:23225888	(2013) Cutting edge: Ly9 (CD229), a SLAM family receptor, negatively regulates the development of thymic innate memory-like CD8+ T and invariant NKT cells.	7	20	1.48	0.00017	9606.ENSP00000216223,9606.ENSP00000263285,9606.ENSP00000306190,9606.ENSP00000357036,9606.ENSP00000360181,9606.ENSP00000362795,9606.ENSP00000398655	IL2RB,LY9,SLAMF1,SLAMF6,SH2D1A,CXCR3,ITK
PMID:24069021	(2013) Role of inositol poly-phosphatases and their targets in T cell biology.	10	67	1.11	0.00017	9606.ENSP00000234313,9606.ENSP00000236147,9606.ENSP00000263967,9606.ENSP00000264972,9606.ENSP00000276420,9606.ENSP00000306157,9606.ENSP00000356042,9606.ENSP00000368538,9606.ENSP00000398655,9606.ENSP00000472929	PLEK,SELL,PIK3CA,ZAP70,DOK2,IL7R,EZR,TNFRSF4,ITK,VAV1
PMID:21470697	(2011) CXCL10 expressing hematopoietic-derived cells are requisite in defense against HSV-1 infection in the nervous system of CXCL10 deficient mice.	7	20	1.48	0.00017	9606.ENSP00000246657,9606.ENSP00000286758,9606.ENSP00000292301,9606.ENSP00000308815,9606.ENSP00000354901,9606.ENSP00000362795,9606.ENSP00000411355	CCR7,CXCL13,CCR2,CCL19,CXCL9,CXCR3,PTPRC
PMID:20192994	(2010) IRF4 and its regulators: evolving insights into the pathogenesis of inflammatory arthritis?	10	67	1.11	0.00017	9606.ENSP00000234313,9606.ENSP00000249071,9606.ENSP00000264972,9606.ENSP00000268638,9606.ENSP00000286639,9606.ENSP00000337825,9606.ENSP00000338010,9606.ENSP00000354394,9606.ENSP00000363318,9606.ENSP00000472929	PLEK,RAC2,ZAP70,IRF8,BATF,LCK,IL21R,STAT1,IL2RG,VAV1
PMID:17325199	(2007) A central role for DOCK2 during interstitial lymphocyte motility and sphingosine-1-phosphate-mediated egress.	7	20	1.48	0.00017	9606.ENSP00000234313,9606.ENSP00000236147,9606.ENSP00000246657,9606.ENSP00000256935,9606.ENSP00000286758,9606.ENSP00000308815,9606.ENSP00000411355	PLEK,SELL,CCR7,DOCK2,CXCL13,CCL19,PTPRC
PMID:10544204	(1999) Antigen receptor-induced activation and cytoskeletal rearrangement are impaired in Wiskott-Aldrich syndrome protein-deficient lymphocytes.	8	33	1.32	0.00017	9606.ENSP00000234313,9606.ENSP00000263285,9606.ENSP00000264972,9606.ENSP00000337825,9606.ENSP00000342681,9606.ENSP00000365891,9606.ENSP00000411355,9606.ENSP00000472929	PLEK,LY9,ZAP70,LCK,CD5,WAS,PTPRC,VAV1
PMID:31189114	(2019) Quantitative Interactomics in Primary T Cells Provides a Rationale for Concomitant PD-1 and BTLA Coinhibitor Blockade in Cancer Immunotherapy.	9	49	1.2	0.00018	9606.ENSP00000248437,9606.ENSP00000264972,9606.ENSP00000279227,9606.ENSP00000306190,9606.ENSP00000337825,9606.ENSP00000347948,9606.ENSP00000360181,9606.ENSP00000411355,9606.ENSP00000472929	TUBA4A,ZAP70,FERMT3,SLAMF1,LCK,TNFRSF14,SH2D1A,PTPRC,VAV1
PMID:30666254	(2018) PI3K Orchestrates T Follicular Helper Cell Differentiation in a Context Dependent Manner: Implications for Autoimmunity.	9	49	1.2	0.00018	9606.ENSP00000234313,9606.ENSP00000246657,9606.ENSP00000263967,9606.ENSP00000286639,9606.ENSP00000306190,9606.ENSP00000338010,9606.ENSP00000362795,9606.ENSP00000368538,9606.ENSP00000411355	PLEK,CCR7,PIK3CA,BATF,SLAMF1,IL21R,CXCR3,TNFRSF4,PTPRC
PMID:28133804	(2017) Immunologic characteristics of HIV-infected individuals who make broadly neutralizing antibodies.	9	49	1.2	0.00018	9606.ENSP00000216223,9606.ENSP00000246657,9606.ENSP00000286639,9606.ENSP00000286758,9606.ENSP00000306157,9606.ENSP00000306190,9606.ENSP00000349967,9606.ENSP00000357036,9606.ENSP00000362795	IL2RB,CCR7,BATF,CXCL13,IL7R,SLAMF1,CCRL2,SLAMF6,CXCR3
PMID:23170196	(2012) Novel Agents and Emerging Strategies for Targeting the B-Cell Receptor Pathway in CLL.	9	49	1.2	0.00018	9606.ENSP00000263967,9606.ENSP00000264972,9606.ENSP00000286758,9606.ENSP00000305355,9606.ENSP00000337825,9606.ENSP00000342681,9606.ENSP00000352833,9606.ENSP00000376544,9606.ENSP00000385036	PIK3CA,ZAP70,CXCL13,PRKCB,LCK,CD5,PTPN22,CD79B,TCL1A
PMID:31796951	(2020) Human Immunodeficiency Virus (HIV)-Infected CCR6+ Rectal CD4+ T Cells and HIV Persistence On Antiretroviral Therapy.	7	21	1.46	0.00021	9606.ENSP00000246657,9606.ENSP00000286758,9606.ENSP00000308815,9606.ENSP00000349967,9606.ENSP00000354901,9606.ENSP00000362795,9606.ENSP00000411355	CCR7,CXCL13,CCL19,CCRL2,CXCL9,CXCR3,PTPRC
PMID:32240954	(2020) Homeostatic Cytokines Drive Epigenetic Reprogramming of Activated T Cells into a Naive-Memory Phenotype.	9	50	1.19	0.00021	9606.ENSP00000216223,9606.ENSP00000236147,9606.ENSP00000246657,9606.ENSP00000267082,9606.ENSP00000286639,9606.ENSP00000306157,9606.ENSP00000337825,9606.ENSP00000354394,9606.ENSP00000362795	IL2RB,SELL,CCR7,ITGB7,BATF,IL7R,LCK,STAT1,CXCR3
PMID:33628209	(2020) Clinical, Immunological, and Molecular Features of Severe Combined Immune Deficiency: A Multi-Institutional Experience From India.	7	21	1.46	0.00021	9606.ENSP00000219150,9606.ENSP00000256935,9606.ENSP00000264972,9606.ENSP00000300692,9606.ENSP00000306157,9606.ENSP00000354566,9606.ENSP00000363318	CORO1A,DOCK2,ZAP70,CD3D,IL7R,CD3E,IL2RG
PMID:31343413	(2019) Profiling of mRNA of interstitial fibrosis and tubular atrophy with subclinical inflammation in recipients after kidney transplantation.	7	21	1.46	0.00021	9606.ENSP00000231009,9606.ENSP00000264192,9606.ENSP00000268638,9606.ENSP00000306157,9606.ENSP00000333779,9606.ENSP00000358490,9606.ENSP00000363330	GZMK,CYTIP,IRF8,IL7R,EVI2B,CD2,CD52
PMID:31527834	(2019) PTPN2 regulates the generation of exhausted CD8+ T cell subpopulations and restrains tumor immunity.	9	50	1.19	0.00021	9606.ENSP00000231009,9606.ENSP00000236147,9606.ENSP00000306157,9606.ENSP00000337825,9606.ENSP00000342681,9606.ENSP00000354394,9606.ENSP00000357036,9606.ENSP00000378326,9606.ENSP00000411355	GZMK,SELL,IL7R,LCK,CD5,STAT1,SLAMF6,ZP3,PTPRC
PMID:29942318	(2018) Mucosal-Associated Invariant T Cells in Autoimmune Diseases.	9	50	1.19	0.00021	9606.ENSP00000216223,9606.ENSP00000229402,9606.ENSP00000236147,9606.ENSP00000246657,9606.ENSP00000306157,9606.ENSP00000342681,9606.ENSP00000349252,9606.ENSP00000349967,9606.ENSP00000362795	IL2RB,KLRB1,SELL,CCR7,IL7R,CD5,ITGAL,CCRL2,CXCR3
PMID:30012849	(2018) 2B4 Mediates Inhibition of CD8+ T Cell Responses via Attenuation of Glycolysis and Cell Division.	8	34	1.31	0.00021	9606.ENSP00000236147,9606.ENSP00000306157,9606.ENSP00000306190,9606.ENSP00000362795,9606.ENSP00000384851,9606.ENSP00000411355,9606.ENSP00000419085,9606.ENSP00000484431	SELL,IL7R,SLAMF1,CXCR3,ESRRA,PTPRC,TIGIT,CD48
PMID:30090102	(2018) Immunophenotype and Transcriptome Profile of Patients With Multiple Sclerosis Treated With Fingolimod: Setting Up a Model for Prediction of Response in a 2-Year Translational Study.	11	90	1.02	0.00021	9606.ENSP00000216223,9606.ENSP00000236147,9606.ENSP00000246657,9606.ENSP00000286758,9606.ENSP00000292301,9606.ENSP00000342681,9606.ENSP00000349967,9606.ENSP00000354901,9606.ENSP00000358490,9606.ENSP00000382731,9606.ENSP00000411355	IL2RB,SELL,CCR7,CXCL13,CCR2,CD5,CCRL2,CXCL9,CD2,CECR1,PTPRC
PMID:30294968	(2018) Thinking differently about ILCs-Not just tissue resident and not just the same as CD4+ T-cell effectors.	10	69	1.1	0.00021	9606.ENSP00000246657,9606.ENSP00000286758,9606.ENSP00000292301,9606.ENSP00000306157,9606.ENSP00000308815,9606.ENSP00000331614,9606.ENSP00000349967,9606.ENSP00000362795,9606.ENSP00000411355,9606.ENSP00000419085	CCR7,CXCL13,CCR2,IL7R,CCL19,IKZF1,CCRL2,CXCR3,PTPRC,TIGIT
PMID:30356797	(2018) Biophysical Characterization of CD6-TCRCD3 Interplay in T Cells.	7	21	1.46	0.00021	9606.ENSP00000264972,9606.ENSP00000337825,9606.ENSP00000342681,9606.ENSP00000358490,9606.ENSP00000365891,9606.ENSP00000398655,9606.ENSP00000411355	ZAP70,LCK,CD5,CD2,WAS,ITK,PTPRC
PMID:29144460	(2017) Inflammation-induced IgA+ cells dismantle anti-liver cancer immunity.	9	50	1.19	0.00021	9606.ENSP00000236147,9606.ENSP00000286758,9606.ENSP00000308815,9606.ENSP00000342681,9606.ENSP00000354901,9606.ENSP00000362795,9606.ENSP00000378408,9606.ENSP00000410481,9606.ENSP00000411355	SELL,CXCL13,CCL19,CD5,CXCL9,CXCR3,GPT,LTB,PTPRC
PMID:27183584	(2016) Decreased SAP Expression in T Cells from Patients with Systemic Lupus Erythematosus Contributes to Early Signaling Abnormalities and Reduced IL-2 Production.	7	21	1.46	0.00021	9606.ENSP00000263285,9606.ENSP00000306190,9606.ENSP00000337825,9606.ENSP00000354782,9606.ENSP00000357036,9606.ENSP00000360181,9606.ENSP00000484431	LY9,SLAMF1,LCK,CD247,SLAMF6,SH2D1A,CD48
PMID:27288531	(2016) Loss of the Protein Tyrosine Phosphatase PTPN22 Reduces Mannan-Induced Autoimmune Arthritis in SKG Mice.	8	34	1.31	0.00021	9606.ENSP00000236147,9606.ENSP00000264972,9606.ENSP00000337825,9606.ENSP00000342681,9606.ENSP00000349967,9606.ENSP00000352833,9606.ENSP00000411355,9606.ENSP00000472929	SELL,ZAP70,LCK,CD5,CCRL2,PTPN22,PTPRC,VAV1
PMID:25556247	(2015) Diverse roles for T-bet in the effector responses required for resistance to infection.	7	21	1.46	0.00021	9606.ENSP00000216223,9606.ENSP00000236147,9606.ENSP00000349252,9606.ENSP00000362795,9606.ENSP00000363868,9606.ENSP00000378408,9606.ENSP00000411355	IL2RB,SELL,ITGAL,CXCR3,ABCA1,GPT,PTPRC
PMID:26147686	(2015) Inflammation-induced formation of fat-associated lymphoid clusters.	8	34	1.31	0.00021	9606.ENSP00000246657,9606.ENSP00000286758,9606.ENSP00000306157,9606.ENSP00000308815,9606.ENSP00000342681,9606.ENSP00000363318,9606.ENSP00000410481,9606.ENSP00000411355	CCR7,CXCL13,IL7R,CCL19,CD5,IL2RG,LTB,PTPRC
PMID:24586147	(2014) Tailored immune responses: novel effector helper T cell subsets in protective immunity.	10	69	1.1	0.00021	9606.ENSP00000246657,9606.ENSP00000286639,9606.ENSP00000286758,9606.ENSP00000306190,9606.ENSP00000349967,9606.ENSP00000354394,9606.ENSP00000354901,9606.ENSP00000360181,9606.ENSP00000362795,9606.ENSP00000368538	CCR7,BATF,CXCL13,SLAMF1,CCRL2,STAT1,CXCL9,SH2D1A,CXCR3,TNFRSF4
PMID:24625653	(2014) Self-recognition of the endothelium enables regulatory T-cell trafficking and defines the kinetics of immune regulation.	8	34	1.31	0.00021	9606.ENSP00000236147,9606.ENSP00000246657,9606.ENSP00000256935,9606.ENSP00000308815,9606.ENSP00000337825,9606.ENSP00000349252,9606.ENSP00000362795,9606.ENSP00000368538	SELL,CCR7,DOCK2,CCL19,LCK,ITGAL,CXCR3,TNFRSF4
PMID:25108421	(2014) The tyrosine phosphatase PTPN22 discriminates weak self peptides from strong agonist TCR signals.	8	34	1.31	0.00021	9606.ENSP00000236147,9606.ENSP00000306157,9606.ENSP00000342681,9606.ENSP00000349252,9606.ENSP00000352833,9606.ENSP00000362795,9606.ENSP00000363318,9606.ENSP00000411355	SELL,IL7R,CD5,ITGAL,PTPN22,CXCR3,IL2RG,PTPRC
PMID:23743125	(2013) Modulation of SAP dependent T:B cell interactions as a strategy to improve vaccination.	7	21	1.46	0.00021	9606.ENSP00000263285,9606.ENSP00000286758,9606.ENSP00000306190,9606.ENSP00000338010,9606.ENSP00000357036,9606.ENSP00000360181,9606.ENSP00000472929	LY9,CXCL13,SLAMF1,IL21R,SLAMF6,SH2D1A,VAV1
PMID:23838472	(2013) Ovine skin-recirculating GammaDelta T cells express IFN-Gamma and IL-17 and exit tissue independently of CCR7.	8	34	1.31	0.00021	9606.ENSP00000236147,9606.ENSP00000246657,9606.ENSP00000292301,9606.ENSP00000308815,9606.ENSP00000349967,9606.ENSP00000354901,9606.ENSP00000362795,9606.ENSP00000411355	SELL,CCR7,CCR2,CCL19,CCRL2,CXCL9,CXCR3,PTPRC
PMID:21672222	(2011) The novel chemokine receptor CXCR7 regulates trans-endothelial migration of cancer cells.	6	11	1.67	0.00021	9606.ENSP00000246657,9606.ENSP00000286758,9606.ENSP00000292301,9606.ENSP00000308815,9606.ENSP00000354901,9606.ENSP00000362795	CCR7,CXCL13,CCR2,CCL19,CXCL9,CXCR3
PMID:21959269	(2011) MCAM-expressing CD4(+) T cells in peripheral blood secrete IL-17A and are significantly elevated in inflammatory autoimmune diseases.	8	34	1.31	0.00021	9606.ENSP00000229402,9606.ENSP00000246657,9606.ENSP00000262262,9606.ENSP00000286758,9606.ENSP00000292301,9606.ENSP00000349967,9606.ENSP00000362795,9606.ENSP00000411355	KLRB1,CCR7,CD33,CXCL13,CCR2,CCRL2,CXCR3,PTPRC
PMID:20668219	(2010) Biochemical and genetic evidence for a SAP-PKC-theta interaction contributing to IL-4 regulation.	8	34	1.31	0.00021	9606.ENSP00000263285,9606.ENSP00000276420,9606.ENSP00000306190,9606.ENSP00000337825,9606.ENSP00000357036,9606.ENSP00000360181,9606.ENSP00000362795,9606.ENSP00000472929	LY9,DOK2,SLAMF1,LCK,SLAMF6,SH2D1A,CXCR3,VAV1
PMID:21098093	(2010) IL-27 supports germinal center function by enhancing IL-21 production and the function of T follicular helper cells.	8	34	1.31	0.00021	9606.ENSP00000236147,9606.ENSP00000246657,9606.ENSP00000286758,9606.ENSP00000306157,9606.ENSP00000338010,9606.ENSP00000354394,9606.ENSP00000358490,9606.ENSP00000411355	SELL,CCR7,CXCL13,IL7R,IL21R,STAT1,CD2,PTPRC
PMID:19779342	(2009) Memory T-cell-specific therapeutics in organ transplantation.	7	21	1.46	0.00021	9606.ENSP00000216223,9606.ENSP00000246657,9606.ENSP00000349252,9606.ENSP00000358490,9606.ENSP00000363330,9606.ENSP00000368538,9606.ENSP00000411355	IL2RB,CCR7,ITGAL,CD2,CD52,TNFRSF4,PTPRC
PMID:16754717	(2006) SAP regulates T cell-mediated help for humoral immunity by a mechanism distinct from cytokine regulation.	8	34	1.31	0.00021	9606.ENSP00000263285,9606.ENSP00000306190,9606.ENSP00000337825,9606.ENSP00000357036,9606.ENSP00000360181,9606.ENSP00000362795,9606.ENSP00000368538,9606.ENSP00000411355	LY9,SLAMF1,LCK,SLAMF6,SH2D1A,CXCR3,TNFRSF4,PTPRC
PMID:32111837	(2020) Efficient homing of T cells via afferent lymphatics requires mechanical arrest and integrin-supported chemokine guidance.	8	35	1.29	0.00023	9606.ENSP00000236147,9606.ENSP00000246657,9606.ENSP00000267082,9606.ENSP00000308815,9606.ENSP00000349252,9606.ENSP00000349967,9606.ENSP00000362795,9606.ENSP00000472929	SELL,CCR7,ITGB7,CCL19,ITGAL,CCRL2,CXCR3,VAV1
PMID:29290617	(2018) METTL14 Inhibits Hematopoietic StemProgenitor Differentiation and Promotes Leukemogenesis via mRNA m6A Modification.	9	51	1.18	0.00023	9606.ENSP00000262262,9606.ENSP00000306190,9606.ENSP00000331172,9606.ENSP00000337825,9606.ENSP00000351141,9606.ENSP00000363318,9606.ENSP00000411355,9606.ENSP00000469613,9606.ENSP00000484431	CD33,SLAMF1,CD8B,LCK,WTAP,IL2RG,PTPRC,FLT3LG,CD48
PMID:29304123	(2018) Infection and depletion of CD4+ group-1 innate lymphoid cells by HIV-1 via type-I interferon pathway.	9	51	1.18	0.00023	9606.ENSP00000229402,9606.ENSP00000236147,9606.ENSP00000306157,9606.ENSP00000342681,9606.ENSP00000349252,9606.ENSP00000349967,9606.ENSP00000362795,9606.ENSP00000363318,9606.ENSP00000411355	KLRB1,SELL,IL7R,CD5,ITGAL,CCRL2,CXCR3,IL2RG,PTPRC
PMID:29930553	(2018) CCR2 Signal Facilitates Thymic Egress by Priming Thymocyte Responses to Sphingosine-1-Phosphate.	8	35	1.29	0.00023	9606.ENSP00000236147,9606.ENSP00000246657,9606.ENSP00000292301,9606.ENSP00000306157,9606.ENSP00000308815,9606.ENSP00000354901,9606.ENSP00000362795,9606.ENSP00000411355	SELL,CCR7,CCR2,IL7R,CCL19,CXCL9,CXCR3,PTPRC
PMID:29946322	(2018) The Transcription Factor NFATc1 Supports the Rejection of Heterotopic Heart Allografts.	8	35	1.29	0.00023	9606.ENSP00000236147,9606.ENSP00000264972,9606.ENSP00000337825,9606.ENSP00000342681,9606.ENSP00000354901,9606.ENSP00000362795,9606.ENSP00000411355,9606.ENSP00000431445	SELL,ZAP70,LCK,CD5,CXCL9,CXCR3,PTPRC,CD3G
PMID:30423295	(2018) JARID2 Functions as a Tumor Suppressor in Myeloid Neoplasms by Repressing Self-Renewal in Hematopoietic Progenitor Cells.	8	35	1.29	0.00023	9606.ENSP00000306190,9606.ENSP00000354566,9606.ENSP00000354901,9606.ENSP00000363318,9606.ENSP00000411355,9606.ENSP00000469613,9606.ENSP00000472929,9606.ENSP00000484431	SLAMF1,CD3E,CXCL9,IL2RG,PTPRC,FLT3LG,VAV1,CD48
PMID:27368054	(2016) Human and Murine Hematopoietic Stem Cell Aging Is Associated with Functional Impairments and Intrinsic MegakaryocyticErythroid Bias.	8	35	1.29	0.00023	9606.ENSP00000262262,9606.ENSP00000306157,9606.ENSP00000306190,9606.ENSP00000358490,9606.ENSP00000384053,9606.ENSP00000411355,9606.ENSP00000469613,9606.ENSP00000484431	CD33,IL7R,SLAMF1,CD2,CSF2RB,PTPRC,FLT3LG,CD48
PMID:27376549	(2016) Affinity and dose of TCR engagement yield proportional enhancer and gene activity in CD4+ T cells.	9	51	1.18	0.00023	9606.ENSP00000216223,9606.ENSP00000234313,9606.ENSP00000264972,9606.ENSP00000268638,9606.ENSP00000286639,9606.ENSP00000337825,9606.ENSP00000354394,9606.ENSP00000354782,9606.ENSP00000411355	IL2RB,PLEK,ZAP70,IRF8,BATF,LCK,STAT1,CD247,PTPRC
PMID:23377202	(2013) Distinct TCR signaling pathways drive proliferation and cytokine production in T cells.	9	51	1.18	0.00023	9606.ENSP00000249071,9606.ENSP00000264972,9606.ENSP00000300692,9606.ENSP00000337825,9606.ENSP00000354782,9606.ENSP00000365891,9606.ENSP00000411355,9606.ENSP00000431445,9606.ENSP00000472929	RAC2,ZAP70,CD3D,LCK,CD247,WAS,PTPRC,CD3G,VAV1
PMID:23797092	(2013) Shp1 regulates T cell homeostasis by limiting IL-4 signals.	8	35	1.29	0.00023	9606.ENSP00000236147,9606.ENSP00000246657,9606.ENSP00000264972,9606.ENSP00000306157,9606.ENSP00000337825,9606.ENSP00000342681,9606.ENSP00000398655,9606.ENSP00000411355	SELL,CCR7,ZAP70,IL7R,LCK,CD5,ITK,PTPRC
PMID:15661933	(2005) A chemokine-dependent stromal induction mechanism for aberrant lymphocyte accumulation and compromised lymphatic return in rheumatoid arthritis.	8	35	1.29	0.00023	9606.ENSP00000236147,9606.ENSP00000246657,9606.ENSP00000286758,9606.ENSP00000292301,9606.ENSP00000308815,9606.ENSP00000349967,9606.ENSP00000354901,9606.ENSP00000362795	SELL,CCR7,CXCL13,CCR2,CCL19,CCRL2,CXCL9,CXCR3
PMID:14757740	(2004) Developmental stage, phenotype, and migration distinguish naive- and effectormemory-like CD4+ regulatory T cells.	8	35	1.29	0.00023	9606.ENSP00000236147,9606.ENSP00000246657,9606.ENSP00000292301,9606.ENSP00000308815,9606.ENSP00000349252,9606.ENSP00000349967,9606.ENSP00000354901,9606.ENSP00000362795	SELL,CCR7,CCR2,CCL19,ITGAL,CCRL2,CXCL9,CXCR3
PMID:14624253	(2003) T cell receptor-independent basal signaling via Erk and Abl kinases suppresses RAG gene expression.	9	51	1.18	0.00023	9606.ENSP00000236147,9606.ENSP00000264972,9606.ENSP00000300692,9606.ENSP00000337825,9606.ENSP00000342681,9606.ENSP00000358490,9606.ENSP00000411355,9606.ENSP00000431445,9606.ENSP00000472929	SELL,ZAP70,CD3D,LCK,CD5,CD2,PTPRC,CD3G,VAV1
PMID:30413361	(2018) High-Dimensional Single-Cell Analysis Identifies Organ-Specific Signatures and Conserved NK Cell Subsets in Humans and Mice.	12	116	0.95	0.00024	9606.ENSP00000229402,9606.ENSP00000231009,9606.ENSP00000236147,9606.ENSP00000268638,9606.ENSP00000306157,9606.ENSP00000309116,9606.ENSP00000331172,9606.ENSP00000356793,9606.ENSP00000362795,9606.ENSP00000363318,9606.ENSP00000410481,9606.ENSP00000411355	KLRB1,GZMK,SELL,IRF8,IL7R,PTPN7,CD8B,XCL2,CXCR3,IL2RG,LTB,PTPRC
PMID:30735510	(2019) Anti-CD8 monoclonal antibody-mediated depletion alters the phenotype and behavior of surviving CD8+ T cells.	7	22	1.44	0.00025	9606.ENSP00000236147,9606.ENSP00000306157,9606.ENSP00000337825,9606.ENSP00000354782,9606.ENSP00000362795,9606.ENSP00000363330,9606.ENSP00000411355	SELL,IL7R,LCK,CD247,CXCR3,CD52,PTPRC
PMID:31379821	(2019) Striking a Balance-Cellular and Molecular Drivers of Memory T Cell Development and Responses to Chronic Stimulation.	10	71	1.08	0.00025	9606.ENSP00000216223,9606.ENSP00000236147,9606.ENSP00000246657,9606.ENSP00000268638,9606.ENSP00000286639,9606.ENSP00000306157,9606.ENSP00000349252,9606.ENSP00000362795,9606.ENSP00000368538,9606.ENSP00000419085	IL2RB,SELL,CCR7,IRF8,BATF,IL7R,ITGAL,CXCR3,TNFRSF4,TIGIT
PMID:29628799	(2018) Clinical and immunological correlates of long term survival in glioblastoma.	7	22	1.44	0.00025	9606.ENSP00000264972,9606.ENSP00000300692,9606.ENSP00000331172,9606.ENSP00000354566,9606.ENSP00000384018,9606.ENSP00000431445,9606.ENSP00000472929	ZAP70,CD3D,CD8B,CD3E,NCOR2,CD3G,VAV1
PMID:30149800	(2018) B cell subset alteration and the expression of tissue homing molecules in dengue infected patients.	7	22	1.44	0.00025	9606.ENSP00000216223,9606.ENSP00000236147,9606.ENSP00000246657,9606.ENSP00000292301,9606.ENSP00000362795,9606.ENSP00000363318,9606.ENSP00000411355	IL2RB,SELL,CCR7,CCR2,CXCR3,IL2RG,PTPRC
PMID:27111842	(2016) Chronic interleukin-1 exposure drives haematopoietic stem cells towards precocious myeloid differentiation at the expense of self-renewal.	9	52	1.17	0.00025	9606.ENSP00000236147,9606.ENSP00000263285,9606.ENSP00000306157,9606.ENSP00000306190,9606.ENSP00000337825,9606.ENSP00000342681,9606.ENSP00000411355,9606.ENSP00000469613,9606.ENSP00000484431	SELL,LY9,IL7R,SLAMF1,LCK,CD5,PTPRC,FLT3LG,CD48
PMID:27368806	(2016) Slamf6 negatively regulates autoimmunity.	7	22	1.44	0.00025	9606.ENSP00000236147,9606.ENSP00000263285,9606.ENSP00000306190,9606.ENSP00000338010,9606.ENSP00000357036,9606.ENSP00000411355,9606.ENSP00000484431	SELL,LY9,SLAMF1,IL21R,SLAMF6,PTPRC,CD48
PMID:27792746	(2016) Fetal Lymphoid Progenitors Become Restricted to B-1 Fates Coincident with IL-7RAlfa Expression.	7	22	1.44	0.00025	9606.ENSP00000306157,9606.ENSP00000306190,9606.ENSP00000342681,9606.ENSP00000354566,9606.ENSP00000411355,9606.ENSP00000472929,9606.ENSP00000484431	IL7R,SLAMF1,CD5,CD3E,PTPRC,VAV1,CD48
PMID:25652739	(2015) Inducible T-cell receptor expression in precursor T cells for leukemia control.	7	22	1.44	0.00025	9606.ENSP00000236147,9606.ENSP00000246657,9606.ENSP00000306157,9606.ENSP00000337825,9606.ENSP00000362795,9606.ENSP00000411355,9606.ENSP00000469613	SELL,CCR7,IL7R,LCK,CXCR3,PTPRC,FLT3LG
PMID:26160613	(2015) The multifaceted biology of plasmacytoid dendritic cells.	13	143	0.89	0.00025	9606.ENSP00000236147,9606.ENSP00000246657,9606.ENSP00000256935,9606.ENSP00000268638,9606.ENSP00000292301,9606.ENSP00000306157,9606.ENSP00000331614,9606.ENSP00000349967,9606.ENSP00000352833,9606.ENSP00000358490,9606.ENSP00000362795,9606.ENSP00000411355,9606.ENSP00000469613	SELL,CCR7,DOCK2,IRF8,CCR2,IL7R,IKZF1,CCRL2,PTPN22,CD2,CXCR3,PTPRC,FLT3LG
PMID:25387837	(2014) Ibrutinib: a paradigm shift in management of CLL.	7	22	1.44	0.00025	9606.ENSP00000246657,9606.ENSP00000264972,9606.ENSP00000286758,9606.ENSP00000308815,9606.ENSP00000342681,9606.ENSP00000376544,9606.ENSP00000398655	CCR7,ZAP70,CXCL13,CCL19,CD5,CD79B,ITK
PMID:23977324	(2013) The loss of Gnai2 and Gnai3 in B cells eliminates B lymphocyte compartments and leads to a hyper-IgM like syndrome.	9	52	1.17	0.00025	9606.ENSP00000236147,9606.ENSP00000246657,9606.ENSP00000249071,9606.ENSP00000286758,9606.ENSP00000308815,9606.ENSP00000342681,9606.ENSP00000349252,9606.ENSP00000349967,9606.ENSP00000411355	SELL,CCR7,RAC2,CXCL13,CCL19,CD5,ITGAL,CCRL2,PTPRC
PMID:21757751	(2011) A new pathway of CD5 glycoprotein-mediated T cell inhibition dependent on inhibitory phosphorylation of Fyn kinase.	7	22	1.44	0.00025	9606.ENSP00000264972,9606.ENSP00000337825,9606.ENSP00000342681,9606.ENSP00000358490,9606.ENSP00000398655,9606.ENSP00000411355,9606.ENSP00000472929	ZAP70,LCK,CD5,CD2,ITK,PTPRC,VAV1
PMID:20001421	(2010) Systems biology of lupus: mapping the impact of genomic and environmental factors on gene expression signatures, cellular signaling, metabolic pathways, hormonal and cytokine imbalance, and selecting targets for treatment.	10	71	1.08	0.00025	9606.ENSP00000219150,9606.ENSP00000264972,9606.ENSP00000305355,9606.ENSP00000337825,9606.ENSP00000342681,9606.ENSP00000352833,9606.ENSP00000354782,9606.ENSP00000354901,9606.ENSP00000362795,9606.ENSP00000411355	CORO1A,ZAP70,PRKCB,LCK,CD5,PTPN22,CD247,CXCL9,CXCR3,PTPRC
PMID:20700504	(2010) NK cell terminal differentiation: correlated stepwise decrease of NKG2A and acquisition of KIRs.	9	52	1.17	0.00025	9606.ENSP00000231009,9606.ENSP00000236147,9606.ENSP00000246657,9606.ENSP00000306157,9606.ENSP00000349252,9606.ENSP00000354394,9606.ENSP00000357036,9606.ENSP00000472929,9606.ENSP00000484431	GZMK,SELL,CCR7,IL7R,ITGAL,STAT1,SLAMF6,VAV1,CD48
PMID:32226776	(2020) Alterations in Immune-Related Genes as Potential Marker of Prognosis in Breast Cancer.	8	36	1.28	0.00027	9606.ENSP00000229402,9606.ENSP00000231009,9606.ENSP00000263967,9606.ENSP00000300692,9606.ENSP00000337825,9606.ENSP00000342681,9606.ENSP00000354566,9606.ENSP00000358490	KLRB1,GZMK,PIK3CA,CD3D,LCK,CD5,CD3E,CD2
PMID:28589115	(2017) Regulatory T Cells in Allergy and Asthma.	10	72	1.08	0.00027	9606.ENSP00000236147,9606.ENSP00000246657,9606.ENSP00000292301,9606.ENSP00000349967,9606.ENSP00000354901,9606.ENSP00000362795,9606.ENSP00000363318,9606.ENSP00000368538,9606.ENSP00000411355,9606.ENSP00000419085	SELL,CCR7,CCR2,CCRL2,CXCL9,CXCR3,IL2RG,TNFRSF4,PTPRC,TIGIT
PMID:26573296	(2015) Insulin-InsR signaling drives multipotent progenitor differentiation toward lymphoid lineages.	8	36	1.28	0.00027	9606.ENSP00000306157,9606.ENSP00000306190,9606.ENSP00000331614,9606.ENSP00000337825,9606.ENSP00000344544,9606.ENSP00000411355,9606.ENSP00000472929,9606.ENSP00000484431	IL7R,SLAMF1,IKZF1,LCK,IKZF3,PTPRC,VAV1,CD48
PMID:24117820	(2013) Mechanical regulation of T-cell functions.	8	36	1.28	0.00027	9606.ENSP00000234313,9606.ENSP00000236147,9606.ENSP00000264972,9606.ENSP00000279227,9606.ENSP00000337825,9606.ENSP00000365891,9606.ENSP00000398655,9606.ENSP00000411355	PLEK,SELL,ZAP70,FERMT3,LCK,WAS,ITK,PTPRC
PMID:22412158	(2012) The Mst1 and Mst2 kinases control activation of rho family GTPases and thymic egress of mature thymocytes.	10	72	1.08	0.00027	9606.ENSP00000236147,9606.ENSP00000246657,9606.ENSP00000249071,9606.ENSP00000256935,9606.ENSP00000308815,9606.ENSP00000337825,9606.ENSP00000358490,9606.ENSP00000362795,9606.ENSP00000411355,9606.ENSP00000472929	SELL,CCR7,RAC2,DOCK2,CCL19,LCK,CD2,CXCR3,PTPRC,VAV1
PMID:21788406	(2011) Chemokine receptor CXCR3 facilitates CD8(+) T cell differentiation into short-lived effector cells leading to memory degeneration.	8	36	1.28	0.00027	9606.ENSP00000216223,9606.ENSP00000246657,9606.ENSP00000264972,9606.ENSP00000306157,9606.ENSP00000308815,9606.ENSP00000354901,9606.ENSP00000362795,9606.ENSP00000411355	IL2RB,CCR7,ZAP70,IL7R,CCL19,CXCL9,CXCR3,PTPRC
PMID:22044682	(2011) Lymphotoxin-beta receptor blockade reduces CXCL13 in lacrimal glands and improves corneal integrity in the NOD model of Sjoegrens syndrome.	8	36	1.28	0.00027	9606.ENSP00000236147,9606.ENSP00000286758,9606.ENSP00000308815,9606.ENSP00000325708,9606.ENSP00000342681,9606.ENSP00000354901,9606.ENSP00000410481,9606.ENSP00000411355	SELL,CXCL13,CCL19,CD37,CD5,CXCL9,LTB,PTPRC
PMID:31593314	(2019) Future prospects for CD8+ regulatory T cells in immune tolerance.	9	53	1.17	0.00028	9606.ENSP00000229402,9606.ENSP00000236147,9606.ENSP00000246657,9606.ENSP00000306157,9606.ENSP00000331614,9606.ENSP00000354782,9606.ENSP00000363318,9606.ENSP00000411355,9606.ENSP00000419085	KLRB1,SELL,CCR7,IL7R,IKZF1,CD247,IL2RG,PTPRC,TIGIT
PMID:31703593	(2019) Secondary resistance to immunotherapy associated with beta-catenin pathway activation or PTEN loss in metastatic melanoma.	9	53	1.17	0.00028	9606.ENSP00000231009,9606.ENSP00000249071,9606.ENSP00000286758,9606.ENSP00000331172,9606.ENSP00000354394,9606.ENSP00000354566,9606.ENSP00000354901,9606.ENSP00000358490,9606.ENSP00000363318	GZMK,RAC2,CXCL13,CD8B,STAT1,CD3E,CXCL9,CD2,IL2RG
PMID:29563913	(2018) Phosphoinositide-3-Kinase Signaling in Human Natural Killer Cells: New Insights from Primary Immunodeficiency.	9	53	1.17	0.00028	9606.ENSP00000216223,9606.ENSP00000234313,9606.ENSP00000236147,9606.ENSP00000263967,9606.ENSP00000268638,9606.ENSP00000306157,9606.ENSP00000354394,9606.ENSP00000360181,9606.ENSP00000472929	IL2RB,PLEK,SELL,PIK3CA,IRF8,IL7R,STAT1,SH2D1A,VAV1
PMID:28722025	(2017) Nanopore long-read RNAseq reveals widespread transcriptional variation among the surface receptors of individual B cells.	6	12	1.63	0.00028	9606.ENSP00000325708,9606.ENSP00000342681,9606.ENSP00000358490,9606.ENSP00000376544,9606.ENSP00000411355,9606.ENSP00000433277	CD37,CD5,CD2,CD79B,PTPRC,MS4A1
PMID:26099452	(2015) Network-based survival-associated module biomarker and its crosstalk with cell death genes in ovarian cancer.	6	12	1.63	0.00028	9606.ENSP00000264972,9606.ENSP00000300692,9606.ENSP00000331172,9606.ENSP00000337825,9606.ENSP00000354566,9606.ENSP00000431445	ZAP70,CD3D,CD8B,LCK,CD3E,CD3G
PMID:26393237	(2015) Maintaining intestinal health: the genetics and immunology of very early onset inflammatory bowel disease.	9	53	1.17	0.00028	9606.ENSP00000249071,9606.ENSP00000264972,9606.ENSP00000306157,9606.ENSP00000354394,9606.ENSP00000365891,9606.ENSP00000378320,9606.ENSP00000380334,9606.ENSP00000411355,9606.ENSP00000431445	RAC2,ZAP70,IL7R,STAT1,WAS,TTC7A,NCF4,PTPRC,CD3G
PMID:23680625	(2014) T cell antigen receptor activation and actin cytoskeleton remodeling.	9	53	1.17	0.00028	9606.ENSP00000219150,9606.ENSP00000249071,9606.ENSP00000256935,9606.ENSP00000264972,9606.ENSP00000293373,9606.ENSP00000337825,9606.ENSP00000365891,9606.ENSP00000398655,9606.ENSP00000472929	CORO1A,RAC2,DOCK2,ZAP70,NCKAP1L,LCK,WAS,ITK,VAV1
PMID:23463102	(2013) PDK1 regulates VDJ recombination, cell-cycle exit and survival during B-cell development.	9	53	1.17	0.00028	9606.ENSP00000263967,9606.ENSP00000268638,9606.ENSP00000306157,9606.ENSP00000331614,9606.ENSP00000337825,9606.ENSP00000344544,9606.ENSP00000376544,9606.ENSP00000411355,9606.ENSP00000472929	PIK3CA,IRF8,IL7R,IKZF1,LCK,IKZF3,CD79B,PTPRC,VAV1
PMID:21190368	(2011) Inhibition of lymphoid tyrosine phosphatase by benzofuran salicylic acids.	6	12	1.63	0.00028	9606.ENSP00000264972,9606.ENSP00000309116,9606.ENSP00000337825,9606.ENSP00000352833,9606.ENSP00000411355,9606.ENSP00000472929	ZAP70,PTPN7,LCK,PTPN22,PTPRC,VAV1
PMID:15284853	(2004) In situ leukemic plasmacytoid dendritic cells pattern of chemokine receptors expression and in vitro migratory response.	6	12	1.63	0.00028	9606.ENSP00000246657,9606.ENSP00000292301,9606.ENSP00000308815,9606.ENSP00000349967,9606.ENSP00000354901,9606.ENSP00000362795	CCR7,CCR2,CCL19,CCRL2,CXCL9,CXCR3
PMID:12928397	(2003) Functional requirements for interactions between CD84 and Src homology 2 domain-containing proteins and their contribution to human T cell activation.	6	12	1.63	0.00028	9606.ENSP00000263285,9606.ENSP00000306190,9606.ENSP00000337825,9606.ENSP00000357036,9606.ENSP00000358490,9606.ENSP00000484431	LY9,SLAMF1,LCK,SLAMF6,CD2,CD48
PMID:30595449	(2019) Gene Regulatory Programs Conferring Phenotypic Identities to Human NK Cells.	10	73	1.07	0.00029	9606.ENSP00000216223,9606.ENSP00000236147,9606.ENSP00000246657,9606.ENSP00000306157,9606.ENSP00000331614,9606.ENSP00000344544,9606.ENSP00000349967,9606.ENSP00000354782,9606.ENSP00000363318,9606.ENSP00000419085	IL2RB,SELL,CCR7,IL7R,IKZF1,IKZF3,CCRL2,CD247,IL2RG,TIGIT
PMID:30181329	(2018) Strategies to Address Chimeric Antigen Receptor Tonic Signaling.	12	119	0.94	0.00029	9606.ENSP00000236147,9606.ENSP00000246657,9606.ENSP00000264972,9606.ENSP00000292301,9606.ENSP00000306157,9606.ENSP00000337825,9606.ENSP00000342681,9606.ENSP00000354782,9606.ENSP00000354901,9606.ENSP00000358490,9606.ENSP00000368538,9606.ENSP00000411355	SELL,CCR7,ZAP70,CCR2,IL7R,LCK,CD5,CD247,CXCL9,CD2,TNFRSF4,PTPRC
PMID:30559421	(2019) Calibration of CAR activation potential directs alternative T cell fates and therapeutic potency.	8	37	1.27	0.0003	9606.ENSP00000236147,9606.ENSP00000246657,9606.ENSP00000264972,9606.ENSP00000267082,9606.ENSP00000306157,9606.ENSP00000354782,9606.ENSP00000384018,9606.ENSP00000411355	SELL,CCR7,ZAP70,ITGB7,IL7R,CD247,NCOR2,PTPRC
PMID:29282253	(2018) Maturation of hematopoietic stem cells from prehematopoietic stem cells is accompanied by up-regulation of PD-L1.	8	37	1.27	0.0003	9606.ENSP00000246657,9606.ENSP00000306157,9606.ENSP00000306190,9606.ENSP00000337825,9606.ENSP00000354394,9606.ENSP00000354566,9606.ENSP00000411355,9606.ENSP00000484431	CCR7,IL7R,SLAMF1,LCK,STAT1,CD3E,PTPRC,CD48
PMID:29471435	(2018) Immune Infiltration in Invasive Lobular Breast Cancer.	7	23	1.42	0.0003	9606.ENSP00000246657,9606.ENSP00000263967,9606.ENSP00000305355,9606.ENSP00000349967,9606.ENSP00000354901,9606.ENSP00000360181,9606.ENSP00000398655	CCR7,PIK3CA,PRKCB,CCRL2,CXCL9,SH2D1A,ITK
PMID:29602780	(2018) Development of a new patient-derived xenograft humanised mouse model to study human-specific tumour microenvironment and immunotherapy.	9	54	1.16	0.0003	9606.ENSP00000246657,9606.ENSP00000262262,9606.ENSP00000347948,9606.ENSP00000349967,9606.ENSP00000362795,9606.ENSP00000363318,9606.ENSP00000411355,9606.ENSP00000419085,9606.ENSP00000484431	CCR7,CD33,TNFRSF14,CCRL2,CXCR3,IL2RG,PTPRC,TIGIT,CD48
PMID:30596405	(2018) Direct role of FLT3 in regulation of early lymphoid progenitors.	7	23	1.42	0.0003	9606.ENSP00000306190,9606.ENSP00000337825,9606.ENSP00000342681,9606.ENSP00000411355,9606.ENSP00000469613,9606.ENSP00000472929,9606.ENSP00000484431	SLAMF1,LCK,CD5,PTPRC,FLT3LG,VAV1,CD48
PMID:28733484	(2017) Cutting Edge: CD3 ITAM Diversity Is Required for Optimal TCR Signaling and Thymocyte Development.	7	23	1.42	0.0003	9606.ENSP00000264972,9606.ENSP00000337825,9606.ENSP00000342681,9606.ENSP00000354782,9606.ENSP00000411355,9606.ENSP00000431445,9606.ENSP00000472929	ZAP70,LCK,CD5,CD247,PTPRC,CD3G,VAV1
PMID:26667173	(2016) Targeting of Ly9 (CD229) Disrupts Marginal Zone and B1 B Cell Homeostasis and Antibody Responses.	8	37	1.27	0.0003	9606.ENSP00000236147,9606.ENSP00000263285,9606.ENSP00000267082,9606.ENSP00000306190,9606.ENSP00000342681,9606.ENSP00000357036,9606.ENSP00000376544,9606.ENSP00000411355	SELL,LY9,ITGB7,SLAMF1,CD5,SLAMF6,CD79B,PTPRC
PMID:26991425	(2016) Promotion of Expansion and Differentiation of Hematopoietic Stem Cells by Interleukin-27 into Myeloid Progenitors to Control Infection in Emergency Myelopoiesis.	9	54	1.16	0.0003	9606.ENSP00000268638,9606.ENSP00000292301,9606.ENSP00000306157,9606.ENSP00000306190,9606.ENSP00000331614,9606.ENSP00000337825,9606.ENSP00000354394,9606.ENSP00000411355,9606.ENSP00000469613	IRF8,CCR2,IL7R,SLAMF1,IKZF1,LCK,STAT1,PTPRC,FLT3LG
PMID:27101876	(2016) PLZF(+) Innate T Cells Support the TGF-Beta-Dependent Generation of ActivatedMemory-Like Regulatory T Cells.	8	37	1.27	0.0003	9606.ENSP00000236147,9606.ENSP00000246657,9606.ENSP00000306157,9606.ENSP00000306190,9606.ENSP00000337825,9606.ENSP00000362795,9606.ENSP00000398655,9606.ENSP00000411355	SELL,CCR7,IL7R,SLAMF1,LCK,CXCR3,ITK,PTPRC
PMID:27198196	(2016) Gut environment-induced intraepithelial autoreactive CD4(+) T cells suppress central nervous system autoimmunity via LAG-3.	8	37	1.27	0.0003	9606.ENSP00000236147,9606.ENSP00000246657,9606.ENSP00000292301,9606.ENSP00000342681,9606.ENSP00000349967,9606.ENSP00000358490,9606.ENSP00000362795,9606.ENSP00000411355	SELL,CCR7,CCR2,CD5,CCRL2,CD2,CXCR3,PTPRC
PMID:27926863	(2016) Chronic Infection Depletes Hematopoietic Stem Cells through Stress-Induced Terminal Differentiation.	7	23	1.42	0.0003	9606.ENSP00000286639,9606.ENSP00000306190,9606.ENSP00000337825,9606.ENSP00000354394,9606.ENSP00000354901,9606.ENSP00000411355,9606.ENSP00000484431	BATF,SLAMF1,LCK,STAT1,CXCL9,PTPRC,CD48
PMID:26042125	(2015) Differential sensitivity of regulatory and effector T cells to cell death: a prerequisite for transplant tolerance.	7	23	1.42	0.0003	9606.ENSP00000236147,9606.ENSP00000263967,9606.ENSP00000264972,9606.ENSP00000337825,9606.ENSP00000354782,9606.ENSP00000368538,9606.ENSP00000472929	SELL,PIK3CA,ZAP70,LCK,CD247,TNFRSF4,VAV1
PMID:26519537	(2015) Pak2 Controls Acquisition of NKT Cell Fate by Regulating Expression of the Transcription Factors PLZF and Egr2.	8	37	1.27	0.0003	9606.ENSP00000216223,9606.ENSP00000236147,9606.ENSP00000264972,9606.ENSP00000306157,9606.ENSP00000337825,9606.ENSP00000357036,9606.ENSP00000411355,9606.ENSP00000472929	IL2RB,SELL,ZAP70,IL7R,LCK,SLAMF6,PTPRC,VAV1
PMID:26542228	(2015) A multi-omic analysis of human naive CD4+ T cells.	9	54	1.16	0.0003	9606.ENSP00000216223,9606.ENSP00000306157,9606.ENSP00000337825,9606.ENSP00000338010,9606.ENSP00000349967,9606.ENSP00000358490,9606.ENSP00000363318,9606.ENSP00000398655,9606.ENSP00000411355	IL2RB,IL7R,LCK,IL21R,CCRL2,CD2,IL2RG,ITK,PTPRC
PMID:24373350	(2014) Signaling lymphocytic activation molecule (SLAM)SLAM-associated protein pathway regulates human B-cell tolerance.	8	37	1.27	0.0003	9606.ENSP00000306157,9606.ENSP00000306190,9606.ENSP00000352833,9606.ENSP00000354566,9606.ENSP00000357036,9606.ENSP00000358490,9606.ENSP00000360181,9606.ENSP00000484431	IL7R,SLAMF1,PTPN22,CD3E,SLAMF6,CD2,SH2D1A,CD48
PMID:25108025	(2014) CD11a is essential for normal development of hematopoietic intermediates.	7	23	1.42	0.0003	9606.ENSP00000246657,9606.ENSP00000300692,9606.ENSP00000306157,9606.ENSP00000337825,9606.ENSP00000349252,9606.ENSP00000411355,9606.ENSP00000469613	CCR7,CD3D,IL7R,LCK,ITGAL,PTPRC,FLT3LG
PMID:23599023	(2013) Loss of TCR-beta F1 andor EZRIN expression is associated with unfavorable prognosis in nodal peripheral T-cell lymphomas.	7	23	1.42	0.0003	9606.ENSP00000264972,9606.ENSP00000300692,9606.ENSP00000337825,9606.ENSP00000354782,9606.ENSP00000356042,9606.ENSP00000398655,9606.ENSP00000431445	ZAP70,CD3D,LCK,CD247,EZR,ITK,CD3G
PMID:22536368	(2012) CD3Z genetic polymorphism in immune response to hepatitis B vaccination in two independent Chinese populations.	7	23	1.42	0.0003	9606.ENSP00000300692,9606.ENSP00000349252,9606.ENSP00000354566,9606.ENSP00000354782,9606.ENSP00000358490,9606.ENSP00000368538,9606.ENSP00000431445	CD3D,ITGAL,CD3E,CD247,CD2,TNFRSF4,CD3G
PMID:22623331	(2012) Differential requirement of RasGRP1 for GammaDelta T cell development and activation.	8	37	1.27	0.0003	9606.ENSP00000216223,9606.ENSP00000236147,9606.ENSP00000264972,9606.ENSP00000300692,9606.ENSP00000337825,9606.ENSP00000342681,9606.ENSP00000368538,9606.ENSP00000398655	IL2RB,SELL,ZAP70,CD3D,LCK,CD5,TNFRSF4,ITK
PMID:23125426	(2012) Regulatory T cell induction, migration, and function in transplantation.	8	37	1.27	0.0003	9606.ENSP00000236147,9606.ENSP00000246657,9606.ENSP00000292301,9606.ENSP00000306157,9606.ENSP00000349967,9606.ENSP00000362795,9606.ENSP00000363330,9606.ENSP00000368538	SELL,CCR7,CCR2,IL7R,CCRL2,CXCR3,CD52,TNFRSF4
PMID:21215658	(2011) Human blood CXCR5(+)CD4(+) T cells are counterparts of T follicular cells and contain specific subsets that differentially support antibody secretion.	8	37	1.27	0.0003	9606.ENSP00000236147,9606.ENSP00000246657,9606.ENSP00000286758,9606.ENSP00000308815,9606.ENSP00000338010,9606.ENSP00000349967,9606.ENSP00000362795,9606.ENSP00000411355	SELL,CCR7,CXCL13,CCL19,IL21R,CCRL2,CXCR3,PTPRC
PMID:20536553	(2010) Cytotoxic immunological synapses.	8	37	1.27	0.0003	9606.ENSP00000264972,9606.ENSP00000306190,9606.ENSP00000337825,9606.ENSP00000358490,9606.ENSP00000365891,9606.ENSP00000411355,9606.ENSP00000472929,9606.ENSP00000484431	ZAP70,SLAMF1,LCK,CD2,WAS,PTPRC,VAV1,CD48
PMID:19628299	(2009) Wiskott-Aldrich Syndrome: Immunodeficiency resulting from defective cell migration and impaired immunostimulatory activation.	7	23	1.42	0.0003	9606.ENSP00000264972,9606.ENSP00000286758,9606.ENSP00000308815,9606.ENSP00000337825,9606.ENSP00000358490,9606.ENSP00000365891,9606.ENSP00000472929	ZAP70,CXCL13,CCL19,LCK,CD2,WAS,VAV1
PMID:18941544	(2008) Coronin-1A links cytoskeleton dynamics to TCR alpha beta-induced cell signaling.	8	37	1.27	0.0003	9606.ENSP00000219150,9606.ENSP00000236147,9606.ENSP00000264972,9606.ENSP00000337825,9606.ENSP00000365891,9606.ENSP00000411355,9606.ENSP00000472929,9606.ENSP00000484431	CORO1A,SELL,ZAP70,LCK,WAS,PTPRC,VAV1,CD48
PMID:31708916	(2019) CD Maps-Dynamic Profiling of CD1-CD100 Surface Expression on Human Leukocyte and Lymphocyte Subsets.	11	96	0.99	0.00031	9606.ENSP00000236147,9606.ENSP00000262262,9606.ENSP00000306190,9606.ENSP00000325708,9606.ENSP00000342681,9606.ENSP00000349252,9606.ENSP00000358490,9606.ENSP00000363330,9606.ENSP00000376544,9606.ENSP00000411355,9606.ENSP00000484431	SELL,CD33,SLAMF1,CD37,CD5,ITGAL,CD2,CD52,CD79B,PTPRC,CD48
PMID:32117202	(2019) Molecular Mechanisms Controlling Foxp3 Expression in Health and Autoimmunity: From Epigenetic to Post-translational Regulation.	11	96	0.99	0.00031	9606.ENSP00000236147,9606.ENSP00000246657,9606.ENSP00000286639,9606.ENSP00000306157,9606.ENSP00000329466,9606.ENSP00000331614,9606.ENSP00000337825,9606.ENSP00000344544,9606.ENSP00000362795,9606.ENSP00000365692,9606.ENSP00000368538	SELL,CCR7,BATF,IL7R,SIRT7,IKZF1,LCK,IKZF3,CXCR3,PIM2,TNFRSF4
PMID:28026094	(2017) Phenotypic characteristics of aged CD4+ CD28null T lymphocytes are determined by changes in the whole-genome DNA methylation pattern.	11	96	0.99	0.00031	9606.ENSP00000259608,9606.ENSP00000263285,9606.ENSP00000264972,9606.ENSP00000268638,9606.ENSP00000300692,9606.ENSP00000337825,9606.ENSP00000338010,9606.ENSP00000349252,9606.ENSP00000349967,9606.ENSP00000398655,9606.ENSP00000431445	SIT1,LY9,ZAP70,IRF8,CD3D,LCK,IL21R,ITGAL,CCRL2,ITK,CD3G
PMID:26779602	(2016) Multifunctional role of the transcription factor Blimp-1 in coordinating plasma cell differentiation.	13	147	0.88	0.00031	9606.ENSP00000236147,9606.ENSP00000246657,9606.ENSP00000268638,9606.ENSP00000286639,9606.ENSP00000306157,9606.ENSP00000325708,9606.ENSP00000349967,9606.ENSP00000356058,9606.ENSP00000356828,9606.ENSP00000358490,9606.ENSP00000411355,9606.ENSP00000419085,9606.ENSP00000431254	SELL,CCR7,IRF8,BATF,IL7R,CD37,CCRL2,FAIM3,RCSD1,CD2,PTPRC,TIGIT,IGLL5
PMID:19689375	(2009) ITK inhibitors in inflammation and immune-mediated disorders.	10	74	1.07	0.00031	9606.ENSP00000216223,9606.ENSP00000234313,9606.ENSP00000264972,9606.ENSP00000306190,9606.ENSP00000337825,9606.ENSP00000354394,9606.ENSP00000358490,9606.ENSP00000365891,9606.ENSP00000398655,9606.ENSP00000472929	IL2RB,PLEK,ZAP70,SLAMF1,LCK,STAT1,CD2,WAS,ITK,VAV1
PMID:33968066	(2021) CD2 Is a Novel Immune-Related Prognostic Biomarker of Invasive Breast Carcinoma That Modulates the Tumor Microenvironment.	5	5	1.94	0.00033	9606.ENSP00000308815,9606.ENSP00000354566,9606.ENSP00000358490,9606.ENSP00000363330,9606.ENSP00000398655	CCL19,CD3E,CD2,CD52,ITK
PMID:31842801	(2019) A systematic analysis of immune genes and overall survival in cancer patients.	5	5	1.94	0.00033	9606.ENSP00000264972,9606.ENSP00000300692,9606.ENSP00000354566,9606.ENSP00000354782,9606.ENSP00000431445	ZAP70,CD3D,CD3E,CD247,CD3G
PMID:29744964	(2018) Peering into the HIV reservoir.	8	38	1.26	0.00034	9606.ENSP00000216223,9606.ENSP00000236147,9606.ENSP00000246657,9606.ENSP00000286758,9606.ENSP00000306157,9606.ENSP00000349967,9606.ENSP00000358490,9606.ENSP00000362795	IL2RB,SELL,CCR7,CXCL13,IL7R,CCRL2,CD2,CXCR3
PMID:29942304	(2018) PU.1 Is Required for the Developmental Progression of Multipotent Progenitors to Common Lymphoid Progenitors.	8	38	1.26	0.00034	9606.ENSP00000306157,9606.ENSP00000306190,9606.ENSP00000331614,9606.ENSP00000337825,9606.ENSP00000358490,9606.ENSP00000411355,9606.ENSP00000469613,9606.ENSP00000484431	IL7R,SLAMF1,IKZF1,LCK,CD2,PTPRC,FLT3LG,CD48
PMID:25727290	(2015) Innate memory T cells.	9	55	1.15	0.00034	9606.ENSP00000246657,9606.ENSP00000263285,9606.ENSP00000306157,9606.ENSP00000306190,9606.ENSP00000337825,9606.ENSP00000342681,9606.ENSP00000357036,9606.ENSP00000362795,9606.ENSP00000398655	CCR7,LY9,IL7R,SLAMF1,LCK,CD5,SLAMF6,CXCR3,ITK
PMID:27040276	(2015) Dendritic cell development-History, advances, and open questions.	8	38	1.26	0.00034	9606.ENSP00000246657,9606.ENSP00000262262,9606.ENSP00000268638,9606.ENSP00000286639,9606.ENSP00000358490,9606.ENSP00000410481,9606.ENSP00000411355,9606.ENSP00000469613	CCR7,CD33,IRF8,BATF,CD2,LTB,PTPRC,FLT3LG
PMID:24250818	(2013) PKCTheta regulates T cell motility via ezrin-radixin-moesin localization to the uropod.	8	38	1.26	0.00034	9606.ENSP00000236147,9606.ENSP00000246657,9606.ENSP00000249071,9606.ENSP00000256935,9606.ENSP00000305355,9606.ENSP00000308815,9606.ENSP00000356042,9606.ENSP00000411355	SELL,CCR7,RAC2,DOCK2,PRKCB,CCL19,EZR,PTPRC
PMID:22981631	(2012) Signal transduction via the T cell antigen receptor in naive and effectormemory T cells.	8	38	1.26	0.00034	9606.ENSP00000234313,9606.ENSP00000264972,9606.ENSP00000337825,9606.ENSP00000354782,9606.ENSP00000365891,9606.ENSP00000398655,9606.ENSP00000411355,9606.ENSP00000472929	PLEK,ZAP70,LCK,CD247,WAS,ITK,PTPRC,VAV1
PMID:19843942	(2009) c-Myb is required for pro-B cell differentiation.	8	38	1.26	0.00034	9606.ENSP00000306157,9606.ENSP00000331614,9606.ENSP00000342681,9606.ENSP00000354566,9606.ENSP00000354901,9606.ENSP00000376544,9606.ENSP00000411355,9606.ENSP00000469613	IL7R,IKZF1,CD5,CD3E,CXCL9,CD79B,PTPRC,FLT3LG
PMID:31123029	(2019) High activation of STAT5A drives peripheral T-cell lymphoma and leukemia.	7	24	1.4	0.00035	9606.ENSP00000236147,9606.ENSP00000246657,9606.ENSP00000342681,9606.ENSP00000354566,9606.ENSP00000358490,9606.ENSP00000411355,9606.ENSP00000472929	SELL,CCR7,CD5,CD3E,CD2,PTPRC,VAV1
PMID:31227749	(2019) BioTarget: A Computational Framework Identifying Cancer Type Specific Transcriptional Targets of Immune Response Pathways.	7	24	1.4	0.00035	9606.ENSP00000338010,9606.ENSP00000349252,9606.ENSP00000354394,9606.ENSP00000354782,9606.ENSP00000361803,9606.ENSP00000443654,9606.ENSP00000484431	IL21R,ITGAL,STAT1,CD247,SMAP2,TBC1D10C,CD48
PMID:26518356	(2016) Changes in T-cell subsets identify responders to FcR-nonbinding anti-CD3 mAb (teplizumab) in patients with type 1 diabetes.	7	24	1.4	0.00035	9606.ENSP00000236147,9606.ENSP00000246657,9606.ENSP00000300692,9606.ENSP00000306157,9606.ENSP00000331614,9606.ENSP00000337825,9606.ENSP00000358490	SELL,CCR7,CD3D,IL7R,IKZF1,LCK,CD2
PMID:25654212	(2015) A locus on mouse chromosome 13 inversely regulates CD1d expression and the development of invariant natural killer T-cells.	6	13	1.6	0.00035	9606.ENSP00000263285,9606.ENSP00000306190,9606.ENSP00000337825,9606.ENSP00000342681,9606.ENSP00000357036,9606.ENSP00000411355	LY9,SLAMF1,LCK,CD5,SLAMF6,PTPRC
PMID:26213183	(2015) Single cell mass cytometry reveals remodeling of human T cell phenotypes by varicella zoster virus.	7	24	1.4	0.00035	9606.ENSP00000246657,9606.ENSP00000262262,9606.ENSP00000264972,9606.ENSP00000300692,9606.ENSP00000306157,9606.ENSP00000349252,9606.ENSP00000411355	CCR7,CD33,ZAP70,CD3D,IL7R,ITGAL,PTPRC
PMID:26537191	(2015) Blockade of Retinol Metabolism Protects T Cell-Induced Hepatitis by Increasing Migration of Regulatory T Cells.	7	24	1.4	0.00035	9606.ENSP00000236147,9606.ENSP00000246657,9606.ENSP00000292301,9606.ENSP00000349967,9606.ENSP00000354394,9606.ENSP00000378408,9606.ENSP00000411355	SELL,CCR7,CCR2,CCRL2,STAT1,GPT,PTPRC
PMID:24584089	(2014) Quantitative proteomics analysis of signalosome dynamics in primary T cells identifies the surface receptor CD6 as a Lat adaptor-independent TCR signaling hub.	7	24	1.4	0.00035	9606.ENSP00000234313,9606.ENSP00000256935,9606.ENSP00000263285,9606.ENSP00000264972,9606.ENSP00000337825,9606.ENSP00000349252,9606.ENSP00000472929	PLEK,DOCK2,LY9,ZAP70,LCK,ITGAL,VAV1
PMID:25013123	(2014) Cell and molecular determinants of in vivo efficacy of the BH3 mimetic ABT-263 against pediatric acute lymphoblastic leukemia xenografts.	7	24	1.4	0.00035	9606.ENSP00000300692,9606.ENSP00000354566,9606.ENSP00000354782,9606.ENSP00000358490,9606.ENSP00000360181,9606.ENSP00000411355,9606.ENSP00000431445	CD3D,CD3E,CD247,CD2,SH2D1A,PTPRC,CD3G
PMID:19941976	(2011) Age-related defects in the cytoskeleton signaling pathways of CD4 T cells.	7	24	1.4	0.00035	9606.ENSP00000264972,9606.ENSP00000337825,9606.ENSP00000354782,9606.ENSP00000356042,9606.ENSP00000365891,9606.ENSP00000411355,9606.ENSP00000472929	ZAP70,LCK,CD247,EZR,WAS,PTPRC,VAV1
PMID:22566861	(2011) Initiation of TCR phosphorylation and signal transduction.	6	13	1.6	0.00035	9606.ENSP00000264972,9606.ENSP00000300692,9606.ENSP00000337825,9606.ENSP00000354782,9606.ENSP00000411355,9606.ENSP00000431445	ZAP70,CD3D,LCK,CD247,PTPRC,CD3G
PMID:19500675	(2009) Supported bilayers at the vanguard of immune cell activation studies.	7	24	1.4	0.00035	9606.ENSP00000264972,9606.ENSP00000337825,9606.ENSP00000358490,9606.ENSP00000365891,9606.ENSP00000411355,9606.ENSP00000472929,9606.ENSP00000484431	ZAP70,LCK,CD2,WAS,PTPRC,VAV1,CD48
PMID:19541537	(2009) T-cell immunosenescence: lessons learned from mouse models of aging.	6	13	1.6	0.00035	9606.ENSP00000216223,9606.ENSP00000236147,9606.ENSP00000264972,9606.ENSP00000306157,9606.ENSP00000337825,9606.ENSP00000472929	IL2RB,SELL,ZAP70,IL7R,LCK,VAV1
PMID:19997502	(2009) High expression of CD244 and SAP regulated CD8 T cell responses of patients with HTLV-I associated neurologic disease.	7	24	1.4	0.00035	9606.ENSP00000236147,9606.ENSP00000246657,9606.ENSP00000263285,9606.ENSP00000306190,9606.ENSP00000357036,9606.ENSP00000358490,9606.ENSP00000484431	SELL,CCR7,LY9,SLAMF1,SLAMF6,CD2,CD48
PMID:20981323	(2009) Gene Expression and Serum Cytokine Profiling of Low Stage CLL Identify WNTPCP, Flt-3LFlt-3 and CXCL9CXCR3 as Regulators of Cell Proliferation, Survival and Migration.	11	98	0.99	0.00035	9606.ENSP00000216223,9606.ENSP00000264972,9606.ENSP00000305355,9606.ENSP00000337825,9606.ENSP00000342681,9606.ENSP00000349967,9606.ENSP00000354901,9606.ENSP00000362201,9606.ENSP00000362795,9606.ENSP00000398655,9606.ENSP00000469613	IL2RB,ZAP70,PRKCB,LCK,CD5,CCRL2,CXCL9,SPOCK2,CXCR3,ITK,FLT3LG
PMID:10523604	(1999) PIM1 reconstitutes thymus cellularity in interleukin 7- and common gamma chain-mutant mice and permits thymocyte maturation in Rag- but not CD3gamma-deficient mice.	7	24	1.4	0.00035	9606.ENSP00000306157,9606.ENSP00000337825,9606.ENSP00000342681,9606.ENSP00000365692,9606.ENSP00000411355,9606.ENSP00000431445,9606.ENSP00000484431	IL7R,LCK,CD5,PIM2,PTPRC,CD3G,CD48
PMID:30890702	(2019) Impact of constitutional TET2 haploinsufficiency on molecular and clinical phenotype in humans.	9	56	1.14	0.00037	9606.ENSP00000236147,9606.ENSP00000246657,9606.ENSP00000262262,9606.ENSP00000263285,9606.ENSP00000300692,9606.ENSP00000306157,9606.ENSP00000331172,9606.ENSP00000411355,9606.ENSP00000431254	SELL,CCR7,CD33,LY9,CD3D,IL7R,CD8B,PTPRC,IGLL5
PMID:31359002	(2019) Clonal replacement of tumor-specific T cells following PD-1 blockade.	9	56	1.14	0.00037	9606.ENSP00000300692,9606.ENSP00000306157,9606.ENSP00000349967,9606.ENSP00000354566,9606.ENSP00000358490,9606.ENSP00000362795,9606.ENSP00000411355,9606.ENSP00000419085,9606.ENSP00000431445	CD3D,IL7R,CCRL2,CD3E,CD2,CXCR3,PTPRC,TIGIT,CD3G
PMID:29434354	(2018) Single-cell gene expression reveals a landscape of regulatory T cell phenotypes shaped by the TCR.	9	56	1.14	0.00037	9606.ENSP00000216223,9606.ENSP00000231009,9606.ENSP00000236147,9606.ENSP00000246657,9606.ENSP00000292301,9606.ENSP00000306157,9606.ENSP00000362795,9606.ENSP00000368538,9606.ENSP00000411355	IL2RB,GZMK,SELL,CCR7,CCR2,IL7R,CXCR3,TNFRSF4,PTPRC
PMID:30072278	(2018) Recent Advances in the Clinical Development of Immune Checkpoint Blockade Therapy for Mismatch Repair Proficient (pMMR)non-MSI-H Metastatic Colorectal Cancer.	10	76	1.05	0.00037	9606.ENSP00000231009,9606.ENSP00000286758,9606.ENSP00000300692,9606.ENSP00000331172,9606.ENSP00000354394,9606.ENSP00000354566,9606.ENSP00000358490,9606.ENSP00000363318,9606.ENSP00000368538,9606.ENSP00000419085	GZMK,CXCL13,CD3D,CD8B,STAT1,CD3E,CD2,IL2RG,TNFRSF4,TIGIT
PMID:27986453	(2016) CD8+ T Cells Utilize Highly Dynamic Enhancer Repertoires and Regulatory Circuitry in Response to Infections.	9	56	1.14	0.00037	9606.ENSP00000236147,9606.ENSP00000246657,9606.ENSP00000306157,9606.ENSP00000337825,9606.ENSP00000354566,9606.ENSP00000384851,9606.ENSP00000411355,9606.ENSP00000431445,9606.ENSP00000472929	SELL,CCR7,IL7R,LCK,CD3E,ESRRA,PTPRC,CD3G,VAV1
PMID:26102615	(2015) The Evolving Roles of Memory Immune Cells in Transplantation.	9	56	1.14	0.00037	9606.ENSP00000236147,9606.ENSP00000246657,9606.ENSP00000286639,9606.ENSP00000306157,9606.ENSP00000358490,9606.ENSP00000362795,9606.ENSP00000363318,9606.ENSP00000368538,9606.ENSP00000411355	SELL,CCR7,BATF,IL7R,CD2,CXCR3,IL2RG,TNFRSF4,PTPRC
PMID:26216634	(2015) Therapeutic Lymphoid Organogenesis in the Tumor Microenvironment.	10	76	1.05	0.00037	9606.ENSP00000236147,9606.ENSP00000246657,9606.ENSP00000264972,9606.ENSP00000286758,9606.ENSP00000308815,9606.ENSP00000337825,9606.ENSP00000347948,9606.ENSP00000354901,9606.ENSP00000362795,9606.ENSP00000411355	SELL,CCR7,ZAP70,CXCL13,CCL19,LCK,TNFRSF14,CXCL9,CXCR3,PTPRC
PMID:24297995	(2013) Ikaros is absolutely required for pre-B cell differentiation by attenuating IL-7 signals.	9	56	1.14	0.00037	9606.ENSP00000219150,9606.ENSP00000268638,9606.ENSP00000331614,9606.ENSP00000342681,9606.ENSP00000344544,9606.ENSP00000354901,9606.ENSP00000376544,9606.ENSP00000411355,9606.ENSP00000431254	CORO1A,IRF8,IKZF1,CD5,IKZF3,CXCL9,CD79B,PTPRC,IGLL5
PMID:22916042	(2012) Actin engine in immunological synapse.	9	56	1.14	0.00037	9606.ENSP00000264972,9606.ENSP00000293373,9606.ENSP00000337825,9606.ENSP00000358490,9606.ENSP00000365891,9606.ENSP00000381565,9606.ENSP00000398655,9606.ENSP00000411355,9606.ENSP00000472929	ZAP70,NCKAP1L,LCK,CD2,WAS,DIAPH1,ITK,PTPRC,VAV1
PMID:19550330	(2009) T-cell and B-cell signaling biomarkers and treatment targets in lupus.	9	56	1.14	0.00037	9606.ENSP00000219150,9606.ENSP00000264972,9606.ENSP00000305355,9606.ENSP00000337825,9606.ENSP00000342681,9606.ENSP00000352833,9606.ENSP00000354782,9606.ENSP00000354901,9606.ENSP00000411355	CORO1A,ZAP70,PRKCB,LCK,CD5,PTPN22,CD247,CXCL9,PTPRC
PMID:31263572	(2019) Dominant TOM1 mutation associated with combined immunodeficiency and autoimmune disease.	8	39	1.25	0.00038	9606.ENSP00000236147,9606.ENSP00000246657,9606.ENSP00000262262,9606.ENSP00000306157,9606.ENSP00000349967,9606.ENSP00000354394,9606.ENSP00000362795,9606.ENSP00000411355	SELL,CCR7,CD33,IL7R,CCRL2,STAT1,CXCR3,PTPRC
PMID:29416853	(2018) New insights in chemokine signaling.	8	39	1.25	0.00038	9606.ENSP00000234313,9606.ENSP00000246657,9606.ENSP00000286758,9606.ENSP00000292301,9606.ENSP00000308815,9606.ENSP00000354394,9606.ENSP00000354901,9606.ENSP00000362795	PLEK,CCR7,CXCL13,CCR2,CCL19,STAT1,CXCL9,CXCR3
PMID:29545366	(2018) Atlas of the Immune Cell Repertoire in Mouse Atherosclerosis Defined by Single-Cell RNA-Sequencing and Mass Cytometry.	8	39	1.25	0.00038	9606.ENSP00000236147,9606.ENSP00000306157,9606.ENSP00000342681,9606.ENSP00000354566,9606.ENSP00000354995,9606.ENSP00000363868,9606.ENSP00000376544,9606.ENSP00000411355	SELL,IL7R,CD5,CD3E,ABCG1,ABCA1,CD79B,PTPRC
PMID:29915722	(2018) New Therapies and Immunological Findings in Cutaneous T-Cell Lymphoma.	11	99	0.98	0.00038	9606.ENSP00000236147,9606.ENSP00000246657,9606.ENSP00000286758,9606.ENSP00000308815,9606.ENSP00000342681,9606.ENSP00000347948,9606.ENSP00000349967,9606.ENSP00000354901,9606.ENSP00000358490,9606.ENSP00000362795,9606.ENSP00000363318	SELL,CCR7,CXCL13,CCL19,CD5,TNFRSF14,CCRL2,CXCL9,CD2,CXCR3,IL2RG
PMID:28782508	(2017) Circulating and Tissue-Resident CD4+ T Cells With Reactivity to Intestinal Microbiota Are Abundant in Healthy Individuals and Function Is Altered During Inflammation.	8	39	1.25	0.00038	9606.ENSP00000229402,9606.ENSP00000246657,9606.ENSP00000267082,9606.ENSP00000292301,9606.ENSP00000349967,9606.ENSP00000354901,9606.ENSP00000362795,9606.ENSP00000368538	KLRB1,CCR7,ITGB7,CCR2,CCRL2,CXCL9,CXCR3,TNFRSF4
PMID:28899870	(2017) Mbd3NuRD controls lymphoid cell fate and inhibits tumorigenesis by repressing a B cell transcriptional program.	8	39	1.25	0.00038	9606.ENSP00000246657,9606.ENSP00000306157,9606.ENSP00000306190,9606.ENSP00000337825,9606.ENSP00000354566,9606.ENSP00000411355,9606.ENSP00000472929,9606.ENSP00000484431	CCR7,IL7R,SLAMF1,LCK,CD3E,PTPRC,VAV1,CD48
PMID:27756896	(2016) A rare subset of skin-tropic regulatory T cells expressing Il10Gzmb inhibits the cutaneous immune response.	8	39	1.25	0.00038	9606.ENSP00000246657,9606.ENSP00000267082,9606.ENSP00000292301,9606.ENSP00000354566,9606.ENSP00000354901,9606.ENSP00000358490,9606.ENSP00000362795,9606.ENSP00000363330	CCR7,ITGB7,CCR2,CD3E,CXCL9,CD2,CXCR3,CD52
PMID:26043137	(2015) Vav1 Regulates T-Cell Activation through a Feedback Mechanism and Crosstalk between the T-Cell Receptor and CD28.	8	39	1.25	0.00038	9606.ENSP00000234313,9606.ENSP00000264972,9606.ENSP00000300692,9606.ENSP00000337825,9606.ENSP00000342681,9606.ENSP00000354782,9606.ENSP00000398655,9606.ENSP00000472929	PLEK,ZAP70,CD3D,LCK,CD5,CD247,ITK,VAV1
PMID:26157175	(2015) Pak2 Links TCR Signaling Strength to the Development of Regulatory T Cells and Maintains Peripheral Tolerance.	8	39	1.25	0.00038	9606.ENSP00000236147,9606.ENSP00000264972,9606.ENSP00000306157,9606.ENSP00000337825,9606.ENSP00000344544,9606.ENSP00000354566,9606.ENSP00000368538,9606.ENSP00000411355	SELL,ZAP70,IL7R,LCK,IKZF3,CD3E,TNFRSF4,PTPRC
PMID:24498025	(2014) IL-12 directs further maturation of ex vivo differentiated NK cells with improved therapeutic potential.	8	39	1.25	0.00038	9606.ENSP00000236147,9606.ENSP00000246657,9606.ENSP00000262262,9606.ENSP00000344544,9606.ENSP00000349967,9606.ENSP00000362795,9606.ENSP00000398655,9606.ENSP00000469613	SELL,CCR7,CD33,IKZF3,CCRL2,CXCR3,ITK,FLT3LG
PMID:22069374	(2011) Molecular pathogenesis of EBV susceptibility in XLP as revealed by analysis of female carriers with heterozygous expression of SAP.	8	39	1.25	0.00038	9606.ENSP00000246657,9606.ENSP00000263285,9606.ENSP00000306190,9606.ENSP00000357036,9606.ENSP00000360181,9606.ENSP00000363318,9606.ENSP00000368538,9606.ENSP00000484431	CCR7,LY9,SLAMF1,SLAMF6,SH2D1A,IL2RG,TNFRSF4,CD48
PMID:19008565	(2008) Does GATA3 act in tissue-specific pathways? A meta-analysis-based approach.	11	99	0.98	0.00038	9606.ENSP00000216223,9606.ENSP00000231009,9606.ENSP00000267842,9606.ENSP00000286758,9606.ENSP00000300692,9606.ENSP00000306157,9606.ENSP00000337825,9606.ENSP00000354394,9606.ENSP00000354566,9606.ENSP00000354901,9606.ENSP00000431445	IL2RB,GZMK,SLC27A2,CXCL13,CD3D,IL7R,LCK,STAT1,CD3E,CXCL9,CD3G
PMID:17998389	(2007) BCL11B is required for positive selection and survival of double-positive thymocytes.	8	39	1.25	0.00038	9606.ENSP00000236147,9606.ENSP00000263967,9606.ENSP00000264972,9606.ENSP00000300692,9606.ENSP00000306157,9606.ENSP00000337825,9606.ENSP00000342681,9606.ENSP00000411355	SELL,PIK3CA,ZAP70,CD3D,IL7R,LCK,CD5,PTPRC
PMID:26074921	(2015) Regulation of NKT Cell Localization in Homeostasis and Infection.	10	77	1.05	0.00039	9606.ENSP00000236147,9606.ENSP00000246657,9606.ENSP00000286758,9606.ENSP00000292301,9606.ENSP00000306157,9606.ENSP00000349252,9606.ENSP00000349967,9606.ENSP00000354901,9606.ENSP00000362795,9606.ENSP00000365692	SELL,CCR7,CXCL13,CCR2,IL7R,ITGAL,CCRL2,CXCL9,CXCR3,PIM2
PMID:24394350	(2014) Of mice and men: how animal models advance our understanding of T-cell function in RA.	9	57	1.13	0.0004	9606.ENSP00000246657,9606.ENSP00000264972,9606.ENSP00000292301,9606.ENSP00000308815,9606.ENSP00000342681,9606.ENSP00000349967,9606.ENSP00000352833,9606.ENSP00000362795,9606.ENSP00000363330	CCR7,ZAP70,CCR2,CCL19,CD5,CCRL2,PTPN22,CXCR3,CD52
PMID:30838481	(2019) Human DOCK2 Deficiency: Report of a Novel Mutation and Evidence for Neutrophil Dysfunction.	7	25	1.38	0.00041	9606.ENSP00000219150,9606.ENSP00000249071,9606.ENSP00000256935,9606.ENSP00000300692,9606.ENSP00000308815,9606.ENSP00000349967,9606.ENSP00000472929	CORO1A,RAC2,DOCK2,CD3D,CCL19,CCRL2,VAV1
PMID:31001252	(2019) Dual Role of CD4 in Peripheral T Lymphocytes.	7	25	1.38	0.00041	9606.ENSP00000264972,9606.ENSP00000337825,9606.ENSP00000342681,9606.ENSP00000356042,9606.ENSP00000358490,9606.ENSP00000411355,9606.ENSP00000472929	ZAP70,LCK,CD5,EZR,CD2,PTPRC,VAV1
PMID:27939671	(2016) The Chemokine Receptor CX3CR1 Defines Three Antigen-Experienced CD8 T Cell Subsets with Distinct Roles in Immune Surveillance and Homeostasis.	7	25	1.38	0.00041	9606.ENSP00000216223,9606.ENSP00000236147,9606.ENSP00000246657,9606.ENSP00000306157,9606.ENSP00000308815,9606.ENSP00000362795,9606.ENSP00000411355	IL2RB,SELL,CCR7,IL7R,CCL19,CXCR3,PTPRC
PMID:25581113	(2015) Circulating follicular helper-like T cells in systemic lupus erythematosus: association with disease activity.	7	25	1.38	0.00041	9606.ENSP00000236147,9606.ENSP00000246657,9606.ENSP00000286758,9606.ENSP00000306190,9606.ENSP00000308815,9606.ENSP00000349967,9606.ENSP00000362795	SELL,CCR7,CXCL13,SLAMF1,CCL19,CCRL2,CXCR3
PMID:24573488	(2014) The multiple faces of leukocyte interstitial migration.	7	25	1.38	0.00041	9606.ENSP00000219150,9606.ENSP00000246657,9606.ENSP00000249071,9606.ENSP00000256935,9606.ENSP00000356042,9606.ENSP00000365891,9606.ENSP00000472929	CORO1A,CCR7,RAC2,DOCK2,EZR,WAS,VAV1
PMID:25311508	(2014) Guidelines for genetic studies in single patients: lessons from primary immunodeficiencies.	7	25	1.38	0.00041	9606.ENSP00000249071,9606.ENSP00000268638,9606.ENSP00000331614,9606.ENSP00000337825,9606.ENSP00000368538,9606.ENSP00000376544,9606.ENSP00000380334	RAC2,IRF8,IKZF1,LCK,TNFRSF4,CD79B,NCF4
PMID:24201811	(2013) Diacylglycerol metabolism attenuates T-cell receptor signaling and alters thymocyte differentiation.	7	25	1.38	0.00041	9606.ENSP00000236147,9606.ENSP00000264972,9606.ENSP00000306157,9606.ENSP00000337825,9606.ENSP00000342681,9606.ENSP00000398655,9606.ENSP00000411355	SELL,ZAP70,IL7R,LCK,CD5,ITK,PTPRC
PMID:23189081	(2012) The integration of signaling and the spatial organization of the T cell synapse.	7	25	1.38	0.00041	9606.ENSP00000264972,9606.ENSP00000300692,9606.ENSP00000337825,9606.ENSP00000354782,9606.ENSP00000398655,9606.ENSP00000411355,9606.ENSP00000431445	ZAP70,CD3D,LCK,CD247,ITK,PTPRC,CD3G
PMID:19074136	(2009) Cbl enforces an SLP76-dependent signaling pathway for T cell differentiation.	7	25	1.38	0.00041	9606.ENSP00000236147,9606.ENSP00000264972,9606.ENSP00000337825,9606.ENSP00000342681,9606.ENSP00000398655,9606.ENSP00000411355,9606.ENSP00000472929	SELL,ZAP70,LCK,CD5,ITK,PTPRC,VAV1
PMID:20339534	(2010) Dissecting interferon-induced transcriptional programs in human peripheral blood cells.	13	153	0.86	0.00042	9606.ENSP00000267082,9606.ENSP00000268638,9606.ENSP00000306190,9606.ENSP00000306565,9606.ENSP00000349252,9606.ENSP00000349967,9606.ENSP00000354394,9606.ENSP00000354901,9606.ENSP00000366249,9606.ENSP00000372155,9606.ENSP00000376544,9606.ENSP00000384053,9606.ENSP00000411355	ITGB7,IRF8,SLAMF1,ISG20,ITGAL,CCRL2,STAT1,CXCL9,UBD,PSME1,CD79B,CSF2RB,PTPRC
PMID:30353618	(2019) Concise Review: Modulating Cancer Immunity with Hematopoietic Stem and Progenitor Cells.	8	40	1.24	0.00043	9606.ENSP00000262262,9606.ENSP00000292301,9606.ENSP00000306190,9606.ENSP00000337825,9606.ENSP00000354394,9606.ENSP00000411355,9606.ENSP00000469613,9606.ENSP00000484431	CD33,CCR2,SLAMF1,LCK,STAT1,PTPRC,FLT3LG,CD48
PMID:31440141	(2019) Time-Dependent Changes in Microglia Transcriptional Networks Following Traumatic Brain Injury.	10	78	1.04	0.00043	9606.ENSP00000268638,9606.ENSP00000286758,9606.ENSP00000292301,9606.ENSP00000308815,9606.ENSP00000342681,9606.ENSP00000349967,9606.ENSP00000354394,9606.ENSP00000354901,9606.ENSP00000411355,9606.ENSP00000484431	IRF8,CXCL13,CCR2,CCL19,CD5,CCRL2,STAT1,CXCL9,PTPRC,CD48
PMID:30619337	(2018) High Levels of Eomes Promote Exhaustion of Anti-tumor CD8+ T Cells.	8	40	1.24	0.00043	9606.ENSP00000216223,9606.ENSP00000236147,9606.ENSP00000246657,9606.ENSP00000286639,9606.ENSP00000337825,9606.ENSP00000354566,9606.ENSP00000362795,9606.ENSP00000419085	IL2RB,SELL,CCR7,BATF,LCK,CD3E,CXCR3,TIGIT
PMID:28553950	(2017) Atypical chemokine receptor 1 on nucleated erythroid cells regulates hematopoiesis.	8	40	1.24	0.00043	9606.ENSP00000236147,9606.ENSP00000292301,9606.ENSP00000306157,9606.ENSP00000306190,9606.ENSP00000337825,9606.ENSP00000349252,9606.ENSP00000411355,9606.ENSP00000484431	SELL,CCR2,IL7R,SLAMF1,LCK,ITGAL,PTPRC,CD48
PMID:27009492	(2016) Developmental Progression and Interrelationship of Central and Effector Regulatory T Cell Subsets.	8	40	1.24	0.00043	9606.ENSP00000236147,9606.ENSP00000246657,9606.ENSP00000292301,9606.ENSP00000342681,9606.ENSP00000349967,9606.ENSP00000362795,9606.ENSP00000411355,9606.ENSP00000419085	SELL,CCR7,CCR2,CD5,CCRL2,CXCR3,PTPRC,TIGIT
PMID:25191744	(2014) Alterations in gene array patterns in dendritic cells from aged humans.	10	78	1.04	0.00043	9606.ENSP00000246657,9606.ENSP00000248901,9606.ENSP00000265641,9606.ENSP00000305529,9606.ENSP00000306565,9606.ENSP00000331172,9606.ENSP00000337825,9606.ENSP00000354901,9606.ENSP00000358490,9606.ENSP00000398655	CCR7,CYTH4,CPT1A,SIRPG,ISG20,CD8B,LCK,CXCL9,CD2,ITK
PMID:22844583	(2012) Cell Trafficking in Chronic Lymphocytic Leukemia.	8	40	1.24	0.00043	9606.ENSP00000234313,9606.ENSP00000246657,9606.ENSP00000264972,9606.ENSP00000286758,9606.ENSP00000308815,9606.ENSP00000320176,9606.ENSP00000354901,9606.ENSP00000362795	PLEK,CCR7,ZAP70,CXCL13,CCL19,HCLS1,CXCL9,CXCR3
PMID:22084409	(2011) IGSF4 is a novel TCR Zeta-chain-interacting protein that enhances TCR-mediated signaling.	8	40	1.24	0.00043	9606.ENSP00000264972,9606.ENSP00000300692,9606.ENSP00000337825,9606.ENSP00000342681,9606.ENSP00000354782,9606.ENSP00000358490,9606.ENSP00000411355,9606.ENSP00000431445	ZAP70,CD3D,LCK,CD5,CD247,CD2,PTPRC,CD3G
PMID:22084435	(2011) IL-15 regulates homeostasis and terminal maturation of NKT cells.	8	40	1.24	0.00043	9606.ENSP00000246657,9606.ENSP00000306157,9606.ENSP00000306190,9606.ENSP00000337825,9606.ENSP00000357036,9606.ENSP00000363318,9606.ENSP00000398655,9606.ENSP00000484431	CCR7,IL7R,SLAMF1,LCK,SLAMF6,IL2RG,ITK,CD48
PMID:20189884	(2010) Immunodeficiency due to mutations in ORAI1 and STIM1.	8	40	1.24	0.00043	9606.ENSP00000219150,9606.ENSP00000264972,9606.ENSP00000300692,9606.ENSP00000306157,9606.ENSP00000337825,9606.ENSP00000398655,9606.ENSP00000411355,9606.ENSP00000431445	CORO1A,ZAP70,CD3D,IL7R,LCK,ITK,PTPRC,CD3G
PMID:20009105	(2009) Function of the nucleotide exchange activity of vav1 in T cell development and activation.	8	40	1.24	0.00043	9606.ENSP00000234313,9606.ENSP00000249071,9606.ENSP00000264972,9606.ENSP00000342681,9606.ENSP00000349252,9606.ENSP00000398655,9606.ENSP00000411355,9606.ENSP00000472929	PLEK,RAC2,ZAP70,CD5,ITGAL,ITK,PTPRC,VAV1
PMID:30425987	(2018) Adhesive Interactions Delineate the Topography of the Immune Synapse.	9	58	1.13	0.00044	9606.ENSP00000246657,9606.ENSP00000264972,9606.ENSP00000279227,9606.ENSP00000306157,9606.ENSP00000337825,9606.ENSP00000349252,9606.ENSP00000354782,9606.ENSP00000469613,9606.ENSP00000472929	CCR7,ZAP70,FERMT3,IL7R,LCK,ITGAL,CD247,FLT3LG,VAV1
PMID:29218052	(2017) Spoiling for a Fight: B Lymphocytes As Initiator and Effector Populations within Tertiary Lymphoid Organs in Autoimmunity and Transplantation.	9	58	1.13	0.00044	9606.ENSP00000236147,9606.ENSP00000246657,9606.ENSP00000286639,9606.ENSP00000286758,9606.ENSP00000306190,9606.ENSP00000308815,9606.ENSP00000354901,9606.ENSP00000362795,9606.ENSP00000368538	SELL,CCR7,BATF,CXCL13,SLAMF1,CCL19,CXCL9,CXCR3,TNFRSF4
PMID:27647348	(2016) The scaffolding function of the RLTPR protein explains its essential role for CD28 co-stimulation in mouse and human T cells.	9	58	1.13	0.00044	9606.ENSP00000229402,9606.ENSP00000234313,9606.ENSP00000236147,9606.ENSP00000331172,9606.ENSP00000337825,9606.ENSP00000342681,9606.ENSP00000356828,9606.ENSP00000411355,9606.ENSP00000472929	KLRB1,PLEK,SELL,CD8B,LCK,CD5,RCSD1,PTPRC,VAV1
PMID:23913046	(2013) Notch2-dependent classical dendritic cells orchestrate intestinal immunity to attaching-and-effacing bacterial pathogens.	9	58	1.13	0.00044	9606.ENSP00000246657,9606.ENSP00000286639,9606.ENSP00000292301,9606.ENSP00000306157,9606.ENSP00000337825,9606.ENSP00000378053,9606.ENSP00000411355,9606.ENSP00000469613,9606.ENSP00000472929	CCR7,BATF,CCR2,IL7R,LCK,DNASE1L3,PTPRC,FLT3LG,VAV1
PMID:21078154	(2010) Genetics of SCID.	9	58	1.13	0.00044	9606.ENSP00000219150,9606.ENSP00000264972,9606.ENSP00000300692,9606.ENSP00000337825,9606.ENSP00000354782,9606.ENSP00000365891,9606.ENSP00000376544,9606.ENSP00000411355,9606.ENSP00000431445	CORO1A,ZAP70,CD3D,LCK,CD247,WAS,CD79B,PTPRC,CD3G
PMID:22363661	(2012) Contribution of an aged microenvironment to aging-associated myeloproliferative disease.	6	14	1.57	0.00045	9606.ENSP00000262262,9606.ENSP00000268638,9606.ENSP00000337825,9606.ENSP00000342681,9606.ENSP00000354566,9606.ENSP00000411355	CD33,IRF8,LCK,CD5,CD3E,PTPRC
PMID:22737151	(2012) TCR Signaling Emerges from the Sum of Many Parts.	6	14	1.57	0.00045	9606.ENSP00000264972,9606.ENSP00000300692,9606.ENSP00000337825,9606.ENSP00000354566,9606.ENSP00000354782,9606.ENSP00000431445	ZAP70,CD3D,LCK,CD3E,CD247,CD3G
PMID:20371393	(2010) B-cell function in severe combined immunodeficiency after stem cell or gene therapy: a review.	6	14	1.57	0.00045	9606.ENSP00000300692,9606.ENSP00000306157,9606.ENSP00000354782,9606.ENSP00000363318,9606.ENSP00000363330,9606.ENSP00000411355	CD3D,IL7R,CD247,IL2RG,CD52,PTPRC
PMID:15263016	(2004) Discs large (Dlg1) complexes in lymphocyte activation.	6	14	1.57	0.00045	9606.ENSP00000264972,9606.ENSP00000337825,9606.ENSP00000354782,9606.ENSP00000356042,9606.ENSP00000411355,9606.ENSP00000472929	ZAP70,LCK,CD247,EZR,PTPRC,VAV1
PMID:8996248	(1997) Replacement of pre-T cell receptor signaling functions by the CD4 coreceptor.	6	14	1.57	0.00045	9606.ENSP00000264972,9606.ENSP00000300692,9606.ENSP00000337825,9606.ENSP00000411355,9606.ENSP00000431445,9606.ENSP00000484431	ZAP70,CD3D,LCK,PTPRC,CD3G,CD48
PMID:31210415	(2019) A novel myeloid cell in murine spleen defined through gene profiling.	10	79	1.04	0.00046	9606.ENSP00000246657,9606.ENSP00000286758,9606.ENSP00000292301,9606.ENSP00000308815,9606.ENSP00000349359,9606.ENSP00000354901,9606.ENSP00000362795,9606.ENSP00000363318,9606.ENSP00000411355,9606.ENSP00000469613	CCR7,CXCL13,CCR2,CCL19,SASH3,CXCL9,CXCR3,IL2RG,PTPRC,FLT3LG
PMID:31635276	(2019) Anti-Leishmanial Vaccines: Assumptions, Approaches, and Annulments.	10	79	1.04	0.00046	9606.ENSP00000264972,9606.ENSP00000337825,9606.ENSP00000349967,9606.ENSP00000354394,9606.ENSP00000354782,9606.ENSP00000354901,9606.ENSP00000358490,9606.ENSP00000362795,9606.ENSP00000411355,9606.ENSP00000472929	ZAP70,LCK,CCRL2,STAT1,CD247,CXCL9,CD2,CXCR3,PTPRC,VAV1
PMID:26791050	(2016) Primary Immunodeficiencies and Inflammatory Disease: A Growing Genetic Intersection.	10	79	1.04	0.00046	9606.ENSP00000236147,9606.ENSP00000268638,9606.ENSP00000306157,9606.ENSP00000331614,9606.ENSP00000354394,9606.ENSP00000363318,9606.ENSP00000365891,9606.ENSP00000368538,9606.ENSP00000378320,9606.ENSP00000380334	SELL,IRF8,IL7R,IKZF1,STAT1,IL2RG,WAS,TNFRSF4,TTC7A,NCF4
PMID:25232701	(2014) Challenges and opportunities of microRNAs in lymphomas.	10	79	1.04	0.00046	9606.ENSP00000236147,9606.ENSP00000246657,9606.ENSP00000264972,9606.ENSP00000337825,9606.ENSP00000342681,9606.ENSP00000352833,9606.ENSP00000354394,9606.ENSP00000363318,9606.ENSP00000385036,9606.ENSP00000411355	SELL,CCR7,ZAP70,LCK,CD5,PTPN22,STAT1,IL2RG,TCL1A,PTPRC
PMID:24282405	(2013) Human plasmacytoid dendritic cells: from molecules to intercellular communication network.	11	102	0.97	0.00046	9606.ENSP00000229402,9606.ENSP00000236147,9606.ENSP00000246657,9606.ENSP00000263285,9606.ENSP00000306190,9606.ENSP00000308815,9606.ENSP00000349252,9606.ENSP00000357036,9606.ENSP00000362795,9606.ENSP00000368538,9606.ENSP00000484431	KLRB1,SELL,CCR7,LY9,SLAMF1,CCL19,ITGAL,SLAMF6,CXCR3,TNFRSF4,CD48
PMID:31970588	(2020) Involvement of the central nervous system in acute lymphoblastic leukemia: opinions on molecular mechanisms and clinical implications based on recent data.	8	41	1.23	0.00048	9606.ENSP00000236147,9606.ENSP00000246657,9606.ENSP00000264972,9606.ENSP00000308815,9606.ENSP00000349967,9606.ENSP00000354782,9606.ENSP00000362795,9606.ENSP00000376544	SELL,CCR7,ZAP70,CCL19,CCRL2,CD247,CXCR3,CD79B
PMID:30241692	(2019) T follicular helper cells restricted by IRF8 contribute to T cell-mediated inflammation.	8	41	1.23	0.00048	9606.ENSP00000236147,9606.ENSP00000268638,9606.ENSP00000286639,9606.ENSP00000286758,9606.ENSP00000337825,9606.ENSP00000338010,9606.ENSP00000354394,9606.ENSP00000411355	SELL,IRF8,BATF,CXCL13,LCK,IL21R,STAT1,PTPRC
PMID:30621359	(2019) Efficacy of Integrating a Novel 16-Gene Biomarker Panel and Intelligence Classifiers for Differential Diagnosis of Rheumatoid Arthritis and Osteoarthritis.	7	26	1.37	0.00048	9606.ENSP00000231009,9606.ENSP00000300692,9606.ENSP00000331172,9606.ENSP00000337825,9606.ENSP00000363318,9606.ENSP00000368538,9606.ENSP00000431445	GZMK,CD3D,CD8B,LCK,IL2RG,TNFRSF4,CD3G
PMID:30880025	(2019) Ptpn21 Controls Hematopoietic Stem Cell Homeostasis and Biomechanics.	8	41	1.23	0.00048	9606.ENSP00000306157,9606.ENSP00000306190,9606.ENSP00000324511,9606.ENSP00000337825,9606.ENSP00000356042,9606.ENSP00000411355,9606.ENSP00000469613,9606.ENSP00000484431	IL7R,SLAMF1,SEPT1,LCK,EZR,PTPRC,FLT3LG,CD48
PMID:31701087	(2019) Transcriptional Network Analysis Implicates Altered Hepatic Immune Function in NASH development and resolution.	9	59	1.12	0.00048	9606.ENSP00000246657,9606.ENSP00000292301,9606.ENSP00000306157,9606.ENSP00000349967,9606.ENSP00000352833,9606.ENSP00000358490,9606.ENSP00000362795,9606.ENSP00000398655,9606.ENSP00000411355	CCR7,CCR2,IL7R,CCRL2,PTPN22,CD2,CXCR3,ITK,PTPRC
PMID:29471566	(2018) Mucosal-Associated Invariant T Cells in Chronic Inflammatory Liver Disease.	7	26	1.37	0.00048	9606.ENSP00000229402,9606.ENSP00000236147,9606.ENSP00000246657,9606.ENSP00000306157,9606.ENSP00000349967,9606.ENSP00000354901,9606.ENSP00000362795	KLRB1,SELL,CCR7,IL7R,CCRL2,CXCL9,CXCR3
PMID:30027532	(2018) Linking the gut and liver: crosstalk between regulatory T cells and mucosa-associated invariant T cells.	8	41	1.23	0.00048	9606.ENSP00000229402,9606.ENSP00000246657,9606.ENSP00000292301,9606.ENSP00000306157,9606.ENSP00000349967,9606.ENSP00000354901,9606.ENSP00000362795,9606.ENSP00000419085	KLRB1,CCR7,CCR2,IL7R,CCRL2,CXCL9,CXCR3,TIGIT
PMID:30397350	(2018) Human retinoic acid-regulated CD161+ regulatory T cells support wound repair in intestinal mucosa.	9	59	1.12	0.00048	9606.ENSP00000229402,9606.ENSP00000236147,9606.ENSP00000246657,9606.ENSP00000286639,9606.ENSP00000306157,9606.ENSP00000349967,9606.ENSP00000362795,9606.ENSP00000363318,9606.ENSP00000411355	KLRB1,SELL,CCR7,BATF,IL7R,CCRL2,CXCR3,IL2RG,PTPRC
PMID:30622534	(2018) A Computational Approach Identifies Immunogenic Features of Prognosis in Human Cancers.	7	26	1.37	0.00048	9606.ENSP00000264972,9606.ENSP00000300692,9606.ENSP00000331172,9606.ENSP00000337825,9606.ENSP00000354566,9606.ENSP00000354782,9606.ENSP00000360181	ZAP70,CD3D,CD8B,LCK,CD3E,CD247,SH2D1A
PMID:28883990	(2017) The development of T cells from stem cells in mice and humans.	9	59	1.12	0.00048	9606.ENSP00000246657,9606.ENSP00000306157,9606.ENSP00000306190,9606.ENSP00000337825,9606.ENSP00000342681,9606.ENSP00000363318,9606.ENSP00000411355,9606.ENSP00000469613,9606.ENSP00000484431	CCR7,IL7R,SLAMF1,LCK,CD5,IL2RG,PTPRC,FLT3LG,CD48
PMID:26582951	(2016) Helios Controls a Limited Subset of Regulatory T Cell Functions.	8	41	1.23	0.00048	9606.ENSP00000236147,9606.ENSP00000246657,9606.ENSP00000331614,9606.ENSP00000344544,9606.ENSP00000362795,9606.ENSP00000368538,9606.ENSP00000411355,9606.ENSP00000472929	SELL,CCR7,IKZF1,IKZF3,CXCR3,TNFRSF4,PTPRC,VAV1
PMID:27056890	(2016) Addiction to Runx1 is partially attenuated by loss of p53 in the Emy-Myc lymphoma model.	7	26	1.37	0.00048	9606.ENSP00000305355,9606.ENSP00000306157,9606.ENSP00000352833,9606.ENSP00000354901,9606.ENSP00000358490,9606.ENSP00000411355,9606.ENSP00000472929	PRKCB,IL7R,PTPN22,CXCL9,CD2,PTPRC,VAV1
PMID:25446821	(2015) Transcriptional profiles reveal a stepwise developmental program of memory CD8(+) T cell differentiation.	8	41	1.23	0.00048	9606.ENSP00000216223,9606.ENSP00000231009,9606.ENSP00000236147,9606.ENSP00000246657,9606.ENSP00000286758,9606.ENSP00000306157,9606.ENSP00000306190,9606.ENSP00000362795	IL2RB,GZMK,SELL,CCR7,CXCL13,IL7R,SLAMF1,CXCR3
PMID:24435095	(2014) From proliferation to proliferation: monocyte lineage comes full circle.	8	41	1.23	0.00048	9606.ENSP00000263285,9606.ENSP00000268638,9606.ENSP00000292301,9606.ENSP00000306157,9606.ENSP00000306190,9606.ENSP00000354995,9606.ENSP00000363868,9606.ENSP00000484431	LY9,IRF8,CCR2,IL7R,SLAMF1,ABCG1,ABCA1,CD48
PMID:25288396	(2014) Myeloproliferative neoplasms can be initiated from a single hematopoietic stem cell expressing JAK2-V617F.	8	41	1.23	0.00048	9606.ENSP00000236147,9606.ENSP00000306190,9606.ENSP00000337825,9606.ENSP00000342681,9606.ENSP00000354394,9606.ENSP00000363318,9606.ENSP00000411355,9606.ENSP00000484431	SELL,SLAMF1,LCK,CD5,STAT1,IL2RG,PTPRC,CD48
PMID:23667468	(2013) Fli-1 overexpression in hematopoietic progenitors deregulates T cell development and induces pre-T cell lymphoblastic leukaemialymphoma.	7	26	1.37	0.00048	9606.ENSP00000331614,9606.ENSP00000337825,9606.ENSP00000354901,9606.ENSP00000411355,9606.ENSP00000433488,9606.ENSP00000469613,9606.ENSP00000484431	IKZF1,LCK,CXCL9,PTPRC,FLI1,FLT3LG,CD48
PMID:21189249	(2011) T cell receptor (TCR)-induced tyrosine phosphorylation dynamics identifies THEMIS as a new TCR signalosome component.	9	59	1.12	0.00048	9606.ENSP00000234313,9606.ENSP00000249071,9606.ENSP00000256935,9606.ENSP00000264972,9606.ENSP00000337825,9606.ENSP00000342681,9606.ENSP00000354782,9606.ENSP00000398655,9606.ENSP00000472929	PLEK,RAC2,DOCK2,ZAP70,LCK,CD5,CD247,ITK,VAV1
PMID:20644572	(2010) Decision checkpoints in the thymus.	9	59	1.12	0.00048	9606.ENSP00000236147,9606.ENSP00000246657,9606.ENSP00000306157,9606.ENSP00000306190,9606.ENSP00000337825,9606.ENSP00000342681,9606.ENSP00000354782,9606.ENSP00000357036,9606.ENSP00000398655	SELL,CCR7,IL7R,SLAMF1,LCK,CD5,CD247,SLAMF6,ITK
PMID:20691615	(2010) Follicular helper T cell differentiation requires continuous antigen presentation that is independent of unique B cell signaling.	7	26	1.37	0.00048	9606.ENSP00000236147,9606.ENSP00000246657,9606.ENSP00000306157,9606.ENSP00000306190,9606.ENSP00000357036,9606.ENSP00000360181,9606.ENSP00000411355	SELL,CCR7,IL7R,SLAMF1,SLAMF6,SH2D1A,PTPRC
PMID:20835229	(2010) Confinement-optimized three-dimensional T cell amoeboid motility is modulated via myosin IIA-regulated adhesions.	7	26	1.37	0.00048	9606.ENSP00000219150,9606.ENSP00000236147,9606.ENSP00000246657,9606.ENSP00000256935,9606.ENSP00000337825,9606.ENSP00000365891,9606.ENSP00000411355	CORO1A,SELL,CCR7,DOCK2,LCK,WAS,PTPRC
PMID:19290924	(2009) The Tec kinases Itk and Rlk regulate conventional versus innate T-cell development.	8	41	1.23	0.00048	9606.ENSP00000216223,9606.ENSP00000234313,9606.ENSP00000236147,9606.ENSP00000306190,9606.ENSP00000337825,9606.ENSP00000342681,9606.ENSP00000357036,9606.ENSP00000431445	IL2RB,PLEK,SELL,SLAMF1,LCK,CD5,SLAMF6,CD3G
PMID:17697366	(2007) B cells in Sjoegrens syndrome: indications for disturbed selection and differentiation in ectopic lymphoid tissue.	8	41	1.23	0.00048	9606.ENSP00000246657,9606.ENSP00000286758,9606.ENSP00000308815,9606.ENSP00000342681,9606.ENSP00000349967,9606.ENSP00000354901,9606.ENSP00000362795,9606.ENSP00000410481	CCR7,CXCL13,CCL19,CD5,CCRL2,CXCL9,CXCR3,LTB
PMID:15699071	(2005) The adaptor molecules LAT and SLP-76 are specifically targeted by Yersinia to inhibit T cell activation.	7	26	1.37	0.00048	9606.ENSP00000234313,9606.ENSP00000264972,9606.ENSP00000337825,9606.ENSP00000354782,9606.ENSP00000398655,9606.ENSP00000431445,9606.ENSP00000472929	PLEK,ZAP70,LCK,CD247,ITK,CD3G,VAV1
PMID:14680505	(2003) Ageing, autoimmunity and arthritis: Perturbations of TCR signal transduction pathways with ageing - a biochemical paradigm for the ageing immune system.	8	41	1.23	0.00048	9606.ENSP00000234313,9606.ENSP00000264972,9606.ENSP00000337825,9606.ENSP00000342681,9606.ENSP00000358490,9606.ENSP00000398655,9606.ENSP00000411355,9606.ENSP00000472929	PLEK,ZAP70,LCK,CD5,CD2,ITK,PTPRC,VAV1
PMID:9730885	(1998) Independent and opposing roles for Btk and lyn in B and myeloid signaling pathways.	7	26	1.37	0.00048	9606.ENSP00000264972,9606.ENSP00000305355,9606.ENSP00000337825,9606.ENSP00000342681,9606.ENSP00000398655,9606.ENSP00000411355,9606.ENSP00000472929	ZAP70,PRKCB,LCK,CD5,ITK,PTPRC,VAV1
PMID:34367157	(2021) Integrated Bioinformatics and Validation Reveal Potential Biomarkers Associated With Progression of Primary Sjoegrens Syndrome.	5	6	1.86	0.00049	9606.ENSP00000300692,9606.ENSP00000308815,9606.ENSP00000354901,9606.ENSP00000385036,9606.ENSP00000431445	CD3D,CCL19,CXCL9,TCL1A,CD3G
PMID:29262519	(2017) Lck activation: puzzling the pieces together.	5	6	1.86	0.00049	9606.ENSP00000264972,9606.ENSP00000300692,9606.ENSP00000337825,9606.ENSP00000354782,9606.ENSP00000431445	ZAP70,CD3D,LCK,CD247,CD3G
PMID:18799141	(2008) Mechanisms and consequences of dendritic cell migration.	10	80	1.03	0.00049	9606.ENSP00000236147,9606.ENSP00000246657,9606.ENSP00000249071,9606.ENSP00000286758,9606.ENSP00000292301,9606.ENSP00000308815,9606.ENSP00000349967,9606.ENSP00000354901,9606.ENSP00000362795,9606.ENSP00000365891	SELL,CCR7,RAC2,CXCL13,CCR2,CCL19,CCRL2,CXCL9,CXCR3,WAS
PMID:12525577	(2003) OX52 is the rat homologue of CD6: evidence for an effector function in the regulation of CD5 phosphorylation.	5	6	1.86	0.00049	9606.ENSP00000264972,9606.ENSP00000337825,9606.ENSP00000342681,9606.ENSP00000358490,9606.ENSP00000398655	ZAP70,LCK,CD5,CD2,ITK
PMID:27521269	(2016) Tumor-Specific T Cell Dysfunction Is a Dynamic Antigen-Driven Differentiation Program Initiated Early during Tumorigenesis.	9	60	1.11	0.00053	9606.ENSP00000231009,9606.ENSP00000246657,9606.ENSP00000286639,9606.ENSP00000306157,9606.ENSP00000337825,9606.ENSP00000352833,9606.ENSP00000362795,9606.ENSP00000398655,9606.ENSP00000411355	GZMK,CCR7,BATF,IL7R,LCK,PTPN22,CXCR3,ITK,PTPRC
PMID:26635800	(2015) T Lymphocyte Migration: An Action Movie Starring the Actin and Associated Actors.	9	60	1.11	0.00053	9606.ENSP00000219150,9606.ENSP00000246657,9606.ENSP00000249071,9606.ENSP00000256935,9606.ENSP00000279227,9606.ENSP00000356042,9606.ENSP00000362795,9606.ENSP00000365891,9606.ENSP00000472929	CORO1A,CCR7,RAC2,DOCK2,FERMT3,EZR,CXCR3,WAS,VAV1
PMID:28947612	(2017) Spatially restricted JAG1-Notch signaling in human thymus provides suitable DC developmental niches.	8	42	1.22	0.00054	9606.ENSP00000246657,9606.ENSP00000262262,9606.ENSP00000268638,9606.ENSP00000306157,9606.ENSP00000342681,9606.ENSP00000363318,9606.ENSP00000411355,9606.ENSP00000469613	CCR7,CD33,IRF8,IL7R,CD5,IL2RG,PTPRC,FLT3LG
PMID:27655680	(2016) NK cell function is markedly impaired in patients with chronic lymphocytic leukaemia but is preserved in patients with small lymphocytic lymphoma.	8	42	1.22	0.00054	9606.ENSP00000231009,9606.ENSP00000249071,9606.ENSP00000305355,9606.ENSP00000342681,9606.ENSP00000349252,9606.ENSP00000362795,9606.ENSP00000363318,9606.ENSP00000472929	GZMK,RAC2,PRKCB,CD5,ITGAL,CXCR3,IL2RG,VAV1
PMID:25821452	(2015) Lipid and Protein Co-Regulation of PI3K Effectors Akt and Itk in Lymphocytes.	10	81	1.03	0.00054	9606.ENSP00000234313,9606.ENSP00000246657,9606.ENSP00000249071,9606.ENSP00000263967,9606.ENSP00000306157,9606.ENSP00000331614,9606.ENSP00000337825,9606.ENSP00000358490,9606.ENSP00000398655,9606.ENSP00000472929	PLEK,CCR7,RAC2,PIK3CA,IL7R,IKZF1,LCK,CD2,ITK,VAV1
PMID:26515615	(2015) Late Onset Hypomorphic RAG2 Deficiency Presentation with Fatal Vaccine-Strain VZV Infection.	8	42	1.22	0.00054	9606.ENSP00000249071,9606.ENSP00000264972,9606.ENSP00000300692,9606.ENSP00000306157,9606.ENSP00000354566,9606.ENSP00000354782,9606.ENSP00000363318,9606.ENSP00000411355	RAC2,ZAP70,CD3D,IL7R,CD3E,CD247,IL2RG,PTPRC
PMID:24687958	(2014) EAT-2, a SAP-like adaptor, controls NK cell activation through phospholipase CGamma, Ca++, and Erk, leading to granule polarization.	8	42	1.22	0.00054	9606.ENSP00000216223,9606.ENSP00000263285,9606.ENSP00000306190,9606.ENSP00000337825,9606.ENSP00000357036,9606.ENSP00000360181,9606.ENSP00000411355,9606.ENSP00000472929	IL2RB,LY9,SLAMF1,LCK,SLAMF6,SH2D1A,PTPRC,VAV1
PMID:24920943	(2014) Chemokines in the balance: maintenance of homeostasis and protection at CNS barriers.	8	42	1.22	0.00054	9606.ENSP00000236147,9606.ENSP00000246657,9606.ENSP00000286758,9606.ENSP00000292301,9606.ENSP00000308815,9606.ENSP00000349967,9606.ENSP00000362795,9606.ENSP00000411355	SELL,CCR7,CXCL13,CCR2,CCL19,CCRL2,CXCR3,PTPRC
PMID:23776382	(2012) The genetic basis of severe combined immunodeficiency and its variants.	8	42	1.22	0.00054	9606.ENSP00000219150,9606.ENSP00000264972,9606.ENSP00000300692,9606.ENSP00000337825,9606.ENSP00000354782,9606.ENSP00000398655,9606.ENSP00000411355,9606.ENSP00000431445	CORO1A,ZAP70,CD3D,LCK,CD247,ITK,PTPRC,CD3G
PMID:21857655	(2011) The opposing roles of the transcription factor E2A and its antagonist Id3 that orchestrate and enforce the naive fate of T cells.	8	42	1.22	0.00054	9606.ENSP00000236147,9606.ENSP00000264972,9606.ENSP00000306157,9606.ENSP00000306190,9606.ENSP00000342681,9606.ENSP00000357036,9606.ENSP00000362795,9606.ENSP00000411355	SELL,ZAP70,IL7R,SLAMF1,CD5,SLAMF6,CXCR3,PTPRC
PMID:20890395	(2010) HIV-1 Virological Synapse is not Simply a Copycat of the Immunological Synapse.	8	42	1.22	0.00054	9606.ENSP00000246657,9606.ENSP00000264972,9606.ENSP00000337825,9606.ENSP00000354782,9606.ENSP00000356042,9606.ENSP00000398655,9606.ENSP00000411355,9606.ENSP00000472929	CCR7,ZAP70,LCK,CD247,EZR,ITK,PTPRC,VAV1
PMID:19664941	(2009) Transcriptional repressor Blimp-1 promotes CD8(+) T cell terminal differentiation and represses the acquisition of central memory T cell properties.	8	42	1.22	0.00054	9606.ENSP00000216223,9606.ENSP00000236147,9606.ENSP00000246657,9606.ENSP00000306157,9606.ENSP00000337825,9606.ENSP00000362795,9606.ENSP00000368538,9606.ENSP00000411355	IL2RB,SELL,CCR7,IL7R,LCK,CXCR3,TNFRSF4,PTPRC
PMID:19796267	(2009) The phenotypic and functional characteristics of umbilical cord blood and peripheral blood natural killer cells.	8	42	1.22	0.00054	9606.ENSP00000216223,9606.ENSP00000236147,9606.ENSP00000262262,9606.ENSP00000349252,9606.ENSP00000358490,9606.ENSP00000363318,9606.ENSP00000411355,9606.ENSP00000469613	IL2RB,SELL,CD33,ITGAL,CD2,IL2RG,PTPRC,FLT3LG
PMID:21437240	(2011) Acute endotoxin-induced thymic atrophy is characterized by intrathymic inflammatory and wound healing responses.	11	105	0.96	0.00055	9606.ENSP00000249071,9606.ENSP00000263967,9606.ENSP00000264972,9606.ENSP00000286758,9606.ENSP00000306157,9606.ENSP00000306190,9606.ENSP00000337825,9606.ENSP00000349252,9606.ENSP00000354901,9606.ENSP00000358490,9606.ENSP00000472929	RAC2,PIK3CA,ZAP70,CXCL13,IL7R,SLAMF1,LCK,ITGAL,CXCL9,CD2,VAV1
PMID:18794340	(2008) Origin and pathogenesis of nodular lymphocyte-predominant Hodgkin lymphoma as revealed by global gene expression analysis.	11	105	0.96	0.00055	9606.ENSP00000216223,9606.ENSP00000268638,9606.ENSP00000306157,9606.ENSP00000331614,9606.ENSP00000337825,9606.ENSP00000338010,9606.ENSP00000342681,9606.ENSP00000354394,9606.ENSP00000354901,9606.ENSP00000366249,9606.ENSP00000376544	IL2RB,IRF8,IL7R,IKZF1,LCK,IL21R,CD5,STAT1,CXCL9,UBD,CD79B
PMID:35303369	(2022) Severe combined immunodeficiencies: Expanding the mutation spectrum in Turkey and identification of 12 novel variants.	6	15	1.54	0.00056	9606.ENSP00000219150,9606.ENSP00000300692,9606.ENSP00000354566,9606.ENSP00000354782,9606.ENSP00000363318,9606.ENSP00000411355	CORO1A,CD3D,CD3E,CD247,IL2RG,PTPRC
PMID:31100039	(2019) Family-Based Next-Generation Sequencing Study Identifies an IL2RG Variant in an Infant with Primary Immunodeficiency.	7	27	1.35	0.00056	9606.ENSP00000219150,9606.ENSP00000300692,9606.ENSP00000306157,9606.ENSP00000354566,9606.ENSP00000354782,9606.ENSP00000363318,9606.ENSP00000411355	CORO1A,CD3D,IL7R,CD3E,CD247,IL2RG,PTPRC
PMID:29977931	(2018) LCK as a Potential Therapeutic Target for Acute Rejection after Kidney Transplantation: A Bioinformatics Clue.	6	15	1.54	0.00056	9606.ENSP00000300692,9606.ENSP00000337825,9606.ENSP00000354566,9606.ENSP00000356042,9606.ENSP00000431445,9606.ENSP00000472929	CD3D,LCK,CD3E,EZR,CD3G,VAV1
PMID:28289412	(2017) Follicular T Cells from smB- Common Variable Immunodeficiency Patients Are Skewed Toward a Th1 Phenotype.	7	27	1.35	0.00056	9606.ENSP00000246657,9606.ENSP00000306157,9606.ENSP00000338010,9606.ENSP00000349967,9606.ENSP00000354394,9606.ENSP00000360181,9606.ENSP00000362795	CCR7,IL7R,IL21R,CCRL2,STAT1,SH2D1A,CXCR3
PMID:28768726	(2017) Cutting Edge: 2B4-Mediated Coinhibition of CD4+ T Cells Underlies Mortality in Experimental Sepsis.	6	15	1.54	0.00056	9606.ENSP00000263285,9606.ENSP00000306190,9606.ENSP00000357036,9606.ENSP00000358490,9606.ENSP00000411355,9606.ENSP00000484431	LY9,SLAMF1,SLAMF6,CD2,PTPRC,CD48
PMID:28827384	(2017) SAP and Lessons Learned from a Primary Immunodeficiency.	6	15	1.54	0.00056	9606.ENSP00000263285,9606.ENSP00000306190,9606.ENSP00000337825,9606.ENSP00000357036,9606.ENSP00000360181,9606.ENSP00000484431	LY9,SLAMF1,LCK,SLAMF6,SH2D1A,CD48
PMID:27716086	(2016) Association of CD247 (CD3Zeta) gene polymorphisms with T1D and AITD in the population of northern Sweden.	6	15	1.54	0.00056	9606.ENSP00000264972,9606.ENSP00000300692,9606.ENSP00000337825,9606.ENSP00000352833,9606.ENSP00000354782,9606.ENSP00000431445	ZAP70,CD3D,LCK,PTPN22,CD247,CD3G
PMID:27799872	(2016) Potential of Cells and CytokinesChemokines to Regulate Tertiary Lymphoid Structures in Human Diseases.	7	27	1.35	0.00056	9606.ENSP00000246657,9606.ENSP00000286758,9606.ENSP00000306157,9606.ENSP00000308815,9606.ENSP00000354901,9606.ENSP00000368538,9606.ENSP00000411355	CCR7,CXCL13,IL7R,CCL19,CXCL9,TNFRSF4,PTPRC
PMID:25957903	(2015) Myocardial Infarction Activates CCR2(+) Hematopoietic Stem and Progenitor Cells.	7	27	1.35	0.00056	9606.ENSP00000263285,9606.ENSP00000292301,9606.ENSP00000306157,9606.ENSP00000306190,9606.ENSP00000331614,9606.ENSP00000337825,9606.ENSP00000411355	LY9,CCR2,IL7R,SLAMF1,IKZF1,LCK,PTPRC
PMID:24497824	(2014) Loss of circulating CD4 T cells with B cell helper function during chronic HIV infection.	7	27	1.35	0.00056	9606.ENSP00000236147,9606.ENSP00000246657,9606.ENSP00000286758,9606.ENSP00000306190,9606.ENSP00000338010,9606.ENSP00000349967,9606.ENSP00000362795	SELL,CCR7,CXCL13,SLAMF1,IL21R,CCRL2,CXCR3
PMID:24297996	(2013) Gata2 is required for HSC generation and survival.	6	15	1.54	0.00056	9606.ENSP00000306190,9606.ENSP00000337825,9606.ENSP00000354566,9606.ENSP00000411355,9606.ENSP00000472929,9606.ENSP00000484431	SLAMF1,LCK,CD3E,PTPRC,VAV1,CD48
PMID:24324706	(2013) Hoxb4 overexpression in CD4 memory phenotype T cells increases the central memory population upon homeostatic proliferation.	7	27	1.35	0.00056	9606.ENSP00000216223,9606.ENSP00000236147,9606.ENSP00000246657,9606.ENSP00000267082,9606.ENSP00000306157,9606.ENSP00000337825,9606.ENSP00000411355	IL2RB,SELL,CCR7,ITGB7,IL7R,LCK,PTPRC
PMID:21398607	(2011) Hematopoietic lineage cell-specific protein 1 functions in concert with the Wiskott-Aldrich syndrome protein to promote podosome array organization and chemotaxis in dendritic cells.	7	27	1.35	0.00056	9606.ENSP00000308815,9606.ENSP00000320176,9606.ENSP00000337825,9606.ENSP00000362795,9606.ENSP00000365891,9606.ENSP00000398655,9606.ENSP00000472929	CCL19,HCLS1,LCK,CXCR3,WAS,ITK,VAV1
PMID:20362536	(2010) p53-mediated hematopoietic stem and progenitor cell competition.	7	27	1.35	0.00056	9606.ENSP00000236147,9606.ENSP00000268638,9606.ENSP00000306190,9606.ENSP00000353770,9606.ENSP00000381565,9606.ENSP00000411355,9606.ENSP00000484431	SELL,IRF8,SLAMF1,RRM2,DIAPH1,PTPRC,CD48
PMID:16087712	(2005) IL-4 receptor expression on CD8+ T cells is required for the development of protective memory responses against liver stages of malaria parasites.	7	27	1.35	0.00056	9606.ENSP00000216223,9606.ENSP00000236147,9606.ENSP00000246657,9606.ENSP00000306157,9606.ENSP00000308815,9606.ENSP00000349252,9606.ENSP00000411355	IL2RB,SELL,CCR7,IL7R,CCL19,ITGAL,PTPRC
PMID:15263031	(2004) SH2D1A regulates T-dependent humoral autoimmunity.	6	15	1.54	0.00056	9606.ENSP00000263285,9606.ENSP00000306190,9606.ENSP00000357036,9606.ENSP00000360181,9606.ENSP00000362795,9606.ENSP00000484431	LY9,SLAMF1,SLAMF6,SH2D1A,CXCR3,CD48
PMID:28691037	(2017) Phagocytosis: A Fundamental Process in Immunity.	9	61	1.1	0.00057	9606.ENSP00000219150,9606.ENSP00000249071,9606.ENSP00000262262,9606.ENSP00000264972,9606.ENSP00000279227,9606.ENSP00000337825,9606.ENSP00000365891,9606.ENSP00000411355,9606.ENSP00000472929	CORO1A,RAC2,CD33,ZAP70,FERMT3,LCK,WAS,PTPRC,VAV1
PMID:25088080	(2014) Immune responses in neonates.	10	82	1.02	0.00057	9606.ENSP00000229402,9606.ENSP00000236147,9606.ENSP00000246657,9606.ENSP00000286758,9606.ENSP00000306157,9606.ENSP00000308815,9606.ENSP00000337825,9606.ENSP00000342681,9606.ENSP00000358490,9606.ENSP00000411355	KLRB1,SELL,CCR7,CXCL13,IL7R,CCL19,LCK,CD5,CD2,PTPRC
PMID:20969591	(2010) Multilayered specification of the T-cell lineage fate.	9	61	1.1	0.00057	9606.ENSP00000264972,9606.ENSP00000300692,9606.ENSP00000306157,9606.ENSP00000331614,9606.ENSP00000337825,9606.ENSP00000344544,9606.ENSP00000354782,9606.ENSP00000398655,9606.ENSP00000431445	ZAP70,CD3D,IL7R,IKZF1,LCK,IKZF3,CD247,ITK,CD3G
PMID:19167678	(2009) Activated notch supports development of cytokine producing NK cells which are hyporesponsive and fail to acquire NK cell effector functions.	9	61	1.1	0.00057	9606.ENSP00000216223,9606.ENSP00000229402,9606.ENSP00000236147,9606.ENSP00000246657,9606.ENSP00000267082,9606.ENSP00000306157,9606.ENSP00000362795,9606.ENSP00000431445,9606.ENSP00000469613	IL2RB,KLRB1,SELL,CCR7,ITGB7,IL7R,CXCR3,CD3G,FLT3LG
PMID:28802842	(2017) The role of G protein-coupled receptors in lymphoid malignancies.	11	106	0.95	0.00058	9606.ENSP00000246657,9606.ENSP00000264972,9606.ENSP00000286758,9606.ENSP00000292301,9606.ENSP00000308815,9606.ENSP00000331614,9606.ENSP00000342681,9606.ENSP00000349967,9606.ENSP00000354901,9606.ENSP00000362795,9606.ENSP00000385036	CCR7,ZAP70,CXCL13,CCR2,CCL19,IKZF1,CD5,CCRL2,CXCL9,CXCR3,TCL1A
PMID:25577280	(2015) Molecular mechanisms of CD8(+) T cell trafficking and localization.	8	43	1.21	0.0006	9606.ENSP00000236147,9606.ENSP00000246657,9606.ENSP00000308815,9606.ENSP00000349252,9606.ENSP00000349967,9606.ENSP00000354901,9606.ENSP00000362795,9606.ENSP00000410481	SELL,CCR7,CCL19,ITGAL,CCRL2,CXCL9,CXCR3,LTB
PMID:24860787	(2014) Genetic Modeling of PIM Proteins in Cancer: Proviral Tagging and Cooperation with Oncogenes, Tumor Suppressor Genes, and Carcinogens.	8	43	1.21	0.0006	9606.ENSP00000306157,9606.ENSP00000337825,9606.ENSP00000363318,9606.ENSP00000365692,9606.ENSP00000411355,9606.ENSP00000431445,9606.ENSP00000472929,9606.ENSP00000484431	IL7R,LCK,IL2RG,PIM2,PTPRC,CD3G,VAV1,CD48
PMID:23985272	(2013) Mst1 and Mst2 kinases: regulations and diseases.	8	43	1.21	0.0006	9606.ENSP00000246657,9606.ENSP00000249071,9606.ENSP00000256935,9606.ENSP00000264972,9606.ENSP00000279227,9606.ENSP00000337825,9606.ENSP00000354782,9606.ENSP00000411355	CCR7,RAC2,DOCK2,ZAP70,FERMT3,LCK,CD247,PTPRC
PMID:22815957	(2012) Global transcriptome analysis in influenza-infected mouse lungs reveals the kinetics of innate and adaptive host immune responses.	8	43	1.21	0.0006	9606.ENSP00000286758,9606.ENSP00000308815,9606.ENSP00000342681,9606.ENSP00000354901,9606.ENSP00000356058,9606.ENSP00000376544,9606.ENSP00000398655,9606.ENSP00000411355	CXCL13,CCL19,CD5,CXCL9,FAIM3,CD79B,ITK,PTPRC
PMID:21969276	(2011) DOCK8 is essential for T-cell survival and the maintenance of CD8+ T-cell memory.	8	43	1.21	0.0006	9606.ENSP00000236147,9606.ENSP00000256935,9606.ENSP00000306157,9606.ENSP00000308815,9606.ENSP00000342681,9606.ENSP00000365891,9606.ENSP00000368538,9606.ENSP00000411355	SELL,DOCK2,IL7R,CCL19,CD5,WAS,TNFRSF4,PTPRC
PMID:22006977	(2011) DOCK8 deficiency impairs CD8 T cell survival and function in humans and mice.	8	43	1.21	0.0006	9606.ENSP00000216223,9606.ENSP00000236147,9606.ENSP00000246657,9606.ENSP00000306157,9606.ENSP00000325561,9606.ENSP00000349252,9606.ENSP00000358490,9606.ENSP00000411355	IL2RB,SELL,CCR7,IL7R,TMC8,ITGAL,CD2,PTPRC
PMID:22094259	(2011) IL-6 controls leukemic multipotent progenitor cell fate and contributes to chronic myelogenous leukemia development.	8	43	1.21	0.0006	9606.ENSP00000268638,9606.ENSP00000306157,9606.ENSP00000306190,9606.ENSP00000331614,9606.ENSP00000337825,9606.ENSP00000411355,9606.ENSP00000469613,9606.ENSP00000484431	IRF8,IL7R,SLAMF1,IKZF1,LCK,PTPRC,FLT3LG,CD48
PMID:19412181	(2009) The transcription factor T-bet controls regulatory T cell homeostasis and function during type 1 inflammation.	8	43	1.21	0.0006	9606.ENSP00000216223,9606.ENSP00000236147,9606.ENSP00000246657,9606.ENSP00000349967,9606.ENSP00000354394,9606.ENSP00000354901,9606.ENSP00000362795,9606.ENSP00000411355	IL2RB,SELL,CCR7,CCRL2,STAT1,CXCL9,CXCR3,PTPRC
PMID:30565241	(2019) Emerging insights into human health and NK cell biology from the study of NK cell deficiencies.	10	83	1.02	0.00062	9606.ENSP00000219150,9606.ENSP00000229402,9606.ENSP00000256935,9606.ENSP00000264972,9606.ENSP00000268638,9606.ENSP00000331614,9606.ENSP00000354394,9606.ENSP00000354782,9606.ENSP00000358490,9606.ENSP00000365891	CORO1A,KLRB1,DOCK2,ZAP70,IRF8,IKZF1,STAT1,CD247,CD2,WAS
PMID:31297117	(2019) Regulation of CD4+ T Cell Signaling and Immunological Synapse by Protein Tyrosine Phosphatases: Molecular Mechanisms in Autoimmunity.	10	83	1.02	0.00062	9606.ENSP00000264972,9606.ENSP00000306190,9606.ENSP00000309116,9606.ENSP00000337825,9606.ENSP00000352833,9606.ENSP00000354782,9606.ENSP00000356042,9606.ENSP00000365891,9606.ENSP00000411355,9606.ENSP00000472929	ZAP70,SLAMF1,PTPN7,LCK,PTPN22,CD247,EZR,WAS,PTPRC,VAV1
PMID:31750245	(2019) Immune System Evasion as Hallmark of Melanoma Progression: The Role of Dendritic Cells.	10	83	1.02	0.00062	9606.ENSP00000236147,9606.ENSP00000246657,9606.ENSP00000292301,9606.ENSP00000342681,9606.ENSP00000347948,9606.ENSP00000354782,9606.ENSP00000354901,9606.ENSP00000362795,9606.ENSP00000419085,9606.ENSP00000469613	SELL,CCR7,CCR2,CD5,TNFRSF14,CD247,CXCL9,CXCR3,TIGIT,FLT3LG
PMID:31817155	(2019) Stromal Cell Signature Associated with Response to Neoadjuvant Chemotherapy in Locally Advanced Breast Cancer.	10	83	1.02	0.00062	9606.ENSP00000264972,9606.ENSP00000300692,9606.ENSP00000308815,9606.ENSP00000331172,9606.ENSP00000337825,9606.ENSP00000354566,9606.ENSP00000354782,9606.ENSP00000360181,9606.ENSP00000376544,9606.ENSP00000431445	ZAP70,CD3D,CCL19,CD8B,LCK,CD3E,CD247,SH2D1A,CD79B,CD3G
PMID:29386193	(2018) BRD4 Profiling Identifies Critical Chronic Lymphocytic Leukemia Oncogenic Circuits and Reveals Sensitivity to PLX51107, a Novel Structurally Distinct BET Inhibitor.	10	83	1.02	0.00062	9606.ENSP00000246657,9606.ENSP00000264972,9606.ENSP00000286639,9606.ENSP00000331614,9606.ENSP00000338010,9606.ENSP00000344544,9606.ENSP00000354394,9606.ENSP00000385036,9606.ENSP00000411355,9606.ENSP00000469613	CCR7,ZAP70,BATF,IKZF1,IL21R,IKZF3,STAT1,TCL1A,PTPRC,FLT3LG
PMID:29925006	(2018) Notch Signaling Facilitates In Vitro Generation of Cross-Presenting Classical Dendritic Cells.	10	83	1.02	0.00062	9606.ENSP00000246657,9606.ENSP00000268638,9606.ENSP00000286639,9606.ENSP00000292301,9606.ENSP00000308815,9606.ENSP00000354901,9606.ENSP00000378053,9606.ENSP00000410481,9606.ENSP00000411355,9606.ENSP00000469613	CCR7,IRF8,BATF,CCR2,CCL19,CXCL9,DNASE1L3,LTB,PTPRC,FLT3LG
PMID:30135633	(2018) Immunological memory cells.	11	107	0.95	0.00062	9606.ENSP00000236147,9606.ENSP00000246657,9606.ENSP00000306157,9606.ENSP00000306190,9606.ENSP00000342681,9606.ENSP00000349252,9606.ENSP00000349967,9606.ENSP00000354394,9606.ENSP00000362795,9606.ENSP00000368538,9606.ENSP00000411355	SELL,CCR7,IL7R,SLAMF1,CD5,ITGAL,CCRL2,STAT1,CXCR3,TNFRSF4,PTPRC
PMID:24712466	(2014) Once a Treg, always a Treg?	10	83	1.02	0.00062	9606.ENSP00000236147,9606.ENSP00000246657,9606.ENSP00000264972,9606.ENSP00000292301,9606.ENSP00000331614,9606.ENSP00000344544,9606.ENSP00000349967,9606.ENSP00000354394,9606.ENSP00000362795,9606.ENSP00000368538	SELL,CCR7,ZAP70,CCR2,IKZF1,IKZF3,CCRL2,STAT1,CXCR3,TNFRSF4
PMID:31315298	(2019) Beyond TCR Signaling: Emerging Functions of Lck in Cancer and Immunotherapy.	9	62	1.1	0.00063	9606.ENSP00000246657,9606.ENSP00000264972,9606.ENSP00000306157,9606.ENSP00000337825,9606.ENSP00000342681,9606.ENSP00000354782,9606.ENSP00000376544,9606.ENSP00000411355,9606.ENSP00000472929	CCR7,ZAP70,IL7R,LCK,CD5,CD247,CD79B,PTPRC,VAV1
PMID:31993063	(2019) Treg Heterogeneity, Function, and Homeostasis.	9	62	1.1	0.00063	9606.ENSP00000236147,9606.ENSP00000246657,9606.ENSP00000292301,9606.ENSP00000306157,9606.ENSP00000349967,9606.ENSP00000354394,9606.ENSP00000362795,9606.ENSP00000368538,9606.ENSP00000419085	SELL,CCR7,CCR2,IL7R,CCRL2,STAT1,CXCR3,TNFRSF4,TIGIT
PMID:26350103	(2016) PI3K Signaling in Normal B Cells and Chronic Lymphocytic Leukemia (CLL).	9	62	1.1	0.00063	9606.ENSP00000249071,9606.ENSP00000263967,9606.ENSP00000264972,9606.ENSP00000286758,9606.ENSP00000306157,9606.ENSP00000342681,9606.ENSP00000376544,9606.ENSP00000385036,9606.ENSP00000398655	RAC2,PIK3CA,ZAP70,CXCL13,IL7R,CD5,CD79B,TCL1A,ITK
PMID:26826243	(2016) CD4+ Group 1 Innate Lymphoid Cells (ILC) Form a Functionally Distinct ILC Subset That Is Increased in Systemic Sclerosis.	9	62	1.1	0.00063	9606.ENSP00000236147,9606.ENSP00000246657,9606.ENSP00000306157,9606.ENSP00000308815,9606.ENSP00000349967,9606.ENSP00000354394,9606.ENSP00000358490,9606.ENSP00000362795,9606.ENSP00000411355	SELL,CCR7,IL7R,CCL19,CCRL2,STAT1,CD2,CXCR3,PTPRC
PMID:26284069	(2015) T Cell Migration in Rheumatoid Arthritis.	9	62	1.1	0.00063	9606.ENSP00000236147,9606.ENSP00000246657,9606.ENSP00000286758,9606.ENSP00000292301,9606.ENSP00000308815,9606.ENSP00000349967,9606.ENSP00000352833,9606.ENSP00000354901,9606.ENSP00000362795	SELL,CCR7,CXCL13,CCR2,CCL19,CCRL2,PTPN22,CXCL9,CXCR3
PMID:22581009	(2012) Global transcriptional analysis of primitive thymocytes reveals accelerated dynamics of T cell specification in fetal stages.	9	62	1.1	0.00063	9606.ENSP00000246657,9606.ENSP00000264972,9606.ENSP00000300692,9606.ENSP00000306157,9606.ENSP00000331614,9606.ENSP00000337825,9606.ENSP00000354394,9606.ENSP00000362795,9606.ENSP00000431445	CCR7,ZAP70,CD3D,IL7R,IKZF1,LCK,STAT1,CXCR3,CD3G
PMID:20536564	(2010) Plasticity in programming of effector and memory CD8 T-cell formation.	9	62	1.1	0.00063	9606.ENSP00000236147,9606.ENSP00000246657,9606.ENSP00000264972,9606.ENSP00000306157,9606.ENSP00000331614,9606.ENSP00000337825,9606.ENSP00000354901,9606.ENSP00000362795,9606.ENSP00000368538	SELL,CCR7,ZAP70,IL7R,IKZF1,LCK,CXCL9,CXCR3,TNFRSF4
PMID:28363904	(2017) Hydrogen Peroxide Triggers a Dual Signaling Axis To Selectively Suppress Activated Human T Lymphocyte Migration.	7	28	1.33	0.00064	9606.ENSP00000234313,9606.ENSP00000276420,9606.ENSP00000306157,9606.ENSP00000337825,9606.ENSP00000349252,9606.ENSP00000356042,9606.ENSP00000362795	PLEK,DOK2,IL7R,LCK,ITGAL,EZR,CXCR3
PMID:29296521	(2017) TIGIT expressing CD4+T cells represent a tumor-supportive T cell subset in chronic lymphocytic leukemia.	7	28	1.33	0.00064	9606.ENSP00000236147,9606.ENSP00000264972,9606.ENSP00000306157,9606.ENSP00000342681,9606.ENSP00000362795,9606.ENSP00000376544,9606.ENSP00000419085	SELL,ZAP70,IL7R,CD5,CXCR3,CD79B,TIGIT
PMID:27242790	(2016) Modulation of Chemokine Responses: Synergy and Cooperativity.	7	28	1.33	0.00064	9606.ENSP00000246657,9606.ENSP00000249071,9606.ENSP00000286758,9606.ENSP00000292301,9606.ENSP00000308815,9606.ENSP00000354901,9606.ENSP00000362795	CCR7,RAC2,CXCL13,CCR2,CCL19,CXCL9,CXCR3
PMID:27708232	(2016) A strong host response and lack of MYC expression are characteristic for diffuse large B cell lymphoma transformed from nodular lymphocyte predominant Hodgkin lymphoma.	7	28	1.33	0.00064	9606.ENSP00000231009,9606.ENSP00000300692,9606.ENSP00000354394,9606.ENSP00000358490,9606.ENSP00000385036,9606.ENSP00000431445,9606.ENSP00000433277	GZMK,CD3D,STAT1,CD2,TCL1A,CD3G,MS4A1
PMID:28000662	(2016) Hematopoietic Stem Cells in Neural-crest Derived Bone Marrow.	7	28	1.33	0.00064	9606.ENSP00000263285,9606.ENSP00000306190,9606.ENSP00000337825,9606.ENSP00000342681,9606.ENSP00000358490,9606.ENSP00000411355,9606.ENSP00000469613	LY9,SLAMF1,LCK,CD5,CD2,PTPRC,FLT3LG
PMID:26362649	(2015) Gene expression meta-analysis reveals immune response convergence on the IFNGamma-STAT1-IRF1 axis and adaptive immune resistance mechanisms in lymphoma.	7	28	1.33	0.00064	9606.ENSP00000231009,9606.ENSP00000300692,9606.ENSP00000354394,9606.ENSP00000354566,9606.ENSP00000358490,9606.ENSP00000362795,9606.ENSP00000431445	GZMK,CD3D,STAT1,CD3E,CD2,CXCR3,CD3G
PMID:23509324	(2013) In vivo fate mapping identifies pre-TCRAlfa expression as an intra- and extrathymic, but not prethymic, marker of T lymphopoiesis.	7	28	1.33	0.00064	9606.ENSP00000216223,9606.ENSP00000246657,9606.ENSP00000306157,9606.ENSP00000337825,9606.ENSP00000342681,9606.ENSP00000358490,9606.ENSP00000411355	IL2RB,CCR7,IL7R,LCK,CD5,CD2,PTPRC
PMID:20857100	(2011) Fludarabine modulates composition and function of the T cell pool in patients with chronic lymphocytic leukaemia.	7	28	1.33	0.00064	9606.ENSP00000236147,9606.ENSP00000306157,9606.ENSP00000342681,9606.ENSP00000354394,9606.ENSP00000358490,9606.ENSP00000362795,9606.ENSP00000385036	SELL,IL7R,CD5,STAT1,CD2,CXCR3,TCL1A
PMID:21511182	(2011) Cell surface signaling molecules in the control of immune responses: a tide model.	12	134	0.89	0.00064	9606.ENSP00000229402,9606.ENSP00000262262,9606.ENSP00000264972,9606.ENSP00000276420,9606.ENSP00000306190,9606.ENSP00000337825,9606.ENSP00000347948,9606.ENSP00000368538,9606.ENSP00000376544,9606.ENSP00000419085,9606.ENSP00000472929,9606.ENSP00000484431	KLRB1,CD33,ZAP70,DOK2,SLAMF1,LCK,TNFRSF14,TNFRSF4,CD79B,TIGIT,VAV1,CD48
PMID:20875413	(2010) The conundrum of inhibitory signaling by ITAM-containing immunoreceptors: potential molecular mechanisms.	7	28	1.33	0.00064	9606.ENSP00000234313,9606.ENSP00000264972,9606.ENSP00000306190,9606.ENSP00000337825,9606.ENSP00000354901,9606.ENSP00000376544,9606.ENSP00000472929	PLEK,ZAP70,SLAMF1,LCK,CXCL9,CD79B,VAV1
PMID:19597499	(2009) Themis controls thymocyte selection through regulation of T cell antigen receptor-mediated signaling.	7	28	1.33	0.00064	9606.ENSP00000216223,9606.ENSP00000236147,9606.ENSP00000264972,9606.ENSP00000337825,9606.ENSP00000398655,9606.ENSP00000472929,9606.ENSP00000484431	IL2RB,SELL,ZAP70,LCK,ITK,VAV1,CD48
PMID:30787933	(2019) Molecular Players in Hematologic Tumor Cell Trafficking.	10	84	1.01	0.00065	9606.ENSP00000236147,9606.ENSP00000246657,9606.ENSP00000279227,9606.ENSP00000286758,9606.ENSP00000308815,9606.ENSP00000342681,9606.ENSP00000349252,9606.ENSP00000354901,9606.ENSP00000362795,9606.ENSP00000385036	SELL,CCR7,FERMT3,CXCL13,CCL19,CD5,ITGAL,CXCL9,CXCR3,TCL1A
PMID:29455639	(2018) Role of Brutons tyrosine kinase in B cells and malignancies.	10	84	1.01	0.00065	9606.ENSP00000234313,9606.ENSP00000286758,9606.ENSP00000305355,9606.ENSP00000331614,9606.ENSP00000342681,9606.ENSP00000344544,9606.ENSP00000376544,9606.ENSP00000398655,9606.ENSP00000431254,9606.ENSP00000472929	PLEK,CXCL13,PRKCB,IKZF1,CD5,IKZF3,CD79B,ITK,IGLL5,VAV1
PMID:31031138	(2019) Targeting the RNA m6A Reader YTHDF2 Selectively Compromises Cancer Stem Cells in Acute Myeloid Leukemia.	8	44	1.2	0.00067	9606.ENSP00000262262,9606.ENSP00000306190,9606.ENSP00000337825,9606.ENSP00000342681,9606.ENSP00000351141,9606.ENSP00000411355,9606.ENSP00000472929,9606.ENSP00000484431	CD33,SLAMF1,LCK,CD5,WTAP,PTPRC,VAV1,CD48
PMID:31156643	(2019) Functional Phenotypic Diversity of Regulatory T Cells Remaining in Inflamed Skin.	8	44	1.2	0.00067	9606.ENSP00000267082,9606.ENSP00000292301,9606.ENSP00000354566,9606.ENSP00000358490,9606.ENSP00000362795,9606.ENSP00000363330,9606.ENSP00000368538,9606.ENSP00000411355	ITGB7,CCR2,CD3E,CD2,CXCR3,CD52,TNFRSF4,PTPRC
PMID:29947426	(2018) Role of chemokines in ectopic lymphoid structures formation in autoimmunity and cancer.	8	44	1.2	0.00067	9606.ENSP00000236147,9606.ENSP00000246657,9606.ENSP00000286758,9606.ENSP00000306157,9606.ENSP00000308815,9606.ENSP00000338010,9606.ENSP00000349967,9606.ENSP00000411355	SELL,CCR7,CXCL13,IL7R,CCL19,IL21R,CCRL2,PTPRC
PMID:30552023	(2018) Successful Anti-PD-1 Cancer Immunotherapy Requires T Cell-Dendritic Cell Crosstalk Involving the Cytokines IFN-Gamma and IL-12.	8	44	1.2	0.00067	9606.ENSP00000231009,9606.ENSP00000246657,9606.ENSP00000268638,9606.ENSP00000354566,9606.ENSP00000358490,9606.ENSP00000384053,9606.ENSP00000411355,9606.ENSP00000469613	GZMK,CCR7,IRF8,CD3E,CD2,CSF2RB,PTPRC,FLT3LG
PMID:26842237	(2016) Immune Signatures Following Single Dose Trastuzumab Predict Pathologic Response to PreoperativeTrastuzumab and Chemotherapy in HER2-Positive Early Breast Cancer.	8	44	1.2	0.00067	9606.ENSP00000231009,9606.ENSP00000286758,9606.ENSP00000349252,9606.ENSP00000354394,9606.ENSP00000354901,9606.ENSP00000360181,9606.ENSP00000368538,9606.ENSP00000419085	GZMK,CXCL13,ITGAL,STAT1,CXCL9,SH2D1A,TNFRSF4,TIGIT
PMID:27323847	(2016) Treg engage lymphotoxin beta receptor for afferent lymphatic transendothelial migration.	8	44	1.2	0.00067	9606.ENSP00000236147,9606.ENSP00000246657,9606.ENSP00000286758,9606.ENSP00000306157,9606.ENSP00000308815,9606.ENSP00000347948,9606.ENSP00000349252,9606.ENSP00000410481	SELL,CCR7,CXCL13,IL7R,CCL19,TNFRSF14,ITGAL,LTB
PMID:25959494	(2015) TCR ITAM multiplicity is required for the generation of follicular helper T-cells.	8	44	1.2	0.00067	9606.ENSP00000236147,9606.ENSP00000264972,9606.ENSP00000300692,9606.ENSP00000342681,9606.ENSP00000354782,9606.ENSP00000411355,9606.ENSP00000431445,9606.ENSP00000472929	SELL,ZAP70,CD3D,CD5,CD247,PTPRC,CD3G,VAV1
PMID:31213716	(2019) Hematopoietic progenitor cells as integrative hubs for adaptation to and fine-tuning of inflammation.	9	63	1.09	0.00068	9606.ENSP00000292301,9606.ENSP00000306190,9606.ENSP00000331614,9606.ENSP00000337825,9606.ENSP00000354394,9606.ENSP00000354995,9606.ENSP00000363868,9606.ENSP00000384053,9606.ENSP00000484431	CCR2,SLAMF1,IKZF1,LCK,STAT1,ABCG1,ABCA1,CSF2RB,CD48
PMID:24115949	(2013) Location, location, location: the impact of migratory heterogeneity on T cell function.	9	63	1.09	0.00068	9606.ENSP00000236147,9606.ENSP00000246657,9606.ENSP00000286758,9606.ENSP00000306157,9606.ENSP00000308815,9606.ENSP00000354901,9606.ENSP00000356042,9606.ENSP00000362795,9606.ENSP00000368538	SELL,CCR7,CXCL13,IL7R,CCL19,CXCL9,EZR,CXCR3,TNFRSF4
PMID:20730028	(2010) Innate immune natural killer cells and their role in HIV and SIV infection.	9	63	1.09	0.00068	9606.ENSP00000236147,9606.ENSP00000246657,9606.ENSP00000264972,9606.ENSP00000292301,9606.ENSP00000306157,9606.ENSP00000349967,9606.ENSP00000358490,9606.ENSP00000362795,9606.ENSP00000365891	SELL,CCR7,ZAP70,CCR2,IL7R,CCRL2,CD2,CXCR3,WAS
PMID:19719476	(2009) Endocytosis and intracellular trafficking of human natural killer cell receptors.	9	63	1.09	0.00068	9606.ENSP00000246657,9606.ENSP00000263285,9606.ENSP00000306190,9606.ENSP00000337825,9606.ENSP00000354782,9606.ENSP00000356042,9606.ENSP00000357036,9606.ENSP00000472929,9606.ENSP00000484431	CCR7,LY9,SLAMF1,LCK,CD247,EZR,SLAMF6,VAV1,CD48
PMID:30487575	(2018) Selective expansion of myeloid and NK cells in humanized mice yields human-like vaccine responses.	10	85	1.01	0.00069	9606.ENSP00000246657,9606.ENSP00000262262,9606.ENSP00000300692,9606.ENSP00000306157,9606.ENSP00000354394,9606.ENSP00000354566,9606.ENSP00000376544,9606.ENSP00000384018,9606.ENSP00000411355,9606.ENSP00000431445	CCR7,CD33,CD3D,IL7R,STAT1,CD3E,CD79B,NCOR2,PTPRC,CD3G
PMID:28479304	(2017) Understanding Hematopoietic Stem Cell Development through Functional Correlation of Their Proliferative Status with the Intra-aortic Cluster Architecture.	6	16	1.51	0.00069	9606.ENSP00000301019,9606.ENSP00000306190,9606.ENSP00000337825,9606.ENSP00000354566,9606.ENSP00000411355,9606.ENSP00000469613	CDT1,SLAMF1,LCK,CD3E,PTPRC,FLT3LG
PMID:28953327	(2017) T cells with low CD2 levels express reduced restriction factors and are preferentially infected in therapy naive chronic HIV-1 patients.	6	16	1.51	0.00069	9606.ENSP00000236147,9606.ENSP00000263285,9606.ENSP00000306190,9606.ENSP00000358490,9606.ENSP00000363318,9606.ENSP00000368538	SELL,LY9,SLAMF1,CD2,IL2RG,TNFRSF4
PMID:27242799	(2016) Microenvironmental Control of High-Speed Interstitial T Cell Migration in the Lymph Node.	6	16	1.51	0.00069	9606.ENSP00000219150,9606.ENSP00000246657,9606.ENSP00000249071,9606.ENSP00000256935,9606.ENSP00000308815,9606.ENSP00000411355	CORO1A,CCR7,RAC2,DOCK2,CCL19,PTPRC
PMID:27421704	(2016) Continuous Effector CD8(+) T Cell Production in a Controlled Persistent Infection Is Sustained by a Proliferative Intermediate Population.	6	16	1.51	0.00069	9606.ENSP00000216223,9606.ENSP00000236147,9606.ENSP00000246657,9606.ENSP00000306157,9606.ENSP00000362795,9606.ENSP00000411355	IL2RB,SELL,CCR7,IL7R,CXCR3,PTPRC
PMID:25388383	(2015) Measuring the aging process in stem cells.	6	16	1.51	0.00069	9606.ENSP00000263285,9606.ENSP00000306190,9606.ENSP00000337825,9606.ENSP00000342681,9606.ENSP00000411355,9606.ENSP00000484431	LY9,SLAMF1,LCK,CD5,PTPRC,CD48
PMID:26216123	(2015) Skin-resident memory CD4+ T cells enhance protection against Leishmania major infection.	6	16	1.51	0.00069	9606.ENSP00000246657,9606.ENSP00000331172,9606.ENSP00000354394,9606.ENSP00000354901,9606.ENSP00000362795,9606.ENSP00000411355	CCR7,CD8B,STAT1,CXCL9,CXCR3,PTPRC
PMID:24117819	(2013) Regulation of T-cell receptor signaling by the actin cytoskeleton and poroelastic cytoplasm.	6	16	1.51	0.00069	9606.ENSP00000264972,9606.ENSP00000337825,9606.ENSP00000354782,9606.ENSP00000365891,9606.ENSP00000411355,9606.ENSP00000472929	ZAP70,LCK,CD247,WAS,PTPRC,VAV1
PMID:22262845	(2012) T cell receptors are structures capable of initiating signaling in the absence of large conformational rearrangements.	6	16	1.51	0.00069	9606.ENSP00000236147,9606.ENSP00000300692,9606.ENSP00000354782,9606.ENSP00000358490,9606.ENSP00000431445,9606.ENSP00000484431	SELL,CD3D,CD247,CD2,CD3G,CD48
PMID:21279996	(2011) Synovial inflammation in patients undergoing arthroscopic meniscectomy: molecular characterization and relationship to symptoms.	6	16	1.51	0.00069	9606.ENSP00000216223,9606.ENSP00000246657,9606.ENSP00000306157,9606.ENSP00000308815,9606.ENSP00000358490,9606.ENSP00000363318	IL2RB,CCR7,IL7R,CCL19,CD2,IL2RG
PMID:21525385	(2011) Programmed death 1 regulates development of central memory CD8 T cells after acute viral infection.	6	16	1.51	0.00069	9606.ENSP00000236147,9606.ENSP00000246657,9606.ENSP00000264972,9606.ENSP00000306157,9606.ENSP00000354782,9606.ENSP00000411355	SELL,CCR7,ZAP70,IL7R,CD247,PTPRC
PMID:21618203	(2011) Chitinases in the salivary glands and circulation of patients with Sjoegrens syndrome: macrophage harbingers of disease severity.	10	85	1.01	0.00069	9606.ENSP00000229402,9606.ENSP00000231009,9606.ENSP00000262262,9606.ENSP00000268638,9606.ENSP00000286758,9606.ENSP00000292301,9606.ENSP00000325708,9606.ENSP00000338010,9606.ENSP00000349967,9606.ENSP00000362795	KLRB1,GZMK,CD33,IRF8,CXCL13,CCR2,CD37,IL21R,CCRL2,CXCR3
PMID:21624936	(2011) Hierarchical organization and early hematopoietic specification of the developing HSC lineage in the AGM region.	6	16	1.51	0.00069	9606.ENSP00000306190,9606.ENSP00000337825,9606.ENSP00000354566,9606.ENSP00000411355,9606.ENSP00000469613,9606.ENSP00000484431	SLAMF1,LCK,CD3E,PTPRC,FLT3LG,CD48
PMID:20696863	(2010) Separate roles for antigen recognition and lymph node inflammation in CD8+ memory T cell formation.	6	16	1.51	0.00069	9606.ENSP00000216223,9606.ENSP00000236147,9606.ENSP00000246657,9606.ENSP00000306157,9606.ENSP00000368538,9606.ENSP00000411355	IL2RB,SELL,CCR7,IL7R,TNFRSF4,PTPRC
PMID:21044363	(2010) Using gene co-expression network analysis to predict biomarkers for chronic lymphocytic leukemia.	6	16	1.51	0.00069	9606.ENSP00000216223,9606.ENSP00000264972,9606.ENSP00000300692,9606.ENSP00000354782,9606.ENSP00000363318,9606.ENSP00000431445	IL2RB,ZAP70,CD3D,CD247,IL2RG,CD3G
PMID:19238016	(2009) Manufacturing validation of biologically functional T cells targeted to CD19 antigen for autologous adoptive cell therapy.	6	16	1.51	0.00069	9606.ENSP00000236147,9606.ENSP00000246657,9606.ENSP00000306157,9606.ENSP00000342681,9606.ENSP00000354782,9606.ENSP00000411355	SELL,CCR7,IL7R,CD5,CD247,PTPRC
PMID:19379516	(2009) Differential gene expression in the salivary gland during development and onset of xerostomia in Sjoegrens syndrome-like disease of the C57BL6.NOD-Aec1Aec2 mouse.	11	109	0.94	0.00069	9606.ENSP00000246657,9606.ENSP00000265641,9606.ENSP00000286758,9606.ENSP00000306157,9606.ENSP00000308815,9606.ENSP00000352833,9606.ENSP00000354901,9606.ENSP00000354995,9606.ENSP00000356042,9606.ENSP00000362795,9606.ENSP00000410481	CCR7,CPT1A,CXCL13,IL7R,CCL19,PTPN22,CXCL9,ABCG1,EZR,CXCR3,LTB
PMID:15554922	(2004) Epitope-specific crosslinking of CD45 down-regulates membrane-associated tyrosine phosphatase activity and triggers early signalling events in human activated T cells.	5	7	1.79	0.0007	9606.ENSP00000264972,9606.ENSP00000337825,9606.ENSP00000354782,9606.ENSP00000411355,9606.ENSP00000472929	ZAP70,LCK,CD247,PTPRC,VAV1
PMID:12193715	(2002) The subpopulation of CD4+CD25+ splenocytes that delays adoptive transfer of diabetes expresses L-selectin and high levels of CCR7.	5	7	1.79	0.0007	9606.ENSP00000236147,9606.ENSP00000246657,9606.ENSP00000292301,9606.ENSP00000308815,9606.ENSP00000362795	SELL,CCR7,CCR2,CCL19,CXCR3
PMID:32104579	(2020) Regulatory T cells in solid organ transplantation.	9	64	1.08	0.00074	9606.ENSP00000229402,9606.ENSP00000236147,9606.ENSP00000306157,9606.ENSP00000331614,9606.ENSP00000342681,9606.ENSP00000349967,9606.ENSP00000362795,9606.ENSP00000368538,9606.ENSP00000419085	KLRB1,SELL,IL7R,IKZF1,CD5,CCRL2,CXCR3,TNFRSF4,TIGIT
PMID:32181275	(2020) Genetics of severe combined immunodeficiency.	7	29	1.32	0.00074	9606.ENSP00000219150,9606.ENSP00000264972,9606.ENSP00000300692,9606.ENSP00000306157,9606.ENSP00000354782,9606.ENSP00000363318,9606.ENSP00000411355	CORO1A,ZAP70,CD3D,IL7R,CD247,IL2RG,PTPRC
PMID:30468559	(2019) Ablation of interferon regulatory factor 4 in T cells induces memory of transplant tolerance that is irreversible by immune checkpoint blockade.	7	29	1.32	0.00074	9606.ENSP00000216223,9606.ENSP00000236147,9606.ENSP00000246657,9606.ENSP00000292301,9606.ENSP00000338010,9606.ENSP00000363318,9606.ENSP00000411355	IL2RB,SELL,CCR7,CCR2,IL21R,IL2RG,PTPRC
PMID:30916045	(2019) Bioinformatics Analysis and Identification of Genes and Molecular Pathways Involved in Synovial Inflammation in Rheumatoid Arthritis.	7	29	1.32	0.00074	9606.ENSP00000337825,9606.ENSP00000354394,9606.ENSP00000354901,9606.ENSP00000358490,9606.ENSP00000362795,9606.ENSP00000411355,9606.ENSP00000484431	LCK,STAT1,CXCL9,CD2,CXCR3,PTPRC,CD48
PMID:31089439	(2019) The autophagy Protein Atg5 Plays a Crucial Role in the Maintenance and Reconstitution Ability of Hematopoietic Stem Cells.	7	29	1.32	0.00074	9606.ENSP00000216223,9606.ENSP00000306157,9606.ENSP00000306190,9606.ENSP00000337825,9606.ENSP00000354566,9606.ENSP00000411355,9606.ENSP00000472929	IL2RB,IL7R,SLAMF1,LCK,CD3E,PTPRC,VAV1
PMID:29752062	(2018) Single-Cell RNA Sequencing of Lymph Node Stromal Cells Reveals Niche-Associated Heterogeneity.	12	137	0.88	0.00074	9606.ENSP00000236147,9606.ENSP00000246657,9606.ENSP00000286758,9606.ENSP00000306190,9606.ENSP00000308815,9606.ENSP00000347948,9606.ENSP00000354901,9606.ENSP00000362795,9606.ENSP00000368538,9606.ENSP00000378409,9606.ENSP00000411355,9606.ENSP00000484431	SELL,CCR7,CXCL13,SLAMF1,CCL19,TNFRSF14,CXCL9,CXCR3,TNFRSF4,C10orf54,PTPRC,CD48
PMID:29858286	(2018) Identification and characterization of HIV-specific resident memory CD8+ T cells in human lymphoid tissue.	8	45	1.19	0.00074	9606.ENSP00000236147,9606.ENSP00000246657,9606.ENSP00000308815,9606.ENSP00000349967,9606.ENSP00000356793,9606.ENSP00000362795,9606.ENSP00000363330,9606.ENSP00000482957	SELL,CCR7,CCL19,CCRL2,XCL2,CXCR3,CD52,FAM65B
PMID:30671229	(2018) Approaches for generation of anti-leukemia specific T cells.	7	29	1.32	0.00074	9606.ENSP00000236147,9606.ENSP00000246657,9606.ENSP00000262262,9606.ENSP00000354782,9606.ENSP00000363318,9606.ENSP00000368538,9606.ENSP00000445675	SELL,CCR7,CD33,CD247,IL2RG,TNFRSF4,PRAME
PMID:27577878	(2017) Primary immunodeficiency diseases: Genomic approaches delineate heterogeneous Mendelian disorders.	8	45	1.19	0.00074	9606.ENSP00000219150,9606.ENSP00000264972,9606.ENSP00000268638,9606.ENSP00000306157,9606.ENSP00000331614,9606.ENSP00000354394,9606.ENSP00000360181,9606.ENSP00000363318	CORO1A,ZAP70,IRF8,IL7R,IKZF1,STAT1,SH2D1A,IL2RG
PMID:28738780	(2017) Distinct herpesvirus resistances and immune responses of three gynogenetic clones of gibel carp revealed by comprehensive transcriptomes.	11	110	0.94	0.00074	9606.ENSP00000246657,9606.ENSP00000268638,9606.ENSP00000306157,9606.ENSP00000338010,9606.ENSP00000349967,9606.ENSP00000354394,9606.ENSP00000354782,9606.ENSP00000358490,9606.ENSP00000362795,9606.ENSP00000376544,9606.ENSP00000484431	CCR7,IRF8,IL7R,IL21R,CCRL2,STAT1,CD247,CD2,CXCR3,CD79B,CD48
PMID:25468272	(2015) Granulocyte-macrophage colony stimulating factor exerts protective and immunomodulatory effects in cortical trauma.	10	86	1	0.00074	9606.ENSP00000216223,9606.ENSP00000286758,9606.ENSP00000292301,9606.ENSP00000308815,9606.ENSP00000349967,9606.ENSP00000354901,9606.ENSP00000362795,9606.ENSP00000363318,9606.ENSP00000410481,9606.ENSP00000411355	IL2RB,CXCL13,CCR2,CCL19,CCRL2,CXCL9,CXCR3,IL2RG,LTB,PTPRC
PMID:25968920	(2015) Hhex is Required at Multiple Stages of Adult Hematopoietic Stem and Progenitor Cell Differentiation.	8	45	1.19	0.00074	9606.ENSP00000306157,9606.ENSP00000306190,9606.ENSP00000331614,9606.ENSP00000337825,9606.ENSP00000354901,9606.ENSP00000411355,9606.ENSP00000472929,9606.ENSP00000484431	IL7R,SLAMF1,IKZF1,LCK,CXCL9,PTPRC,VAV1,CD48
PMID:26297764	(2015) Decreased T Follicular Regulatory CellT Follicular Helper Cell (TFH) in Simian Immunodeficiency Virus-Infected Rhesus Macaques May Contribute to Accumulation of TFH in Chronic Infection.	8	45	1.19	0.00074	9606.ENSP00000246657,9606.ENSP00000264972,9606.ENSP00000286639,9606.ENSP00000286758,9606.ENSP00000357036,9606.ENSP00000360181,9606.ENSP00000419085,9606.ENSP00000431445	CCR7,ZAP70,BATF,CXCL13,SLAMF6,SH2D1A,TIGIT,CD3G
PMID:24509713	(2014) A committed precursor to innate lymphoid cells.	7	29	1.32	0.00074	9606.ENSP00000216223,9606.ENSP00000236147,9606.ENSP00000306157,9606.ENSP00000337825,9606.ENSP00000349967,9606.ENSP00000363318,9606.ENSP00000411355	IL2RB,SELL,IL7R,LCK,CCRL2,IL2RG,PTPRC
PMID:24992099	(2014) Differential induction of isolated lymphoid follicles in the gut by 18Beta-glycyrrhetinic acid.	7	29	1.32	0.00074	9606.ENSP00000246657,9606.ENSP00000286758,9606.ENSP00000308815,9606.ENSP00000349967,9606.ENSP00000354566,9606.ENSP00000410481,9606.ENSP00000411355	CCR7,CXCL13,CCL19,CCRL2,CD3E,LTB,PTPRC
PMID:23150273	(2013) The adaptor protein LAT serves as an integration node for signaling pathways that drive T cell activation.	7	29	1.32	0.00074	9606.ENSP00000234313,9606.ENSP00000264972,9606.ENSP00000337825,9606.ENSP00000342681,9606.ENSP00000365891,9606.ENSP00000398655,9606.ENSP00000472929	PLEK,ZAP70,LCK,CD5,WAS,ITK,VAV1
PMID:22544394	(2012) Clonal deletion and the fate of autoreactive thymocytes that survive negative selection.	7	29	1.32	0.00074	9606.ENSP00000264972,9606.ENSP00000306157,9606.ENSP00000331172,9606.ENSP00000337825,9606.ENSP00000342681,9606.ENSP00000358490,9606.ENSP00000411355	ZAP70,IL7R,CD8B,LCK,CD5,CD2,PTPRC
PMID:21284907	(2011) Asymmetric HIV-1 co-receptor use and replication in CD4(+) T lymphocytes.	7	29	1.32	0.00074	9606.ENSP00000236147,9606.ENSP00000246657,9606.ENSP00000292301,9606.ENSP00000308815,9606.ENSP00000349967,9606.ENSP00000362795,9606.ENSP00000411355	SELL,CCR7,CCR2,CCL19,CCRL2,CXCR3,PTPRC
PMID:19834966	(2010) CD146+ T lymphocytes are increased in both the peripheral circulation and in the synovial effusions of patients with various musculoskeletal diseases and display pro-inflammatory gene profiles.	7	29	1.32	0.00074	9606.ENSP00000236147,9606.ENSP00000246657,9606.ENSP00000286758,9606.ENSP00000349252,9606.ENSP00000358490,9606.ENSP00000368538,9606.ENSP00000411355	SELL,CCR7,CXCL13,ITGAL,CD2,TNFRSF4,PTPRC
PMID:19847197	(2010) Involvement of RhoH GTPase in the development of B-cell chronic lymphocytic leukemia.	7	29	1.32	0.00074	9606.ENSP00000264972,9606.ENSP00000286758,9606.ENSP00000337825,9606.ENSP00000342681,9606.ENSP00000354782,9606.ENSP00000385036,9606.ENSP00000411355	ZAP70,CXCL13,LCK,CD5,CD247,TCL1A,PTPRC
PMID:20508603	(2010) Variations in Gnai2 and Rgs1 expression affect chemokine receptor signaling and the organization of secondary lymphoid organs.	7	29	1.32	0.00074	9606.ENSP00000246657,9606.ENSP00000286758,9606.ENSP00000308815,9606.ENSP00000349252,9606.ENSP00000354566,9606.ENSP00000362795,9606.ENSP00000411355	CCR7,CXCL13,CCL19,ITGAL,CD3E,CXCR3,PTPRC
PMID:20580849	(2010) NCI First International Workshop on The Biology, Prevention and Treatment of Relapse after Allogeneic Hematopoietic Cell Transplantation: report from the committee on prevention of relapse following allogeneic cell transplantation for ...	8	45	1.19	0.00074	9606.ENSP00000236147,9606.ENSP00000246657,9606.ENSP00000262262,9606.ENSP00000354782,9606.ENSP00000363330,9606.ENSP00000368538,9606.ENSP00000411355,9606.ENSP00000433277	SELL,CCR7,CD33,CD247,CD52,TNFRSF4,PTPRC,MS4A1
PMID:19668367	(2009) Impact of the TCR signal on regulatory T cell homeostasis, function, and trafficking.	8	45	1.19	0.00074	9606.ENSP00000236147,9606.ENSP00000306157,9606.ENSP00000337825,9606.ENSP00000342681,9606.ENSP00000349967,9606.ENSP00000362795,9606.ENSP00000363318,9606.ENSP00000368538	SELL,IL7R,LCK,CD5,CCRL2,CXCR3,IL2RG,TNFRSF4
PMID:27692176	(2016) Orchestrating Lymphocyte Polarity in Cognate Immune Cell-Cell Interactions.	13	166	0.83	0.00075	9606.ENSP00000264972,9606.ENSP00000300692,9606.ENSP00000306157,9606.ENSP00000337825,9606.ENSP00000338010,9606.ENSP00000347948,9606.ENSP00000354782,9606.ENSP00000358490,9606.ENSP00000363318,9606.ENSP00000365891,9606.ENSP00000431445,9606.ENSP00000472929,9606.ENSP00000484431	ZAP70,CD3D,IL7R,LCK,IL21R,TNFRSF14,CD247,CD2,IL2RG,WAS,CD3G,VAV1,CD48
PMID:30737144	(2019) Single-Cell Transcriptomics of Regulatory T Cells Reveals Trajectories of Tissue Adaptation.	10	87	1	0.00081	9606.ENSP00000246657,9606.ENSP00000286639,9606.ENSP00000292301,9606.ENSP00000344544,9606.ENSP00000349967,9606.ENSP00000354394,9606.ENSP00000362795,9606.ENSP00000365692,9606.ENSP00000368538,9606.ENSP00000419085	CCR7,BATF,CCR2,IKZF3,CCRL2,STAT1,CXCR3,PIM2,TNFRSF4,TIGIT
PMID:31017044	(2019) Monitoring of Protein Biomarkers of Inflammation in Human Traumatic Brain Injury Using Microdialysis and Proximity Extension Assay Technology in Neurointensive Care.	9	65	1.08	0.00081	9606.ENSP00000216223,9606.ENSP00000246657,9606.ENSP00000292301,9606.ENSP00000306190,9606.ENSP00000308815,9606.ENSP00000342681,9606.ENSP00000354901,9606.ENSP00000362795,9606.ENSP00000469613	IL2RB,CCR7,CCR2,SLAMF1,CCL19,CD5,CXCL9,CXCR3,FLT3LG
PMID:29928007	(2018) A cytokine protein-protein interaction network for identifying key molecules in rheumatoid arthritis.	9	65	1.08	0.00081	9606.ENSP00000306157,9606.ENSP00000337825,9606.ENSP00000338010,9606.ENSP00000347948,9606.ENSP00000354394,9606.ENSP00000354901,9606.ENSP00000363318,9606.ENSP00000384053,9606.ENSP00000411355	IL7R,LCK,IL21R,TNFRSF14,STAT1,CXCL9,IL2RG,CSF2RB,PTPRC
PMID:22975872	(2013) Plasmacytoid dendritic cells in HIV infection.	10	87	1	0.00081	9606.ENSP00000236147,9606.ENSP00000246657,9606.ENSP00000268638,9606.ENSP00000292301,9606.ENSP00000306157,9606.ENSP00000308815,9606.ENSP00000349967,9606.ENSP00000354901,9606.ENSP00000362795,9606.ENSP00000469613	SELL,CCR7,IRF8,CCR2,IL7R,CCL19,CCRL2,CXCL9,CXCR3,FLT3LG
PMID:21747996	(2011) Itk: the rheostat of the T cell response.	9	65	1.08	0.00081	9606.ENSP00000216223,9606.ENSP00000234313,9606.ENSP00000264972,9606.ENSP00000337825,9606.ENSP00000358490,9606.ENSP00000365891,9606.ENSP00000398655,9606.ENSP00000411355,9606.ENSP00000472929	IL2RB,PLEK,ZAP70,LCK,CD2,WAS,ITK,PTPRC,VAV1
PMID:17222352	(2007) Sequential gene profiling of basal cell carcinomas treated with imiquimod in a placebo-controlled study defines the requirements for tissue rejection.	9	65	1.08	0.00081	9606.ENSP00000246657,9606.ENSP00000264972,9606.ENSP00000325708,9606.ENSP00000342681,9606.ENSP00000354394,9606.ENSP00000354782,9606.ENSP00000354901,9606.ENSP00000358490,9606.ENSP00000362795	CCR7,ZAP70,CD37,CD5,STAT1,CD247,CXCL9,CD2,CXCR3
PMID:31569599	(2019) SLAM-SAP-Fyn: Old Players with New Roles in iNKT Cell Development and Function.	8	46	1.18	0.00083	9606.ENSP00000216223,9606.ENSP00000263285,9606.ENSP00000306190,9606.ENSP00000337825,9606.ENSP00000342681,9606.ENSP00000357036,9606.ENSP00000360181,9606.ENSP00000484431	IL2RB,LY9,SLAMF1,LCK,CD5,SLAMF6,SH2D1A,CD48
PMID:31649664	(2019) The Central Nervous System Contains ILC1s That Differ From NK Cells in the Response to Inflammation.	8	46	1.18	0.00083	9606.ENSP00000216223,9606.ENSP00000246657,9606.ENSP00000292301,9606.ENSP00000306157,9606.ENSP00000349967,9606.ENSP00000354901,9606.ENSP00000362795,9606.ENSP00000411355	IL2RB,CCR7,CCR2,IL7R,CCRL2,CXCL9,CXCR3,PTPRC
PMID:29515971	(2018) The Expression and Prognostic Impact of Immune Cytolytic Activity-Related Markers in Human Malignancies: A Comprehensive Meta-analysis.	8	46	1.18	0.00083	9606.ENSP00000231009,9606.ENSP00000286758,9606.ENSP00000354566,9606.ENSP00000354782,9606.ENSP00000354901,9606.ENSP00000358490,9606.ENSP00000366249,9606.ENSP00000384053	GZMK,CXCL13,CD3E,CD247,CXCL9,CD2,UBD,CSF2RB
PMID:30061896	(2018) Potential Pathways Associated With Exaggerated T Follicular Helper Response in Human Autoimmune Diseases.	8	46	1.18	0.00083	9606.ENSP00000246657,9606.ENSP00000286639,9606.ENSP00000286758,9606.ENSP00000292301,9606.ENSP00000306157,9606.ENSP00000354394,9606.ENSP00000368538,9606.ENSP00000419085	CCR7,BATF,CXCL13,CCR2,IL7R,STAT1,TNFRSF4,TIGIT
PMID:28104840	(2017) Tumor aneuploidy correlates with markers of immune evasion and with reduced response to immunotherapy.	8	46	1.18	0.00083	9606.ENSP00000231009,9606.ENSP00000263967,9606.ENSP00000300692,9606.ENSP00000308815,9606.ENSP00000354566,9606.ENSP00000354782,9606.ENSP00000376544,9606.ENSP00000431445	GZMK,PIK3CA,CD3D,CCL19,CD3E,CD247,CD79B,CD3G
PMID:27026074	(2016) T cell receptor signalling in the control of regulatory T cell differentiation and function.	8	46	1.18	0.00083	9606.ENSP00000236147,9606.ENSP00000246657,9606.ENSP00000264972,9606.ENSP00000337825,9606.ENSP00000342681,9606.ENSP00000354782,9606.ENSP00000368538,9606.ENSP00000398655	SELL,CCR7,ZAP70,LCK,CD5,CD247,TNFRSF4,ITK
PMID:26404698	(2015) Functional classification of memory CD8(+) T cells by CX3CR1 expression.	8	46	1.18	0.00083	9606.ENSP00000236147,9606.ENSP00000246657,9606.ENSP00000286639,9606.ENSP00000306157,9606.ENSP00000306190,9606.ENSP00000354901,9606.ENSP00000362795,9606.ENSP00000411355	SELL,CCR7,BATF,IL7R,SLAMF1,CXCL9,CXCR3,PTPRC
PMID:20971928	(2010) Hoxa9 regulates Flt3 in lymphohematopoietic progenitors.	8	46	1.18	0.00083	9606.ENSP00000306157,9606.ENSP00000306190,9606.ENSP00000337825,9606.ENSP00000354566,9606.ENSP00000354901,9606.ENSP00000376544,9606.ENSP00000411355,9606.ENSP00000484431	IL7R,SLAMF1,LCK,CD3E,CXCL9,CD79B,PTPRC,CD48
PMID:30064449	(2018) Immune cell subset differentiation and tissue inflammation.	12	139	0.87	0.00084	9606.ENSP00000236147,9606.ENSP00000246657,9606.ENSP00000268638,9606.ENSP00000292301,9606.ENSP00000342681,9606.ENSP00000349967,9606.ENSP00000354394,9606.ENSP00000354901,9606.ENSP00000362795,9606.ENSP00000363868,9606.ENSP00000411355,9606.ENSP00000469613	SELL,CCR7,IRF8,CCR2,CD5,CCRL2,STAT1,CXCL9,CXCR3,ABCA1,PTPRC,FLT3LG
PMID:26539195	(2015) Gene Expression Profiling of Human Monocyte-derived Dendritic Cells - Searching for Molecular Regulators of Tolerogenicity.	14	199	0.78	0.00084	9606.ENSP00000246657,9606.ENSP00000268638,9606.ENSP00000286758,9606.ENSP00000306157,9606.ENSP00000306190,9606.ENSP00000306565,9606.ENSP00000308815,9606.ENSP00000325708,9606.ENSP00000349967,9606.ENSP00000354394,9606.ENSP00000354901,9606.ENSP00000363318,9606.ENSP00000469613,9606.ENSP00000484431	CCR7,IRF8,CXCL13,IL7R,SLAMF1,ISG20,CCL19,CD37,CCRL2,STAT1,CXCL9,IL2RG,FLT3LG,CD48
PMID:34454518	(2021) Associations of immune cell homing gene signatures and infiltrates of lymphocyte subsets in human melanomas: discordance with CD163(+) myeloid cell infiltrates.	6	17	1.48	0.00086	9606.ENSP00000286758,9606.ENSP00000308815,9606.ENSP00000349252,9606.ENSP00000354901,9606.ENSP00000362795,9606.ENSP00000411355	CXCL13,CCL19,ITGAL,CXCL9,CXCR3,PTPRC
PMID:30987228	(2019) Immunology of Plasmacytoid Dendritic Cells in Solid Tumors: A Brief Review.	9	66	1.07	0.00086	9606.ENSP00000236147,9606.ENSP00000246657,9606.ENSP00000308815,9606.ENSP00000342681,9606.ENSP00000349967,9606.ENSP00000354901,9606.ENSP00000358490,9606.ENSP00000362795,9606.ENSP00000411355	SELL,CCR7,CCL19,CD5,CCRL2,CXCL9,CD2,CXCR3,PTPRC
PMID:31521609	(2019) Role of CXCR3 signaling in response to anti-PD-1 therapy.	6	17	1.48	0.00086	9606.ENSP00000246657,9606.ENSP00000306157,9606.ENSP00000354901,9606.ENSP00000358490,9606.ENSP00000362795,9606.ENSP00000411355	CCR7,IL7R,CXCL9,CD2,CXCR3,PTPRC
PMID:28980301	(2018) Ly9 (SLAMF3) receptor differentially regulates iNKT cell development and activation in mice.	6	17	1.48	0.00086	9606.ENSP00000216223,9606.ENSP00000263285,9606.ENSP00000306190,9606.ENSP00000357036,9606.ENSP00000360181,9606.ENSP00000411355	IL2RB,LY9,SLAMF1,SLAMF6,SH2D1A,PTPRC
PMID:29282250	(2018) Obesity alters the long-term fitness of the hematopoietic stem cell compartment through modulation of Gfi1 expression.	7	30	1.3	0.00086	9606.ENSP00000306157,9606.ENSP00000306190,9606.ENSP00000337825,9606.ENSP00000342681,9606.ENSP00000411355,9606.ENSP00000472929,9606.ENSP00000484431	IL7R,SLAMF1,LCK,CD5,PTPRC,VAV1,CD48
PMID:29452580	(2018) Measuring integrated HIV DNA ex vivo and in vitro provides insights about how reservoirs are formed and maintained.	6	17	1.48	0.00086	9606.ENSP00000216223,9606.ENSP00000236147,9606.ENSP00000246657,9606.ENSP00000349967,9606.ENSP00000362795,9606.ENSP00000419085	IL2RB,SELL,CCR7,CCRL2,CXCR3,TIGIT
PMID:30090624	(2018) Role of B-cell receptors for B-cell development and antigen-induced differentiation.	7	30	1.3	0.00086	9606.ENSP00000246657,9606.ENSP00000286758,9606.ENSP00000308815,9606.ENSP00000342681,9606.ENSP00000376544,9606.ENSP00000411355,9606.ENSP00000472929	CCR7,CXCL13,CCL19,CD5,CD79B,PTPRC,VAV1
PMID:28604843	(2017) Alcohol-associated intestinal dysbiosis impairs pulmonary host defense against Klebsiella pneumoniae.	7	30	1.3	0.00086	9606.ENSP00000236147,9606.ENSP00000246657,9606.ENSP00000349967,9606.ENSP00000354566,9606.ENSP00000362795,9606.ENSP00000378408,9606.ENSP00000411355	SELL,CCR7,CCRL2,CD3E,CXCR3,GPT,PTPRC
PMID:28860950	(2017) T Cells Sense of Self: a Role of Self-Recognition in Shaping Functional Competence of Naive T Cells.	6	17	1.48	0.00086	9606.ENSP00000236147,9606.ENSP00000264972,9606.ENSP00000337825,9606.ENSP00000342681,9606.ENSP00000352833,9606.ENSP00000411355	SELL,ZAP70,LCK,CD5,PTPN22,PTPRC
PMID:27162529	(2016) Effect of IL-4 on the Development and Function of Memory-like CD8 T Cells in the Peripheral Lymphoid Tissues.	6	17	1.48	0.00086	9606.ENSP00000216223,9606.ENSP00000236147,9606.ENSP00000337825,9606.ENSP00000362795,9606.ENSP00000398655,9606.ENSP00000411355	IL2RB,SELL,LCK,CXCR3,ITK,PTPRC
PMID:26114424	(2015) Overexpression of RhoH Permits to Bypass the Pre-TCR Checkpoint.	7	30	1.3	0.00086	9606.ENSP00000236147,9606.ENSP00000249071,9606.ENSP00000264972,9606.ENSP00000337825,9606.ENSP00000342681,9606.ENSP00000358490,9606.ENSP00000431445	SELL,RAC2,ZAP70,LCK,CD5,CD2,CD3G
PMID:26282601	(2015) BMP signalling differentially regulates distinct haematopoietic stem cell types.	6	17	1.48	0.00086	9606.ENSP00000263285,9606.ENSP00000306190,9606.ENSP00000331614,9606.ENSP00000337825,9606.ENSP00000411355,9606.ENSP00000484431	LY9,SLAMF1,IKZF1,LCK,PTPRC,CD48
PMID:26344090	(2015) African Lungfish Reveal the Evolutionary Origins of Organized Mucosal Lymphoid Tissue in Vertebrates.	7	30	1.3	0.00086	9606.ENSP00000246657,9606.ENSP00000267082,9606.ENSP00000306157,9606.ENSP00000308815,9606.ENSP00000354566,9606.ENSP00000410481,9606.ENSP00000411355	CCR7,ITGB7,IL7R,CCL19,CD3E,LTB,PTPRC
PMID:24729621	(2014) Divergent CD4+ T memory stem cell dynamics in pathogenic and nonpathogenic simian immunodeficiency virus infections.	6	17	1.48	0.00086	9606.ENSP00000216223,9606.ENSP00000236147,9606.ENSP00000246657,9606.ENSP00000306157,9606.ENSP00000349252,9606.ENSP00000362795	IL2RB,SELL,CCR7,IL7R,ITGAL,CXCR3
PMID:24856117	(2014) Chemokines and chemokine receptors: update on utility and challenges for the clinician.	7	30	1.3	0.00086	9606.ENSP00000246657,9606.ENSP00000286758,9606.ENSP00000292301,9606.ENSP00000308815,9606.ENSP00000349967,9606.ENSP00000354901,9606.ENSP00000362795	CCR7,CXCL13,CCR2,CCL19,CCRL2,CXCL9,CXCR3
PMID:25201910	(2014) miR33 inhibition overcomes deleterious effects of diabetes mellitus on atherosclerosis plaque regression in mice.	7	30	1.3	0.00086	9606.ENSP00000246657,9606.ENSP00000292301,9606.ENSP00000337825,9606.ENSP00000354566,9606.ENSP00000354995,9606.ENSP00000363868,9606.ENSP00000411355	CCR7,CCR2,LCK,CD3E,ABCG1,ABCA1,PTPRC
PMID:25296256	(2014) Clonal dynamics of native haematopoiesis.	6	17	1.48	0.00086	9606.ENSP00000306157,9606.ENSP00000306190,9606.ENSP00000337825,9606.ENSP00000354566,9606.ENSP00000411355,9606.ENSP00000484431	IL7R,SLAMF1,LCK,CD3E,PTPRC,CD48
PMID:23326559	(2013) Variability of inducible expression across the hematopoietic system of tetracycline transactivator transgenic mice.	6	17	1.48	0.00086	9606.ENSP00000236147,9606.ENSP00000306157,9606.ENSP00000306190,9606.ENSP00000337825,9606.ENSP00000411355,9606.ENSP00000472929	SELL,IL7R,SLAMF1,LCK,PTPRC,VAV1
PMID:23420891	(2013) Cutting edge: cell-autonomous control of IL-7 response revealed in a novel stage of precursor B cells.	7	30	1.3	0.00086	9606.ENSP00000306157,9606.ENSP00000331614,9606.ENSP00000363318,9606.ENSP00000365692,9606.ENSP00000376544,9606.ENSP00000411355,9606.ENSP00000431254	IL7R,IKZF1,IL2RG,PIM2,CD79B,PTPRC,IGLL5
PMID:23826287	(2013) T-Bet and Eomes Regulate the Balance between the EffectorCentral Memory T Cells versus Memory Stem Like T Cells.	6	17	1.48	0.00086	9606.ENSP00000216223,9606.ENSP00000236147,9606.ENSP00000246657,9606.ENSP00000306157,9606.ENSP00000362795,9606.ENSP00000411355	IL2RB,SELL,CCR7,IL7R,CXCR3,PTPRC
PMID:24385908	(2013) An in-depth comparison of latent HIV-1 reactivation in multiple cell model systems and resting CD4+ T cells from aviremic patients.	7	30	1.3	0.00086	9606.ENSP00000246657,9606.ENSP00000306157,9606.ENSP00000308815,9606.ENSP00000337825,9606.ENSP00000349967,9606.ENSP00000358490,9606.ENSP00000362795	CCR7,IL7R,CCL19,LCK,CCRL2,CD2,CXCR3
PMID:22493517	(2012) Expansion of somatically reverted memory CD8+ T cells in patients with X-linked lymphoproliferative disease caused by selective pressure from Epstein-Barr virus.	6	17	1.48	0.00086	9606.ENSP00000246657,9606.ENSP00000306190,9606.ENSP00000354782,9606.ENSP00000358490,9606.ENSP00000360181,9606.ENSP00000363318	CCR7,SLAMF1,CD247,CD2,SH2D1A,IL2RG
PMID:23144743	(2012) SH2D2A modulates T cell mediated protection to a B cell derived tumor in transgenic mice.	6	17	1.48	0.00086	9606.ENSP00000236147,9606.ENSP00000264972,9606.ENSP00000337825,9606.ENSP00000342681,9606.ENSP00000398655,9606.ENSP00000411355	SELL,ZAP70,LCK,CD5,ITK,PTPRC
PMID:23248626	(2012) Evolving role of 2B4CD244 in T and NK cell responses during virus infection.	6	17	1.48	0.00086	9606.ENSP00000263285,9606.ENSP00000306190,9606.ENSP00000357036,9606.ENSP00000358490,9606.ENSP00000360181,9606.ENSP00000484431	LY9,SLAMF1,SLAMF6,CD2,SH2D1A,CD48
PMID:20974468	(2011) Chronic alcohol consumption decreases the percentage and number of NK cells in the peripheral lymph nodes and exacerbates B16BL6 melanoma metastasis into the draining lymph nodes.	6	17	1.48	0.00086	9606.ENSP00000236147,9606.ENSP00000246657,9606.ENSP00000306157,9606.ENSP00000308815,9606.ENSP00000354901,9606.ENSP00000362795	SELL,CCR7,IL7R,CCL19,CXCL9,CXCR3
PMID:21441854	(2011) Chemokines and their receptors in human renal allotransplantation.	7	30	1.3	0.00086	9606.ENSP00000246657,9606.ENSP00000292301,9606.ENSP00000308815,9606.ENSP00000349967,9606.ENSP00000354901,9606.ENSP00000362795,9606.ENSP00000411355	CCR7,CCR2,CCL19,CCRL2,CXCL9,CXCR3,PTPRC
PMID:17668069	(2007) Altered T-cell function in schizophrenia: a cellular model to investigate molecular disease mechanisms.	6	17	1.48	0.00086	9606.ENSP00000236147,9606.ENSP00000246657,9606.ENSP00000342681,9606.ENSP00000349252,9606.ENSP00000349967,9606.ENSP00000411355	SELL,CCR7,CD5,ITGAL,CCRL2,PTPRC
PMID:21261944	(2011) Caries induced cytokine network in the odontoblast layer of human teeth.	12	140	0.87	0.00087	9606.ENSP00000216223,9606.ENSP00000246657,9606.ENSP00000263967,9606.ENSP00000286758,9606.ENSP00000292301,9606.ENSP00000308815,9606.ENSP00000349967,9606.ENSP00000354901,9606.ENSP00000356793,9606.ENSP00000362795,9606.ENSP00000363318,9606.ENSP00000410481	IL2RB,CCR7,PIK3CA,CXCL13,CCR2,CCL19,CCRL2,CXCL9,XCL2,CXCR3,IL2RG,LTB
PMID:20176265	(2010) Overview of the immune response.	11	113	0.92	0.00087	9606.ENSP00000236147,9606.ENSP00000264972,9606.ENSP00000300692,9606.ENSP00000337825,9606.ENSP00000349252,9606.ENSP00000354394,9606.ENSP00000354782,9606.ENSP00000363318,9606.ENSP00000376544,9606.ENSP00000411355,9606.ENSP00000431445	SELL,ZAP70,CD3D,LCK,ITGAL,STAT1,CD247,IL2RG,CD79B,PTPRC,CD3G
PMID:32192067	(2020) You Have Got a Fast CAR: Chimeric Antigen Receptor NK Cells in Cancer Therapy.	8	47	1.17	0.00091	9606.ENSP00000236147,9606.ENSP00000262262,9606.ENSP00000306190,9606.ENSP00000349252,9606.ENSP00000354782,9606.ENSP00000358490,9606.ENSP00000368538,9606.ENSP00000484431	SELL,CD33,SLAMF1,ITGAL,CD247,CD2,TNFRSF4,CD48
PMID:31360302	(2019) The landscape of novel and complementary targets for immunotherapy: an analysis of gene expression in the tumor microenvironment.	8	47	1.17	0.00091	9606.ENSP00000246657,9606.ENSP00000347948,9606.ENSP00000354566,9606.ENSP00000357036,9606.ENSP00000358490,9606.ENSP00000368538,9606.ENSP00000378409,9606.ENSP00000419085	CCR7,TNFRSF14,CD3E,SLAMF6,CD2,TNFRSF4,C10orf54,TIGIT
PMID:28284938	(2017) Human IL-6RhiTIGIT- CD4+CD127lowCD25+ T cells display potent in vitro suppressive capacity and a distinct Th17 profile.	8	47	1.17	0.00091	9606.ENSP00000229402,9606.ENSP00000292301,9606.ENSP00000306157,9606.ENSP00000344544,9606.ENSP00000349967,9606.ENSP00000354566,9606.ENSP00000411355,9606.ENSP00000419085	KLRB1,CCR2,IL7R,IKZF3,CCRL2,CD3E,PTPRC,TIGIT
PMID:23741395	(2013) Bcl11a controls Flt3 expression in early hematopoietic progenitors and is required for pDC development in vivo.	8	47	1.17	0.00091	9606.ENSP00000268638,9606.ENSP00000306157,9606.ENSP00000306190,9606.ENSP00000331614,9606.ENSP00000337825,9606.ENSP00000354566,9606.ENSP00000411355,9606.ENSP00000469613	IRF8,IL7R,SLAMF1,IKZF1,LCK,CD3E,PTPRC,FLT3LG
PMID:22401175	(2012) Gene expression analysis of rheumatoid arthritis synovial lining regions by cDNA microarray combined with laser microdissection: up-regulation of inflammation-associated STAT1, IRF1, CXCL9, CXCL10, and CCL5.	8	47	1.17	0.00091	9606.ENSP00000249071,9606.ENSP00000306565,9606.ENSP00000354394,9606.ENSP00000354782,9606.ENSP00000354901,9606.ENSP00000357036,9606.ENSP00000358490,9606.ENSP00000362795	RAC2,ISG20,STAT1,CD247,CXCL9,SLAMF6,CD2,CXCR3
PMID:22566907	(2012) Regulation of Antigen-Experienced T Cells: Lessons from the Quintessential Memory Marker CD44.	8	47	1.17	0.00091	9606.ENSP00000236147,9606.ENSP00000246657,9606.ENSP00000264972,9606.ENSP00000306157,9606.ENSP00000337825,9606.ENSP00000354782,9606.ENSP00000356042,9606.ENSP00000368538	SELL,CCR7,ZAP70,IL7R,LCK,CD247,EZR,TNFRSF4
PMID:23213488	(2012) Peripheral regulatory cells immunophenotyping in kidney transplant recipients with different clinical profiles: a cross-sectional study.	8	47	1.17	0.00091	9606.ENSP00000216223,9606.ENSP00000236147,9606.ENSP00000246657,9606.ENSP00000286758,9606.ENSP00000306157,9606.ENSP00000342681,9606.ENSP00000349967,9606.ENSP00000411355	IL2RB,SELL,CCR7,CXCL13,IL7R,CD5,CCRL2,PTPRC
PMID:21300913	(2011) Aire-dependent production of XCL1 mediates medullary accumulation of thymic dendritic cells and contributes to regulatory T cell development.	8	47	1.17	0.00091	9606.ENSP00000246657,9606.ENSP00000292301,9606.ENSP00000308815,9606.ENSP00000349967,9606.ENSP00000354901,9606.ENSP00000362795,9606.ENSP00000363318,9606.ENSP00000411355	CCR7,CCR2,CCL19,CCRL2,CXCL9,CXCR3,IL2RG,PTPRC
PMID:18070935	(2007) A human postnatal lymphoid progenitor capable of circulating and seeding the thymus.	8	47	1.17	0.00091	9606.ENSP00000236147,9606.ENSP00000246657,9606.ENSP00000262262,9606.ENSP00000306157,9606.ENSP00000342681,9606.ENSP00000358490,9606.ENSP00000363318,9606.ENSP00000411355	SELL,CCR7,CD33,IL7R,CD5,CD2,IL2RG,PTPRC
PMID:31776916	(2020) T Cell Reprogramming Against Cancer.	10	89	0.99	0.00092	9606.ENSP00000264972,9606.ENSP00000300692,9606.ENSP00000308815,9606.ENSP00000337825,9606.ENSP00000342681,9606.ENSP00000354782,9606.ENSP00000358490,9606.ENSP00000368538,9606.ENSP00000411355,9606.ENSP00000472929	ZAP70,CD3D,CCL19,LCK,CD5,CD247,CD2,TNFRSF4,PTPRC,VAV1
PMID:28623084	(2017) Pathogenesis of Human Systemic Lupus Erythematosus: A Cellular Perspective.	10	89	0.99	0.00092	9606.ENSP00000264972,9606.ENSP00000306190,9606.ENSP00000337825,9606.ENSP00000338010,9606.ENSP00000352833,9606.ENSP00000354782,9606.ENSP00000356042,9606.ENSP00000357036,9606.ENSP00000368538,9606.ENSP00000378053	ZAP70,SLAMF1,LCK,IL21R,PTPN22,CD247,EZR,SLAMF6,TNFRSF4,DNASE1L3
PMID:25428504	(2014) Predictive correlates of response to the anti-PD-L1 antibody MPDL3280A in cancer patients.	10	89	0.99	0.00092	9606.ENSP00000246657,9606.ENSP00000306157,9606.ENSP00000347948,9606.ENSP00000354566,9606.ENSP00000354901,9606.ENSP00000362795,9606.ENSP00000368538,9606.ENSP00000378408,9606.ENSP00000411355,9606.ENSP00000484431	CCR7,IL7R,TNFRSF14,CD3E,CXCL9,CXCR3,TNFRSF4,GPT,PTPRC,CD48
PMID:30664737	(2019) Memory CD4+ T cells are generated in the human fetal intestine.	9	67	1.06	0.00095	9606.ENSP00000229402,9606.ENSP00000236147,9606.ENSP00000246657,9606.ENSP00000306157,9606.ENSP00000342681,9606.ENSP00000349967,9606.ENSP00000362795,9606.ENSP00000411355,9606.ENSP00000419085	KLRB1,SELL,CCR7,IL7R,CD5,CCRL2,CXCR3,PTPRC,TIGIT
PMID:31075138	(2019) CD276 and the gene signature composed of GATA3 and LGALS3 enable prognosis prediction of glioblastoma multiforme.	9	67	1.06	0.00095	9606.ENSP00000216223,9606.ENSP00000300692,9606.ENSP00000347948,9606.ENSP00000354394,9606.ENSP00000354566,9606.ENSP00000368538,9606.ENSP00000378409,9606.ENSP00000419085,9606.ENSP00000431445	IL2RB,CD3D,TNFRSF14,STAT1,CD3E,TNFRSF4,C10orf54,TIGIT,CD3G
[truncated: 4,456 more rows]

## Sheet: STRING local network cluster
#term ID	term description	observed gene count	background gene count	strength	false discovery rate	matching proteins in your network (IDs)	matching proteins in your network (labels)
[truncated: 17 more rows]

## Sheet:  STRING KEGG
#term ID	term description	observed gene count	background gene count	strength	false discovery rate	matching proteins in your network (IDs)	matching proteins in your network (labels)
[truncated: 18 more rows]

[truncated: 3 more sheets: STRING Reactome, STRING WikiPathways, STRING Disease-gene association]
