# Supplementary material for: HUNK Gene Alterations in Breast Cancer
Source: Biomedicines. 2022 Nov 29;10(12):3072. doi: 10.3390/biomedicines10123072 (PMC9775318; doi:10.3390/biomedicines10123072)
Supplement: Supplementary file 1 [file biomedicines-10-03072-s001.zip › File S4. mRNA Lower in HUNK altered.xlsx]

## Sheet: STRING GO biological processes
#term ID	term description	observed gene count	background gene count	strength	false discovery rate	matching proteins in your network (IDs)	matching proteins in your network (labels)
GO:0007156	Homophilic cell adhesion via plasma membrane adhesion molecules	15	164	1.23	5.44e-10	9606.ENSP00000253807,9606.ENSP00000289269,9606.ENSP00000289272,9606.ENSP00000304234,9606.ENSP00000381628,9606.ENSP00000381636,9606.ENSP00000420840,9606.ENSP00000429808,9606.ENSP00000431748,9606.ENSP00000433378,9606.ENSP00000434655,9606.ENSP00000435300,9606.ENSP00000436042,9606.ENSP00000436426,9606.ENSP00000436557	PCDHAC1,PCDHAC2,PCDHA13,PCDHA10,PCDHA12,PCDHA11,PCDHA1,PCDHA3,PCDHA2,PCDHA6,PCDHA8,PCDHA4,PCDHA9,PCDHA7,PCDHA5

## Sheet: STRING GO molecular function
#term ID	term description	observed gene count	background gene count	strength	false discovery rate	matching proteins in your network (IDs)	matching proteins in your network (labels)
GO:0005509	Calcium ion binding	15	703	0.6	0.0226	9606.ENSP00000253807,9606.ENSP00000289269,9606.ENSP00000289272,9606.ENSP00000304234,9606.ENSP00000381628,9606.ENSP00000381636,9606.ENSP00000420840,9606.ENSP00000429808,9606.ENSP00000431748,9606.ENSP00000433378,9606.ENSP00000434655,9606.ENSP00000435300,9606.ENSP00000436042,9606.ENSP00000436426,9606.ENSP00000436557	PCDHAC1,PCDHAC2,PCDHA13,PCDHA10,PCDHA12,PCDHA11,PCDHA1,PCDHA3,PCDHA2,PCDHA6,PCDHA8,PCDHA4,PCDHA9,PCDHA7,PCDHA5

## Sheet: STRING GO cellular component
#term ID	term description	observed gene count	background gene count	strength	false discovery rate	matching proteins in your network (IDs)	matching proteins in your network (labels)
GO:0005887	Integral component of plasma membrane	28	1623	0.5	5.26e-05	9606.ENSP00000253807,9606.ENSP00000261177,9606.ENSP00000261200,9606.ENSP00000277120,9606.ENSP00000289269,9606.ENSP00000289272,9606.ENSP00000298472,9606.ENSP00000304234,9606.ENSP00000315112,9606.ENSP00000319744,9606.ENSP00000342848,9606.ENSP00000342952,9606.ENSP00000354607,9606.ENSP00000356925,9606.ENSP00000357086,9606.ENSP00000381628,9606.ENSP00000381636,9606.ENSP00000420840,9606.ENSP00000429808,…	PCDHAC1,TSPAN11,ABCC9,NTRK2,PCDHAC2,PCDHA13,SLC18A2,PCDHA10,RNF31,GPR4,NOXA1,ADCY2,FZD5,FCRLB,FCRL6,PCDHA12,PCDHA11,PCDHA1,PCDHA3,PCDHA2,PCDHA6,PCDHA8,PCDHA4,PCDHA9,PCDHA7,PCDHA5,RHBG,GHR

## Sheet: STRING PubMed
#term ID	term description	observed gene count	background gene count	strength	false discovery rate	matching proteins in your network (IDs)	matching proteins in your network (labels)
PMID:25179445	(2014) Expansion of stochastic expression repertoire by tandem duplication in mouse Protocadherin-Alfa cluster.	13	25	1.98	2.48e-14	9606.ENSP00000253807,9606.ENSP00000289269,9606.ENSP00000289272,9606.ENSP00000304234,9606.ENSP00000381628,9606.ENSP00000420840,9606.ENSP00000429808,9606.ENSP00000431748,9606.ENSP00000433378,9606.ENSP00000434655,9606.ENSP00000436042,9606.ENSP00000436426,9606.ENSP00000436557	PCDHAC1,PCDHAC2,PCDHA13,PCDHA10,PCDHA12,PCDHA1,PCDHA3,PCDHA2,PCDHA6,PCDHA8,PCDHA9,PCDHA7,PCDHA5
PMID:22359579	(2012) RNA-seq reveals novel transcriptome of genes and their isoforms in human pulmonary microvascular endothelial cells treated with thrombin.	9	48	1.54	3.34e-05	9606.ENSP00000289272,9606.ENSP00000304234,9606.ENSP00000381628,9606.ENSP00000381636,9606.ENSP00000402855,9606.ENSP00000420840,9606.ENSP00000429808,9606.ENSP00000431748,9606.ENSP00000436557	PCDHA13,PCDHA10,PCDHA12,PCDHA11,TREML1,PCDHA1,PCDHA3,PCDHA2,PCDHA5
PMID:23671661	(2013) Cross-platform microarray meta-analysis for the mouse jejunum selects novel reference genes with highly uniform levels of expression.	6	29	1.58	0.0343	9606.ENSP00000420840,9606.ENSP00000429808,9606.ENSP00000433378,9606.ENSP00000434655,9606.ENSP00000435300,9606.ENSP00000436426	PCDHA1,PCDHA3,PCDHA6,PCDHA8,PCDHA4,PCDHA7

## Sheet: STRING local network cluster
#term ID	term description	observed gene count	background gene count	strength	false discovery rate	matching proteins in your network (IDs)	matching proteins in your network (labels)
CL:35624	Cadherin-like, and ATPase PAAT-like	11	25	1.91	1.59e-13	9606.ENSP00000304234,9606.ENSP00000380315,9606.ENSP00000381628,9606.ENSP00000381636,9606.ENSP00000420840,9606.ENSP00000429808,9606.ENSP00000431748,9606.ENSP00000433378,9606.ENSP00000435300,9606.ENSP00000436042,9606.ENSP00000436426	PCDHA10,ZNF208,PCDHA12,PCDHA11,PCDHA1,PCDHA3,PCDHA2,PCDHA6,PCDHA4,PCDHA9,PCDHA7
CL:35625	Cadherin-like, and ATPase PAAT-like	9	19	1.94	2.6e-11	9606.ENSP00000304234,9606.ENSP00000381628,9606.ENSP00000381636,9606.ENSP00000420840,9606.ENSP00000429808,9606.ENSP00000433378,9606.ENSP00000435300,9606.ENSP00000436042,9606.ENSP00000436426	PCDHA10,PCDHA12,PCDHA11,PCDHA1,PCDHA3,PCDHA6,PCDHA4,PCDHA9,PCDHA7
CL:35626	Cadherin, C-terminal catenin-binding domain, and ATPase PAAT-like	8	12	2.09	7.37e-11	9606.ENSP00000304234,9606.ENSP00000381628,9606.ENSP00000381636,9606.ENSP00000429808,9606.ENSP00000433378,9606.ENSP00000435300,9606.ENSP00000436042,9606.ENSP00000436426	PCDHA10,PCDHA12,PCDHA11,PCDHA3,PCDHA6,PCDHA4,PCDHA9,PCDHA7
CL:35628	Cadherin, C-terminal catenin-binding domain	5	5	2.27	6.61e-07	9606.ENSP00000304234,9606.ENSP00000381628,9606.ENSP00000381636,9606.ENSP00000429808,9606.ENSP00000433378	PCDHA10,PCDHA12,PCDHA11,PCDHA3,PCDHA6

## Sheet: STRING human phenotypes
#term ID	term description	observed gene count	background gene count	strength	false discovery rate	matching proteins in your network (IDs)	matching proteins in your network (labels)
EFO:0004765	Visceral adipose tissue measurement	18	196	1.23	9.12e-13	9606.ENSP00000253807,9606.ENSP00000289269,9606.ENSP00000289272,9606.ENSP00000304234,9606.ENSP00000342952,9606.ENSP00000346151,9606.ENSP00000381628,9606.ENSP00000381636,9606.ENSP00000420840,9606.ENSP00000429808,9606.ENSP00000431748,9606.ENSP00000433378,9606.ENSP00000434655,9606.ENSP00000435300,9606.ENSP00000436042,9606.ENSP00000436426,9606.ENSP00000436557,9606.ENSP00000441197	PCDHAC1,PCDHAC2,PCDHA13,PCDHA10,ADCY2,MAGI2,PCDHA12,PCDHA11,PCDHA1,PCDHA3,PCDHA2,PCDHA6,PCDHA8,PCDHA4,PCDHA9,PCDHA7,PCDHA5,RHBG
EFO:0004312	Vital capacity	17	409	0.88	4.08e-07	9606.ENSP00000244728,9606.ENSP00000253807,9606.ENSP00000289272,9606.ENSP00000304234,9606.ENSP00000370443,9606.ENSP00000381628,9606.ENSP00000381636,9606.ENSP00000419325,9606.ENSP00000420840,9606.ENSP00000429808,9606.ENSP00000431748,9606.ENSP00000433378,9606.ENSP00000434655,9606.ENSP00000435300,9606.ENSP00000436042,9606.ENSP00000436426,9606.ENSP00000436557	COL21A1,PCDHAC1,PCDHA13,PCDHA10,ADAMTS6,PCDHA12,PCDHA11,SUCLG2,PCDHA1,PCDHA3,PCDHA2,PCDHA6,PCDHA8,PCDHA4,PCDHA9,PCDHA7,PCDHA5
EFO:0005090	Basophil count	13	363	0.82	0.00029	9606.ENSP00000289272,9606.ENSP00000304234,9606.ENSP00000381628,9606.ENSP00000381636,9606.ENSP00000420840,9606.ENSP00000429808,9606.ENSP00000431748,9606.ENSP00000433378,9606.ENSP00000434655,9606.ENSP00000435300,9606.ENSP00000436042,9606.ENSP00000436426,9606.ENSP00000436557	PCDHA13,PCDHA10,PCDHA12,PCDHA11,PCDHA1,PCDHA3,PCDHA2,PCDHA6,PCDHA8,PCDHA4,PCDHA9,PCDHA7,PCDHA5
EFO:0004340	Body mass index	22	1263	0.51	0.0022	9606.ENSP00000253807,9606.ENSP00000277120,9606.ENSP00000281830,9606.ENSP00000282030,9606.ENSP00000289269,9606.ENSP00000289272,9606.ENSP00000304234,9606.ENSP00000346151,9606.ENSP00000357315,9606.ENSP00000370443,9606.ENSP00000381628,9606.ENSP00000381636,9606.ENSP00000420840,9606.ENSP00000429808,9606.ENSP00000431748,9606.ENSP00000433378,9606.ENSP00000434655,9606.ENSP00000435300,9606.ENSP00000436042,…	PCDHAC1,NTRK2,KCNE4,SETBP1,PCDHAC2,PCDHA13,PCDHA10,MAGI2,GON4L,ADAMTS6,PCDHA12,PCDHA11,PCDHA1,PCDHA3,PCDHA2,PCDHA6,PCDHA8,PCDHA4,PCDHA9,PCDHA7,PCDHA5,RHBG
HP:0000478	Abnormality of the eye	34	2876	0.34	0.009	9606.ENSP00000250894,9606.ENSP00000253807,9606.ENSP00000261200,9606.ENSP00000261336,9606.ENSP00000274008,9606.ENSP00000277120,9606.ENSP00000282030,9606.ENSP00000284995,9606.ENSP00000285021,9606.ENSP00000289272,9606.ENSP00000296443,9606.ENSP00000298472,9606.ENSP00000304234,9606.ENSP00000307241,9606.ENSP00000322181,9606.ENSP00000323099,9606.ENSP00000343535,9606.ENSP00000346151,9606.ENSP00000347379,…	MAPK8IP3,PCDHAC1,ABCC9,PZP,SPATA5,NTRK2,SETBP1,TSEN2,XPC,PCDHA13,TREX1,SLC18A2,PCDHA10,PDHB,DPM2,ATRIP,USP7,MAGI2,OCLN,FZD5,PCDHA12,PCDHA11,PCDHA1,PCDHA3,PCDHA2,PCDHA6,PCDHA8,PCDHA4,PCDHA9,PCDHA7,PCDHA5,AP1S2,MYH3,GHR
HP:0000539	Abnormality of refraction	17	889	0.55	0.0095	9606.ENSP00000253807,9606.ENSP00000261336,9606.ENSP00000289272,9606.ENSP00000304234,9606.ENSP00000343535,9606.ENSP00000346151,9606.ENSP00000381628,9606.ENSP00000381636,9606.ENSP00000420840,9606.ENSP00000429808,9606.ENSP00000431748,9606.ENSP00000433378,9606.ENSP00000434655,9606.ENSP00000435300,9606.ENSP00000436042,9606.ENSP00000436426,9606.ENSP00000436557	PCDHAC1,PZP,PCDHA13,PCDHA10,USP7,MAGI2,PCDHA12,PCDHA11,PCDHA1,PCDHA3,PCDHA2,PCDHA6,PCDHA8,PCDHA4,PCDHA9,PCDHA7,PCDHA5
EFO:0003892	Pulmonary function measurement	20	1222	0.48	0.0114	9606.ENSP00000244728,9606.ENSP00000253807,9606.ENSP00000261177,9606.ENSP00000289272,9606.ENSP00000304234,9606.ENSP00000342952,9606.ENSP00000346151,9606.ENSP00000370443,9606.ENSP00000381628,9606.ENSP00000381636,9606.ENSP00000419325,9606.ENSP00000420840,9606.ENSP00000429808,9606.ENSP00000431748,9606.ENSP00000433378,9606.ENSP00000434655,9606.ENSP00000435300,9606.ENSP00000436042,9606.ENSP00000436426,…	COL21A1,PCDHAC1,TSPAN11,PCDHA13,PCDHA10,ADCY2,MAGI2,ADAMTS6,PCDHA12,PCDHA11,SUCLG2,PCDHA1,PCDHA3,PCDHA2,PCDHA6,PCDHA8,PCDHA4,PCDHA9,PCDHA7,PCDHA5
EFO:0004833	Neutrophil count	14	713	0.56	0.0392	9606.ENSP00000281830,9606.ENSP00000289272,9606.ENSP00000304234,9606.ENSP00000381628,9606.ENSP00000381636,9606.ENSP00000420840,9606.ENSP00000429808,9606.ENSP00000431748,9606.ENSP00000433378,9606.ENSP00000434655,9606.ENSP00000435300,9606.ENSP00000436042,9606.ENSP00000436426,9606.ENSP00000436557	KCNE4,PCDHA13,PCDHA10,PCDHA12,PCDHA11,PCDHA1,PCDHA3,PCDHA2,PCDHA6,PCDHA8,PCDHA4,PCDHA9,PCDHA7,PCDHA5
