# Supplementary material for: HUNK Gene Alterations in Breast Cancer
Source: Biomedicines. 2022 Nov 29;10(12):3072. doi: 10.3390/biomedicines10123072 (PMC9775318; doi:10.3390/biomedicines10123072)
Supplement: Supplementary file 1 [file biomedicines-10-03072-s001.zip › File S5. Proteome Higher in HUNK altered.xlsx]

## Sheet: String GO Biological Process
#term ID	term description	observed gene count	background gene count	strength	false discovery rate	matching proteins in your network (IDs)	matching proteins in your network (labels)
GO:0002376	Immune system process	98	2481	0.43	2.1e-16	9606.ENSP00000009530,9606.ENSP00000011653,9606.ENSP00000046794,9606.ENSP00000212015,9606.ENSP00000216802,9606.ENSP00000219150,9606.ENSP00000220003,9606.ENSP00000234313,9606.ENSP00000254337,9606.ENSP00000254436,9606.ENSP00000256412,9606.ENSP00000256935,9606.ENSP00000258787,9606.ENSP00000262428,9606.ENSP00000262878,9606.ENSP00000264972,9606.ENSP00000265433,9606.ENSP00000266556,9606.ENSP00000267012,…	CD74,CD4,LCP2,SIRT1,PSME2,CORO1A,CSK,PLEK,DCAF15,TRIM21,ADAMDEC1,DOCK2,MYO1G,COTL1,SAMHD1,ZAP70,NBN,TAPBPL,BIN2,DOCK11,DOK2,ARPC5,CACNB3,RILP,CD320,IL16,PRKCB,ISG20,MLKL,CD84,RAB8B,CD209,HCLS1,PLEKHO2,CASP9,IKZF1,EVI2B,LCK,GRAP2,CD5,TRIM14,IKZF3,TAP1,ITGAL,DOK3,PSMB10,STAT1,CD3E,PYHIN1,GBP5,GBP4,SH2D1A,FCN1,CD40,STK4,ADA,HLA-DMA,PSMB9,PSMB8,TAP2,HLA-E,WAS,SERPINB9,JAK2,C17orf85,ITGAD,WIPF1,ETS1,M…
GO:0002682	Regulation of immune system process	74	1514	0.52	3.35e-16	9606.ENSP00000009530,9606.ENSP00000011653,9606.ENSP00000046794,9606.ENSP00000212015,9606.ENSP00000216802,9606.ENSP00000219150,9606.ENSP00000220003,9606.ENSP00000221804,9606.ENSP00000249071,9606.ENSP00000254337,9606.ENSP00000258787,9606.ENSP00000262878,9606.ENSP00000264972,9606.ENSP00000266556,9606.ENSP00000294742,9606.ENSP00000301050,9606.ENSP00000301458,9606.ENSP00000302935,9606.ENSP00000305355,…	CD74,CD4,LCP2,SIRT1,PSME2,CORO1A,CSK,CLC,RAC2,DCAF15,MYO1G,SAMHD1,ZAP70,TAPBPL,ARPC5,CACNB3,CD320,IL16,PRKCB,CD84,CD209,HSPH1,HCLS1,PRKCH,EVI2B,LCK,GRAP2,CD5,IKZF3,DPY30,ITGAL,SASH3,PSMB10,STAT1,CD3E,EZR,PYHIN1,PRMT6,GBP5,SH2D1A,FCN1,CD40,ADA,PSMB9,PSMB8,HLA-E,WAS,SERPINB9,JAK2,WIPF1,ETS1,PRKAR1A,SIN3A,ITGA4,SH3KBP1,APOBEC3G,CD8A,PTPN6,JAK3,HLA-DPA1,DOCK8,HLA-DMB,INPP5D,HLA-DPB1,PTPRC,FYB,LPXN,DP…
GO:0050776	Regulation of immune response	55	896	0.62	2.94e-15	9606.ENSP00000009530,9606.ENSP00000011653,9606.ENSP00000046794,9606.ENSP00000212015,9606.ENSP00000216802,9606.ENSP00000220003,9606.ENSP00000221804,9606.ENSP00000249071,9606.ENSP00000258787,9606.ENSP00000262878,9606.ENSP00000264972,9606.ENSP00000294742,9606.ENSP00000301050,9606.ENSP00000305355,9606.ENSP00000312367,9606.ENSP00000315477,9606.ENSP00000329127,9606.ENSP00000337825,9606.ENSP00000339186,…	CD74,CD4,LCP2,SIRT1,PSME2,CSK,CLC,RAC2,MYO1G,SAMHD1,ZAP70,ARPC5,CACNB3,PRKCB,CD84,CD209,PRKCH,LCK,GRAP2,ITGAL,SASH3,PSMB10,STAT1,CD3E,EZR,PYHIN1,GBP5,SH2D1A,FCN1,CD40,ADA,PSMB9,PSMB8,HLA-E,WAS,SERPINB9,JAK2,WIPF1,SIN3A,ITGA4,CD8A,PTPN6,JAK3,HLA-DPA1,HLA-DMB,INPP5D,HLA-DPB1,PTPRC,FYB,LPXN,IKBKE,VAV1,PLCL2,BTK,CD48
GO:0002684	Positive regulation of immune system process	55	949	0.6	2.5e-14	9606.ENSP00000009530,9606.ENSP00000011653,9606.ENSP00000046794,9606.ENSP00000212015,9606.ENSP00000216802,9606.ENSP00000219150,9606.ENSP00000220003,9606.ENSP00000249071,9606.ENSP00000258787,9606.ENSP00000264972,9606.ENSP00000294742,9606.ENSP00000301050,9606.ENSP00000301458,9606.ENSP00000302935,9606.ENSP00000305355,9606.ENSP00000312367,9606.ENSP00000315477,9606.ENSP00000318687,9606.ENSP00000320176,…	CD74,CD4,LCP2,SIRT1,PSME2,CORO1A,CSK,RAC2,MYO1G,ZAP70,ARPC5,CACNB3,CD320,IL16,PRKCB,CD84,CD209,HSPH1,HCLS1,PRKCH,EVI2B,LCK,GRAP2,CD5,SASH3,PSMB10,STAT1,CD3E,PYHIN1,GBP5,SH2D1A,FCN1,CD40,ADA,PSMB9,PSMB8,HLA-E,WAS,WIPF1,ETS1,SIN3A,ITGA4,SH3KBP1,PTPN6,JAK3,HLA-DPA1,DOCK8,HLA-DMB,INPP5D,HLA-DPB1,PTPRC,FYB,IKBKE,VAV1,BTK
GO:0006955	Immune response	68	1588	0.47	4.2e-12	9606.ENSP00000009530,9606.ENSP00000011653,9606.ENSP00000046794,9606.ENSP00000212015,9606.ENSP00000219150,9606.ENSP00000220003,9606.ENSP00000254436,9606.ENSP00000256412,9606.ENSP00000256935,9606.ENSP00000258787,9606.ENSP00000262428,9606.ENSP00000262878,9606.ENSP00000264972,9606.ENSP00000265433,9606.ENSP00000267012,9606.ENSP00000276202,9606.ENSP00000294742,9606.ENSP00000302935,9606.ENSP00000305355,…	CD74,CD4,LCP2,SIRT1,CORO1A,CSK,TRIM21,ADAMDEC1,DOCK2,MYO1G,COTL1,SAMHD1,ZAP70,NBN,BIN2,DOCK11,ARPC5,IL16,PRKCB,ISG20,CD84,CD209,PLEKHO2,TRIM14,TAP1,ITGAL,DOK3,PSMB10,STAT1,CD3E,GBP5,GBP4,SH2D1A,FCN1,CD40,ADA,HLA-DMA,PSMB8,TAP2,HLA-E,WAS,SERPINB9,JAK2,ITGAD,ETS1,LCP1,APOBEC3G,CD8A,KCMF1,PTPN6,JAK3,HLA-DPA1,HLA-DMB,ERAP2,TAPBP,INPP5D,HLA-DPB1,PTPRC,FYB,CASP1,GSDMD,HMHA1,TBC1D10C,IKBKE,GMFG,VAV1,PLC…
GO:0050778	Positive regulation of immune response	40	607	0.65	1.72e-11	9606.ENSP00000009530,9606.ENSP00000011653,9606.ENSP00000046794,9606.ENSP00000212015,9606.ENSP00000216802,9606.ENSP00000220003,9606.ENSP00000258787,9606.ENSP00000264972,9606.ENSP00000294742,9606.ENSP00000301050,9606.ENSP00000305355,9606.ENSP00000315477,9606.ENSP00000329127,9606.ENSP00000337825,9606.ENSP00000339186,9606.ENSP00000349359,9606.ENSP00000351314,9606.ENSP00000354566,9606.ENSP00000357122,…	CD74,CD4,LCP2,SIRT1,PSME2,CSK,MYO1G,ZAP70,ARPC5,CACNB3,PRKCB,CD209,PRKCH,LCK,GRAP2,SASH3,PSMB10,CD3E,PYHIN1,GBP5,SH2D1A,FCN1,CD40,ADA,PSMB9,PSMB8,HLA-E,WAS,WIPF1,SIN3A,PTPN6,HLA-DPA1,HLA-DMB,INPP5D,HLA-DPB1,PTPRC,FYB,IKBKE,VAV1,BTK
GO:0016072	rRNA metabolic process	25	223	0.88	4.89e-11	9606.ENSP00000225298,9606.ENSP00000229214,9606.ENSP00000259239,9606.ENSP00000261015,9606.ENSP00000261708,9606.ENSP00000263092,9606.ENSP00000268802,9606.ENSP00000269349,9606.ENSP00000306565,9606.ENSP00000308179,9606.ENSP00000314348,9606.ENSP00000317691,9606.ENSP00000320917,9606.ENSP00000321711,9606.ENSP00000326981,9606.ENSP00000346725,9606.ENSP00000359128,9606.ENSP00000361433,9606.ENSP00000371169,…	UTP18,KRR1,IMP4,WDR12,UTP6,METTL16,NOB1,EIF4A3,ISG20,WDR3,DDX10,RPP25,KRI1,DIS3L,IMP3,PES1,NPM3,EXOSC2,RCL1,UTP14A,SLFN11,WDR36,TBL3,DDX52,DDX27
GO:0050867	Positive regulation of cell activation	30	346	0.77	5.52e-11	9606.ENSP00000009530,9606.ENSP00000011653,9606.ENSP00000219150,9606.ENSP00000220003,9606.ENSP00000234313,9606.ENSP00000264972,9606.ENSP00000301458,9606.ENSP00000302935,9606.ENSP00000315477,9606.ENSP00000318687,9606.ENSP00000337825,9606.ENSP00000339186,9606.ENSP00000342681,9606.ENSP00000349359,9606.ENSP00000354566,9606.ENSP00000361359,9606.ENSP00000361965,9606.ENSP00000365817,9606.ENSP00000371067,…	CD74,CD4,CORO1A,CSK,PLEK,ZAP70,CD320,IL16,CD209,HSPH1,LCK,GRAP2,CD5,SASH3,CD3E,CD40,ADA,HLA-E,JAK2,SH3KBP1,PTPN6,JAK3,HLA-DPA1,DOCK8,HLA-DMB,INPP5D,HLA-DPB1,PTPRC,VAV1,BTK
GO:0051249	Regulation of lymphocyte activation	33	445	0.7	1.48e-10	9606.ENSP00000009530,9606.ENSP00000011653,9606.ENSP00000219150,9606.ENSP00000220003,9606.ENSP00000221804,9606.ENSP00000249071,9606.ENSP00000254337,9606.ENSP00000264972,9606.ENSP00000301458,9606.ENSP00000315477,9606.ENSP00000318687,9606.ENSP00000337825,9606.ENSP00000339186,9606.ENSP00000342681,9606.ENSP00000344544,9606.ENSP00000349359,9606.ENSP00000354566,9606.ENSP00000361359,9606.ENSP00000361965,…	CD74,CD4,CORO1A,CSK,CLC,RAC2,DCAF15,ZAP70,CD320,CD209,HSPH1,LCK,GRAP2,CD5,IKZF3,SASH3,CD3E,CD40,ADA,HLA-E,PRKAR1A,SH3KBP1,PTPN6,JAK3,HLA-DPA1,DOCK8,HLA-DMB,INPP5D,HLA-DPB1,PTPRC,TBC1D10C,VAV1,BTK
GO:0051251	Positive regulation of lymphocyte activation	27	286	0.81	1.48e-10	9606.ENSP00000009530,9606.ENSP00000011653,9606.ENSP00000219150,9606.ENSP00000220003,9606.ENSP00000264972,9606.ENSP00000301458,9606.ENSP00000315477,9606.ENSP00000318687,9606.ENSP00000337825,9606.ENSP00000339186,9606.ENSP00000342681,9606.ENSP00000349359,9606.ENSP00000354566,9606.ENSP00000361359,9606.ENSP00000361965,9606.ENSP00000365817,9606.ENSP00000380921,9606.ENSP00000391592,9606.ENSP00000391676,…	CD74,CD4,CORO1A,CSK,ZAP70,CD320,CD209,HSPH1,LCK,GRAP2,CD5,SASH3,CD3E,CD40,ADA,HLA-E,SH3KBP1,PTPN6,JAK3,HLA-DPA1,DOCK8,HLA-DMB,INPP5D,HLA-DPB1,PTPRC,VAV1,BTK
GO:0050865	Regulation of cell activation	37	571	0.65	1.7e-10	9606.ENSP00000009530,9606.ENSP00000011653,9606.ENSP00000219150,9606.ENSP00000220003,9606.ENSP00000221804,9606.ENSP00000234313,9606.ENSP00000249071,9606.ENSP00000254337,9606.ENSP00000264972,9606.ENSP00000301458,9606.ENSP00000302935,9606.ENSP00000312367,9606.ENSP00000315477,9606.ENSP00000318687,9606.ENSP00000337825,9606.ENSP00000339186,9606.ENSP00000342681,9606.ENSP00000344544,9606.ENSP00000349359,…	CD74,CD4,CORO1A,CSK,CLC,PLEK,RAC2,DCAF15,ZAP70,CD320,IL16,CD84,CD209,HSPH1,LCK,GRAP2,CD5,IKZF3,SASH3,CD3E,CD40,ADA,HLA-E,JAK2,PRKAR1A,SH3KBP1,PTPN6,JAK3,HLA-DPA1,DOCK8,HLA-DMB,INPP5D,HLA-DPB1,PTPRC,TBC1D10C,VAV1,BTK
GO:1903039	Positive regulation of leukocyte cell-cell adhesion	24	228	0.86	3.35e-10	9606.ENSP00000009530,9606.ENSP00000011653,9606.ENSP00000219150,9606.ENSP00000220003,9606.ENSP00000264972,9606.ENSP00000315477,9606.ENSP00000318687,9606.ENSP00000337825,9606.ENSP00000339186,9606.ENSP00000342681,9606.ENSP00000349359,9606.ENSP00000354566,9606.ENSP00000361965,9606.ENSP00000365817,9606.ENSP00000376436,9606.ENSP00000380227,9606.ENSP00000391592,9606.ENSP00000391676,9606.ENSP00000393566,…	CD74,CD4,CORO1A,CSK,ZAP70,CD209,HSPH1,LCK,GRAP2,CD5,SASH3,CD3E,ADA,HLA-E,ETS1,ITGA4,PTPN6,JAK3,HLA-DPA1,DOCK8,HLA-DMB,HLA-DPB1,PTPRC,VAV1
GO:0002694	Regulation of leukocyte activation	35	530	0.65	4.16e-10	9606.ENSP00000009530,9606.ENSP00000011653,9606.ENSP00000219150,9606.ENSP00000220003,9606.ENSP00000221804,9606.ENSP00000249071,9606.ENSP00000254337,9606.ENSP00000264972,9606.ENSP00000301458,9606.ENSP00000302935,9606.ENSP00000312367,9606.ENSP00000315477,9606.ENSP00000318687,9606.ENSP00000337825,9606.ENSP00000339186,9606.ENSP00000342681,9606.ENSP00000344544,9606.ENSP00000349359,9606.ENSP00000354566,…	CD74,CD4,CORO1A,CSK,CLC,RAC2,DCAF15,ZAP70,CD320,IL16,CD84,CD209,HSPH1,LCK,GRAP2,CD5,IKZF3,SASH3,CD3E,CD40,ADA,HLA-E,PRKAR1A,SH3KBP1,PTPN6,JAK3,HLA-DPA1,DOCK8,HLA-DMB,INPP5D,HLA-DPB1,PTPRC,TBC1D10C,VAV1,BTK
GO:0002696	Positive regulation of leukocyte activation	28	332	0.76	4.42e-10	9606.ENSP00000009530,9606.ENSP00000011653,9606.ENSP00000219150,9606.ENSP00000220003,9606.ENSP00000264972,9606.ENSP00000301458,9606.ENSP00000302935,9606.ENSP00000315477,9606.ENSP00000318687,9606.ENSP00000337825,9606.ENSP00000339186,9606.ENSP00000342681,9606.ENSP00000349359,9606.ENSP00000354566,9606.ENSP00000361359,9606.ENSP00000361965,9606.ENSP00000365817,9606.ENSP00000380921,9606.ENSP00000391592,…	CD74,CD4,CORO1A,CSK,ZAP70,CD320,IL16,CD209,HSPH1,LCK,GRAP2,CD5,SASH3,CD3E,CD40,ADA,HLA-E,SH3KBP1,PTPN6,JAK3,HLA-DPA1,DOCK8,HLA-DMB,INPP5D,HLA-DPB1,PTPRC,VAV1,BTK
GO:0006364	rRNA processing	23	212	0.87	4.79e-10	9606.ENSP00000225298,9606.ENSP00000229214,9606.ENSP00000259239,9606.ENSP00000261015,9606.ENSP00000261708,9606.ENSP00000263092,9606.ENSP00000268802,9606.ENSP00000269349,9606.ENSP00000306565,9606.ENSP00000308179,9606.ENSP00000314348,9606.ENSP00000317691,9606.ENSP00000320917,9606.ENSP00000326981,9606.ENSP00000346725,9606.ENSP00000359128,9606.ENSP00000361433,9606.ENSP00000371169,9606.ENSP00000377944,…	UTP18,KRR1,IMP4,WDR12,UTP6,METTL16,NOB1,EIF4A3,ISG20,WDR3,DDX10,RPP25,KRI1,IMP3,PES1,NPM3,EXOSC2,RCL1,UTP14A,WDR36,TBL3,DDX52,DDX27
GO:0002429	Immune response-activating cell surface receptor signaling pathway	27	311	0.77	5.48e-10	9606.ENSP00000011653,9606.ENSP00000046794,9606.ENSP00000216802,9606.ENSP00000220003,9606.ENSP00000258787,9606.ENSP00000264972,9606.ENSP00000294742,9606.ENSP00000301050,9606.ENSP00000305355,9606.ENSP00000315477,9606.ENSP00000337825,9606.ENSP00000339186,9606.ENSP00000351314,9606.ENSP00000354566,9606.ENSP00000360871,9606.ENSP00000363993,9606.ENSP00000364016,9606.ENSP00000365891,9606.ENSP00000376330,…	CD4,LCP2,PSME2,CSK,MYO1G,ZAP70,ARPC5,CACNB3,PRKCB,CD209,LCK,GRAP2,PSMB10,CD3E,FCN1,PSMB9,PSMB8,WAS,WIPF1,PTPN6,HLA-DPA1,INPP5D,HLA-DPB1,PTPRC,FYB,VAV1,BTK
GO:0050670	Regulation of lymphocyte proliferation	23	218	0.86	6.78e-10	9606.ENSP00000009530,9606.ENSP00000011653,9606.ENSP00000219150,9606.ENSP00000221804,9606.ENSP00000249071,9606.ENSP00000264972,9606.ENSP00000301458,9606.ENSP00000315477,9606.ENSP00000344544,9606.ENSP00000349359,9606.ENSP00000354566,9606.ENSP00000361359,9606.ENSP00000361965,9606.ENSP00000365817,9606.ENSP00000376475,9606.ENSP00000391592,9606.ENSP00000391676,9606.ENSP00000393566,9606.ENSP00000398890,…	CD74,CD4,CORO1A,CLC,RAC2,ZAP70,CD320,CD209,IKZF3,SASH3,CD3E,CD40,ADA,HLA-E,PRKAR1A,PTPN6,JAK3,HLA-DPA1,HLA-DMB,INPP5D,HLA-DPB1,PTPRC,BTK
GO:0002768	Immune response-regulating cell surface receptor signaling pathway	28	346	0.74	7.84e-10	9606.ENSP00000011653,9606.ENSP00000046794,9606.ENSP00000216802,9606.ENSP00000220003,9606.ENSP00000258787,9606.ENSP00000264972,9606.ENSP00000294742,9606.ENSP00000301050,9606.ENSP00000305355,9606.ENSP00000315477,9606.ENSP00000337825,9606.ENSP00000339186,9606.ENSP00000351314,9606.ENSP00000354566,9606.ENSP00000360871,9606.ENSP00000361359,9606.ENSP00000363993,9606.ENSP00000364016,9606.ENSP00000365891,…	CD4,LCP2,PSME2,CSK,MYO1G,ZAP70,ARPC5,CACNB3,PRKCB,CD209,LCK,GRAP2,PSMB10,CD3E,FCN1,CD40,PSMB9,PSMB8,WAS,WIPF1,PTPN6,HLA-DPA1,INPP5D,HLA-DPB1,PTPRC,FYB,VAV1,BTK
GO:0022409	Positive regulation of cell-cell adhesion	25	272	0.8	9.28e-10	9606.ENSP00000009530,9606.ENSP00000011653,9606.ENSP00000219150,9606.ENSP00000220003,9606.ENSP00000264972,9606.ENSP00000315477,9606.ENSP00000318687,9606.ENSP00000337825,9606.ENSP00000339186,9606.ENSP00000342681,9606.ENSP00000349359,9606.ENSP00000354566,9606.ENSP00000361965,9606.ENSP00000365817,9606.ENSP00000376436,9606.ENSP00000380227,9606.ENSP00000385545,9606.ENSP00000391592,9606.ENSP00000391676,…	CD74,CD4,CORO1A,CSK,ZAP70,CD209,HSPH1,LCK,GRAP2,CD5,SASH3,CD3E,ADA,HLA-E,ETS1,ITGA4,KIF26B,PTPN6,JAK3,HLA-DPA1,DOCK8,HLA-DMB,HLA-DPB1,PTPRC,VAV1
GO:0034470	ncRNA processing	29	381	0.72	1.09e-09	9606.ENSP00000225298,9606.ENSP00000229214,9606.ENSP00000258457,9606.ENSP00000259239,9606.ENSP00000261015,9606.ENSP00000261708,9606.ENSP00000263092,9606.ENSP00000268802,9606.ENSP00000269349,9606.ENSP00000306565,9606.ENSP00000308179,9606.ENSP00000314348,9606.ENSP00000317691,9606.ENSP00000320917,9606.ENSP00000326981,9606.ENSP00000346725,9606.ENSP00000359128,9606.ENSP00000360497,9606.ENSP00000361433,…	UTP18,KRR1,C2orf49,IMP4,WDR12,UTP6,METTL16,NOB1,EIF4A3,ISG20,WDR3,DDX10,RPP25,KRI1,IMP3,PES1,NPM3,RNF113A,EXOSC2,RCL1,UTP14A,INTS2,WDR36,INTS4,TBL3,TRMT1,DDX52,DDX27,CPSF1
GO:0002253	Activation of immune response	29	385	0.71	1.33e-09	9606.ENSP00000011653,9606.ENSP00000046794,9606.ENSP00000216802,9606.ENSP00000220003,9606.ENSP00000258787,9606.ENSP00000264972,9606.ENSP00000294742,9606.ENSP00000301050,9606.ENSP00000305355,9606.ENSP00000315477,9606.ENSP00000337825,9606.ENSP00000339186,9606.ENSP00000351314,9606.ENSP00000354566,9606.ENSP00000357122,9606.ENSP00000360871,9606.ENSP00000363993,9606.ENSP00000364016,9606.ENSP00000365891,…	CD4,LCP2,PSME2,CSK,MYO1G,ZAP70,ARPC5,CACNB3,PRKCB,CD209,LCK,GRAP2,PSMB10,CD3E,PYHIN1,FCN1,PSMB9,PSMB8,WAS,WIPF1,SIN3A,PTPN6,HLA-DPA1,INPP5D,HLA-DPB1,PTPRC,FYB,VAV1,BTK
GO:0050870	Positive regulation of t cell activation	22	209	0.86	1.62e-09	9606.ENSP00000009530,9606.ENSP00000011653,9606.ENSP00000219150,9606.ENSP00000220003,9606.ENSP00000264972,9606.ENSP00000315477,9606.ENSP00000318687,9606.ENSP00000337825,9606.ENSP00000339186,9606.ENSP00000342681,9606.ENSP00000349359,9606.ENSP00000354566,9606.ENSP00000361965,9606.ENSP00000365817,9606.ENSP00000391592,9606.ENSP00000391676,9606.ENSP00000393566,9606.ENSP00000394888,9606.ENSP00000398890,…	CD74,CD4,CORO1A,CSK,ZAP70,CD209,HSPH1,LCK,GRAP2,CD5,SASH3,CD3E,ADA,HLA-E,PTPN6,JAK3,HLA-DPA1,DOCK8,HLA-DMB,HLA-DPB1,PTPRC,VAV1
GO:0034660	ncRNA metabolic process	31	467	0.66	4.27e-09	9606.ENSP00000225298,9606.ENSP00000229214,9606.ENSP00000258457,9606.ENSP00000259239,9606.ENSP00000261015,9606.ENSP00000261708,9606.ENSP00000263092,9606.ENSP00000268802,9606.ENSP00000269349,9606.ENSP00000306565,9606.ENSP00000308179,9606.ENSP00000314348,9606.ENSP00000317691,9606.ENSP00000320917,9606.ENSP00000321711,9606.ENSP00000326981,9606.ENSP00000346725,9606.ENSP00000359128,9606.ENSP00000360497,…	UTP18,KRR1,C2orf49,IMP4,WDR12,UTP6,METTL16,NOB1,EIF4A3,ISG20,WDR3,DDX10,RPP25,KRI1,DIS3L,IMP3,PES1,NPM3,RNF113A,EXOSC2,RCL1,UTP14A,SLFN11,INTS2,WDR36,INTS4,TBL3,TRMT1,DDX52,DDX27,CPSF1
GO:0050851	Antigen receptor-mediated signaling pathway	21	199	0.86	4.37e-09	9606.ENSP00000011653,9606.ENSP00000046794,9606.ENSP00000216802,9606.ENSP00000220003,9606.ENSP00000264972,9606.ENSP00000301050,9606.ENSP00000305355,9606.ENSP00000337825,9606.ENSP00000339186,9606.ENSP00000351314,9606.ENSP00000354566,9606.ENSP00000363993,9606.ENSP00000364016,9606.ENSP00000365891,9606.ENSP00000391592,9606.ENSP00000393566,9606.ENSP00000405338,9606.ENSP00000408146,9606.ENSP00000411355,…	CD4,LCP2,PSME2,CSK,ZAP70,CACNB3,PRKCB,LCK,GRAP2,PSMB10,CD3E,PSMB9,PSMB8,WAS,PTPN6,HLA-DPA1,INPP5D,HLA-DPB1,PTPRC,FYB,BTK
GO:1903037	Regulation of leukocyte cell-cell adhesion	25	315	0.73	1.36e-08	9606.ENSP00000009530,9606.ENSP00000011653,9606.ENSP00000219150,9606.ENSP00000220003,9606.ENSP00000264972,9606.ENSP00000315477,9606.ENSP00000318687,9606.ENSP00000337825,9606.ENSP00000339186,9606.ENSP00000342681,9606.ENSP00000349359,9606.ENSP00000354566,9606.ENSP00000361965,9606.ENSP00000365817,9606.ENSP00000376436,9606.ENSP00000376475,9606.ENSP00000380227,9606.ENSP00000391592,9606.ENSP00000391676,…	CD74,CD4,CORO1A,CSK,ZAP70,CD209,HSPH1,LCK,GRAP2,CD5,SASH3,CD3E,ADA,HLA-E,ETS1,PRKAR1A,ITGA4,PTPN6,JAK3,HLA-DPA1,DOCK8,HLA-DMB,HLA-DPB1,PTPRC,VAV1
GO:0042254	Ribosome biogenesis	24	292	0.75	1.69e-08	9606.ENSP00000225298,9606.ENSP00000229214,9606.ENSP00000259239,9606.ENSP00000261015,9606.ENSP00000261708,9606.ENSP00000263092,9606.ENSP00000268802,9606.ENSP00000269349,9606.ENSP00000306565,9606.ENSP00000308179,9606.ENSP00000314348,9606.ENSP00000317691,9606.ENSP00000320917,9606.ENSP00000326981,9606.ENSP00000346725,9606.ENSP00000359128,9606.ENSP00000361433,9606.ENSP00000371169,9606.ENSP00000377944,…	UTP18,KRR1,IMP4,WDR12,UTP6,METTL16,NOB1,EIF4A3,ISG20,WDR3,DDX10,RPP25,KRI1,IMP3,PES1,NPM3,EXOSC2,RCL1,UTP14A,WDR36,TBL3,AATF,DDX52,DDX27
GO:0050863	Regulation of t cell activation	25	329	0.71	3.02e-08	9606.ENSP00000009530,9606.ENSP00000011653,9606.ENSP00000219150,9606.ENSP00000220003,9606.ENSP00000221804,9606.ENSP00000249071,9606.ENSP00000264972,9606.ENSP00000315477,9606.ENSP00000318687,9606.ENSP00000337825,9606.ENSP00000339186,9606.ENSP00000342681,9606.ENSP00000349359,9606.ENSP00000354566,9606.ENSP00000361965,9606.ENSP00000365817,9606.ENSP00000376475,9606.ENSP00000391592,9606.ENSP00000391676,…	CD74,CD4,CORO1A,CSK,CLC,RAC2,ZAP70,CD209,HSPH1,LCK,GRAP2,CD5,SASH3,CD3E,ADA,HLA-E,PRKAR1A,PTPN6,JAK3,HLA-DPA1,DOCK8,HLA-DMB,HLA-DPB1,PTPRC,VAV1
GO:0046649	Lymphocyte activation	27	390	0.67	3.54e-08	9606.ENSP00000009530,9606.ENSP00000011653,9606.ENSP00000219150,9606.ENSP00000256935,9606.ENSP00000264972,9606.ENSP00000265433,9606.ENSP00000276202,9606.ENSP00000305355,9606.ENSP00000331614,9606.ENSP00000337825,9606.ENSP00000344544,9606.ENSP00000349252,9606.ENSP00000351314,9606.ENSP00000354566,9606.ENSP00000361359,9606.ENSP00000361965,9606.ENSP00000365817,9606.ENSP00000365891,9606.ENSP00000380227,…	CD74,CD4,CORO1A,DOCK2,ZAP70,NBN,DOCK11,PRKCB,IKZF1,LCK,IKZF3,ITGAL,PSMB10,CD3E,CD40,ADA,HLA-E,WAS,ITGA4,LCP1,CD8A,JAK3,DOCK8,PTPRC,VAV1,PLCL2,BTK
GO:0045785	Positive regulation of cell adhesion	28	423	0.65	4e-08	9606.ENSP00000009530,9606.ENSP00000011653,9606.ENSP00000219150,9606.ENSP00000220003,9606.ENSP00000264972,9606.ENSP00000315477,9606.ENSP00000318687,9606.ENSP00000337825,9606.ENSP00000339186,9606.ENSP00000342681,9606.ENSP00000349359,9606.ENSP00000354566,9606.ENSP00000361892,9606.ENSP00000361965,9606.ENSP00000365817,9606.ENSP00000371067,9606.ENSP00000376436,9606.ENSP00000380227,9606.ENSP00000385545,…	CD74,CD4,CORO1A,CSK,ZAP70,CD209,HSPH1,LCK,GRAP2,CD5,SASH3,CD3E,STK4,ADA,HLA-E,JAK2,ETS1,ITGA4,KIF26B,PTPN6,JAK3,HLA-DPA1,DOCK8,HLA-DMB,HLA-DPB1,PTPRC,VAV1,PLEKHA2
GO:0022407	Regulation of cell-cell adhesion	28	424	0.65	4.09e-08	9606.ENSP00000009530,9606.ENSP00000011653,9606.ENSP00000219150,9606.ENSP00000220003,9606.ENSP00000264972,9606.ENSP00000315477,9606.ENSP00000318687,9606.ENSP00000337825,9606.ENSP00000339186,9606.ENSP00000342681,9606.ENSP00000347427,9606.ENSP00000349359,9606.ENSP00000354566,9606.ENSP00000361965,9606.ENSP00000365817,9606.ENSP00000371067,9606.ENSP00000376436,9606.ENSP00000376475,9606.ENSP00000380227,…	CD74,CD4,CORO1A,CSK,ZAP70,CD209,HSPH1,LCK,GRAP2,CD5,MINK1,SASH3,CD3E,ADA,HLA-E,JAK2,ETS1,PRKAR1A,ITGA4,KIF26B,PTPN6,JAK3,HLA-DPA1,DOCK8,HLA-DMB,HLA-DPB1,PTPRC,VAV1
GO:0002250	Adaptive immune response	24	317	0.71	7e-08	9606.ENSP00000009530,9606.ENSP00000011653,9606.ENSP00000220003,9606.ENSP00000258787,9606.ENSP00000264972,9606.ENSP00000265433,9606.ENSP00000305355,9606.ENSP00000312367,9606.ENSP00000315477,9606.ENSP00000346206,9606.ENSP00000354566,9606.ENSP00000360181,9606.ENSP00000363976,9606.ENSP00000364034,9606.ENSP00000365817,9606.ENSP00000371067,9606.ENSP00000386559,9606.ENSP00000391676,9606.ENSP00000393566,…	CD74,CD4,CSK,MYO1G,ZAP70,NBN,PRKCB,CD84,CD209,TAP1,CD3E,SH2D1A,HLA-DMA,TAP2,HLA-E,JAK2,CD8A,JAK3,HLA-DPA1,HLA-DMB,ERAP2,INPP5D,HLA-DPB1,BTK
GO:0050852	T cell receptor signaling pathway	18	167	0.87	7.83e-08	9606.ENSP00000011653,9606.ENSP00000046794,9606.ENSP00000216802,9606.ENSP00000220003,9606.ENSP00000264972,9606.ENSP00000301050,9606.ENSP00000337825,9606.ENSP00000339186,9606.ENSP00000351314,9606.ENSP00000354566,9606.ENSP00000363993,9606.ENSP00000364016,9606.ENSP00000365891,9606.ENSP00000393566,9606.ENSP00000405338,9606.ENSP00000408146,9606.ENSP00000411355,9606.ENSP00000427114	CD4,LCP2,PSME2,CSK,ZAP70,CACNB3,LCK,GRAP2,PSMB10,CD3E,PSMB9,PSMB8,WAS,HLA-DPA1,INPP5D,HLA-DPB1,PTPRC,FYB
GO:0022613	Ribonucleoprotein complex biogenesis	27	423	0.64	1.67e-07	9606.ENSP00000225298,9606.ENSP00000229214,9606.ENSP00000259239,9606.ENSP00000261015,9606.ENSP00000261708,9606.ENSP00000263092,9606.ENSP00000268802,9606.ENSP00000269349,9606.ENSP00000306565,9606.ENSP00000308179,9606.ENSP00000310723,9606.ENSP00000314348,9606.ENSP00000317691,9606.ENSP00000320917,9606.ENSP00000326981,9606.ENSP00000346725,9606.ENSP00000357304,9606.ENSP00000359128,9606.ENSP00000361433,…	UTP18,KRR1,IMP4,WDR12,UTP6,METTL16,NOB1,EIF4A3,ISG20,WDR3,DDX23,DDX10,RPP25,KRI1,IMP3,PES1,KIAA0907,NPM3,EXOSC2,RCL1,UTP14A,WDR36,TBL3,AATF,DDX52,PTGES3,DDX27
GO:0050671	Positive regulation of lymphocyte proliferation	16	134	0.91	1.96e-07	9606.ENSP00000009530,9606.ENSP00000011653,9606.ENSP00000219150,9606.ENSP00000264972,9606.ENSP00000301458,9606.ENSP00000315477,9606.ENSP00000349359,9606.ENSP00000354566,9606.ENSP00000361359,9606.ENSP00000361965,9606.ENSP00000365817,9606.ENSP00000391676,9606.ENSP00000393566,9606.ENSP00000398890,9606.ENSP00000408146,9606.ENSP00000411355	CD74,CD4,CORO1A,ZAP70,CD320,CD209,SASH3,CD3E,CD40,ADA,HLA-E,JAK3,HLA-DPA1,HLA-DMB,HLA-DPB1,PTPRC
GO:0045321	Leukocyte activation	41	929	0.48	2.13e-07	9606.ENSP00000009530,9606.ENSP00000011653,9606.ENSP00000046794,9606.ENSP00000219150,9606.ENSP00000256935,9606.ENSP00000262428,9606.ENSP00000264972,9606.ENSP00000265433,9606.ENSP00000267012,9606.ENSP00000276202,9606.ENSP00000294742,9606.ENSP00000305355,9606.ENSP00000326706,9606.ENSP00000331614,9606.ENSP00000337825,9606.ENSP00000344544,9606.ENSP00000349252,9606.ENSP00000349727,9606.ENSP00000351314,…	CD74,CD4,LCP2,CORO1A,DOCK2,COTL1,ZAP70,NBN,BIN2,DOCK11,ARPC5,PRKCB,PLEKHO2,IKZF1,LCK,IKZF3,ITGAL,DOK3,PSMB10,CD3E,FCN1,CD40,ADA,HLA-E,WAS,JAK2,ITGA4,LCP1,CD8A,KCMF1,PTPN6,JAK3,DOCK8,PTPRC,GSDMD,HMHA1,TBC1D10C,GMFG,VAV1,PLCL2,BTK
GO:0006396	RNA processing	39	854	0.49	2.26e-07	9606.ENSP00000225298,9606.ENSP00000229214,9606.ENSP00000258457,9606.ENSP00000259239,9606.ENSP00000261015,9606.ENSP00000261708,9606.ENSP00000263092,9606.ENSP00000263697,9606.ENSP00000267287,9606.ENSP00000268802,9606.ENSP00000269349,9606.ENSP00000285398,9606.ENSP00000291386,9606.ENSP00000306565,9606.ENSP00000308179,9606.ENSP00000310723,9606.ENSP00000314348,9606.ENSP00000317691,9606.ENSP00000320917,…	UTP18,KRR1,C2orf49,IMP4,WDR12,UTP6,METTL16,DNAJC8,MBNL2,NOB1,EIF4A3,ERCC3,SSU72,ISG20,WDR3,DDX23,DDX10,RPP25,KRI1,IMP3,PES1,KIAA0907,RNGTT,NPM3,RNF113A,EXOSC2,RCL1,C17orf85,UTP14A,GTF2F1,BUD31,INTS2,WDR36,INTS4,TBL3,TRMT1,DDX52,DDX27,CPSF1
GO:0016070	RNA metabolic process	56	1584	0.38	3.34e-07	9606.ENSP00000225298,9606.ENSP00000229214,9606.ENSP00000233557,9606.ENSP00000252445,9606.ENSP00000258457,9606.ENSP00000259239,9606.ENSP00000261015,9606.ENSP00000261708,9606.ENSP00000262878,9606.ENSP00000263092,9606.ENSP00000263697,9606.ENSP00000265350,9606.ENSP00000267287,9606.ENSP00000268802,9606.ENSP00000269349,9606.ENSP00000276590,9606.ENSP00000285398,9606.ENSP00000291386,9606.ENSP00000306565,…	UTP18,KRR1,NRBP1,ELOF1,C2orf49,IMP4,WDR12,UTP6,SAMHD1,METTL16,DNAJC8,MED20,MBNL2,NOB1,EIF4A3,LACTB2,ERCC3,SSU72,ISG20,WDR3,DDX23,DDX10,RPP25,KRI1,DIS3L,IMP3,MRPL12,RNASEH2B,PES1,ERCC6,KIAA0907,RNGTT,NPM3,GTF2B,RNF113A,EXOSC2,RCL1,C17orf85,ETS1,MLF1,UTP14A,GTF2F1,SLFN11,NFIX,ASXL2,APOBEC3G,BUD31,INTS2,WDR36,SMG7,INTS4,TBL3,TRMT1,DDX52,DDX27,CPSF1
GO:0019882	Antigen processing and presentation	19	219	0.77	5.82e-07	9606.ENSP00000009530,9606.ENSP00000216802,9606.ENSP00000266556,9606.ENSP00000301336,9606.ENSP00000312734,9606.ENSP00000315477,9606.ENSP00000346206,9606.ENSP00000351314,9606.ENSP00000363976,9606.ENSP00000363993,9606.ENSP00000364016,9606.ENSP00000364034,9606.ENSP00000365817,9606.ENSP00000386559,9606.ENSP00000393566,9606.ENSP00000398890,9606.ENSP00000400376,9606.ENSP00000404833,9606.ENSP00000408146	CD74,PSME2,TAPBPL,RILP,RAB8B,CD209,TAP1,PSMB10,HLA-DMA,PSMB9,PSMB8,TAP2,HLA-E,CD8A,HLA-DPA1,HLA-DMB,ERAP2,TAPBP,HLA-DPB1
GO:0001775	Cell activation	43	1075	0.44	1.21e-06	9606.ENSP00000009530,9606.ENSP00000011653,9606.ENSP00000046794,9606.ENSP00000219150,9606.ENSP00000234313,9606.ENSP00000256935,9606.ENSP00000262428,9606.ENSP00000264972,9606.ENSP00000265433,9606.ENSP00000267012,9606.ENSP00000276202,9606.ENSP00000294742,9606.ENSP00000305355,9606.ENSP00000326706,9606.ENSP00000329127,9606.ENSP00000331614,9606.ENSP00000337825,9606.ENSP00000344544,9606.ENSP00000349252,…	CD74,CD4,LCP2,CORO1A,PLEK,DOCK2,COTL1,ZAP70,NBN,BIN2,DOCK11,ARPC5,PRKCB,PLEKHO2,PRKCH,IKZF1,LCK,IKZF3,ITGAL,DOK3,PSMB10,CD3E,FCN1,CD40,ADA,HLA-E,WAS,JAK2,ITGA4,LCP1,CD8A,KCMF1,PTPN6,JAK3,DOCK8,PTPRC,GSDMD,HMHA1,TBC1D10C,GMFG,VAV1,PLCL2,BTK
GO:0048583	Regulation of response to stimulus	103	4114	0.23	1.89e-06	9606.ENSP00000009530,9606.ENSP00000011653,9606.ENSP00000046794,9606.ENSP00000175756,9606.ENSP00000212015,9606.ENSP00000216802,9606.ENSP00000220003,9606.ENSP00000221804,9606.ENSP00000234313,9606.ENSP00000249071,9606.ENSP00000249700,9606.ENSP00000254436,9606.ENSP00000254667,9606.ENSP00000258787,9606.ENSP00000262177,9606.ENSP00000262878,9606.ENSP00000264972,9606.ENSP00000265433,9606.ENSP00000269349,…	CD74,CD4,LCP2,PTPN18,SIRT1,PSME2,CSK,CLC,PLEK,RAC2,TMOD2,TRIM21,PTPRE,MYO1G,DNAJB6,SAMHD1,ZAP70,NBN,EIF4A3,FGD2,AIP,CASP10,ARPC5,CACNB3,MFF,ARAP2,IL16,PRKCB,CD84,CFLAR,PER1,CD209,HSPH1,CRLF3,HCLS1,PRKCH,CASP9,ARHGEF1,RNASEH2B,LCK,GRAP2,APOL3,DMPK,MINK1,ERCC6,ITGAL,SASH3,SH3BP1,TRIM33,PSMB10,STAT1,CD3E,EZR,PYHIN1,CLIC2,PRMT6,GBP5,SH2D1A,RNF113A,FCN1,CD40,STK4,ADA,PSMB9,PSMB8,HLA-E,WAS,NADK,UFM1,SE…
GO:0042129	Regulation of t cell proliferation	16	165	0.82	2.48e-06	9606.ENSP00000011653,9606.ENSP00000219150,9606.ENSP00000221804,9606.ENSP00000249071,9606.ENSP00000264972,9606.ENSP00000315477,9606.ENSP00000349359,9606.ENSP00000354566,9606.ENSP00000365817,9606.ENSP00000376475,9606.ENSP00000391592,9606.ENSP00000391676,9606.ENSP00000393566,9606.ENSP00000398890,9606.ENSP00000408146,9606.ENSP00000411355	CD4,CORO1A,CLC,RAC2,ZAP70,CD209,SASH3,CD3E,HLA-E,PRKAR1A,PTPN6,JAK3,HLA-DPA1,HLA-DMB,HLA-DPB1,PTPRC
GO:0048002	Antigen processing and presentation of peptide antigen	17	191	0.78	2.71e-06	9606.ENSP00000009530,9606.ENSP00000216802,9606.ENSP00000266556,9606.ENSP00000301336,9606.ENSP00000315477,9606.ENSP00000346206,9606.ENSP00000351314,9606.ENSP00000363976,9606.ENSP00000363993,9606.ENSP00000364016,9606.ENSP00000364034,9606.ENSP00000365817,9606.ENSP00000393566,9606.ENSP00000398890,9606.ENSP00000400376,9606.ENSP00000404833,9606.ENSP00000408146	CD74,PSME2,TAPBPL,RILP,CD209,TAP1,PSMB10,HLA-DMA,PSMB9,PSMB8,TAP2,HLA-E,HLA-DPA1,HLA-DMB,ERAP2,TAPBP,HLA-DPB1
GO:0030155	Regulation of cell adhesion	33	712	0.5	3.1e-06	9606.ENSP00000009530,9606.ENSP00000011653,9606.ENSP00000219150,9606.ENSP00000220003,9606.ENSP00000249071,9606.ENSP00000256412,9606.ENSP00000264972,9606.ENSP00000315477,9606.ENSP00000318687,9606.ENSP00000337825,9606.ENSP00000339186,9606.ENSP00000342681,9606.ENSP00000347427,9606.ENSP00000349359,9606.ENSP00000354566,9606.ENSP00000361892,9606.ENSP00000361965,9606.ENSP00000365817,9606.ENSP00000371067,…	CD74,CD4,CORO1A,CSK,RAC2,ADAMDEC1,ZAP70,CD209,HSPH1,LCK,GRAP2,CD5,MINK1,SASH3,CD3E,STK4,ADA,HLA-E,JAK2,ETS1,PRKAR1A,ITGA4,KIF26B,PTPN6,JAK3,HLA-DPA1,DOCK8,HLA-DMB,HLA-DPB1,PTPRC,LPXN,VAV1,PLEKHA2
GO:0042102	Positive regulation of t cell proliferation	12	97	0.93	1.53e-05	9606.ENSP00000011653,9606.ENSP00000219150,9606.ENSP00000264972,9606.ENSP00000315477,9606.ENSP00000349359,9606.ENSP00000354566,9606.ENSP00000365817,9606.ENSP00000391676,9606.ENSP00000393566,9606.ENSP00000398890,9606.ENSP00000408146,9606.ENSP00000411355	CD4,CORO1A,ZAP70,CD209,SASH3,CD3E,HLA-E,JAK3,HLA-DPA1,HLA-DMB,HLA-DPB1,PTPRC
GO:0002252	Immune effector process	38	969	0.43	1.55e-05	9606.ENSP00000009530,9606.ENSP00000219150,9606.ENSP00000256935,9606.ENSP00000258787,9606.ENSP00000262428,9606.ENSP00000262878,9606.ENSP00000265433,9606.ENSP00000267012,9606.ENSP00000276202,9606.ENSP00000294742,9606.ENSP00000306565,9606.ENSP00000308351,9606.ENSP00000326706,9606.ENSP00000349252,9606.ENSP00000349727,9606.ENSP00000354394,9606.ENSP00000360871,9606.ENSP00000361359,9606.ENSP00000361965,…	CD74,CORO1A,DOCK2,MYO1G,COTL1,SAMHD1,NBN,BIN2,DOCK11,ARPC5,ISG20,MLKL,PLEKHO2,ITGAL,DOK3,STAT1,FCN1,CD40,ADA,WAS,SERPINB9,C17orf85,WIPF1,SLFN11,LCP1,APOBEC3G,CD8A,KCMF1,PTPN6,INPP5D,PTPRC,GSDMD,HMHA1,TBC1D10C,GMFG,VAV1,PLCL2,BTK
GO:0071345	Cellular response to cytokine stimulus	39	1013	0.42	1.58e-05	9606.ENSP00000009530,9606.ENSP00000011653,9606.ENSP00000171111,9606.ENSP00000175756,9606.ENSP00000212015,9606.ENSP00000216802,9606.ENSP00000219150,9606.ENSP00000254436,9606.ENSP00000262878,9606.ENSP00000279146,9606.ENSP00000302935,9606.ENSP00000306565,9606.ENSP00000309116,9606.ENSP00000320176,9606.ENSP00000351314,9606.ENSP00000354394,9606.ENSP00000357122,9606.ENSP00000359488,9606.ENSP00000359490,…	CD74,CD4,KEAP1,PTPN18,SIRT1,PSME2,CORO1A,TRIM21,SAMHD1,AIP,IL16,ISG20,PTPN7,HCLS1,PSMB10,STAT1,PYHIN1,GBP5,GBP4,CD40,PSMB9,PSMB8,HLA-E,WAS,JAK2,STAT4,ITGA4,LCP1,TCL1A,PTPN6,JAK3,HLA-DPA1,DOCK8,INPP5D,HLA-DPB1,ACSL1,CASP1,VAV1,BTK
GO:0090304	Nucleic acid metabolic process	64	2178	0.3	1.58e-05	9606.ENSP00000023939,9606.ENSP00000212015,9606.ENSP00000225298,9606.ENSP00000229214,9606.ENSP00000233557,9606.ENSP00000252445,9606.ENSP00000258457,9606.ENSP00000259239,9606.ENSP00000261015,9606.ENSP00000261708,9606.ENSP00000262878,9606.ENSP00000263092,9606.ENSP00000263697,9606.ENSP00000265350,9606.ENSP00000265433,9606.ENSP00000267287,9606.ENSP00000268802,9606.ENSP00000269349,9606.ENSP00000276590,…	RTFDC1,SIRT1,UTP18,KRR1,NRBP1,ELOF1,C2orf49,IMP4,WDR12,UTP6,SAMHD1,METTL16,DNAJC8,MED20,NBN,MBNL2,NOB1,EIF4A3,LACTB2,ERCC3,SSU72,TK1,ISG20,WDR3,DDX23,DDX10,RPP25,KRI1,DIS3L,PARP10,IMP3,MRPL12,RNASEH2B,PES1,ERCC6,KIAA0907,RNGTT,PRMT6,NPM3,GTF2B,RNF113A,EXOSC2,TDP2,RCL1,C17orf85,ETS1,MLF1,UTP14A,GTF2F1,SLFN11,NFIX,ASXL2,APOBEC3G,BUD31,INTS2,WDR36,SMG7,INTS4,TBL3,TRMT1,DDX52,PTGES3,DDX27,CPSF1
GO:0002520	Immune system development	30	652	0.5	1.59e-05	9606.ENSP00000009530,9606.ENSP00000011653,9606.ENSP00000212015,9606.ENSP00000234313,9606.ENSP00000256935,9606.ENSP00000262878,9606.ENSP00000264972,9606.ENSP00000265433,9606.ENSP00000276202,9606.ENSP00000320176,9606.ENSP00000330237,9606.ENSP00000331614,9606.ENSP00000333779,9606.ENSP00000337825,9606.ENSP00000354566,9606.ENSP00000361892,9606.ENSP00000361965,9606.ENSP00000365817,9606.ENSP00000371067,…	CD74,CD4,SIRT1,PLEK,DOCK2,SAMHD1,ZAP70,NBN,DOCK11,HCLS1,CASP9,IKZF1,EVI2B,LCK,CD3E,STK4,ADA,HLA-E,JAK2,MLF1,CHD2,SIN3A,ITGA4,CD8A,PTPN6,JAK3,PTPRC,VAV1,PLCL2,BTK
GO:0034097	Response to cytokine	41	1101	0.4	1.6e-05	9606.ENSP00000009530,9606.ENSP00000011653,9606.ENSP00000171111,9606.ENSP00000175756,9606.ENSP00000212015,9606.ENSP00000216802,9606.ENSP00000219150,9606.ENSP00000254436,9606.ENSP00000262878,9606.ENSP00000279146,9606.ENSP00000302935,9606.ENSP00000306565,9606.ENSP00000309116,9606.ENSP00000320176,9606.ENSP00000351314,9606.ENSP00000354394,9606.ENSP00000357122,9606.ENSP00000359488,9606.ENSP00000359490,…	CD74,CD4,KEAP1,PTPN18,SIRT1,PSME2,CORO1A,TRIM21,SAMHD1,AIP,IL16,ISG20,PTPN7,HCLS1,PSMB10,STAT1,PYHIN1,GBP5,GBP4,CD40,PSMB9,PSMB8,HLA-E,WAS,JAK2,STAT4,ETS1,ITGA4,LCP1,TCL1A,PTPN6,JAK3,HLA-DPA1,DOCK8,INPP5D,HLA-DPB1,ACSL1,CASP1,IKBKE,VAV1,BTK
GO:0044419	Interspecies interaction between organisms	58	1899	0.32	2e-05	9606.ENSP00000011653,9606.ENSP00000171111,9606.ENSP00000212015,9606.ENSP00000219150,9606.ENSP00000254436,9606.ENSP00000256935,9606.ENSP00000262428,9606.ENSP00000262878,9606.ENSP00000265433,9606.ENSP00000276420,9606.ENSP00000285398,9606.ENSP00000302935,9606.ENSP00000306565,9606.ENSP00000308351,9606.ENSP00000312367,9606.ENSP00000312455,9606.ENSP00000315477,9606.ENSP00000330237,9606.ENSP00000337825,…	CD4,KEAP1,SIRT1,CORO1A,TRIM21,DOCK2,COTL1,SAMHD1,NBN,DOK2,ERCC3,IL16,ISG20,MLKL,CD84,CFLAR,CD209,CASP9,LCK,SEPT6,TRIM14,IKZF3,TAP1,ITGAL,PSMB10,STAT1,RNGTT,PRMT6,GBP5,GBP4,GTF2B,SH2D1A,FCN1,CD40,PSMB9,PSMB8,TAP2,HLA-E,WAS,SUGT1,TDP2,SERPINB9,JAK2,C17orf85,WIPF1,GTF2F1,SLFN11,APOBEC3G,PTPN6,JAK3,HTATIP2,HLA-DPA1,HLA-DPB1,PTPRC,CASP1,GSDMD,IKBKE,BTK
GO:0050854	Regulation of antigen receptor-mediated signaling pathway	10	66	1.01	3.16e-05	9606.ENSP00000305355,9606.ENSP00000329127,9606.ENSP00000337825,9606.ENSP00000356042,9606.ENSP00000360181,9606.ENSP00000361965,9606.ENSP00000391592,9606.ENSP00000411355,9606.ENSP00000431284,9606.ENSP00000478458	PRKCB,PRKCH,LCK,EZR,SH2D1A,ADA,PTPN6,PTPRC,LPXN,PLCL2
GO:0030097	Hemopoiesis	27	570	0.51	4.03e-05	9606.ENSP00000009530,9606.ENSP00000011653,9606.ENSP00000212015,9606.ENSP00000234313,9606.ENSP00000256935,9606.ENSP00000264972,9606.ENSP00000276202,9606.ENSP00000320176,9606.ENSP00000330237,9606.ENSP00000331614,9606.ENSP00000333779,9606.ENSP00000337825,9606.ENSP00000354566,9606.ENSP00000361892,9606.ENSP00000361965,9606.ENSP00000371067,9606.ENSP00000376568,9606.ENSP00000377747,9606.ENSP00000378402,…	CD74,CD4,SIRT1,PLEK,DOCK2,ZAP70,DOCK11,HCLS1,CASP9,IKZF1,EVI2B,LCK,CD3E,STK4,ADA,JAK2,MLF1,CHD2,SIN3A,ITGA4,CD8A,PTPN6,JAK3,PTPRC,VAV1,PLCL2,BTK
GO:0006139	Nucleobase-containing compound metabolic process	72	2659	0.27	4.04e-05	9606.ENSP00000023939,9606.ENSP00000212015,9606.ENSP00000225298,9606.ENSP00000229214,9606.ENSP00000233557,9606.ENSP00000252445,9606.ENSP00000258457,9606.ENSP00000259239,9606.ENSP00000261015,9606.ENSP00000261708,9606.ENSP00000262878,9606.ENSP00000263092,9606.ENSP00000263697,9606.ENSP00000265350,9606.ENSP00000265433,9606.ENSP00000267287,9606.ENSP00000268802,9606.ENSP00000269349,9606.ENSP00000276590,…	RTFDC1,SIRT1,UTP18,KRR1,NRBP1,ELOF1,C2orf49,IMP4,WDR12,UTP6,SAMHD1,METTL16,DNAJC8,MED20,NBN,MBNL2,NOB1,EIF4A3,LACTB2,ERCC3,SSU72,TK1,ISG20,WDR3,DDX23,ADPGK,DDX10,RPP25,KRI1,DIS3L,PARP10,IMP3,MRPL12,FOXK2,RNASEH2B,PES1,ERCC6,KIAA0907,RNGTT,PRMT6,NPM3,GTF2B,RNF113A,UCK1,EXOSC2,ADA,TDP2,NADK,RCL1,C17orf85,ETS1,MLF1,UTP14A,GTF2F1,SLFN11,TYMP,NFIX,ASXL2,APOBEC3G,BUD31,INTS2,ACSL1,WDR36,SMG7,INTS4,TBL3…
GO:0030036	Actin cytoskeleton organization	25	516	0.52	7.61e-05	9606.ENSP00000219150,9606.ENSP00000234313,9606.ENSP00000249071,9606.ENSP00000249700,9606.ENSP00000256935,9606.ENSP00000258787,9606.ENSP00000262177,9606.ENSP00000274963,9606.ENSP00000294742,9606.ENSP00000312455,9606.ENSP00000312671,9606.ENSP00000320176,9606.ENSP00000329219,9606.ENSP00000347427,9606.ENSP00000350018,9606.ENSP00000351664,9606.ENSP00000356042,9606.ENSP00000365891,9606.ENSP00000371067,…	CORO1A,PLEK,RAC2,TMOD2,DOCK2,MYO1G,DNAJB6,FGD2,ARPC5,CFLAR,EHBP1L1,HCLS1,FMNL1,MINK1,SH3BP1,MICAL1,EZR,WAS,JAK2,WIPF1,PRKAR1A,SH3KBP1,LCP1,ARHGAP25,CORO7-PAM16
GO:1903706	Regulation of hemopoiesis	24	493	0.52	0.00012	9606.ENSP00000009530,9606.ENSP00000011653,9606.ENSP00000216802,9606.ENSP00000264972,9606.ENSP00000305355,9606.ENSP00000320176,9606.ENSP00000333779,9606.ENSP00000344544,9606.ENSP00000345837,9606.ENSP00000349359,9606.ENSP00000351314,9606.ENSP00000354394,9606.ENSP00000359095,9606.ENSP00000361965,9606.ENSP00000363993,9606.ENSP00000364016,9606.ENSP00000376436,9606.ENSP00000378402,9606.ENSP00000391592,…	CD74,CD4,PSME2,ZAP70,PRKCB,HCLS1,EVI2B,IKZF3,DPY30,SASH3,PSMB10,STAT1,PRMT6,ADA,PSMB9,PSMB8,ETS1,SIN3A,PTPN6,JAK3,INPP5D,PTPRC,DPF2,BTK
GO:0002478	Antigen processing and presentation of exogenous peptide antigen	14	174	0.74	0.00013	9606.ENSP00000009530,9606.ENSP00000216802,9606.ENSP00000301336,9606.ENSP00000346206,9606.ENSP00000351314,9606.ENSP00000363976,9606.ENSP00000363993,9606.ENSP00000364016,9606.ENSP00000364034,9606.ENSP00000365817,9606.ENSP00000393566,9606.ENSP00000398890,9606.ENSP00000404833,9606.ENSP00000408146	CD74,PSME2,RILP,TAP1,PSMB10,HLA-DMA,PSMB9,PSMB8,TAP2,HLA-E,HLA-DPA1,HLA-DMB,TAPBP,HLA-DPB1
GO:0050864	Regulation of b cell activation	12	128	0.81	0.00019	9606.ENSP00000009530,9606.ENSP00000301458,9606.ENSP00000344544,9606.ENSP00000349359,9606.ENSP00000361359,9606.ENSP00000361965,9606.ENSP00000380921,9606.ENSP00000391592,9606.ENSP00000405338,9606.ENSP00000411355,9606.ENSP00000443654,9606.ENSP00000483570	CD74,CD320,IKZF3,SASH3,CD40,ADA,SH3KBP1,PTPN6,INPP5D,PTPRC,TBC1D10C,BTK
GO:0030888	Regulation of b cell proliferation	9	64	0.98	0.0002	9606.ENSP00000009530,9606.ENSP00000301458,9606.ENSP00000344544,9606.ENSP00000349359,9606.ENSP00000361359,9606.ENSP00000361965,9606.ENSP00000405338,9606.ENSP00000411355,9606.ENSP00000483570	CD74,CD320,IKZF3,SASH3,CD40,ADA,INPP5D,PTPRC,BTK
GO:0045088	Regulation of innate immune response	18	301	0.61	0.0002	9606.ENSP00000216802,9606.ENSP00000262878,9606.ENSP00000315477,9606.ENSP00000351314,9606.ENSP00000354394,9606.ENSP00000357122,9606.ENSP00000359488,9606.ENSP00000360181,9606.ENSP00000360871,9606.ENSP00000363993,9606.ENSP00000364016,9606.ENSP00000365817,9606.ENSP00000370074,9606.ENSP00000371067,9606.ENSP00000378402,9606.ENSP00000391592,9606.ENSP00000464030,9606.ENSP00000472929	PSME2,SAMHD1,CD209,PSMB10,STAT1,PYHIN1,GBP5,SH2D1A,FCN1,PSMB9,PSMB8,HLA-E,SERPINB9,JAK2,SIN3A,PTPN6,IKBKE,VAV1
GO:0046483	Heterocycle metabolic process	73	2840	0.24	0.0002	9606.ENSP00000023939,9606.ENSP00000212015,9606.ENSP00000225298,9606.ENSP00000229214,9606.ENSP00000233557,9606.ENSP00000252445,9606.ENSP00000258457,9606.ENSP00000259239,9606.ENSP00000261015,9606.ENSP00000261708,9606.ENSP00000262878,9606.ENSP00000263092,9606.ENSP00000263697,9606.ENSP00000265350,9606.ENSP00000265433,9606.ENSP00000267287,9606.ENSP00000268802,9606.ENSP00000269349,9606.ENSP00000276590,…	RTFDC1,SIRT1,UTP18,KRR1,NRBP1,ELOF1,C2orf49,IMP4,WDR12,UTP6,SAMHD1,METTL16,DNAJC8,MED20,NBN,MBNL2,NOB1,EIF4A3,LACTB2,ERCC3,SSU72,CD320,TK1,ISG20,WDR3,DDX23,ADPGK,DDX10,RPP25,KRI1,DIS3L,PARP10,IMP3,MRPL12,FOXK2,RNASEH2B,PES1,ERCC6,KIAA0907,RNGTT,PRMT6,NPM3,GTF2B,RNF113A,UCK1,EXOSC2,ADA,TDP2,NADK,RCL1,C17orf85,ETS1,MLF1,UTP14A,GTF2F1,SLFN11,TYMP,NFIX,ASXL2,APOBEC3G,BUD31,INTS2,ACSL1,WDR36,SMG7,INTS…
GO:0048584	Positive regulation of response to stimulus	62	2257	0.27	0.0002	9606.ENSP00000009530,9606.ENSP00000011653,9606.ENSP00000046794,9606.ENSP00000212015,9606.ENSP00000216802,9606.ENSP00000220003,9606.ENSP00000234313,9606.ENSP00000249071,9606.ENSP00000249700,9606.ENSP00000254436,9606.ENSP00000258787,9606.ENSP00000264972,9606.ENSP00000274963,9606.ENSP00000286186,9606.ENSP00000294742,9606.ENSP00000301050,9606.ENSP00000302037,9606.ENSP00000302935,9606.ENSP00000305355,…	CD74,CD4,LCP2,SIRT1,PSME2,CSK,PLEK,RAC2,TMOD2,TRIM21,MYO1G,ZAP70,FGD2,CASP10,ARPC5,CACNB3,MFF,IL16,PRKCB,CFLAR,CD209,CRLF3,HCLS1,PRKCH,LCK,GRAP2,APOL3,MINK1,ERCC6,SASH3,PSMB10,CD3E,PYHIN1,GBP5,SH2D1A,FCN1,CD40,STK4,ADA,PSMB9,PSMB8,HLA-E,WAS,NADK,JAK2,WIPF1,ETS1,SIN3A,KSR1,ASXL2,BUD31,PTPN6,HLA-DPA1,HLA-DMB,INPP5D,HLA-DPB1,PTPRC,FYB,CASP1,IKBKE,VAV1,BTK
GO:0030029	Actin filament-based process	26	592	0.48	0.00022	9606.ENSP00000219150,9606.ENSP00000234313,9606.ENSP00000249071,9606.ENSP00000249700,9606.ENSP00000256935,9606.ENSP00000258787,9606.ENSP00000262177,9606.ENSP00000274963,9606.ENSP00000294742,9606.ENSP00000312455,9606.ENSP00000312671,9606.ENSP00000320176,9606.ENSP00000329219,9606.ENSP00000347427,9606.ENSP00000350018,9606.ENSP00000351664,9606.ENSP00000356042,9606.ENSP00000365891,9606.ENSP00000371067,…	CORO1A,PLEK,RAC2,TMOD2,DOCK2,MYO1G,DNAJB6,FGD2,ARPC5,CFLAR,EHBP1L1,HCLS1,FMNL1,MINK1,SH3BP1,MICAL1,EZR,WAS,JAK2,WIPF1,PRKAR1A,SH3KBP1,LCP1,ARHGAP25,CORO7-PAM16,GMFG
GO:0030098	Lymphocyte differentiation	16	242	0.65	0.00022	9606.ENSP00000009530,9606.ENSP00000011653,9606.ENSP00000256935,9606.ENSP00000264972,9606.ENSP00000276202,9606.ENSP00000331614,9606.ENSP00000337825,9606.ENSP00000354566,9606.ENSP00000361965,9606.ENSP00000380227,9606.ENSP00000386559,9606.ENSP00000391676,9606.ENSP00000411355,9606.ENSP00000472929,9606.ENSP00000478458,9606.ENSP00000483570	CD74,CD4,DOCK2,ZAP70,DOCK11,IKZF1,LCK,CD3E,ADA,ITGA4,CD8A,JAK3,PTPRC,VAV1,PLCL2,BTK
GO:0042110	T cell activation	16	243	0.65	0.00022	9606.ENSP00000009530,9606.ENSP00000011653,9606.ENSP00000256935,9606.ENSP00000264972,9606.ENSP00000337825,9606.ENSP00000349252,9606.ENSP00000351314,9606.ENSP00000354566,9606.ENSP00000361965,9606.ENSP00000365817,9606.ENSP00000365891,9606.ENSP00000381581,9606.ENSP00000386559,9606.ENSP00000394888,9606.ENSP00000411355,9606.ENSP00000472929	CD74,CD4,DOCK2,ZAP70,LCK,ITGAL,PSMB10,CD3E,ADA,HLA-E,WAS,LCP1,CD8A,DOCK8,PTPRC,VAV1
GO:0090501	RNA phosphodiester bond hydrolysis	13	159	0.75	0.00024	9606.ENSP00000262878,9606.ENSP00000268802,9606.ENSP00000276590,9606.ENSP00000306565,9606.ENSP00000317691,9606.ENSP00000320917,9606.ENSP00000321711,9606.ENSP00000337623,9606.ENSP00000361433,9606.ENSP00000371169,9606.ENSP00000378067,9606.ENSP00000454836,9606.ENSP00000484669	SAMHD1,NOB1,LACTB2,ISG20,RPP25,KRI1,DIS3L,RNASEH2B,EXOSC2,RCL1,SLFN11,TBL3,CPSF1
GO:0006725	Cellular aromatic compound metabolic process	73	2882	0.24	0.00032	9606.ENSP00000023939,9606.ENSP00000212015,9606.ENSP00000225298,9606.ENSP00000229214,9606.ENSP00000233557,9606.ENSP00000252445,9606.ENSP00000258457,9606.ENSP00000259239,9606.ENSP00000261015,9606.ENSP00000261708,9606.ENSP00000262878,9606.ENSP00000263092,9606.ENSP00000263697,9606.ENSP00000265350,9606.ENSP00000265433,9606.ENSP00000267287,9606.ENSP00000268802,9606.ENSP00000269349,9606.ENSP00000276590,…	RTFDC1,SIRT1,UTP18,KRR1,NRBP1,ELOF1,C2orf49,IMP4,WDR12,UTP6,SAMHD1,METTL16,DNAJC8,MED20,NBN,MBNL2,NOB1,EIF4A3,LACTB2,ERCC3,SSU72,CD320,TK1,ISG20,WDR3,DDX23,ADPGK,DDX10,RPP25,KRI1,DIS3L,PARP10,IMP3,MRPL12,FOXK2,RNASEH2B,PES1,ERCC6,KIAA0907,RNGTT,PRMT6,NPM3,GTF2B,RNF113A,UCK1,EXOSC2,ADA,TDP2,NADK,RCL1,C17orf85,ETS1,MLF1,UTP14A,GTF2F1,SLFN11,TYMP,NFIX,ASXL2,APOBEC3G,BUD31,INTS2,ACSL1,WDR36,SMG7,INTS…
GO:0002819	Regulation of adaptive immune response	13	165	0.73	0.00035	9606.ENSP00000011653,9606.ENSP00000212015,9606.ENSP00000221804,9606.ENSP00000349359,9606.ENSP00000361359,9606.ENSP00000361965,9606.ENSP00000365817,9606.ENSP00000365891,9606.ENSP00000391592,9606.ENSP00000391676,9606.ENSP00000411355,9606.ENSP00000483570,9606.ENSP00000484431	CD4,SIRT1,CLC,SASH3,CD40,ADA,HLA-E,WAS,PTPN6,JAK3,PTPRC,BTK,CD48
GO:0007015	Actin filament organization	16	254	0.63	0.00036	9606.ENSP00000219150,9606.ENSP00000249071,9606.ENSP00000249700,9606.ENSP00000258787,9606.ENSP00000294742,9606.ENSP00000320176,9606.ENSP00000350018,9606.ENSP00000351664,9606.ENSP00000356042,9606.ENSP00000365891,9606.ENSP00000371067,9606.ENSP00000376330,9606.ENSP00000380921,9606.ENSP00000381581,9606.ENSP00000386911,9606.ENSP00000460885	CORO1A,RAC2,TMOD2,MYO1G,ARPC5,HCLS1,SH3BP1,MICAL1,EZR,WAS,JAK2,WIPF1,SH3KBP1,LCP1,ARHGAP25,CORO7-PAM16
GO:0043170	Macromolecule metabolic process	128	6137	0.15	0.00036	9606.ENSP00000011653,9606.ENSP00000023939,9606.ENSP00000026218,9606.ENSP00000046794,9606.ENSP00000171111,9606.ENSP00000175756,9606.ENSP00000212015,9606.ENSP00000216802,9606.ENSP00000220003,9606.ENSP00000221804,9606.ENSP00000225298,9606.ENSP00000229214,9606.ENSP00000233557,9606.ENSP00000239891,9606.ENSP00000249066,9606.ENSP00000252445,9606.ENSP00000254337,9606.ENSP00000254436,9606.ENSP00000254667,…	CD4,RTFDC1,PIGQ,LCP2,KEAP1,PTPN18,SIRT1,PSME2,CSK,CLC,UTP18,KRR1,NRBP1,ALG5,APOL2,ELOF1,DCAF15,TRIM21,PTPRE,ADAMDEC1,C2orf49,IMP4,WDR12,UTP6,ANAPC5,SAMHD1,METTL16,DNAJC8,ZAP70,CDKL3,MED20,NBN,MBNL2,NOB1,EIF4A3,LACTB2,AIP,ERCC3,CASP10,SSU72,TK1,USP42,PRKCB,ISG20,WDR3,MLKL,PTPN7,B4GALT2,DDX23,CFLAR,DDX10,PER1,RPP25,KRI1,DIS3L,PARP10,IMP3,PRKCH,CASP9,MRPL12,FOXK2,RNASEH2B,LCK,UBE4B,TRIM14,APOL3,DPY3…
GO:0045059	Positive thymic t cell selection	5	11	1.49	0.00039	9606.ENSP00000009530,9606.ENSP00000256935,9606.ENSP00000264972,9606.ENSP00000354566,9606.ENSP00000411355	CD74,DOCK2,ZAP70,CD3E,PTPRC
GO:0045060	Negative thymic t cell selection	5	11	1.49	0.00039	9606.ENSP00000009530,9606.ENSP00000256935,9606.ENSP00000264972,9606.ENSP00000354566,9606.ENSP00000411355	CD74,DOCK2,ZAP70,CD3E,PTPRC
GO:0044085	Cellular component biogenesis	67	2583	0.25	0.00041	9606.ENSP00000009530,9606.ENSP00000212015,9606.ENSP00000219150,9606.ENSP00000225298,9606.ENSP00000229214,9606.ENSP00000249071,9606.ENSP00000249700,9606.ENSP00000259239,9606.ENSP00000261015,9606.ENSP00000261708,9606.ENSP00000262053,9606.ENSP00000262878,9606.ENSP00000263092,9606.ENSP00000265433,9606.ENSP00000266556,9606.ENSP00000267012,9606.ENSP00000268802,9606.ENSP00000269349,9606.ENSP00000274963,…	CD74,SIRT1,CORO1A,UTP18,KRR1,RAC2,TMOD2,IMP4,WDR12,UTP6,ATF1,SAMHD1,METTL16,NBN,TAPBPL,BIN2,NOB1,EIF4A3,FGD2,SCLT1,ERCC3,VBP1,TK1,ISG20,WDR3,MLKL,DDX23,CFLAR,DDX10,KCTD14,RPP25,HCLS1,KRI1,IMP3,SEPT6,PES1,SH3BP1,MICAL1,CD3E,EZR,KIAA0907,NPM3,GBP5,GTF2B,MAT1A,CD40,EXOSC2,HLA-DMA,WAS,JAK2,RCL1,WIPF1,PRKAR1A,UTP14A,LCP1,HLA-DMB,TAPBP,COX20,WDR36,LPXN,GSDMD,TBL3,CORO7-PAM16,AATF,DDX52,PTGES3,DDX27
GO:0002474	Antigen processing and presentation of peptide antigen via mhc class i	10	96	0.85	0.00051	9606.ENSP00000216802,9606.ENSP00000266556,9606.ENSP00000346206,9606.ENSP00000351314,9606.ENSP00000363993,9606.ENSP00000364016,9606.ENSP00000364034,9606.ENSP00000365817,9606.ENSP00000400376,9606.ENSP00000404833	PSME2,TAPBPL,TAP1,PSMB10,PSMB9,PSMB8,TAP2,HLA-E,ERAP2,TAPBP
GO:0048522	Positive regulation of cellular process	118	5579	0.16	0.00059	9606.ENSP00000009530,9606.ENSP00000011653,9606.ENSP00000046794,9606.ENSP00000171111,9606.ENSP00000212015,9606.ENSP00000216802,9606.ENSP00000219150,9606.ENSP00000220003,9606.ENSP00000234313,9606.ENSP00000249071,9606.ENSP00000249700,9606.ENSP00000252445,9606.ENSP00000254436,9606.ENSP00000256935,9606.ENSP00000261819,9606.ENSP00000262053,9606.ENSP00000263092,9606.ENSP00000264972,9606.ENSP00000265334,…	CD74,CD4,LCP2,KEAP1,SIRT1,PSME2,CORO1A,CSK,PLEK,RAC2,TMOD2,ELOF1,TRIM21,DOCK2,ANAPC5,ATF1,METTL16,ZAP70,CDKL3,MED20,NBN,SMARCC2,EIF4A3,FGD2,DOCK11,AIP,ERCC3,CASP10,ARPC5,CACNB3,CD320,MFF,IL16,PRKCB,CFLAR,RAB8B,PER1,CD209,HSPH1,CRLF3,HCLS1,PRKCH,CASP9,IKZF1,EVI2B,MRPL12,FOXK2,ARHGEF1,RNASEH2B,LCK,GRAP2,CD5,IKZF3,APOL3,NRD1,MINK1,ERCC6,SASH3,PSMB10,STAT1,CD3E,EZR,PYHIN1,CLIC2,GBP5,GTF2B,SH2D1A,CD40…
GO:0031294	Lymphocyte costimulation	8	57	0.98	0.00065	9606.ENSP00000220003,9606.ENSP00000301458,9606.ENSP00000337825,9606.ENSP00000339186,9606.ENSP00000342681,9606.ENSP00000354566,9606.ENSP00000391592,9606.ENSP00000472929	CSK,CD320,LCK,GRAP2,CD5,CD3E,PTPN6,VAV1
GO:0044093	Positive regulation of molecular function	52	1842	0.28	0.00069	9606.ENSP00000009530,9606.ENSP00000011653,9606.ENSP00000046794,9606.ENSP00000158762,9606.ENSP00000212015,9606.ENSP00000216802,9606.ENSP00000220003,9606.ENSP00000234313,9606.ENSP00000254436,9606.ENSP00000256935,9606.ENSP00000262177,9606.ENSP00000265433,9606.ENSP00000274963,9606.ENSP00000276202,9606.ENSP00000286186,9606.ENSP00000301050,9606.ENSP00000302895,9606.ENSP00000305355,9606.ENSP00000312455,…	CD74,CD4,LCP2,ACAP1,SIRT1,PSME2,CSK,PLEK,TRIM21,DOCK2,DNAJB6,NBN,FGD2,DOCK11,CASP10,CACNB3,ARAP2,PRKCB,CFLAR,HCLS1,PRKCH,CASP9,ARHGEF1,LCK,TRIM14,MINK1,ERCC6,SH3BP1,PYHIN1,CLIC2,GTF2B,CD40,STK4,DNAJC9,JAK2,PRKAR1A,GTF2F1,KSR1,TCL1A,BUD31,ARHGAP25,DOCK8,PTPRC,ACSL1,CASP1,HMHA1,TBC1D10C,GMFG,VAV1,PLCL2,PTGES3,BTK
GO:0019883	Antigen processing and presentation of endogenous antigen	6	25	1.21	0.0007	9606.ENSP00000009530,9606.ENSP00000346206,9606.ENSP00000364034,9606.ENSP00000365817,9606.ENSP00000400376,9606.ENSP00000404833	CD74,TAP1,TAP2,HLA-E,ERAP2,TAPBP
GO:0002703	Regulation of leukocyte mediated immunity	14	209	0.66	0.00072	9606.ENSP00000221804,9606.ENSP00000249071,9606.ENSP00000312367,9606.ENSP00000349359,9606.ENSP00000360181,9606.ENSP00000361359,9606.ENSP00000365817,9606.ENSP00000365891,9606.ENSP00000370074,9606.ENSP00000391592,9606.ENSP00000391676,9606.ENSP00000411355,9606.ENSP00000472929,9606.ENSP00000483570	CLC,RAC2,CD84,SASH3,SH2D1A,CD40,HLA-E,WAS,SERPINB9,PTPN6,JAK3,PTPRC,VAV1,BTK
GO:0010467	Gene expression	56	2056	0.27	0.00076	9606.ENSP00000011653,9606.ENSP00000046794,9606.ENSP00000212015,9606.ENSP00000225298,9606.ENSP00000229214,9606.ENSP00000233557,9606.ENSP00000252445,9606.ENSP00000258457,9606.ENSP00000259239,9606.ENSP00000261015,9606.ENSP00000261708,9606.ENSP00000263092,9606.ENSP00000263697,9606.ENSP00000265350,9606.ENSP00000267287,9606.ENSP00000268802,9606.ENSP00000269349,9606.ENSP00000279146,9606.ENSP00000285398,…	CD4,LCP2,SIRT1,UTP18,KRR1,NRBP1,ELOF1,C2orf49,IMP4,WDR12,UTP6,METTL16,DNAJC8,MED20,MBNL2,NOB1,EIF4A3,AIP,ERCC3,SSU72,ISG20,WDR3,DDX23,DDX10,RPP25,KRI1,IMP3,MRPL12,PES1,ERCC6,KIAA0907,RNGTT,NPM3,GBP5,GTF2B,RNF113A,EXOSC2,RCL1,C17orf85,ETS1,MLF1,UTP14A,GTF2F1,NFIX,ASXL2,BUD31,INTS2,WDR36,SMG7,CASP1,INTS4,TBL3,TRMT1,DDX52,DDX27,CPSF1
GO:0048518	Positive regulation of biological process	126	6112	0.15	0.00076	9606.ENSP00000009530,9606.ENSP00000011653,9606.ENSP00000046794,9606.ENSP00000171111,9606.ENSP00000212015,9606.ENSP00000216802,9606.ENSP00000219150,9606.ENSP00000220003,9606.ENSP00000234313,9606.ENSP00000249071,9606.ENSP00000249700,9606.ENSP00000252445,9606.ENSP00000254436,9606.ENSP00000256935,9606.ENSP00000258787,9606.ENSP00000261819,9606.ENSP00000262053,9606.ENSP00000263092,9606.ENSP00000264972,…	CD74,CD4,LCP2,KEAP1,SIRT1,PSME2,CORO1A,CSK,PLEK,RAC2,TMOD2,ELOF1,TRIM21,DOCK2,MYO1G,ANAPC5,ATF1,METTL16,ZAP70,CDKL3,MED20,NBN,SMARCC2,EIF4A3,FGD2,DOCK11,AIP,ERCC3,CASP10,ARPC5,CACNB3,RILP,CD320,MFF,IL16,PRKCB,CD84,CFLAR,RAB8B,PER1,CD209,HSPH1,CRLF3,HCLS1,PRKCH,CASP9,IKZF1,EVI2B,MRPL12,FOXK2,ARHGEF1,RNASEH2B,LCK,GRAP2,CD5,TRIM14,IKZF3,APOL3,NRD1,MINK1,ERCC6,SASH3,PSMB10,STAT1,CD3E,EZR,PYHIN1,CLIC2…
GO:0098542	Defense response to other organism	32	900	0.38	0.00078	9606.ENSP00000011653,9606.ENSP00000219150,9606.ENSP00000254436,9606.ENSP00000262428,9606.ENSP00000262878,9606.ENSP00000306565,9606.ENSP00000308351,9606.ENSP00000312367,9606.ENSP00000315477,9606.ENSP00000344208,9606.ENSP00000354394,9606.ENSP00000359488,9606.ENSP00000359490,9606.ENSP00000360181,9606.ENSP00000360871,9606.ENSP00000361359,9606.ENSP00000364016,9606.ENSP00000365817,9606.ENSP00000365891,…	CD4,CORO1A,TRIM21,COTL1,SAMHD1,ISG20,MLKL,CD84,CD209,TRIM14,STAT1,GBP5,GBP4,SH2D1A,FCN1,CD40,PSMB8,HLA-E,WAS,JAK2,C17orf85,SLFN11,APOBEC3G,PTPN6,JAK3,HLA-DPA1,HLA-DPB1,PTPRC,CASP1,GSDMD,IKBKE,BTK
GO:0016032	Viral process	29	776	0.41	0.00088	9606.ENSP00000011653,9606.ENSP00000171111,9606.ENSP00000212015,9606.ENSP00000256935,9606.ENSP00000262878,9606.ENSP00000265433,9606.ENSP00000276420,9606.ENSP00000285398,9606.ENSP00000302935,9606.ENSP00000312455,9606.ENSP00000315477,9606.ENSP00000337825,9606.ENSP00000341524,9606.ENSP00000346206,9606.ENSP00000349252,9606.ENSP00000351314,9606.ENSP00000354394,9606.ENSP00000358497,9606.ENSP00000359095,…	CD4,KEAP1,SIRT1,DOCK2,SAMHD1,NBN,DOK2,ERCC3,IL16,CFLAR,CD209,LCK,SEPT6,TAP1,ITGAL,PSMB10,STAT1,RNGTT,PRMT6,GTF2B,PSMB9,PSMB8,TAP2,HLA-E,TDP2,APOBEC3G,HTATIP2,PTPRC,IKBKE
GO:0044403	Symbiotic process	31	865	0.39	0.00093	9606.ENSP00000011653,9606.ENSP00000171111,9606.ENSP00000212015,9606.ENSP00000256935,9606.ENSP00000262878,9606.ENSP00000265433,9606.ENSP00000276420,9606.ENSP00000285398,9606.ENSP00000302935,9606.ENSP00000312455,9606.ENSP00000315477,9606.ENSP00000337825,9606.ENSP00000341524,9606.ENSP00000346206,9606.ENSP00000349252,9606.ENSP00000351314,9606.ENSP00000354394,9606.ENSP00000358497,9606.ENSP00000359095,…	CD4,KEAP1,SIRT1,DOCK2,SAMHD1,NBN,DOK2,ERCC3,IL16,CFLAR,CD209,LCK,SEPT6,TAP1,ITGAL,PSMB10,STAT1,RNGTT,PRMT6,GTF2B,PSMB9,PSMB8,TAP2,HLA-E,SUGT1,TDP2,SERPINB9,APOBEC3G,HTATIP2,PTPRC,IKBKE
GO:0001817	Regulation of cytokine production	28	742	0.41	0.0011	9606.ENSP00000009530,9606.ENSP00000011653,9606.ENSP00000220003,9606.ENSP00000221804,9606.ENSP00000254436,9606.ENSP00000302935,9606.ENSP00000312367,9606.ENSP00000314420,9606.ENSP00000349359,9606.ENSP00000354394,9606.ENSP00000354566,9606.ENSP00000356042,9606.ENSP00000357122,9606.ENSP00000359488,9606.ENSP00000360871,9606.ENSP00000361359,9606.ENSP00000365817,9606.ENSP00000371067,9606.ENSP00000391592,…	CD74,CD4,CSK,CLC,TRIM21,IL16,CD84,PER1,SASH3,STAT1,CD3E,EZR,PYHIN1,GBP5,FCN1,CD40,HLA-E,JAK2,PTPN6,JAK3,HLA-DPA1,INPP5D,HLA-DPB1,PTPRC,CASP1,GSDMD,IKBKE,BTK
GO:0042113	B cell activation	12	161	0.71	0.0012	9606.ENSP00000264972,9606.ENSP00000265433,9606.ENSP00000276202,9606.ENSP00000305355,9606.ENSP00000344544,9606.ENSP00000361359,9606.ENSP00000361965,9606.ENSP00000380227,9606.ENSP00000391676,9606.ENSP00000411355,9606.ENSP00000478458,9606.ENSP00000483570	ZAP70,NBN,DOCK11,PRKCB,IKZF3,CD40,ADA,ITGA4,JAK3,PTPRC,PLCL2,BTK
GO:0050871	Positive regulation of b cell activation	9	85	0.86	0.0012	9606.ENSP00000009530,9606.ENSP00000301458,9606.ENSP00000349359,9606.ENSP00000361359,9606.ENSP00000361965,9606.ENSP00000380921,9606.ENSP00000405338,9606.ENSP00000411355,9606.ENSP00000483570	CD74,CD320,SASH3,CD40,ADA,SH3KBP1,INPP5D,PTPRC,BTK
GO:0031347	Regulation of defense response	26	674	0.42	0.0015	9606.ENSP00000216802,9606.ENSP00000262878,9606.ENSP00000302935,9606.ENSP00000314420,9606.ENSP00000315477,9606.ENSP00000351314,9606.ENSP00000354394,9606.ENSP00000357122,9606.ENSP00000359488,9606.ENSP00000360181,9606.ENSP00000360871,9606.ENSP00000361965,9606.ENSP00000363993,9606.ENSP00000364016,9606.ENSP00000365817,9606.ENSP00000370074,9606.ENSP00000371067,9606.ENSP00000376436,9606.ENSP00000378402,…	PSME2,SAMHD1,IL16,PER1,CD209,PSMB10,STAT1,PYHIN1,GBP5,SH2D1A,FCN1,ADA,PSMB9,PSMB8,HLA-E,SERPINB9,JAK2,ETS1,SIN3A,APOBEC3G,PTPN6,PTPRC,CASP1,IKBKE,VAV1,BTK
GO:0071840	Cellular component organization or biogenesis	117	5633	0.15	0.0015	9606.ENSP00000009530,9606.ENSP00000011653,9606.ENSP00000212015,9606.ENSP00000219150,9606.ENSP00000220003,9606.ENSP00000225298,9606.ENSP00000229214,9606.ENSP00000234313,9606.ENSP00000249071,9606.ENSP00000249700,9606.ENSP00000252445,9606.ENSP00000256935,9606.ENSP00000258787,9606.ENSP00000259239,9606.ENSP00000261015,9606.ENSP00000261708,9606.ENSP00000262053,9606.ENSP00000262177,9606.ENSP00000262428,…	CD74,CD4,SIRT1,CORO1A,CSK,UTP18,KRR1,PLEK,RAC2,TMOD2,ELOF1,DOCK2,MYO1G,IMP4,WDR12,UTP6,ATF1,DNAJB6,COTL1,SAMHD1,METTL16,CDKL3,NBN,TAPBPL,BIN2,SMARCC2,NOB1,EIF4A3,FGD2,DOK2,AIP,SCLT1,ERCC3,VBP1,ARPC5,CACNB3,RILP,TK1,MFF,PRKCB,ISG20,WDR3,MLKL,DDX23,CFLAR,EHBP1L1,RAB8B,DDX10,PER1,KCTD14,RPP25,HCLS1,EML4,KRI1,IMP3,FMNL1,IKZF1,MRPL12,SEPT6,UBE4B,DPY30,DMPK,TAP1,PES1,MINK1,ERCC6,ITGAL,SH3BP1,MICAL1,CD3…
GO:0002396	MHC protein complex assembly	4	7	1.59	0.0017	9606.ENSP00000266556,9606.ENSP00000363976,9606.ENSP00000398890,9606.ENSP00000404833	TAPBPL,HLA-DMA,HLA-DMB,TAPBP
GO:0008152	Metabolic process	158	8298	0.11	0.0017	9606.ENSP00000009530,9606.ENSP00000011653,9606.ENSP00000023939,9606.ENSP00000026218,9606.ENSP00000046794,9606.ENSP00000171111,9606.ENSP00000175756,9606.ENSP00000212015,9606.ENSP00000216802,9606.ENSP00000220003,9606.ENSP00000221804,9606.ENSP00000225298,9606.ENSP00000229214,9606.ENSP00000233557,9606.ENSP00000234313,9606.ENSP00000239891,9606.ENSP00000249066,9606.ENSP00000252445,9606.ENSP00000254337,…	CD74,CD4,RTFDC1,PIGQ,LCP2,KEAP1,PTPN18,SIRT1,PSME2,CSK,CLC,UTP18,KRR1,NRBP1,PLEK,ALG5,APOL2,ELOF1,DCAF15,TRIM21,PTPRE,ADAMDEC1,C2orf49,IMP4,WDR12,UTP6,ANAPC5,SAMHD1,METTL16,DNAJC8,ZAP70,CDKL3,MED20,NBN,MBNL2,NOB1,C18orf8,EIF4A3,SH3BGRL3,GALM,LACTB2,AIP,ERCC3,TMEM55A,CASP10,CBR1,SSU72,CD320,TK1,USP42,PRKCB,ISG20,WDR3,MLKL,PTPN7,B4GALT2,DDX23,ADPGK,CD84,CFLAR,DDX10,PER1,RPP25,WDFY4,KRI1,DIS3L,SLC25…
GO:0019221	Cytokine-mediated signaling pathway	26	678	0.42	0.0017	9606.ENSP00000009530,9606.ENSP00000011653,9606.ENSP00000212015,9606.ENSP00000216802,9606.ENSP00000254436,9606.ENSP00000262878,9606.ENSP00000279146,9606.ENSP00000302935,9606.ENSP00000306565,9606.ENSP00000351314,9606.ENSP00000354394,9606.ENSP00000361359,9606.ENSP00000363993,9606.ENSP00000364016,9606.ENSP00000365817,9606.ENSP00000371067,9606.ENSP00000376134,9606.ENSP00000381581,9606.ENSP00000391592,…	CD74,CD4,SIRT1,PSME2,TRIM21,SAMHD1,AIP,IL16,ISG20,PSMB10,STAT1,CD40,PSMB9,PSMB8,HLA-E,JAK2,STAT4,LCP1,PTPN6,JAK3,HLA-DPA1,INPP5D,HLA-DPB1,ACSL1,CASP1,VAV1
GO:0035556	Intracellular signal transduction	48	1712	0.28	0.0017	9606.ENSP00000046794,9606.ENSP00000212015,9606.ENSP00000216802,9606.ENSP00000233557,9606.ENSP00000234313,9606.ENSP00000249071,9606.ENSP00000256935,9606.ENSP00000264972,9606.ENSP00000265433,9606.ENSP00000276202,9606.ENSP00000276420,9606.ENSP00000284154,9606.ENSP00000305355,9606.ENSP00000312734,9606.ENSP00000315477,9606.ENSP00000320176,9606.ENSP00000329127,9606.ENSP00000330237,9606.ENSP00000337261,…	LCP2,SIRT1,PSME2,NRBP1,PLEK,RAC2,DOCK2,ZAP70,NBN,DOCK11,DOK2,GRAP,PRKCB,RAB8B,CD209,HCLS1,PRKCH,CASP9,ARHGEF1,GRAP2,DMPK,MINK1,ERCC6,DOK3,PSMB10,EZR,CLIC2,CD40,STK4,PSMB9,PSMB8,WAS,JAK2,PRKAR1A,MOB1A,LCP1,KSR1,PTPN6,JAK3,DOCK8,INPP5D,PTPRC,HMHA1,RASSF5,IKBKE,VAV1,PLCL2,BTK
GO:0002831	Regulation of response to biotic stimulus	19	406	0.5	0.0019	9606.ENSP00000216802,9606.ENSP00000262878,9606.ENSP00000315477,9606.ENSP00000351314,9606.ENSP00000354394,9606.ENSP00000357122,9606.ENSP00000359488,9606.ENSP00000360181,9606.ENSP00000360871,9606.ENSP00000363993,9606.ENSP00000364016,9606.ENSP00000365817,9606.ENSP00000370074,9606.ENSP00000371067,9606.ENSP00000378402,9606.ENSP00000385057,9606.ENSP00000391592,9606.ENSP00000464030,9606.ENSP00000472929	PSME2,SAMHD1,CD209,PSMB10,STAT1,PYHIN1,GBP5,SH2D1A,FCN1,PSMB9,PSMB8,HLA-E,SERPINB9,JAK2,SIN3A,APOBEC3G,PTPN6,IKBKE,VAV1
GO:0030490	Maturation of ssu-rrna	7	49	0.99	0.0019	9606.ENSP00000261708,9606.ENSP00000268802,9606.ENSP00000308179,9606.ENSP00000320917,9606.ENSP00000371169,9606.ENSP00000454836,9606.ENSP00000479504	UTP6,NOB1,WDR3,KRI1,RCL1,TBL3,DDX52
GO:1901360	Organic cyclic compound metabolic process	74	3118	0.21	0.0019	9606.ENSP00000023939,9606.ENSP00000212015,9606.ENSP00000225298,9606.ENSP00000229214,9606.ENSP00000233557,9606.ENSP00000249066,9606.ENSP00000252445,9606.ENSP00000258457,9606.ENSP00000259239,9606.ENSP00000261015,9606.ENSP00000261708,9606.ENSP00000262878,9606.ENSP00000263092,9606.ENSP00000263697,9606.ENSP00000265350,9606.ENSP00000265433,9606.ENSP00000267287,9606.ENSP00000268802,9606.ENSP00000269349,…	RTFDC1,SIRT1,UTP18,KRR1,NRBP1,APOL2,ELOF1,C2orf49,IMP4,WDR12,UTP6,SAMHD1,METTL16,DNAJC8,MED20,NBN,MBNL2,NOB1,EIF4A3,LACTB2,ERCC3,SSU72,CD320,TK1,ISG20,WDR3,DDX23,ADPGK,DDX10,RPP25,KRI1,DIS3L,PARP10,IMP3,MRPL12,FOXK2,RNASEH2B,PES1,ERCC6,KIAA0907,RNGTT,PRMT6,NPM3,GTF2B,RNF113A,UCK1,EXOSC2,ADA,TDP2,NADK,RCL1,C17orf85,ETS1,MLF1,UTP14A,GTF2F1,SLFN11,TYMP,NFIX,ASXL2,APOBEC3G,BUD31,INTS2,ACSL1,WDR36,SMG…
GO:0002483	Antigen processing and presentation of endogenous peptide antigen	5	18	1.28	0.002	9606.ENSP00000346206,9606.ENSP00000364034,9606.ENSP00000365817,9606.ENSP00000400376,9606.ENSP00000404833	TAP1,TAP2,HLA-E,ERAP2,TAPBP
GO:0002521	Leukocyte differentiation	17	338	0.54	0.0021	9606.ENSP00000009530,9606.ENSP00000011653,9606.ENSP00000212015,9606.ENSP00000256935,9606.ENSP00000264972,9606.ENSP00000276202,9606.ENSP00000331614,9606.ENSP00000337825,9606.ENSP00000354566,9606.ENSP00000361965,9606.ENSP00000380227,9606.ENSP00000386559,9606.ENSP00000391676,9606.ENSP00000411355,9606.ENSP00000472929,9606.ENSP00000478458,9606.ENSP00000483570	CD74,CD4,SIRT1,DOCK2,ZAP70,DOCK11,IKZF1,LCK,CD3E,ADA,ITGA4,CD8A,JAK3,PTPRC,VAV1,PLCL2,BTK
GO:0071704	Organic substance metabolic process	149	7755	0.12	0.0023	9606.ENSP00000009530,9606.ENSP00000011653,9606.ENSP00000023939,9606.ENSP00000026218,9606.ENSP00000046794,9606.ENSP00000171111,9606.ENSP00000175756,9606.ENSP00000212015,9606.ENSP00000216802,9606.ENSP00000220003,9606.ENSP00000221804,9606.ENSP00000225298,9606.ENSP00000229214,9606.ENSP00000233557,9606.ENSP00000234313,9606.ENSP00000239891,9606.ENSP00000249066,9606.ENSP00000252445,9606.ENSP00000254337,…	CD74,CD4,RTFDC1,PIGQ,LCP2,KEAP1,PTPN18,SIRT1,PSME2,CSK,CLC,UTP18,KRR1,NRBP1,PLEK,ALG5,APOL2,ELOF1,DCAF15,TRIM21,PTPRE,ADAMDEC1,C2orf49,IMP4,WDR12,UTP6,ANAPC5,SAMHD1,METTL16,DNAJC8,ZAP70,CDKL3,MED20,NBN,MBNL2,NOB1,EIF4A3,GALM,LACTB2,AIP,ERCC3,TMEM55A,CASP10,CBR1,SSU72,CD320,TK1,USP42,PRKCB,ISG20,WDR3,MLKL,PTPN7,B4GALT2,DDX23,ADPGK,CFLAR,DDX10,PER1,RPP25,KRI1,DIS3L,MAT2B,PARP10,IMP3,PRKCH,CASP9,MRP…
GO:0002697	Regulation of immune effector process	19	418	0.49	0.0025	9606.ENSP00000009530,9606.ENSP00000221804,9606.ENSP00000249071,9606.ENSP00000312367,9606.ENSP00000349359,9606.ENSP00000354394,9606.ENSP00000360181,9606.ENSP00000361359,9606.ENSP00000365817,9606.ENSP00000365891,9606.ENSP00000370074,9606.ENSP00000378402,9606.ENSP00000385057,9606.ENSP00000391592,9606.ENSP00000391676,9606.ENSP00000398890,9606.ENSP00000411355,9606.ENSP00000472929,9606.ENSP00000483570	CD74,CLC,RAC2,CD84,SASH3,STAT1,SH2D1A,CD40,HLA-E,WAS,SERPINB9,SIN3A,APOBEC3G,PTPN6,JAK3,HLA-DMB,PTPRC,VAV1,BTK
GO:0006807	Nitrogen compound metabolic process	135	6852	0.13	0.0025	9606.ENSP00000023939,9606.ENSP00000026218,9606.ENSP00000171111,9606.ENSP00000175756,9606.ENSP00000212015,9606.ENSP00000216802,9606.ENSP00000220003,9606.ENSP00000221804,9606.ENSP00000225298,9606.ENSP00000229214,9606.ENSP00000233557,9606.ENSP00000239891,9606.ENSP00000249066,9606.ENSP00000252445,9606.ENSP00000254337,9606.ENSP00000254436,9606.ENSP00000254667,9606.ENSP00000256412,9606.ENSP00000258457,…	RTFDC1,PIGQ,KEAP1,PTPN18,SIRT1,PSME2,CSK,CLC,UTP18,KRR1,NRBP1,ALG5,APOL2,ELOF1,DCAF15,TRIM21,PTPRE,ADAMDEC1,C2orf49,IMP4,WDR12,UTP6,ANAPC5,SAMHD1,METTL16,DNAJC8,ZAP70,CDKL3,MED20,NBN,MBNL2,NOB1,EIF4A3,LACTB2,AIP,ERCC3,CASP10,SSU72,CD320,TK1,USP42,PRKCB,ISG20,WDR3,MLKL,PTPN7,B4GALT2,DDX23,ADPGK,CFLAR,DDX10,PER1,RPP25,KRI1,DIS3L,PARP10,IMP3,PRKCH,CASP9,MRPL12,FOXK2,RNASEH2B,LCK,UBE4B,TRIM14,APOL3,D…
GO:0006952	Defense response	39	1296	0.31	0.0025	9606.ENSP00000009530,9606.ENSP00000011653,9606.ENSP00000219150,9606.ENSP00000249066,9606.ENSP00000254436,9606.ENSP00000262428,9606.ENSP00000262878,9606.ENSP00000306565,9606.ENSP00000308351,9606.ENSP00000312367,9606.ENSP00000315477,9606.ENSP00000344208,9606.ENSP00000344577,9606.ENSP00000346206,9606.ENSP00000349252,9606.ENSP00000354394,9606.ENSP00000359488,9606.ENSP00000359490,9606.ENSP00000360181,…	CD74,CD4,CORO1A,APOL2,TRIM21,COTL1,SAMHD1,ISG20,MLKL,CD84,CD209,TRIM14,APOL3,TAP1,ITGAL,STAT1,GBP5,GBP4,SH2D1A,FCN1,CD40,PSMB8,HLA-E,WAS,JAK2,C17orf85,STAT4,SLFN11,APOBEC3G,PTPN6,JAK3,HLA-DPA1,HLA-DPB1,PTPRC,CASP1,GSDMD,IKBKE,BTK,CD48
GO:0007166	Cell surface receptor signaling pathway	59	2325	0.24	0.0025	9606.ENSP00000009530,9606.ENSP00000011653,9606.ENSP00000046794,9606.ENSP00000175756,9606.ENSP00000212015,9606.ENSP00000216802,9606.ENSP00000219150,9606.ENSP00000220003,9606.ENSP00000234313,9606.ENSP00000254436,9606.ENSP00000258787,9606.ENSP00000261015,9606.ENSP00000262878,9606.ENSP00000264972,9606.ENSP00000276420,9606.ENSP00000279146,9606.ENSP00000286186,9606.ENSP00000294742,9606.ENSP00000301050,…	CD74,CD4,LCP2,PTPN18,SIRT1,PSME2,CORO1A,CSK,PLEK,TRIM21,MYO1G,WDR12,SAMHD1,ZAP70,DOK2,AIP,CASP10,ARPC5,CACNB3,IL16,PRKCB,ISG20,MLKL,CD209,CASP9,LCK,GRAP2,ITGAL,SH3BP1,PSMB10,STAT1,CD3E,FCN1,CD40,PSMB9,PSMB8,HLA-E,WAS,TDP2,JAK2,ITGAD,STAT4,WIPF1,GTF2F1,ITGA4,LCP1,CD8A,PTPN6,JAK3,HLA-DPA1,INPP5D,HLA-DPB1,PTPRC,ACSL1,FYB,CASP1,GRK6,VAV1,BTK
GO:0038093	Fc receptor signaling pathway	12	177	0.66	0.0025	9606.ENSP00000046794,9606.ENSP00000216802,9606.ENSP00000258787,9606.ENSP00000294742,9606.ENSP00000339186,9606.ENSP00000351314,9606.ENSP00000363993,9606.ENSP00000364016,9606.ENSP00000365891,9606.ENSP00000376330,9606.ENSP00000472929,9606.ENSP00000483570	LCP2,PSME2,MYO1G,ARPC5,GRAP2,PSMB10,PSMB9,PSMB8,WAS,WIPF1,VAV1,BTK
GO:0045089	Positive regulation of innate immune response	13	208	0.63	0.0025	9606.ENSP00000216802,9606.ENSP00000315477,9606.ENSP00000351314,9606.ENSP00000357122,9606.ENSP00000359488,9606.ENSP00000360181,9606.ENSP00000360871,9606.ENSP00000363993,9606.ENSP00000364016,9606.ENSP00000365817,9606.ENSP00000378402,9606.ENSP00000464030,9606.ENSP00000472929	PSME2,CD209,PSMB10,PYHIN1,GBP5,SH2D1A,FCN1,PSMB9,PSMB8,HLA-E,SIN3A,IKBKE,VAV1
GO:0002822	Regulation of adaptive immune response based on somatic recombination of immune receptors built from immunoglobulin superfamily domains	11	150	0.7	0.0026	9606.ENSP00000011653,9606.ENSP00000221804,9606.ENSP00000349359,9606.ENSP00000361359,9606.ENSP00000361965,9606.ENSP00000365817,9606.ENSP00000365891,9606.ENSP00000391592,9606.ENSP00000391676,9606.ENSP00000411355,9606.ENSP00000483570	CD4,CLC,SASH3,CD40,ADA,HLA-E,WAS,PTPN6,JAK3,PTPRC,BTK
GO:0045087	Innate immune response	26	703	0.4	0.0026	9606.ENSP00000219150,9606.ENSP00000254436,9606.ENSP00000262878,9606.ENSP00000306565,9606.ENSP00000312367,9606.ENSP00000315477,9606.ENSP00000344208,9606.ENSP00000354394,9606.ENSP00000359488,9606.ENSP00000359490,9606.ENSP00000360181,9606.ENSP00000360871,9606.ENSP00000361359,9606.ENSP00000364016,9606.ENSP00000365817,9606.ENSP00000365891,9606.ENSP00000371067,9606.ENSP00000385057,9606.ENSP00000391592,…	CORO1A,TRIM21,SAMHD1,ISG20,CD84,CD209,TRIM14,STAT1,GBP5,GBP4,SH2D1A,FCN1,CD40,PSMB8,HLA-E,WAS,JAK2,APOBEC3G,PTPN6,JAK3,HLA-DPA1,HLA-DPB1,CASP1,GSDMD,IKBKE,BTK
GO:0051707	Response to other organism	38	1256	0.31	0.0027	9606.ENSP00000011653,9606.ENSP00000219150,9606.ENSP00000254436,9606.ENSP00000262428,9606.ENSP00000262878,9606.ENSP00000306565,9606.ENSP00000308351,9606.ENSP00000312367,9606.ENSP00000312455,9606.ENSP00000315477,9606.ENSP00000330237,9606.ENSP00000344208,9606.ENSP00000344544,9606.ENSP00000354394,9606.ENSP00000359488,9606.ENSP00000359490,9606.ENSP00000360181,9606.ENSP00000360871,9606.ENSP00000361359,…	CD4,CORO1A,TRIM21,COTL1,SAMHD1,ISG20,MLKL,CD84,CFLAR,CD209,CASP9,TRIM14,IKZF3,STAT1,GBP5,GBP4,SH2D1A,FCN1,CD40,PSMB8,HLA-E,WAS,SERPINB9,JAK2,C17orf85,WIPF1,GTF2F1,SLFN11,APOBEC3G,PTPN6,JAK3,HLA-DPA1,HLA-DPB1,PTPRC,CASP1,GSDMD,IKBKE,BTK
GO:0002479	Antigen processing and presentation of exogenous peptide antigen via mhc class i, tap-dependent	8	75	0.86	0.0028	9606.ENSP00000216802,9606.ENSP00000346206,9606.ENSP00000351314,9606.ENSP00000363993,9606.ENSP00000364016,9606.ENSP00000364034,9606.ENSP00000365817,9606.ENSP00000404833	PSME2,TAP1,PSMB10,PSMB9,PSMB8,TAP2,HLA-E,TAPBP
GO:0002706	Regulation of lymphocyte mediated immunity	11	152	0.69	0.0028	9606.ENSP00000221804,9606.ENSP00000349359,9606.ENSP00000360181,9606.ENSP00000361359,9606.ENSP00000365817,9606.ENSP00000365891,9606.ENSP00000370074,9606.ENSP00000391592,9606.ENSP00000411355,9606.ENSP00000472929,9606.ENSP00000483570	CLC,SASH3,SH2D1A,CD40,HLA-E,WAS,SERPINB9,PTPN6,PTPRC,VAV1,BTK
GO:0034641	Cellular nitrogen compound metabolic process	76	3282	0.2	0.0028	9606.ENSP00000023939,9606.ENSP00000212015,9606.ENSP00000225298,9606.ENSP00000229214,9606.ENSP00000233557,9606.ENSP00000252445,9606.ENSP00000258457,9606.ENSP00000259239,9606.ENSP00000261015,9606.ENSP00000261708,9606.ENSP00000262878,9606.ENSP00000263092,9606.ENSP00000263697,9606.ENSP00000265350,9606.ENSP00000265433,9606.ENSP00000267287,9606.ENSP00000268802,9606.ENSP00000269349,9606.ENSP00000276590,…	RTFDC1,SIRT1,UTP18,KRR1,NRBP1,ELOF1,C2orf49,IMP4,WDR12,UTP6,SAMHD1,METTL16,DNAJC8,MED20,NBN,MBNL2,NOB1,EIF4A3,LACTB2,ERCC3,SSU72,TK1,ISG20,WDR3,DDX23,ADPGK,DDX10,RPP25,KRI1,DIS3L,PARP10,IMP3,MRPL12,FOXK2,RNASEH2B,PES1,NRD1,ERCC6,KIAA0907,RNGTT,PRMT6,NPM3,GTF2B,RNF113A,UCK1,EXOSC2,ADA,AGMAT,TDP2,NADK,RCL1,C17orf85,ETS1,MLF1,UTP14A,GTF2F1,SLFN11,TYMP,NFIX,ASXL2,APOBEC3G,BUD31,ERAP2,TAPBP,INTS2,ACSL…
GO:0044238	Primary metabolic process	142	7332	0.12	0.0028	9606.ENSP00000009530,9606.ENSP00000023939,9606.ENSP00000026218,9606.ENSP00000171111,9606.ENSP00000175756,9606.ENSP00000212015,9606.ENSP00000216802,9606.ENSP00000220003,9606.ENSP00000221804,9606.ENSP00000225298,9606.ENSP00000229214,9606.ENSP00000233557,9606.ENSP00000234313,9606.ENSP00000239891,9606.ENSP00000249066,9606.ENSP00000252445,9606.ENSP00000254337,9606.ENSP00000254436,9606.ENSP00000254667,…	CD74,RTFDC1,PIGQ,KEAP1,PTPN18,SIRT1,PSME2,CSK,CLC,UTP18,KRR1,NRBP1,PLEK,ALG5,APOL2,ELOF1,DCAF15,TRIM21,PTPRE,ADAMDEC1,C2orf49,IMP4,WDR12,UTP6,ANAPC5,SAMHD1,METTL16,DNAJC8,ZAP70,CDKL3,MED20,NBN,MBNL2,NOB1,EIF4A3,GALM,LACTB2,AIP,ERCC3,TMEM55A,CASP10,CBR1,SSU72,TK1,USP42,PRKCB,ISG20,WDR3,MLKL,PTPN7,B4GALT2,DDX23,ADPGK,CFLAR,DDX10,PER1,RPP25,KRI1,DIS3L,PARP10,IMP3,PRKCH,CASP9,MRPL12,FOXK2,RNASEH2B,LC…
GO:0031295	T cell costimulation	7	55	0.94	0.0032	9606.ENSP00000220003,9606.ENSP00000337825,9606.ENSP00000339186,9606.ENSP00000342681,9606.ENSP00000354566,9606.ENSP00000391592,9606.ENSP00000472929	CSK,LCK,GRAP2,CD5,CD3E,PTPN6,VAV1
GO:0007159	Leukocyte cell-cell adhesion	7	56	0.93	0.0035	9606.ENSP00000249071,9606.ENSP00000264972,9606.ENSP00000315477,9606.ENSP00000349252,9606.ENSP00000356042,9606.ENSP00000380227,9606.ENSP00000411355	RAC2,ZAP70,CD209,ITGAL,EZR,ITGA4,PTPRC
GO:0009987	Cellular process	248	15024	0.05	0.0036	9606.ENSP00000009530,9606.ENSP00000011653,9606.ENSP00000023939,9606.ENSP00000026218,9606.ENSP00000046794,9606.ENSP00000171111,9606.ENSP00000175756,9606.ENSP00000212015,9606.ENSP00000216802,9606.ENSP00000219150,9606.ENSP00000220003,9606.ENSP00000221804,9606.ENSP00000225298,9606.ENSP00000229214,9606.ENSP00000233557,9606.ENSP00000234313,9606.ENSP00000239891,9606.ENSP00000249071,9606.ENSP00000249700,…	CD74,CD4,RTFDC1,PIGQ,LCP2,KEAP1,PTPN18,SIRT1,PSME2,CORO1A,CSK,CLC,UTP18,KRR1,NRBP1,PLEK,ALG5,RAC2,TMOD2,ELOF1,DCAF15,TRIM21,PTPRE,DOCK2,C2orf49,MYO1G,IMP4,WDR12,AP5M1,UTP6,ANAPC5,ATF1,DNAJB6,COTL1,SAMHD1,METTL16,DNAJC8,ZAP70,CDKL3,MED20,NBN,TAPBPL,BIN2,SMARCC2,MBNL2,RTN1,NOB1,C18orf8,EIF4A3,SH3BGRL3,FGD2,DOCK11,DOK2,LACTB2,AIP,SCLT1,GRAP,ERCC3,TMEM55A,CASP10,VBP1,CBR1,SSU72,ARPC5,CACNB3,RILP,CD32…
GO:0097190	Apoptotic signaling pathway	15	286	0.55	0.0036	9606.ENSP00000212015,9606.ENSP00000265433,9606.ENSP00000286186,9606.ENSP00000302037,9606.ENSP00000312455,9606.ENSP00000330237,9606.ENSP00000342681,9606.ENSP00000343001,9606.ENSP00000348089,9606.ENSP00000354566,9606.ENSP00000371067,9606.ENSP00000433138,9606.ENSP00000436901,9606.ENSP00000464030,9606.ENSP00000483570	SIRT1,NBN,CASP10,MFF,CFLAR,CASP9,CD5,UBE4B,ERCC6,CD3E,JAK2,CASP1,DPF2,IKBKE,BTK
GO:0019885	Antigen processing and presentation of endogenous peptide antigen via mhc class i	4	10	1.44	0.0038	9606.ENSP00000346206,9606.ENSP00000364034,9606.ENSP00000400376,9606.ENSP00000404833	TAP1,TAP2,ERAP2,TAPBP
GO:0044237	Cellular metabolic process	144	7513	0.12	0.0038	9606.ENSP00000009530,9606.ENSP00000023939,9606.ENSP00000026218,9606.ENSP00000171111,9606.ENSP00000175756,9606.ENSP00000212015,9606.ENSP00000216802,9606.ENSP00000220003,9606.ENSP00000225298,9606.ENSP00000229214,9606.ENSP00000233557,9606.ENSP00000234313,9606.ENSP00000239891,9606.ENSP00000252445,9606.ENSP00000254337,9606.ENSP00000254436,9606.ENSP00000254667,9606.ENSP00000258457,9606.ENSP00000259239,…	CD74,RTFDC1,PIGQ,KEAP1,PTPN18,SIRT1,PSME2,CSK,UTP18,KRR1,NRBP1,PLEK,ALG5,ELOF1,DCAF15,TRIM21,PTPRE,C2orf49,IMP4,WDR12,UTP6,ANAPC5,SAMHD1,METTL16,DNAJC8,ZAP70,CDKL3,MED20,NBN,MBNL2,NOB1,C18orf8,EIF4A3,SH3BGRL3,LACTB2,AIP,ERCC3,TMEM55A,CBR1,SSU72,CD320,TK1,USP42,PRKCB,ISG20,WDR3,MLKL,PTPN7,B4GALT2,DDX23,ADPGK,CD84,DDX10,PER1,RPP25,WDFY4,KRI1,DIS3L,SLC25A22,MAT2B,PARP10,IMP3,PRKCH,MRPL12,FOXK2,RNASE…
GO:0000466	Maturation of 5.8s rrna from tricistronic rrna transcript (ssu-rrna, 5.8s rrna, lsu-rrna)	5	23	1.17	0.0044	9606.ENSP00000261015,9606.ENSP00000320917,9606.ENSP00000346725,9606.ENSP00000361433,9606.ENSP00000371169	WDR12,KRI1,PES1,EXOSC2,RCL1
GO:0050857	Positive regulation of antigen receptor-mediated signaling pathway	5	23	1.17	0.0044	9606.ENSP00000305355,9606.ENSP00000329127,9606.ENSP00000337825,9606.ENSP00000361965,9606.ENSP00000411355	PRKCB,PRKCH,LCK,ADA,PTPRC
GO:0090502	RNA phosphodiester bond hydrolysis, endonucleolytic	8	81	0.83	0.0044	9606.ENSP00000268802,9606.ENSP00000276590,9606.ENSP00000317691,9606.ENSP00000320917,9606.ENSP00000337623,9606.ENSP00000371169,9606.ENSP00000378067,9606.ENSP00000454836	NOB1,LACTB2,RPP25,KRI1,RNASEH2B,RCL1,SLFN11,TBL3
GO:0031349	Positive regulation of defense response	17	367	0.5	0.0046	9606.ENSP00000216802,9606.ENSP00000302935,9606.ENSP00000315477,9606.ENSP00000351314,9606.ENSP00000357122,9606.ENSP00000359488,9606.ENSP00000360181,9606.ENSP00000360871,9606.ENSP00000363993,9606.ENSP00000364016,9606.ENSP00000365817,9606.ENSP00000371067,9606.ENSP00000376436,9606.ENSP00000378402,9606.ENSP00000464030,9606.ENSP00000472929,9606.ENSP00000483570	PSME2,IL16,CD209,PSMB10,PYHIN1,GBP5,SH2D1A,FCN1,PSMB9,PSMB8,HLA-E,JAK2,ETS1,SIN3A,IKBKE,VAV1,BTK
GO:0045058	T cell selection	6	40	1.01	0.0048	9606.ENSP00000009530,9606.ENSP00000011653,9606.ENSP00000256935,9606.ENSP00000264972,9606.ENSP00000354566,9606.ENSP00000411355	CD74,CD4,DOCK2,ZAP70,CD3E,PTPRC
GO:0042981	Regulation of apoptotic process	43	1550	0.28	0.0049	9606.ENSP00000009530,9606.ENSP00000212015,9606.ENSP00000219150,9606.ENSP00000262177,9606.ENSP00000274963,9606.ENSP00000285398,9606.ENSP00000286186,9606.ENSP00000301962,9606.ENSP00000302037,9606.ENSP00000305107,9606.ENSP00000312455,9606.ENSP00000320176,9606.ENSP00000329127,9606.ENSP00000330237,9606.ENSP00000333779,9606.ENSP00000337261,9606.ENSP00000337825,9606.ENSP00000344544,9606.ENSP00000351664,…	CD74,SIRT1,CORO1A,DNAJB6,FGD2,ERCC3,CASP10,USP42,MFF,GIMAP8,CFLAR,HCLS1,PRKCH,CASP9,EVI2B,ARHGEF1,LCK,IKZF3,MICAL1,STAT1,CD3E,CD40,STK4,ADA,UFM1,SERPINB9,JAK2,ETS1,SIN3A,ITGA4,TCL1A,PTPN6,JAK3,HTATIP2,DOCK8,INPP5D,PTPRC,CASP1,SUDS3,RASSF5,VAV1,AATF,BTK
GO:0046635	Positive regulation of alpha-beta t cell activation	7	61	0.89	0.0052	9606.ENSP00000264972,9606.ENSP00000318687,9606.ENSP00000349359,9606.ENSP00000354566,9606.ENSP00000361965,9606.ENSP00000365817,9606.ENSP00000411355	ZAP70,HSPH1,SASH3,CD3E,ADA,HLA-E,PTPRC
GO:0002683	Negative regulation of immune system process	19	450	0.46	0.0053	9606.ENSP00000009530,9606.ENSP00000262878,9606.ENSP00000266556,9606.ENSP00000312367,9606.ENSP00000356042,9606.ENSP00000360181,9606.ENSP00000361965,9606.ENSP00000365817,9606.ENSP00000370074,9606.ENSP00000376475,9606.ENSP00000391592,9606.ENSP00000391676,9606.ENSP00000405338,9606.ENSP00000411355,9606.ENSP00000431284,9606.ENSP00000436901,9606.ENSP00000443654,9606.ENSP00000478458,9606.ENSP00000483570	CD74,SAMHD1,TAPBPL,CD84,EZR,SH2D1A,ADA,HLA-E,SERPINB9,PRKAR1A,PTPN6,JAK3,INPP5D,PTPRC,LPXN,DPF2,TBC1D10C,PLCL2,BTK
GO:1903708	Positive regulation of hemopoiesis	12	199	0.61	0.0056	9606.ENSP00000009530,9606.ENSP00000011653,9606.ENSP00000264972,9606.ENSP00000320176,9606.ENSP00000333779,9606.ENSP00000349359,9606.ENSP00000354394,9606.ENSP00000361965,9606.ENSP00000376436,9606.ENSP00000405338,9606.ENSP00000411355,9606.ENSP00000483570	CD74,CD4,ZAP70,HCLS1,EVI2B,SASH3,STAT1,ADA,ETS1,INPP5D,PTPRC,BTK
GO:0090305	Nucleic acid phosphodiester bond hydrolysis	15	302	0.53	0.0058	9606.ENSP00000262878,9606.ENSP00000268802,9606.ENSP00000276590,9606.ENSP00000285398,9606.ENSP00000306565,9606.ENSP00000317691,9606.ENSP00000320917,9606.ENSP00000321711,9606.ENSP00000337623,9606.ENSP00000361433,9606.ENSP00000367440,9606.ENSP00000371169,9606.ENSP00000378067,9606.ENSP00000454836,9606.ENSP00000484669	SAMHD1,NOB1,LACTB2,ERCC3,ISG20,RPP25,KRI1,DIS3L,RNASEH2B,EXOSC2,TDP2,RCL1,SLFN11,TBL3,CPSF1
GO:2000106	Regulation of leukocyte apoptotic process	8	87	0.8	0.0064	9606.ENSP00000009530,9606.ENSP00000212015,9606.ENSP00000305107,9606.ENSP00000320176,9606.ENSP00000361965,9606.ENSP00000391676,9606.ENSP00000394888,9606.ENSP00000483570	CD74,SIRT1,GIMAP8,HCLS1,ADA,JAK3,DOCK8,BTK
GO:0030890	Positive regulation of b cell proliferation	6	43	0.98	0.0065	9606.ENSP00000009530,9606.ENSP00000301458,9606.ENSP00000349359,9606.ENSP00000361359,9606.ENSP00000361965,9606.ENSP00000411355	CD74,CD320,SASH3,CD40,ADA,PTPRC
GO:0000469	Cleavage involved in rrna processing	5	26	1.12	0.0068	9606.ENSP00000268802,9606.ENSP00000320917,9606.ENSP00000361433,9606.ENSP00000371169,9606.ENSP00000454836	NOB1,KRI1,EXOSC2,RCL1,TBL3
GO:0002366	Leukocyte activation involved in immune response	23	626	0.4	0.0068	9606.ENSP00000009530,9606.ENSP00000219150,9606.ENSP00000256935,9606.ENSP00000262428,9606.ENSP00000265433,9606.ENSP00000267012,9606.ENSP00000276202,9606.ENSP00000294742,9606.ENSP00000326706,9606.ENSP00000349252,9606.ENSP00000349727,9606.ENSP00000360871,9606.ENSP00000361965,9606.ENSP00000381581,9606.ENSP00000386738,9606.ENSP00000391592,9606.ENSP00000411355,9606.ENSP00000433209,9606.ENSP00000439601,…	CD74,CORO1A,DOCK2,COTL1,NBN,BIN2,DOCK11,ARPC5,PLEKHO2,ITGAL,DOK3,FCN1,ADA,LCP1,KCMF1,PTPN6,PTPRC,GSDMD,HMHA1,TBC1D10C,GMFG,PLCL2,BTK
GO:0006556	S-adenosylmethionine biosynthetic process	3	4	1.71	0.0086	9606.ENSP00000263092,9606.ENSP00000325425,9606.ENSP00000361287	METTL16,MAT2B,MAT1A
GO:0006909	Phagocytosis	12	210	0.59	0.0086	9606.ENSP00000219150,9606.ENSP00000249071,9606.ENSP00000258787,9606.ENSP00000267012,9606.ENSP00000294742,9606.ENSP00000349252,9606.ENSP00000350018,9606.ENSP00000360871,9606.ENSP00000365891,9606.ENSP00000376330,9606.ENSP00000386911,9606.ENSP00000472929	CORO1A,RAC2,MYO1G,BIN2,ARPC5,ITGAL,SH3BP1,FCN1,WAS,WIPF1,ARHGAP25,VAV1
GO:0050900	Leukocyte migration	15	316	0.51	0.0088	9606.ENSP00000009530,9606.ENSP00000219150,9606.ENSP00000258787,9606.ENSP00000264972,9606.ENSP00000276420,9606.ENSP00000302935,9606.ENSP00000312367,9606.ENSP00000337825,9606.ENSP00000349252,9606.ENSP00000380227,9606.ENSP00000391592,9606.ENSP00000394888,9606.ENSP00000405338,9606.ENSP00000472929,9606.ENSP00000484431	CD74,CORO1A,MYO1G,ZAP70,DOK2,IL16,CD84,LCK,ITGAL,ITGA4,PTPN6,DOCK8,INPP5D,VAV1,CD48
GO:0002443	Leukocyte mediated immunity	23	641	0.39	0.0091	9606.ENSP00000009530,9606.ENSP00000219150,9606.ENSP00000256935,9606.ENSP00000258787,9606.ENSP00000262428,9606.ENSP00000265433,9606.ENSP00000267012,9606.ENSP00000294742,9606.ENSP00000326706,9606.ENSP00000349252,9606.ENSP00000349727,9606.ENSP00000360871,9606.ENSP00000370074,9606.ENSP00000386559,9606.ENSP00000386738,9606.ENSP00000391592,9606.ENSP00000405338,9606.ENSP00000411355,9606.ENSP00000433209,…	CD74,CORO1A,DOCK2,MYO1G,COTL1,NBN,BIN2,ARPC5,PLEKHO2,ITGAL,DOK3,FCN1,SERPINB9,CD8A,KCMF1,PTPN6,INPP5D,PTPRC,GSDMD,HMHA1,TBC1D10C,GMFG,BTK
GO:0034341	Response to interferon-gamma	11	182	0.61	0.0101	9606.ENSP00000254436,9606.ENSP00000354394,9606.ENSP00000359488,9606.ENSP00000359490,9606.ENSP00000361359,9606.ENSP00000365817,9606.ENSP00000365891,9606.ENSP00000371067,9606.ENSP00000393566,9606.ENSP00000408146,9606.ENSP00000433138	TRIM21,STAT1,GBP5,GBP4,CD40,HLA-E,WAS,JAK2,HLA-DPA1,HLA-DPB1,CASP1
GO:0009605	Response to external stimulus	56	2310	0.22	0.0107	9606.ENSP00000011653,9606.ENSP00000212015,9606.ENSP00000219150,9606.ENSP00000249071,9606.ENSP00000254436,9606.ENSP00000256935,9606.ENSP00000262428,9606.ENSP00000262878,9606.ENSP00000267012,9606.ENSP00000276420,9606.ENSP00000301050,9606.ENSP00000302935,9606.ENSP00000306565,9606.ENSP00000308351,9606.ENSP00000312367,9606.ENSP00000312455,9606.ENSP00000314420,9606.ENSP00000315477,9606.ENSP00000330237,…	CD4,SIRT1,CORO1A,RAC2,TRIM21,DOCK2,COTL1,SAMHD1,BIN2,DOK2,CACNB3,IL16,ISG20,MLKL,CD84,CFLAR,PER1,CD209,CASP9,FOXK2,TRIM14,IKZF3,STAT1,CD3E,EZR,GBP5,GBP4,SH2D1A,FCN1,CD40,ADA,PSMB8,HLA-E,WAS,SERPINB9,JAK2,C17orf85,WIPF1,ETS1,GTF2F1,SLFN11,TYMP,ITGA4,SH3KBP1,APOBEC3G,PTPN6,JAK3,HLA-DPA1,HLA-DPB1,PTPRC,ACSL1,CASP1,GSDMD,IKBKE,VAV1,BTK
GO:0043122	Regulation of i-kappab kinase/nf-kappab signaling	13	251	0.55	0.0107	9606.ENSP00000009530,9606.ENSP00000011653,9606.ENSP00000212015,9606.ENSP00000254436,9606.ENSP00000286186,9606.ENSP00000305355,9606.ENSP00000312455,9606.ENSP00000314420,9606.ENSP00000344577,9606.ENSP00000354394,9606.ENSP00000361359,9606.ENSP00000433138,9606.ENSP00000464030	CD74,CD4,SIRT1,TRIM21,CASP10,PRKCB,CFLAR,PER1,APOL3,STAT1,CD40,CASP1,IKBKE
GO:0097435	Supramolecular fiber organization	19	480	0.43	0.0107	9606.ENSP00000219150,9606.ENSP00000249071,9606.ENSP00000249700,9606.ENSP00000258787,9606.ENSP00000262177,9606.ENSP00000294742,9606.ENSP00000312455,9606.ENSP00000320176,9606.ENSP00000350018,9606.ENSP00000351664,9606.ENSP00000356042,9606.ENSP00000365891,9606.ENSP00000371067,9606.ENSP00000376330,9606.ENSP00000376475,9606.ENSP00000380921,9606.ENSP00000381581,9606.ENSP00000386911,9606.ENSP00000460885	CORO1A,RAC2,TMOD2,MYO1G,DNAJB6,ARPC5,CFLAR,HCLS1,SH3BP1,MICAL1,EZR,WAS,JAK2,WIPF1,PRKAR1A,SH3KBP1,LCP1,ARHGAP25,CORO7-PAM16
GO:0046634	Regulation of alpha-beta t cell activation	8	96	0.75	0.0109	9606.ENSP00000264972,9606.ENSP00000318687,9606.ENSP00000349359,9606.ENSP00000354566,9606.ENSP00000361965,9606.ENSP00000365817,9606.ENSP00000391676,9606.ENSP00000411355	ZAP70,HSPH1,SASH3,CD3E,ADA,HLA-E,JAK3,PTPRC
GO:0050858	Negative regulation of antigen receptor-mediated signaling pathway	5	30	1.06	0.0112	9606.ENSP00000356042,9606.ENSP00000360181,9606.ENSP00000391592,9606.ENSP00000431284,9606.ENSP00000478458	EZR,SH2D1A,PTPN6,LPXN,PLCL2
GO:0009966	Regulation of signal transduction	70	3107	0.19	0.0116	9606.ENSP00000009530,9606.ENSP00000011653,9606.ENSP00000175756,9606.ENSP00000212015,9606.ENSP00000216802,9606.ENSP00000220003,9606.ENSP00000234313,9606.ENSP00000249071,9606.ENSP00000249700,9606.ENSP00000254436,9606.ENSP00000254667,9606.ENSP00000262878,9606.ENSP00000264972,9606.ENSP00000265433,9606.ENSP00000269349,9606.ENSP00000274963,9606.ENSP00000279146,9606.ENSP00000286186,9606.ENSP00000301050,…	CD74,CD4,PTPN18,SIRT1,PSME2,CSK,PLEK,RAC2,TMOD2,TRIM21,PTPRE,SAMHD1,ZAP70,NBN,EIF4A3,FGD2,AIP,CASP10,CACNB3,MFF,ARAP2,PRKCB,CFLAR,PER1,CRLF3,HCLS1,PRKCH,ARHGEF1,LCK,APOL3,DMPK,MINK1,ERCC6,SH3BP1,TRIM33,PSMB10,STAT1,CD3E,EZR,PYHIN1,CLIC2,PRMT6,SH2D1A,RNF113A,CD40,STK4,ADA,PSMB9,PSMB8,UFM1,JAK2,PRKAR1A,SH3KBP1,KSR1,ASXL2,BUD31,ARHGAP25,PTPN6,JAK3,INPP5D,PTPRC,LPXN,CASP1,GRK6,HMHA1,TBC1D10C,IKBKE,VA…
GO:1902107	Positive regulation of leukocyte differentiation	10	156	0.64	0.0125	9606.ENSP00000009530,9606.ENSP00000011653,9606.ENSP00000264972,9606.ENSP00000320176,9606.ENSP00000333779,9606.ENSP00000349359,9606.ENSP00000361965,9606.ENSP00000405338,9606.ENSP00000411355,9606.ENSP00000483570	CD74,CD4,ZAP70,HCLS1,EVI2B,SASH3,ADA,INPP5D,PTPRC,BTK
GO:0050896	Response to stimulus	149	8046	0.1	0.0127	9606.ENSP00000009530,9606.ENSP00000011653,9606.ENSP00000023939,9606.ENSP00000046794,9606.ENSP00000171111,9606.ENSP00000175756,9606.ENSP00000212015,9606.ENSP00000216802,9606.ENSP00000219150,9606.ENSP00000220003,9606.ENSP00000233557,9606.ENSP00000234313,9606.ENSP00000249066,9606.ENSP00000249071,9606.ENSP00000254436,9606.ENSP00000256412,9606.ENSP00000256935,9606.ENSP00000258787,9606.ENSP00000261015,…	CD74,CD4,RTFDC1,LCP2,KEAP1,PTPN18,SIRT1,PSME2,CORO1A,CSK,NRBP1,PLEK,APOL2,RAC2,TRIM21,ADAMDEC1,DOCK2,MYO1G,WDR12,ATF1,COTL1,SAMHD1,ZAP70,NBN,BIN2,EIF4A3,FGD2,DOCK11,DOK2,AIP,GRAP,ERCC3,CASP10,ARPC5,CACNB3,CD320,MFF,ARAP2,IL16,PRKCB,ISG20,MLKL,PTPN7,B4GALT2,CD84,CFLAR,RAB8B,PER1,CD209,HSPH1,HCLS1,PARP10,PLEKHO2,PRKCH,CASP9,FOXK2,ARHGEF1,LCK,GRAP2,CD5,UBE4B,TRIM14,IKZF3,APOL3,DMPK,TAP1,MINK1,ERCC6,…
GO:0002704	Negative regulation of leukocyte mediated immunity	6	52	0.9	0.0146	9606.ENSP00000312367,9606.ENSP00000365817,9606.ENSP00000370074,9606.ENSP00000391592,9606.ENSP00000391676,9606.ENSP00000411355	CD84,HLA-E,SERPINB9,PTPN6,JAK3,PTPRC
GO:0010941	Regulation of cell death	44	1696	0.25	0.0146	9606.ENSP00000009530,9606.ENSP00000212015,9606.ENSP00000219150,9606.ENSP00000262177,9606.ENSP00000274963,9606.ENSP00000285398,9606.ENSP00000286186,9606.ENSP00000301962,9606.ENSP00000302037,9606.ENSP00000305107,9606.ENSP00000312455,9606.ENSP00000320176,9606.ENSP00000329127,9606.ENSP00000330237,9606.ENSP00000333779,9606.ENSP00000337261,9606.ENSP00000337825,9606.ENSP00000344544,9606.ENSP00000351664,…	CD74,SIRT1,CORO1A,DNAJB6,FGD2,ERCC3,CASP10,USP42,MFF,GIMAP8,CFLAR,HCLS1,PRKCH,CASP9,EVI2B,ARHGEF1,LCK,IKZF3,MICAL1,STAT1,CD3E,CD40,STK4,ADA,UFM1,SERPINB9,JAK2,ETS1,SLFN11,SIN3A,ITGA4,TCL1A,PTPN6,JAK3,HTATIP2,DOCK8,INPP5D,PTPRC,CASP1,SUDS3,RASSF5,VAV1,AATF,BTK
GO:0043085	Positive regulation of catalytic activity	40	1489	0.26	0.0146	9606.ENSP00000009530,9606.ENSP00000011653,9606.ENSP00000046794,9606.ENSP00000158762,9606.ENSP00000212015,9606.ENSP00000216802,9606.ENSP00000220003,9606.ENSP00000234313,9606.ENSP00000256935,9606.ENSP00000262177,9606.ENSP00000265433,9606.ENSP00000274963,9606.ENSP00000276202,9606.ENSP00000286186,9606.ENSP00000302895,9606.ENSP00000312455,9606.ENSP00000330237,9606.ENSP00000337261,9606.ENSP00000337825,…	CD74,CD4,LCP2,ACAP1,SIRT1,PSME2,CSK,PLEK,DOCK2,DNAJB6,NBN,FGD2,DOCK11,CASP10,ARAP2,CFLAR,CASP9,ARHGEF1,LCK,MINK1,ERCC6,SH3BP1,CD40,STK4,DNAJC9,JAK2,PRKAR1A,GTF2F1,KSR1,TCL1A,ARHGAP25,DOCK8,PTPRC,ACSL1,CASP1,HMHA1,TBC1D10C,GMFG,VAV1,PTGES3
GO:0080134	Regulation of response to stress	39	1437	0.27	0.0146	9606.ENSP00000009530,9606.ENSP00000212015,9606.ENSP00000216802,9606.ENSP00000234313,9606.ENSP00000262177,9606.ENSP00000262878,9606.ENSP00000274963,9606.ENSP00000302935,9606.ENSP00000314420,9606.ENSP00000315477,9606.ENSP00000318687,9606.ENSP00000330237,9606.ENSP00000337623,9606.ENSP00000347427,9606.ENSP00000348089,9606.ENSP00000351314,9606.ENSP00000354394,9606.ENSP00000356042,9606.ENSP00000357122,…	CD74,SIRT1,PSME2,PLEK,DNAJB6,SAMHD1,FGD2,IL16,PER1,CD209,HSPH1,CASP9,RNASEH2B,MINK1,ERCC6,PSMB10,STAT1,EZR,PYHIN1,GBP5,SH2D1A,FCN1,ADA,PSMB9,PSMB8,HLA-E,WAS,SERPINB9,JAK2,ETS1,SIN3A,APOBEC3G,PTPN6,PTPRC,CASP1,IKBKE,VAV1,PTGES3,BTK
GO:0034654	Nucleobase-containing compound biosynthetic process	30	995	0.31	0.0153	9606.ENSP00000212015,9606.ENSP00000233557,9606.ENSP00000252445,9606.ENSP00000262878,9606.ENSP00000265350,9606.ENSP00000285398,9606.ENSP00000291386,9606.ENSP00000301634,9606.ENSP00000325618,9606.ENSP00000333837,9606.ENSP00000348089,9606.ENSP00000358497,9606.ENSP00000359128,9606.ENSP00000359531,9606.ENSP00000361285,9606.ENSP00000361965,9606.ENSP00000367890,9606.ENSP00000376436,9606.ENSP00000376568,…	SIRT1,NRBP1,ELOF1,SAMHD1,MED20,ERCC3,SSU72,TK1,PARP10,MRPL12,ERCC6,RNGTT,NPM3,GTF2B,UCK1,ADA,NADK,ETS1,MLF1,GTF2F1,TYMP,NFIX,ASXL2,INTS2,ACSL1,SMG7,INTS4,NAGK,PTGES3,CPSF1
GO:0071346	Cellular response to interferon-gamma	10	161	0.63	0.0153	9606.ENSP00000254436,9606.ENSP00000354394,9606.ENSP00000359488,9606.ENSP00000359490,9606.ENSP00000365817,9606.ENSP00000365891,9606.ENSP00000371067,9606.ENSP00000393566,9606.ENSP00000408146,9606.ENSP00000433138	TRIM21,STAT1,GBP5,GBP4,HLA-E,WAS,JAK2,HLA-DPA1,HLA-DPB1,CASP1
GO:0007165	Signal transduction	99	4876	0.14	0.0156	9606.ENSP00000009530,9606.ENSP00000011653,9606.ENSP00000046794,9606.ENSP00000175756,9606.ENSP00000212015,9606.ENSP00000216802,9606.ENSP00000219150,9606.ENSP00000220003,9606.ENSP00000233557,9606.ENSP00000234313,9606.ENSP00000249071,9606.ENSP00000254436,9606.ENSP00000256935,9606.ENSP00000258787,9606.ENSP00000261015,9606.ENSP00000262878,9606.ENSP00000264972,9606.ENSP00000265433,9606.ENSP00000274963,…	CD74,CD4,LCP2,PTPN18,SIRT1,PSME2,CORO1A,CSK,NRBP1,PLEK,RAC2,TRIM21,DOCK2,MYO1G,WDR12,SAMHD1,ZAP70,NBN,FGD2,DOCK11,DOK2,AIP,GRAP,CASP10,ARPC5,CACNB3,CD320,MFF,ARAP2,IL16,PRKCB,ISG20,MLKL,CFLAR,RAB8B,CD209,HCLS1,PRKCH,CASP9,ARHGEF1,LCK,GRAP2,CD5,UBE4B,DMPK,MINK1,ERCC6,ITGAL,DOK3,SH3BP1,PSMB10,MICAL1,STAT1,CD3E,EZR,CLIC2,FCN1,CD40,STK4,PSMB9,PSMB8,HLA-E,WAS,TDP2,JAK2,ITGAD,STAT4,INPP1,WIPF1,PRKAR1A,…
GO:0007596	Blood coagulation	14	303	0.5	0.0171	9606.ENSP00000046794,9606.ENSP00000234313,9606.ENSP00000276202,9606.ENSP00000305355,9606.ENSP00000329127,9606.ENSP00000337825,9606.ENSP00000351664,9606.ENSP00000361359,9606.ENSP00000365891,9606.ENSP00000371067,9606.ENSP00000376475,9606.ENSP00000391592,9606.ENSP00000394888,9606.ENSP00000472929	LCP2,PLEK,DOCK11,PRKCB,PRKCH,LCK,MICAL1,CD40,WAS,JAK2,PRKAR1A,PTPN6,DOCK8,VAV1
GO:0002501	Peptide antigen assembly with mhc protein complex	3	6	1.53	0.0176	9606.ENSP00000266556,9606.ENSP00000363976,9606.ENSP00000398890	TAPBPL,HLA-DMA,HLA-DMB
GO:1990668	Vesicle fusion with endoplasmic reticulum-golgi intermediate compartment (ergic) membrane	3	6	1.53	0.0176	9606.ENSP00000346206,9606.ENSP00000364034,9606.ENSP00000404833	TAP1,TAP2,TAPBP
GO:0032535	Regulation of cellular component size	16	383	0.45	0.0181	9606.ENSP00000219150,9606.ENSP00000234313,9606.ENSP00000249700,9606.ENSP00000262428,9606.ENSP00000265334,9606.ENSP00000294742,9606.ENSP00000301336,9606.ENSP00000320176,9606.ENSP00000350018,9606.ENSP00000356042,9606.ENSP00000365891,9606.ENSP00000376330,9606.ENSP00000378402,9606.ENSP00000423067,9606.ENSP00000472249,9606.ENSP00000472929	CORO1A,PLEK,TMOD2,COTL1,CDKL3,ARPC5,RILP,HCLS1,SH3BP1,EZR,WAS,WIPF1,SIN3A,WDR36,GMFG,VAV1
GO:0002821	Positive regulation of adaptive immune response	8	106	0.71	0.0185	9606.ENSP00000011653,9606.ENSP00000212015,9606.ENSP00000349359,9606.ENSP00000361359,9606.ENSP00000361965,9606.ENSP00000365817,9606.ENSP00000411355,9606.ENSP00000483570	CD4,SIRT1,SASH3,CD40,ADA,HLA-E,PTPRC,BTK
GO:0032101	Regulation of response to external stimulus	30	1013	0.31	0.0194	9606.ENSP00000009530,9606.ENSP00000216802,9606.ENSP00000234313,9606.ENSP00000249071,9606.ENSP00000262878,9606.ENSP00000301050,9606.ENSP00000302935,9606.ENSP00000314420,9606.ENSP00000315477,9606.ENSP00000351314,9606.ENSP00000354394,9606.ENSP00000357122,9606.ENSP00000359488,9606.ENSP00000360181,9606.ENSP00000360871,9606.ENSP00000361965,9606.ENSP00000363993,9606.ENSP00000364016,9606.ENSP00000365817,…	CD74,PSME2,PLEK,RAC2,SAMHD1,CACNB3,IL16,PER1,CD209,PSMB10,STAT1,PYHIN1,GBP5,SH2D1A,FCN1,ADA,PSMB9,PSMB8,HLA-E,SERPINB9,JAK2,ETS1,SIN3A,APOBEC3G,PTPN6,PTPRC,CASP1,IKBKE,VAV1,BTK
GO:0070228	Regulation of lymphocyte apoptotic process	6	56	0.86	0.0194	9606.ENSP00000009530,9606.ENSP00000305107,9606.ENSP00000361965,9606.ENSP00000391676,9606.ENSP00000394888,9606.ENSP00000483570	CD74,GIMAP8,ADA,JAK3,DOCK8,BTK
GO:0008284	Positive regulation of cell population proliferation	28	919	0.32	0.0198	9606.ENSP00000009530,9606.ENSP00000011653,9606.ENSP00000212015,9606.ENSP00000219150,9606.ENSP00000249071,9606.ENSP00000264972,9606.ENSP00000301458,9606.ENSP00000312455,9606.ENSP00000315477,9606.ENSP00000320176,9606.ENSP00000329127,9606.ENSP00000337623,9606.ENSP00000349359,9606.ENSP00000354394,9606.ENSP00000354566,9606.ENSP00000361359,9606.ENSP00000361965,9606.ENSP00000365817,9606.ENSP00000371067,…	CD74,CD4,SIRT1,CORO1A,RAC2,ZAP70,CD320,CFLAR,CD209,HCLS1,PRKCH,RNASEH2B,SASH3,STAT1,CD3E,CD40,ADA,HLA-E,JAK2,ETS1,ITGA4,TCL1A,PTPN6,JAK3,HLA-DPA1,HLA-DMB,HLA-DPB1,PTPRC
GO:0032103	Positive regulation of response to external stimulus	19	511	0.4	0.0198	9606.ENSP00000009530,9606.ENSP00000216802,9606.ENSP00000249071,9606.ENSP00000302935,9606.ENSP00000315477,9606.ENSP00000351314,9606.ENSP00000357122,9606.ENSP00000359488,9606.ENSP00000360181,9606.ENSP00000360871,9606.ENSP00000363993,9606.ENSP00000364016,9606.ENSP00000365817,9606.ENSP00000371067,9606.ENSP00000376436,9606.ENSP00000378402,9606.ENSP00000464030,9606.ENSP00000472929,9606.ENSP00000483570	CD74,PSME2,RAC2,IL16,CD209,PSMB10,PYHIN1,GBP5,SH2D1A,FCN1,PSMB9,PSMB8,HLA-E,JAK2,ETS1,SIN3A,IKBKE,VAV1,BTK
GO:0008154	Actin polymerization or depolymerization	6	57	0.86	0.0208	9606.ENSP00000320176,9606.ENSP00000351664,9606.ENSP00000365891,9606.ENSP00000371067,9606.ENSP00000376330,9606.ENSP00000460885	HCLS1,MICAL1,WAS,JAK2,WIPF1,CORO7-PAM16
GO:0006950	Response to stress	75	3485	0.17	0.0224	9606.ENSP00000009530,9606.ENSP00000011653,9606.ENSP00000046794,9606.ENSP00000171111,9606.ENSP00000212015,9606.ENSP00000216802,9606.ENSP00000219150,9606.ENSP00000234313,9606.ENSP00000249066,9606.ENSP00000254436,9606.ENSP00000262428,9606.ENSP00000262878,9606.ENSP00000265433,9606.ENSP00000276202,9606.ENSP00000285398,9606.ENSP00000305355,9606.ENSP00000306565,9606.ENSP00000308351,9606.ENSP00000312367,…	CD74,CD4,LCP2,KEAP1,SIRT1,PSME2,CORO1A,PLEK,APOL2,TRIM21,COTL1,SAMHD1,NBN,DOCK11,ERCC3,PRKCB,ISG20,MLKL,CD84,CFLAR,CD209,HSPH1,PARP10,PRKCH,CASP9,FOXK2,LCK,UBE4B,TRIM14,APOL3,TAP1,MINK1,ERCC6,ITGAL,PSMB10,MICAL1,STAT1,PRMT6,GBP5,GBP4,SH2D1A,RNF113A,FCN1,CD40,STK4,ADA,PSMB9,PSMB8,HLA-E,WAS,TDP2,UFM1,JAK2,C17orf85,STAT4,ETS1,PRKAR1A,CHD2,SLFN11,SIN3A,APOBEC3G,PTPN6,JAK3,HLA-DPA1,IPCEF1,DOCK8,HLA-DP…
GO:0002285	Lymphocyte activation involved in immune response	8	112	0.69	0.025	9606.ENSP00000009530,9606.ENSP00000219150,9606.ENSP00000265433,9606.ENSP00000276202,9606.ENSP00000349252,9606.ENSP00000361965,9606.ENSP00000381581,9606.ENSP00000478458	CD74,CORO1A,NBN,DOCK11,ITGAL,ADA,LCP1,PLCL2
GO:0030217	T cell differentiation	9	142	0.64	0.025	9606.ENSP00000009530,9606.ENSP00000011653,9606.ENSP00000256935,9606.ENSP00000264972,9606.ENSP00000337825,9606.ENSP00000354566,9606.ENSP00000386559,9606.ENSP00000411355,9606.ENSP00000472929	CD74,CD4,DOCK2,ZAP70,LCK,CD3E,CD8A,PTPRC,VAV1
GO:0038095	Fc-epsilon receptor signaling pathway	8	115	0.68	0.0293	9606.ENSP00000046794,9606.ENSP00000216802,9606.ENSP00000339186,9606.ENSP00000351314,9606.ENSP00000363993,9606.ENSP00000364016,9606.ENSP00000472929,9606.ENSP00000483570	LCP2,PSME2,GRAP2,PSMB10,PSMB9,PSMB8,VAV1,BTK
GO:0045619	Regulation of lymphocyte differentiation	10	178	0.58	0.0293	9606.ENSP00000009530,9606.ENSP00000264972,9606.ENSP00000344544,9606.ENSP00000349359,9606.ENSP00000361965,9606.ENSP00000391592,9606.ENSP00000391676,9606.ENSP00000405338,9606.ENSP00000411355,9606.ENSP00000483570	CD74,ZAP70,IKZF3,SASH3,ADA,PTPN6,JAK3,INPP5D,PTPRC,BTK
GO:0046641	Positive regulation of alpha-beta t cell proliferation	4	21	1.11	0.0293	9606.ENSP00000264972,9606.ENSP00000354566,9606.ENSP00000365817,9606.ENSP00000411355	ZAP70,CD3E,HLA-E,PTPRC
GO:1902105	Regulation of leukocyte differentiation	13	285	0.49	0.0293	9606.ENSP00000009530,9606.ENSP00000011653,9606.ENSP00000264972,9606.ENSP00000320176,9606.ENSP00000333779,9606.ENSP00000344544,9606.ENSP00000349359,9606.ENSP00000361965,9606.ENSP00000391592,9606.ENSP00000391676,9606.ENSP00000405338,9606.ENSP00000411355,9606.ENSP00000483570	CD74,CD4,ZAP70,HCLS1,EVI2B,IKZF3,SASH3,ADA,PTPN6,JAK3,INPP5D,PTPRC,BTK
GO:0038114	interleukin-21-mediated signaling pathway	3	8	1.41	0.0306	9606.ENSP00000354394,9606.ENSP00000376134,9606.ENSP00000391676	STAT1,STAT4,JAK3
GO:0050792	Regulation of viral process	11	215	0.54	0.0314	9606.ENSP00000009530,9606.ENSP00000011653,9606.ENSP00000254436,9606.ENSP00000306565,9606.ENSP00000325618,9606.ENSP00000344208,9606.ENSP00000354394,9606.ENSP00000359531,9606.ENSP00000360871,9606.ENSP00000377969,9606.ENSP00000385057	CD74,CD4,TRIM21,ISG20,PARP10,TRIM14,STAT1,GTF2B,FCN1,GTF2F1,APOBEC3G
GO:0023052	Signaling	103	5239	0.13	0.032	9606.ENSP00000009530,9606.ENSP00000011653,9606.ENSP00000046794,9606.ENSP00000175756,9606.ENSP00000212015,9606.ENSP00000216802,9606.ENSP00000219150,9606.ENSP00000220003,9606.ENSP00000233557,9606.ENSP00000234313,9606.ENSP00000249071,9606.ENSP00000249700,9606.ENSP00000254436,9606.ENSP00000256935,9606.ENSP00000258787,9606.ENSP00000261015,9606.ENSP00000262878,9606.ENSP00000264972,9606.ENSP00000265433,…	CD74,CD4,LCP2,PTPN18,SIRT1,PSME2,CORO1A,CSK,NRBP1,PLEK,RAC2,TMOD2,TRIM21,DOCK2,MYO1G,WDR12,SAMHD1,ZAP70,NBN,FGD2,DOCK11,DOK2,AIP,GRAP,CASP10,ARPC5,CACNB3,CD320,MFF,ARAP2,IL16,PRKCB,ISG20,MLKL,CFLAR,RAB8B,CD209,HCLS1,PRKCH,CASP9,ARHGEF1,LCK,GRAP2,CD5,UBE4B,DMPK,MINK1,ERCC6,ITGAL,DOK3,SH3BP1,PSMB10,MICAL1,STAT1,CD3E,EZR,CLIC2,SH2D1A,FCN1,CD40,STK4,PSMB9,PSMB8,HLA-E,WAS,TDP2,JAK2,ITGAD,STAT4,INPP1,W…
GO:0006796	Phosphate-containing compound metabolic process	50	2107	0.21	0.0337	9606.ENSP00000026218,9606.ENSP00000175756,9606.ENSP00000216802,9606.ENSP00000220003,9606.ENSP00000233557,9606.ENSP00000234313,9606.ENSP00000254667,9606.ENSP00000262878,9606.ENSP00000264972,9606.ENSP00000265334,9606.ENSP00000285398,9606.ENSP00000285419,9606.ENSP00000291386,9606.ENSP00000301634,9606.ENSP00000305355,9606.ENSP00000308351,9606.ENSP00000309116,9606.ENSP00000312250,9606.ENSP00000325618,…	PIGQ,PTPN18,PSME2,CSK,NRBP1,PLEK,PTPRE,SAMHD1,ZAP70,CDKL3,ERCC3,TMEM55A,SSU72,TK1,PRKCB,MLKL,PTPN7,ADPGK,PARP10,PRKCH,FOXK2,RNASEH2B,LCK,DMPK,MINK1,ERCC6,PSMB10,RNGTT,UCK1,STK4,ADA,PSMB9,PSMB8,NADK,JAK2,INPP1,KSR1,PTPN6,JAK3,HTATIP2,INPP5D,PTPRC,ACSL1,GRK6,IKBKE,GMFG,NAGK,PLCL2,PLEKHA2,BTK
GO:0012501	Programmed cell death	30	1054	0.29	0.0337	9606.ENSP00000212015,9606.ENSP00000221804,9606.ENSP00000265433,9606.ENSP00000285398,9606.ENSP00000286186,9606.ENSP00000302037,9606.ENSP00000305355,9606.ENSP00000308351,9606.ENSP00000312455,9606.ENSP00000330237,9606.ENSP00000342681,9606.ENSP00000343001,9606.ENSP00000345997,9606.ENSP00000348089,9606.ENSP00000354566,9606.ENSP00000361892,9606.ENSP00000366984,9606.ENSP00000370074,9606.ENSP00000371067,…	SIRT1,CLC,NBN,ERCC3,CASP10,MFF,PRKCB,MLKL,CFLAR,CASP9,CD5,UBE4B,DMPK,ERCC6,CD3E,STK4,KRT40,SERPINB9,JAK2,SH3KBP1,HTATIP2,INPP5D,RNF130,CASP1,GSDMD,DPF2,SUDS3,RASSF5,IKBKE,BTK
GO:0050853	B cell receptor signaling pathway	5	41	0.92	0.0337	9606.ENSP00000305355,9606.ENSP00000337825,9606.ENSP00000391592,9606.ENSP00000411355,9606.ENSP00000483570	PRKCB,LCK,PTPN6,PTPRC,BTK
GO:0007154	Cell communication	104	5320	0.12	0.0357	9606.ENSP00000009530,9606.ENSP00000011653,9606.ENSP00000046794,9606.ENSP00000175756,9606.ENSP00000212015,9606.ENSP00000216802,9606.ENSP00000219150,9606.ENSP00000220003,9606.ENSP00000233557,9606.ENSP00000234313,9606.ENSP00000249071,9606.ENSP00000249700,9606.ENSP00000254436,9606.ENSP00000256935,9606.ENSP00000258787,9606.ENSP00000261015,9606.ENSP00000262878,9606.ENSP00000264972,9606.ENSP00000265433,…	CD74,CD4,LCP2,PTPN18,SIRT1,PSME2,CORO1A,CSK,NRBP1,PLEK,RAC2,TMOD2,TRIM21,DOCK2,MYO1G,WDR12,SAMHD1,ZAP70,NBN,FGD2,DOCK11,DOK2,AIP,GRAP,CASP10,ARPC5,CACNB3,CD320,MFF,ARAP2,IL16,PRKCB,ISG20,MLKL,CFLAR,RAB8B,CD209,HCLS1,PRKCH,CASP9,ARHGEF1,LCK,GRAP2,CD5,UBE4B,DMPK,MINK1,ERCC6,ITGAL,DOK3,SH3BP1,PSMB10,MICAL1,STAT1,CD3E,EZR,CLIC2,SH2D1A,FCN1,CD40,STK4,PSMB9,PSMB8,HLA-E,WAS,TDP2,JAK2,ITGAD,STAT4,INPP1,W…
GO:0051345	Positive regulation of hydrolase activity	24	772	0.33	0.0374	9606.ENSP00000158762,9606.ENSP00000212015,9606.ENSP00000216802,9606.ENSP00000234313,9606.ENSP00000256935,9606.ENSP00000262177,9606.ENSP00000276202,9606.ENSP00000286186,9606.ENSP00000302895,9606.ENSP00000312455,9606.ENSP00000330237,9606.ENSP00000337261,9606.ENSP00000337825,9606.ENSP00000350018,9606.ENSP00000361359,9606.ENSP00000362041,9606.ENSP00000371067,9606.ENSP00000386911,9606.ENSP00000394888,…	ACAP1,SIRT1,PSME2,PLEK,DOCK2,DNAJB6,DOCK11,CASP10,ARAP2,CFLAR,CASP9,ARHGEF1,LCK,SH3BP1,CD40,DNAJC9,JAK2,ARHGAP25,DOCK8,PTPRC,CASP1,HMHA1,TBC1D10C,VAV1
GO:0006915	Apoptotic process	27	918	0.3	0.0388	9606.ENSP00000212015,9606.ENSP00000221804,9606.ENSP00000265433,9606.ENSP00000285398,9606.ENSP00000286186,9606.ENSP00000302037,9606.ENSP00000305355,9606.ENSP00000312455,9606.ENSP00000330237,9606.ENSP00000342681,9606.ENSP00000343001,9606.ENSP00000345997,9606.ENSP00000348089,9606.ENSP00000354566,9606.ENSP00000361892,9606.ENSP00000370074,9606.ENSP00000371067,9606.ENSP00000380921,9606.ENSP00000392985,…	SIRT1,CLC,NBN,ERCC3,CASP10,MFF,PRKCB,CFLAR,CASP9,CD5,UBE4B,DMPK,ERCC6,CD3E,STK4,SERPINB9,JAK2,SH3KBP1,HTATIP2,INPP5D,RNF130,CASP1,DPF2,SUDS3,RASSF5,IKBKE,BTK
GO:0048585	Negative regulation of response to stimulus	41	1636	0.23	0.0396	9606.ENSP00000009530,9606.ENSP00000175756,9606.ENSP00000212015,9606.ENSP00000216802,9606.ENSP00000220003,9606.ENSP00000234313,9606.ENSP00000254667,9606.ENSP00000262878,9606.ENSP00000269349,9606.ENSP00000301050,9606.ENSP00000305355,9606.ENSP00000312367,9606.ENSP00000312455,9606.ENSP00000314420,9606.ENSP00000348089,9606.ENSP00000350018,9606.ENSP00000351250,9606.ENSP00000351314,9606.ENSP00000354394,…	CD74,PTPN18,SIRT1,PSME2,CSK,PLEK,PTPRE,SAMHD1,EIF4A3,CACNB3,PRKCB,CD84,CFLAR,PER1,ERCC6,SH3BP1,TRIM33,PSMB10,STAT1,CD3E,EZR,CLIC2,SH2D1A,RNF113A,STK4,ADA,PSMB9,PSMB8,HLA-E,SERPINB9,ETS1,SH3KBP1,ARHGAP25,PTPN6,JAK3,INPP5D,PTPRC,LPXN,TBC1D10C,AATF,PLCL2
GO:0001819	Positive regulation of cytokine production	17	461	0.4	0.0397	9606.ENSP00000009530,9606.ENSP00000011653,9606.ENSP00000302935,9606.ENSP00000349359,9606.ENSP00000354394,9606.ENSP00000354566,9606.ENSP00000357122,9606.ENSP00000359488,9606.ENSP00000360871,9606.ENSP00000361359,9606.ENSP00000365817,9606.ENSP00000371067,9606.ENSP00000393566,9606.ENSP00000408146,9606.ENSP00000411355,9606.ENSP00000433138,9606.ENSP00000433209	CD74,CD4,IL16,SASH3,STAT1,CD3E,PYHIN1,GBP5,FCN1,CD40,HLA-E,JAK2,HLA-DPA1,HLA-DPB1,PTPRC,CASP1,GSDMD
GO:0002699	Positive regulation of immune effector process	11	223	0.53	0.0397	9606.ENSP00000009530,9606.ENSP00000249071,9606.ENSP00000312367,9606.ENSP00000349359,9606.ENSP00000360181,9606.ENSP00000361359,9606.ENSP00000365817,9606.ENSP00000398890,9606.ENSP00000411355,9606.ENSP00000472929,9606.ENSP00000483570	CD74,RAC2,CD84,SASH3,SH2D1A,CD40,HLA-E,HLA-DMB,PTPRC,VAV1,BTK
GO:0009968	Negative regulation of signal transduction	34	1271	0.26	0.0397	9606.ENSP00000009530,9606.ENSP00000175756,9606.ENSP00000212015,9606.ENSP00000216802,9606.ENSP00000220003,9606.ENSP00000234313,9606.ENSP00000254667,9606.ENSP00000262878,9606.ENSP00000269349,9606.ENSP00000305355,9606.ENSP00000312455,9606.ENSP00000314420,9606.ENSP00000350018,9606.ENSP00000351250,9606.ENSP00000351314,9606.ENSP00000354394,9606.ENSP00000354566,9606.ENSP00000356042,9606.ENSP00000358460,…	CD74,PTPN18,SIRT1,PSME2,CSK,PLEK,PTPRE,SAMHD1,EIF4A3,PRKCB,CFLAR,PER1,SH3BP1,TRIM33,PSMB10,STAT1,CD3E,EZR,CLIC2,SH2D1A,RNF113A,STK4,ADA,PSMB9,PSMB8,SH3KBP1,ARHGAP25,PTPN6,INPP5D,PTPRC,LPXN,TBC1D10C,AATF,PLCL2
GO:0050856	Regulation of t cell receptor signaling pathway	5	43	0.9	0.0397	9606.ENSP00000337825,9606.ENSP00000356042,9606.ENSP00000360181,9606.ENSP00000361965,9606.ENSP00000391592	LCK,EZR,SH2D1A,ADA,PTPN6
GO:0008064	Regulation of actin polymerization or depolymerization	10	189	0.56	0.0409	9606.ENSP00000219150,9606.ENSP00000234313,9606.ENSP00000249700,9606.ENSP00000262428,9606.ENSP00000294742,9606.ENSP00000320176,9606.ENSP00000350018,9606.ENSP00000365891,9606.ENSP00000376330,9606.ENSP00000472249	CORO1A,PLEK,TMOD2,COTL1,ARPC5,HCLS1,SH3BP1,WAS,WIPF1,GMFG
GO:0042127	Regulation of cell population proliferation	41	1642	0.23	0.0411	9606.ENSP00000009530,9606.ENSP00000011653,9606.ENSP00000212015,9606.ENSP00000219150,9606.ENSP00000220003,9606.ENSP00000221804,9606.ENSP00000249071,9606.ENSP00000264972,9606.ENSP00000301458,9606.ENSP00000312455,9606.ENSP00000315477,9606.ENSP00000320176,9606.ENSP00000325618,9606.ENSP00000329127,9606.ENSP00000337623,9606.ENSP00000337825,9606.ENSP00000344544,9606.ENSP00000349359,9606.ENSP00000354394,…	CD74,CD4,SIRT1,CORO1A,CSK,CLC,RAC2,ZAP70,CD320,CFLAR,CD209,HCLS1,PARP10,PRKCH,RNASEH2B,LCK,IKZF3,SASH3,STAT1,CD3E,CD40,STK4,ADA,TFAP2E,HLA-E,JAK2,STAT4,ETS1,PRKAR1A,ITGA4,KSR1,TCL1A,PTPN6,JAK3,HLA-DPA1,HLA-DMB,INPP5D,HLA-DPB1,PTPRC,RASSF5,BTK
GO:0046598	Positive regulation of viral entry into host cell	3	10	1.31	0.0465	9606.ENSP00000009530,9606.ENSP00000011653,9606.ENSP00000254436	CD74,CD4,TRIM21
GO:0043123	Positive regulation of i-kappab kinase/nf-kappab signaling	10	194	0.55	0.0481	9606.ENSP00000009530,9606.ENSP00000011653,9606.ENSP00000254436,9606.ENSP00000286186,9606.ENSP00000305355,9606.ENSP00000312455,9606.ENSP00000344577,9606.ENSP00000361359,9606.ENSP00000433138,9606.ENSP00000464030	CD74,CD4,TRIM21,CASP10,PRKCB,CFLAR,APOL3,CD40,CASP1,IKBKE
GO:0060333	Interferon-gamma-mediated signaling pathway	6	70	0.77	0.0483	9606.ENSP00000254436,9606.ENSP00000354394,9606.ENSP00000365817,9606.ENSP00000371067,9606.ENSP00000393566,9606.ENSP00000408146	TRIM21,STAT1,HLA-E,JAK2,HLA-DPA1,HLA-DPB1
GO:0010604	Positive regulation of macromolecule metabolic process	75	3600	0.15	0.0491	9606.ENSP00000009530,9606.ENSP00000011653,9606.ENSP00000046794,9606.ENSP00000171111,9606.ENSP00000212015,9606.ENSP00000216802,9606.ENSP00000220003,9606.ENSP00000252445,9606.ENSP00000261819,9606.ENSP00000262053,9606.ENSP00000263092,9606.ENSP00000265350,9606.ENSP00000265433,9606.ENSP00000267064,9606.ENSP00000269349,9606.ENSP00000274963,9606.ENSP00000279146,9606.ENSP00000286186,9606.ENSP00000301336,…	CD74,CD4,LCP2,KEAP1,SIRT1,PSME2,CSK,ELOF1,ANAPC5,ATF1,METTL16,MED20,NBN,SMARCC2,EIF4A3,FGD2,AIP,CASP10,RILP,IL16,PRKCB,CFLAR,PER1,HSPH1,CRLF3,HCLS1,CASP9,IKZF1,MRPL12,FOXK2,LCK,IKZF3,NRD1,MINK1,ERCC6,SASH3,STAT1,CD3E,EZR,PYHIN1,GBP5,GTF2B,FCN1,CD40,STK4,TFAP2E,HLA-E,WAS,SERPINB9,JAK2,STAT4,ETS1,PRKAR1A,GTF2F1,SIN3A,NFIX,KSR1,ASXL2,TCL1A,BUD31,HTATIP2,HLA-DPA1,NFYC,SUMO2,HLA-DPB1,PTPRC,MED12L,ACSL…

## Sheet: String GO Molecular Function
#term ID	term description	observed gene count	background gene count	strength	false discovery rate	matching proteins in your network (IDs)	matching proteins in your network (labels)
GO:0003823	Antigen binding	10	59	1.06	0.00018	9606.ENSP00000315477,9606.ENSP00000346206,9606.ENSP00000360871,9606.ENSP00000361359,9606.ENSP00000365817,9606.ENSP00000380227,9606.ENSP00000393566,9606.ENSP00000404833,9606.ENSP00000408146,9606.ENSP00000484431	CD209,TAP1,FCN1,CD40,HLA-E,ITGA4,HLA-DPA1,TAPBP,HLA-DPB1,CD48
GO:0019899	Enzyme binding	64	2239	0.29	0.00028	9606.ENSP00000009530,9606.ENSP00000011653,9606.ENSP00000212015,9606.ENSP00000220003,9606.ENSP00000234313,9606.ENSP00000249071,9606.ENSP00000252445,9606.ENSP00000254436,9606.ENSP00000256935,9606.ENSP00000261819,9606.ENSP00000262428,9606.ENSP00000274963,9606.ENSP00000276202,9606.ENSP00000276420,9606.ENSP00000286186,9606.ENSP00000301050,9606.ENSP00000301336,9606.ENSP00000305355,9606.ENSP00000308351,…	CD74,CD4,SIRT1,CSK,PLEK,RAC2,ELOF1,TRIM21,DOCK2,ANAPC5,COTL1,FGD2,DOCK11,DOK2,CASP10,CACNB3,RILP,PRKCB,MLKL,CFLAR,PER1,HCLS1,DIS3L,MAT2B,PRKCH,FMNL1,CASP9,ARHGEF1,LCK,UBE4B,IKZF3,ERCC6,SH3BP1,MICAL1,STAT1,CD3E,EZR,PYHIN1,GTF2B,CD40,WAS,SERPINB9,JAK2,ETS1,PRKAR1A,GTF2F1,LCP1,KSR1,TCL1A,PTPN6,JAK3,DOCK8,SUMO2,PTPRC,SMG7,CASP1,TBC1D10C,SUDS3,RASSF5,IKBKE,VAV1,AATF,PTGES3,CPSF1
GO:0005488	Binding	223	12516	0.08	0.00046	9606.ENSP00000009530,9606.ENSP00000011653,9606.ENSP00000023939,9606.ENSP00000158762,9606.ENSP00000171111,9606.ENSP00000212015,9606.ENSP00000216802,9606.ENSP00000219150,9606.ENSP00000220003,9606.ENSP00000221804,9606.ENSP00000225298,9606.ENSP00000225941,9606.ENSP00000229214,9606.ENSP00000229633,9606.ENSP00000233557,9606.ENSP00000234313,9606.ENSP00000249066,9606.ENSP00000249071,9606.ENSP00000249700,…	CD74,CD4,RTFDC1,ACAP1,KEAP1,SIRT1,PSME2,CORO1A,CSK,CLC,UTP18,ABI3,KRR1,HINT3,NRBP1,PLEK,APOL2,RAC2,TMOD2,ELOF1,DCAF15,TRIM21,ADAMDEC1,DOCK2,MYO1G,IMP4,WDR12,UTP6,ANAPC5,ATF1,DNAJB6,COTL1,SAMHD1,METTL16,DNAJC8,ZAP70,CDKL3,NBN,TAPBPL,RBP5,BIN2,SMARCC2,MBNL2,NOB1,EIF4A3,MOB3C,GALM,FGD2,DOCK11,DOK2,LACTB2,AIP,SCLT1,ERCC3,CASP10,VBP1,ARPC5,CACNB3,RILP,CD320,TK1,MFF,ARAP2,IL16,GIMAP8,PRKCB,ISG20,WDR3,M…
GO:0005515	Protein binding	143	7026	0.14	0.00095	9606.ENSP00000009530,9606.ENSP00000011653,9606.ENSP00000171111,9606.ENSP00000212015,9606.ENSP00000216802,9606.ENSP00000219150,9606.ENSP00000220003,9606.ENSP00000221804,9606.ENSP00000225941,9606.ENSP00000229633,9606.ENSP00000233557,9606.ENSP00000234313,9606.ENSP00000249066,9606.ENSP00000249071,9606.ENSP00000249700,9606.ENSP00000252445,9606.ENSP00000254436,9606.ENSP00000256935,9606.ENSP00000258787,…	CD74,CD4,KEAP1,SIRT1,PSME2,CORO1A,CSK,CLC,ABI3,HINT3,NRBP1,PLEK,APOL2,RAC2,TMOD2,ELOF1,TRIM21,DOCK2,MYO1G,ANAPC5,ATF1,DNAJB6,COTL1,SAMHD1,DNAJC8,ZAP70,NBN,SMARCC2,FGD2,DOCK11,DOK2,AIP,SCLT1,ERCC3,CASP10,VBP1,ARPC5,CACNB3,RILP,CD320,TK1,MFF,IL16,PRKCB,MLKL,CD84,CFLAR,RAB8B,PER1,HSPH1,CRLF3,HCLS1,EML4,DIS3L,SEPT1,MAT2B,PARP10,PRKCH,FMNL1,CASP9,IKZF1,ARHGEF1,LCK,UBE4B,IKZF3,DPY30,TAP1,NRD1,TDRD7,ERC…
GO:0019904	Protein domain specific binding	29	716	0.44	0.00095	9606.ENSP00000171111,9606.ENSP00000212015,9606.ENSP00000225941,9606.ENSP00000279146,9606.ENSP00000286186,9606.ENSP00000312734,9606.ENSP00000320176,9606.ENSP00000330237,9606.ENSP00000331614,9606.ENSP00000337825,9606.ENSP00000350018,9606.ENSP00000351664,9606.ENSP00000354566,9606.ENSP00000356042,9606.ENSP00000361359,9606.ENSP00000361770,9606.ENSP00000365891,9606.ENSP00000371067,9606.ENSP00000376330,…	KEAP1,SIRT1,ABI3,AIP,CASP10,RAB8B,HCLS1,CASP9,IKZF1,LCK,SH3BP1,MICAL1,CD3E,EZR,CD40,TCEAL8,WAS,JAK2,WIPF1,PRKAR1A,MLF1,GTF2F1,SH3KBP1,PTPN6,IPCEF1,INPP5D,CASP1,AATF,PLEKHA2
GO:0042287	MHC protein binding	7	33	1.16	0.00095	9606.ENSP00000009530,9606.ENSP00000011653,9606.ENSP00000346206,9606.ENSP00000364034,9606.ENSP00000365817,9606.ENSP00000386559,9606.ENSP00000404833	CD74,CD4,TAP1,TAP2,HLA-E,CD8A,TAPBP
GO:0042605	Peptide antigen binding	6	22	1.27	0.0012	9606.ENSP00000315477,9606.ENSP00000346206,9606.ENSP00000365817,9606.ENSP00000393566,9606.ENSP00000404833,9606.ENSP00000408146	CD209,TAP1,HLA-E,HLA-DPA1,TAPBP,HLA-DPB1
GO:0097153	Cysteine-type endopeptidase activity involved in apoptotic process	5	13	1.42	0.0018	9606.ENSP00000221804,9606.ENSP00000286186,9606.ENSP00000312455,9606.ENSP00000330237,9606.ENSP00000433138	CLC,CASP10,CFLAR,CASP9,CASP1
GO:0140098	Catalytic activity, acting on rna	19	375	0.54	0.0018	9606.ENSP00000262878,9606.ENSP00000263092,9606.ENSP00000265350,9606.ENSP00000268802,9606.ENSP00000269349,9606.ENSP00000276590,9606.ENSP00000306565,9606.ENSP00000310723,9606.ENSP00000314348,9606.ENSP00000317691,9606.ENSP00000321711,9606.ENSP00000337623,9606.ENSP00000361433,9606.ENSP00000367440,9606.ENSP00000371169,9606.ENSP00000378067,9606.ENSP00000466967,9606.ENSP00000479504,9606.ENSP00000483495	SAMHD1,METTL16,MED20,NOB1,EIF4A3,LACTB2,ISG20,DDX23,DDX10,RPP25,DIS3L,RNASEH2B,EXOSC2,TDP2,RCL1,SLFN11,TRMT1,DDX52,DDX27
GO:0017124	SH3 domain binding	11	129	0.76	0.002	9606.ENSP00000225941,9606.ENSP00000320176,9606.ENSP00000330237,9606.ENSP00000350018,9606.ENSP00000351664,9606.ENSP00000354566,9606.ENSP00000365891,9606.ENSP00000376330,9606.ENSP00000380921,9606.ENSP00000391592,9606.ENSP00000405338	ABI3,HCLS1,CASP9,SH3BP1,MICAL1,CD3E,WAS,WIPF1,SH3KBP1,PTPN6,INPP5D
GO:0004540	Ribonuclease activity	10	110	0.79	0.0029	9606.ENSP00000262878,9606.ENSP00000268802,9606.ENSP00000276590,9606.ENSP00000306565,9606.ENSP00000317691,9606.ENSP00000321711,9606.ENSP00000337623,9606.ENSP00000361433,9606.ENSP00000371169,9606.ENSP00000378067	SAMHD1,NOB1,LACTB2,ISG20,RPP25,DIS3L,RNASEH2B,EXOSC2,RCL1,SLFN11
GO:0030515	snoRNA binding	6	30	1.13	0.0032	9606.ENSP00000259239,9606.ENSP00000261708,9606.ENSP00000306565,9606.ENSP00000308179,9606.ENSP00000326981,9606.ENSP00000454836	IMP4,UTP6,ISG20,WDR3,IMP3,TBL3
GO:0097199	Cysteine-type endopeptidase activity involved in apoptotic signaling pathway	4	8	1.53	0.0048	9606.ENSP00000286186,9606.ENSP00000312455,9606.ENSP00000330237,9606.ENSP00000433138	CASP10,CFLAR,CASP9,CASP1
GO:0042608	T cell receptor binding	4	9	1.48	0.0064	9606.ENSP00000256935,9606.ENSP00000337825,9606.ENSP00000354566,9606.ENSP00000365817	DOCK2,LCK,CD3E,HLA-E
GO:0044877	Protein-containing complex binding	37	1216	0.32	0.0064	9606.ENSP00000009530,9606.ENSP00000011653,9606.ENSP00000212015,9606.ENSP00000219150,9606.ENSP00000249066,9606.ENSP00000256935,9606.ENSP00000258787,9606.ENSP00000261015,9606.ENSP00000262053,9606.ENSP00000262428,9606.ENSP00000266556,9606.ENSP00000269349,9606.ENSP00000308351,9606.ENSP00000312455,9606.ENSP00000320176,9606.ENSP00000329219,9606.ENSP00000337825,9606.ENSP00000346725,9606.ENSP00000348089,…	CD74,CD4,SIRT1,CORO1A,APOL2,DOCK2,MYO1G,WDR12,ATF1,COTL1,TAPBPL,EIF4A3,MLKL,CFLAR,HCLS1,FMNL1,LCK,PES1,ERCC6,ITGAL,MICAL1,CD3E,EZR,HLA-DMA,HLA-E,WAS,WIPF1,GTF2F1,SIN3A,ITGA4,LCP1,CD8A,HLA-DMB,PTPRC,FYB,CORO7-PAM16,GMFG
GO:0015433	ATPase-coupled peptide antigen transmembrane transporter activity	3	3	1.83	0.0106	9606.ENSP00000346206,9606.ENSP00000364034,9606.ENSP00000404833	TAP1,TAP2,TAPBP
GO:0019900	Kinase binding	26	742	0.38	0.0106	9606.ENSP00000011653,9606.ENSP00000212015,9606.ENSP00000220003,9606.ENSP00000234313,9606.ENSP00000249071,9606.ENSP00000254436,9606.ENSP00000276420,9606.ENSP00000301050,9606.ENSP00000305355,9606.ENSP00000308351,9606.ENSP00000314420,9606.ENSP00000320176,9606.ENSP00000330237,9606.ENSP00000337825,9606.ENSP00000351664,9606.ENSP00000354566,9606.ENSP00000356042,9606.ENSP00000365891,9606.ENSP00000371067,…	CD4,SIRT1,CSK,PLEK,RAC2,TRIM21,DOK2,CACNB3,PRKCB,MLKL,PER1,HCLS1,CASP9,LCK,MICAL1,CD3E,EZR,WAS,JAK2,PRKAR1A,KSR1,TCL1A,PTPN6,PTPRC,CASP1,AATF
GO:0019901	Protein kinase binding	24	653	0.4	0.0106	9606.ENSP00000011653,9606.ENSP00000212015,9606.ENSP00000220003,9606.ENSP00000234313,9606.ENSP00000249071,9606.ENSP00000254436,9606.ENSP00000276420,9606.ENSP00000301050,9606.ENSP00000305355,9606.ENSP00000308351,9606.ENSP00000320176,9606.ENSP00000330237,9606.ENSP00000337825,9606.ENSP00000351664,9606.ENSP00000354566,9606.ENSP00000356042,9606.ENSP00000365891,9606.ENSP00000371067,9606.ENSP00000376475,…	CD4,SIRT1,CSK,PLEK,RAC2,TRIM21,DOK2,CACNB3,PRKCB,MLKL,HCLS1,CASP9,LCK,MICAL1,CD3E,EZR,WAS,JAK2,PRKAR1A,KSR1,TCL1A,PTPN6,PTPRC,AATF
GO:0023023	MHC protein complex binding	5	25	1.13	0.011	9606.ENSP00000009530,9606.ENSP00000266556,9606.ENSP00000363976,9606.ENSP00000386559,9606.ENSP00000398890	CD74,TAPBPL,HLA-DMA,CD8A,HLA-DMB
GO:0035639	Purine ribonucleoside triphosphate binding	47	1799	0.25	0.015	9606.ENSP00000220003,9606.ENSP00000233557,9606.ENSP00000249071,9606.ENSP00000258787,9606.ENSP00000262878,9606.ENSP00000264972,9606.ENSP00000265334,9606.ENSP00000269349,9606.ENSP00000285398,9606.ENSP00000301634,9606.ENSP00000305107,9606.ENSP00000305355,9606.ENSP00000308351,9606.ENSP00000310723,9606.ENSP00000312734,9606.ENSP00000314348,9606.ENSP00000318687,9606.ENSP00000324511,9606.ENSP00000329127,…	CSK,NRBP1,RAC2,MYO1G,SAMHD1,ZAP70,CDKL3,EIF4A3,ERCC3,TK1,GIMAP8,PRKCB,MLKL,DDX23,RAB8B,DDX10,HSPH1,SEPT1,PRKCH,LCK,SEPT6,UBE4B,DMPK,TAP1,MINK1,ERCC6,RNGTT,GBP5,GBP4,UCK1,MAT1A,STK4,TAP2,NADK,JAK2,CHD2,SLFN11,KSR1,KIF26B,JAK3,ACSL1,GRK6,IKBKE,NAGK,DDX52,DDX27,BTK
GO:0004715	Non-membrane spanning protein tyrosine kinase activity	6	46	0.95	0.0155	9606.ENSP00000220003,9606.ENSP00000264972,9606.ENSP00000337825,9606.ENSP00000371067,9606.ENSP00000391676,9606.ENSP00000483570	CSK,ZAP70,LCK,JAK2,JAK3,BTK
GO:0032555	Purine ribonucleotide binding	48	1864	0.24	0.0155	9606.ENSP00000220003,9606.ENSP00000233557,9606.ENSP00000249071,9606.ENSP00000258787,9606.ENSP00000262878,9606.ENSP00000264972,9606.ENSP00000265334,9606.ENSP00000269349,9606.ENSP00000285398,9606.ENSP00000301634,9606.ENSP00000305107,9606.ENSP00000305355,9606.ENSP00000308351,9606.ENSP00000310723,9606.ENSP00000312734,9606.ENSP00000314348,9606.ENSP00000318687,9606.ENSP00000324511,9606.ENSP00000329127,…	CSK,NRBP1,RAC2,MYO1G,SAMHD1,ZAP70,CDKL3,EIF4A3,ERCC3,TK1,GIMAP8,PRKCB,MLKL,DDX23,RAB8B,DDX10,HSPH1,SEPT1,PRKCH,LCK,SEPT6,UBE4B,DMPK,TAP1,MINK1,ERCC6,RNGTT,GBP5,GBP4,UCK1,MAT1A,STK4,TAP2,NADK,JAK2,PRKAR1A,CHD2,SLFN11,KSR1,KIF26B,JAK3,ACSL1,GRK6,IKBKE,NAGK,DDX52,DDX27,BTK
GO:0046978	TAP1 binding	3	4	1.71	0.0155	9606.ENSP00000346206,9606.ENSP00000364034,9606.ENSP00000404833	TAP1,TAP2,TAPBP
GO:0016787	Hydrolase activity	58	2419	0.21	0.0165	9606.ENSP00000175756,9606.ENSP00000212015,9606.ENSP00000221804,9606.ENSP00000229633,9606.ENSP00000249071,9606.ENSP00000254667,9606.ENSP00000256412,9606.ENSP00000258787,9606.ENSP00000262878,9606.ENSP00000268802,9606.ENSP00000269349,9606.ENSP00000276590,9606.ENSP00000285398,9606.ENSP00000285419,9606.ENSP00000286186,9606.ENSP00000291386,9606.ENSP00000301962,9606.ENSP00000306565,9606.ENSP00000309116,…	PTPN18,SIRT1,CLC,HINT3,RAC2,PTPRE,ADAMDEC1,MYO1G,SAMHD1,NOB1,EIF4A3,LACTB2,ERCC3,TMEM55A,CASP10,SSU72,USP42,ISG20,PTPN7,DDX23,CFLAR,RAB8B,DDX10,RPP25,DIS3L,SEPT1,CASP9,RNASEH2B,LCK,SEPT6,TAP1,NRD1,ERCC6,PSMB10,RNGTT,GBP5,GBP4,EXOSC2,ADA,PSMB9,PSMB8,TAP2,AGMAT,TDP2,RCL1,INPP1,CHD2,SLFN11,APOBEC3G,KIF26B,PTPN6,ERAP2,INPP5D,PTPRC,CASP1,PLCL2,DDX52,DDX27
GO:0003723	RNA binding	43	1649	0.25	0.0222	9606.ENSP00000219150,9606.ENSP00000225298,9606.ENSP00000229214,9606.ENSP00000254436,9606.ENSP00000259239,9606.ENSP00000261708,9606.ENSP00000262878,9606.ENSP00000263092,9606.ENSP00000267287,9606.ENSP00000269349,9606.ENSP00000276590,9606.ENSP00000306565,9606.ENSP00000308179,9606.ENSP00000310723,9606.ENSP00000314348,9606.ENSP00000317691,9606.ENSP00000320917,9606.ENSP00000321711,9606.ENSP00000326981,…	CORO1A,UTP18,KRR1,TRIM21,IMP4,UTP6,SAMHD1,METTL16,MBNL2,EIF4A3,LACTB2,ISG20,WDR3,DDX23,DDX10,RPP25,KRI1,DIS3L,IMP3,MRPL12,ARHGEF1,PES1,TDRD7,EZR,KIAA0907,NPM3,EXOSC2,C17orf85,CHD2,UTP14A,GTF2F1,SLFN11,SIN3A,APOBEC3G,SUMO2,WDR36,SMG7,TBL3,TRMT1,AATF,DDX52,DDX27,CPSF1
GO:1901363	Heterocyclic compound binding	114	5831	0.12	0.0255	9606.ENSP00000023939,9606.ENSP00000212015,9606.ENSP00000219150,9606.ENSP00000220003,9606.ENSP00000225298,9606.ENSP00000229214,9606.ENSP00000229633,9606.ENSP00000233557,9606.ENSP00000249071,9606.ENSP00000254436,9606.ENSP00000258787,9606.ENSP00000259239,9606.ENSP00000261708,9606.ENSP00000262053,9606.ENSP00000262177,9606.ENSP00000262878,9606.ENSP00000263092,9606.ENSP00000264972,9606.ENSP00000265334,…	RTFDC1,SIRT1,CORO1A,CSK,UTP18,KRR1,HINT3,NRBP1,RAC2,TRIM21,MYO1G,IMP4,UTP6,ATF1,DNAJB6,SAMHD1,METTL16,ZAP70,CDKL3,NBN,SMARCC2,MBNL2,EIF4A3,LACTB2,ERCC3,CD320,TK1,GIMAP8,PRKCB,ISG20,WDR3,MLKL,DDX23,RAB8B,DDX10,PER1,RPP25,HSPH1,CRLF3,KRI1,DIS3L,SEPT1,IMP3,PRKCH,IKZF1,MRPL12,FOXK2,ARHGEF1,LCK,SEPT6,UBE4B,IKZF3,DMPK,TAP1,PES1,MINK1,TDRD7,ERCC6,TRIM33,MICAL1,STAT1,EZR,PYHIN1,KIAA0907,RNGTT,NPM3,GBP5,G…
GO:0051015	Actin filament binding	11	199	0.58	0.0264	9606.ENSP00000219150,9606.ENSP00000258787,9606.ENSP00000262428,9606.ENSP00000320176,9606.ENSP00000329219,9606.ENSP00000351664,9606.ENSP00000356042,9606.ENSP00000365891,9606.ENSP00000376330,9606.ENSP00000381581,9606.ENSP00000460885	CORO1A,MYO1G,COTL1,HCLS1,FMNL1,MICAL1,EZR,WAS,WIPF1,LCP1,CORO7-PAM16
GO:0004518	Nuclease activity	11	200	0.57	0.0266	9606.ENSP00000262878,9606.ENSP00000268802,9606.ENSP00000276590,9606.ENSP00000306565,9606.ENSP00000317691,9606.ENSP00000321711,9606.ENSP00000337623,9606.ENSP00000361433,9606.ENSP00000367440,9606.ENSP00000371169,9606.ENSP00000378067	SAMHD1,NOB1,LACTB2,ISG20,RPP25,DIS3L,RNASEH2B,EXOSC2,TDP2,RCL1,SLFN11
GO:0003824	Catalytic activity	108	5486	0.13	0.0294	9606.ENSP00000026218,9606.ENSP00000175756,9606.ENSP00000212015,9606.ENSP00000220003,9606.ENSP00000221804,9606.ENSP00000229633,9606.ENSP00000239891,9606.ENSP00000249071,9606.ENSP00000254436,9606.ENSP00000254667,9606.ENSP00000256412,9606.ENSP00000258787,9606.ENSP00000262878,9606.ENSP00000263092,9606.ENSP00000264972,9606.ENSP00000265334,9606.ENSP00000265350,9606.ENSP00000268802,9606.ENSP00000269349,…	PIGQ,PTPN18,SIRT1,CSK,CLC,HINT3,ALG5,RAC2,TRIM21,PTPRE,ADAMDEC1,MYO1G,SAMHD1,METTL16,ZAP70,CDKL3,MED20,NOB1,EIF4A3,SH3BGRL3,GALM,LACTB2,AIP,ERCC3,TMEM55A,CASP10,CBR1,SSU72,TK1,USP42,PRKCB,ISG20,MLKL,PTPN7,B4GALT2,DDX23,ADPGK,CFLAR,RAB8B,DDX10,RPP25,DIS3L,SEPT1,PARP10,PRKCH,CASP9,RNASEH2B,LCK,SEPT6,UBE4B,TRIM14,DMPK,TAP1,NRD1,MINK1,ERCC6,TRIM33,PSMB10,MICAL1,CLIC2,RNGTT,PRMT6,GBP5,GBP4,GTF2B,RNF11…
GO:0042802	Identical protein binding	47	1896	0.23	0.0294	9606.ENSP00000009530,9606.ENSP00000011653,9606.ENSP00000171111,9606.ENSP00000212015,9606.ENSP00000216802,9606.ENSP00000219150,9606.ENSP00000220003,9606.ENSP00000221804,9606.ENSP00000225941,9606.ENSP00000229633,9606.ENSP00000233557,9606.ENSP00000234313,9606.ENSP00000254436,9606.ENSP00000262053,9606.ENSP00000262177,9606.ENSP00000262878,9606.ENSP00000301634,9606.ENSP00000302037,9606.ENSP00000308351,…	CD74,CD4,KEAP1,SIRT1,PSME2,CORO1A,CSK,CLC,ABI3,HINT3,NRBP1,PLEK,TRIM21,ATF1,DNAJB6,SAMHD1,TK1,MFF,MLKL,CD84,CRLF3,SEPT1,CASP9,LCK,IKZF3,DPY30,TAP1,STAT1,CD3E,EZR,GBP5,GBP4,MAT1A,STK4,WAS,JAK2,STAT4,ETS1,TYMP,LCP1,TCL1A,APOBEC3G,FNBP1,CASP1,RASSF5,IKBKE,BTK
GO:0000166	Nucleotide binding	51	2119	0.22	0.0299	9606.ENSP00000212015,9606.ENSP00000220003,9606.ENSP00000229633,9606.ENSP00000233557,9606.ENSP00000249071,9606.ENSP00000258787,9606.ENSP00000262878,9606.ENSP00000264972,9606.ENSP00000265334,9606.ENSP00000269349,9606.ENSP00000285398,9606.ENSP00000301634,9606.ENSP00000305107,9606.ENSP00000305355,9606.ENSP00000308351,9606.ENSP00000310723,9606.ENSP00000312734,9606.ENSP00000314348,9606.ENSP00000318687,…	SIRT1,CSK,HINT3,NRBP1,RAC2,MYO1G,SAMHD1,ZAP70,CDKL3,EIF4A3,ERCC3,TK1,GIMAP8,PRKCB,MLKL,DDX23,RAB8B,DDX10,HSPH1,SEPT1,PRKCH,LCK,SEPT6,UBE4B,DMPK,TAP1,MINK1,ERCC6,MICAL1,RNGTT,GBP5,GBP4,UCK1,MAT1A,STK4,TAP2,NADK,JAK2,PRKAR1A,CHD2,SLFN11,KSR1,KIF26B,JAK3,ACSL1,GRK6,IKBKE,NAGK,DDX52,DDX27,BTK
GO:0042288	MHC class I protein binding	4	20	1.13	0.0308	9606.ENSP00000346206,9606.ENSP00000365817,9606.ENSP00000386559,9606.ENSP00000404833	TAP1,HLA-E,CD8A,TAPBP
GO:0097159	Organic cyclic compound binding	114	5916	0.12	0.0358	9606.ENSP00000023939,9606.ENSP00000212015,9606.ENSP00000219150,9606.ENSP00000220003,9606.ENSP00000225298,9606.ENSP00000229214,9606.ENSP00000229633,9606.ENSP00000233557,9606.ENSP00000249071,9606.ENSP00000254436,9606.ENSP00000258787,9606.ENSP00000259239,9606.ENSP00000261708,9606.ENSP00000262053,9606.ENSP00000262177,9606.ENSP00000262878,9606.ENSP00000263092,9606.ENSP00000264972,9606.ENSP00000265334,…	RTFDC1,SIRT1,CORO1A,CSK,UTP18,KRR1,HINT3,NRBP1,RAC2,TRIM21,MYO1G,IMP4,UTP6,ATF1,DNAJB6,SAMHD1,METTL16,ZAP70,CDKL3,NBN,SMARCC2,MBNL2,EIF4A3,LACTB2,ERCC3,CD320,TK1,GIMAP8,PRKCB,ISG20,WDR3,MLKL,DDX23,RAB8B,DDX10,PER1,RPP25,HSPH1,CRLF3,KRI1,DIS3L,SEPT1,IMP3,PRKCH,IKZF1,MRPL12,FOXK2,ARHGEF1,LCK,SEPT6,UBE4B,IKZF3,DMPK,TAP1,PES1,MINK1,TDRD7,ERCC6,TRIM33,MICAL1,STAT1,EZR,PYHIN1,KIAA0907,RNGTT,NPM3,GBP5,G…
GO:0004386	Helicase activity	9	147	0.62	0.0368	9606.ENSP00000269349,9606.ENSP00000285398,9606.ENSP00000310723,9606.ENSP00000314348,9606.ENSP00000348089,9606.ENSP00000377747,9606.ENSP00000378067,9606.ENSP00000479504,9606.ENSP00000483495	EIF4A3,ERCC3,DDX23,DDX10,ERCC6,CHD2,SLFN11,DDX52,DDX27
GO:0004521	Endoribonuclease activity	6	64	0.81	0.0413	9606.ENSP00000268802,9606.ENSP00000276590,9606.ENSP00000317691,9606.ENSP00000337623,9606.ENSP00000371169,9606.ENSP00000378067	NOB1,LACTB2,RPP25,RNASEH2B,RCL1,SLFN11
GO:0005524	ATP binding	38	1464	0.25	0.0413	9606.ENSP00000220003,9606.ENSP00000233557,9606.ENSP00000258787,9606.ENSP00000264972,9606.ENSP00000265334,9606.ENSP00000269349,9606.ENSP00000285398,9606.ENSP00000301634,9606.ENSP00000305355,9606.ENSP00000308351,9606.ENSP00000310723,9606.ENSP00000314348,9606.ENSP00000318687,9606.ENSP00000329127,9606.ENSP00000337825,9606.ENSP00000343001,9606.ENSP00000345997,9606.ENSP00000346206,9606.ENSP00000347427,…	CSK,NRBP1,MYO1G,ZAP70,CDKL3,EIF4A3,ERCC3,TK1,PRKCB,MLKL,DDX23,DDX10,HSPH1,PRKCH,LCK,UBE4B,DMPK,TAP1,MINK1,ERCC6,UCK1,MAT1A,STK4,TAP2,NADK,JAK2,CHD2,SLFN11,KSR1,KIF26B,JAK3,ACSL1,GRK6,IKBKE,NAGK,DDX52,DDX27,BTK
GO:0032559	Adenyl ribonucleotide binding	39	1522	0.24	0.0426	9606.ENSP00000220003,9606.ENSP00000233557,9606.ENSP00000258787,9606.ENSP00000264972,9606.ENSP00000265334,9606.ENSP00000269349,9606.ENSP00000285398,9606.ENSP00000301634,9606.ENSP00000305355,9606.ENSP00000308351,9606.ENSP00000310723,9606.ENSP00000314348,9606.ENSP00000318687,9606.ENSP00000329127,9606.ENSP00000337825,9606.ENSP00000343001,9606.ENSP00000345997,9606.ENSP00000346206,9606.ENSP00000347427,…	CSK,NRBP1,MYO1G,ZAP70,CDKL3,EIF4A3,ERCC3,TK1,PRKCB,MLKL,DDX23,DDX10,HSPH1,PRKCH,LCK,UBE4B,DMPK,TAP1,MINK1,ERCC6,UCK1,MAT1A,STK4,TAP2,NADK,JAK2,PRKAR1A,CHD2,SLFN11,KSR1,KIF26B,JAK3,ACSL1,GRK6,IKBKE,NAGK,DDX52,DDX27,BTK
GO:0042609	CD4 receptor binding	3	9	1.36	0.0439	9606.ENSP00000009530,9606.ENSP00000302935,9606.ENSP00000337825	CD74,IL16,LCK
GO:0036094	Small molecule binding	57	2516	0.19	0.044	9606.ENSP00000212015,9606.ENSP00000220003,9606.ENSP00000229633,9606.ENSP00000233557,9606.ENSP00000249071,9606.ENSP00000258787,9606.ENSP00000262878,9606.ENSP00000264972,9606.ENSP00000265334,9606.ENSP00000266560,9606.ENSP00000269349,9606.ENSP00000285398,9606.ENSP00000301458,9606.ENSP00000301634,9606.ENSP00000305107,9606.ENSP00000305355,9606.ENSP00000308351,9606.ENSP00000310723,9606.ENSP00000312734,…	SIRT1,CSK,HINT3,NRBP1,RAC2,MYO1G,SAMHD1,ZAP70,CDKL3,RBP5,EIF4A3,ERCC3,CD320,TK1,GIMAP8,PRKCB,MLKL,DDX23,RAB8B,DDX10,CD209,HSPH1,SEPT1,PRKCH,LCK,SEPT6,UBE4B,DMPK,TAP1,MINK1,ERCC6,MICAL1,RNGTT,GBP5,GBP4,FCN1,UCK1,MAT1A,STK4,ADA,TAP2,NADK,JAK2,PRKAR1A,CHD2,SLFN11,KSR1,KIF26B,JAK3,ACSL1,GRK6,IKBKE,NAGK,PLCL2,DDX52,DDX27,BTK
GO:0016788	Hydrolase activity, acting on ester bonds	23	732	0.33	0.0461	9606.ENSP00000175756,9606.ENSP00000254667,9606.ENSP00000262878,9606.ENSP00000268802,9606.ENSP00000276590,9606.ENSP00000285419,9606.ENSP00000291386,9606.ENSP00000306565,9606.ENSP00000309116,9606.ENSP00000317691,9606.ENSP00000321711,9606.ENSP00000337623,9606.ENSP00000337825,9606.ENSP00000358497,9606.ENSP00000361433,9606.ENSP00000367440,9606.ENSP00000371169,9606.ENSP00000376142,9606.ENSP00000378067,…	PTPN18,PTPRE,SAMHD1,NOB1,LACTB2,TMEM55A,SSU72,ISG20,PTPN7,RPP25,DIS3L,RNASEH2B,LCK,RNGTT,EXOSC2,TDP2,RCL1,INPP1,SLFN11,PTPN6,INPP5D,PTPRC,PLCL2

## Sheet: String GO Cellular Component
#term ID	term description	observed gene count	background gene count	strength	false discovery rate	matching proteins in your network (IDs)	matching proteins in your network (labels)
GO:0005622	Intracellular	260	14276	0.09	2.3e-10	9606.ENSP00000009530,9606.ENSP00000011653,9606.ENSP00000023939,9606.ENSP00000037869,9606.ENSP00000046794,9606.ENSP00000158762,9606.ENSP00000171111,9606.ENSP00000175756,9606.ENSP00000212015,9606.ENSP00000216802,9606.ENSP00000219150,9606.ENSP00000220003,9606.ENSP00000221804,9606.ENSP00000225298,9606.ENSP00000225941,9606.ENSP00000229214,9606.ENSP00000229633,9606.ENSP00000233557,9606.ENSP00000234313,…	CD74,CD4,RTFDC1,FAM136A,LCP2,ACAP1,KEAP1,PTPN18,SIRT1,PSME2,CORO1A,CSK,CLC,UTP18,ABI3,KRR1,HINT3,NRBP1,PLEK,RAC2,TMOD2,ELOF1,DCAF15,TRIM21,PTPRE,DOCK2,C2orf49,MYO1G,IMP4,WDR12,AP5M1,UTP6,ANAPC5,ATF1,DNAJB6,COTL1,SAMHD1,METTL16,DNAJC8,ZAP70,CDKL3,MED20,NBN,TAPBPL,RBP5,BIN2,SMARCC2,MBNL2,RTN1,NOB1,C18orf8,EIF4A3,SH3BGRL3,GALM,FGD2,NFKBIE,DOCK11,DOK2,LACTB2,AIP,SCLT1,GRAP,ERCC3,TMEM55A,CASP10,VBP1,C…
GO:0030686	90S preribosome	10	27	1.4	7.15e-08	9606.ENSP00000225298,9606.ENSP00000259239,9606.ENSP00000261015,9606.ENSP00000261708,9606.ENSP00000308179,9606.ENSP00000320917,9606.ENSP00000326981,9606.ENSP00000346725,9606.ENSP00000423067,9606.ENSP00000454836	UTP18,IMP4,WDR12,UTP6,WDR3,KRI1,IMP3,PES1,WDR36,TBL3
GO:0030684	Preribosome	13	78	1.06	3.64e-07	9606.ENSP00000225298,9606.ENSP00000229214,9606.ENSP00000259239,9606.ENSP00000261015,9606.ENSP00000261708,9606.ENSP00000268802,9606.ENSP00000308179,9606.ENSP00000320917,9606.ENSP00000326981,9606.ENSP00000346725,9606.ENSP00000377944,9606.ENSP00000423067,9606.ENSP00000454836	UTP18,KRR1,IMP4,WDR12,UTP6,NOB1,WDR3,KRI1,IMP3,PES1,UTP14A,WDR36,TBL3
GO:0005829	Cytosol	124	5193	0.21	4.8e-07	9606.ENSP00000046794,9606.ENSP00000171111,9606.ENSP00000175756,9606.ENSP00000212015,9606.ENSP00000216802,9606.ENSP00000219150,9606.ENSP00000220003,9606.ENSP00000221804,9606.ENSP00000234313,9606.ENSP00000249071,9606.ENSP00000254436,9606.ENSP00000256935,9606.ENSP00000261558,9606.ENSP00000261819,9606.ENSP00000262177,9606.ENSP00000262428,9606.ENSP00000263697,9606.ENSP00000264972,9606.ENSP00000265433,…	LCP2,KEAP1,PTPN18,SIRT1,PSME2,CORO1A,CSK,CLC,PLEK,RAC2,TRIM21,DOCK2,AP5M1,ANAPC5,DNAJB6,COTL1,DNAJC8,ZAP70,NBN,NOB1,EIF4A3,FGD2,NFKBIE,DOCK11,DOK2,AIP,SCLT1,GRAP,CASP10,VBP1,CBR1,SSU72,ARPC5,CACNB3,RILP,TK1,USP42,ARAP2,IL16,GIMAP8,PRKCB,MLKL,PTPN7,CFLAR,PER1,HSPH1,CRLF3,DEF6,HCLS1,DIS3L,MAT2B,PARP10,PRKCH,FMNL1,CASP9,ARHGEF1,LCK,GRAP2,IKZF3,DMPK,PES1,NRD1,MINK1,SH3BP1,PSMB10,MICAL1,C15orf39,STAT1…
GO:0005654	Nucleoplasm	100	3973	0.23	3.35e-06	9606.ENSP00000171111,9606.ENSP00000175756,9606.ENSP00000212015,9606.ENSP00000216802,9606.ENSP00000225298,9606.ENSP00000229214,9606.ENSP00000233557,9606.ENSP00000252445,9606.ENSP00000254436,9606.ENSP00000258457,9606.ENSP00000259239,9606.ENSP00000261015,9606.ENSP00000261708,9606.ENSP00000261819,9606.ENSP00000262053,9606.ENSP00000262177,9606.ENSP00000262878,9606.ENSP00000263697,9606.ENSP00000265350,…	KEAP1,PTPN18,SIRT1,PSME2,UTP18,KRR1,NRBP1,ELOF1,TRIM21,C2orf49,IMP4,WDR12,UTP6,ANAPC5,ATF1,DNAJB6,SAMHD1,DNAJC8,MED20,NBN,SMARCC2,MBNL2,NOB1,EIF4A3,SH3BGRL3,NFKBIE,AIP,ERCC3,SSU72,USP42,IL16,PRKCB,ISG20,WDR3,PTPN7,B4GALT2,DDX23,RAB8B,PER1,RPP25,HSPH1,DEF6,IMP3,IKZF1,FOXK2,RNASEH2B,GRAP2,IKZF3,DPY30,PES1,ERCC6,TRIM33,PSMB10,STAT1,PYHIN1,RNGTT,PRMT6,NPM3,GTF2B,RNF113A,EXOSC2,STK4,DNAJC9,PSMB9,PSMB8…
GO:0032040	Small-subunit processome	9	38	1.21	5.8e-06	9606.ENSP00000225298,9606.ENSP00000229214,9606.ENSP00000259239,9606.ENSP00000261708,9606.ENSP00000308179,9606.ENSP00000326981,9606.ENSP00000377944,9606.ENSP00000423067,9606.ENSP00000454836	UTP18,KRR1,IMP4,UTP6,WDR3,IMP3,UTP14A,WDR36,TBL3
GO:0005730	Nucleolus	37	924	0.44	1.37e-05	9606.ENSP00000212015,9606.ENSP00000225298,9606.ENSP00000229214,9606.ENSP00000259239,9606.ENSP00000261015,9606.ENSP00000261708,9606.ENSP00000265433,9606.ENSP00000269349,9606.ENSP00000275015,9606.ENSP00000306565,9606.ENSP00000308179,9606.ENSP00000310723,9606.ENSP00000317691,9606.ENSP00000320917,9606.ENSP00000325618,9606.ENSP00000326981,9606.ENSP00000346725,9606.ENSP00000348089,9606.ENSP00000354394,…	SIRT1,UTP18,KRR1,IMP4,WDR12,UTP6,NBN,EIF4A3,NFKBIE,ISG20,WDR3,DDX23,RPP25,KRI1,PARP10,IMP3,PES1,ERCC6,STAT1,EZR,PYHIN1,PRMT6,NPM3,EXOSC2,TDP2,RCL1,CHD2,UTP14A,SIN3A,MOB1A,PTPN6,WDR36,INTS4,TBL3,AATF,DDX52,DDX27
GO:0032991	Protein-containing complex	116	5073	0.19	1.64e-05	9606.ENSP00000009530,9606.ENSP00000011653,9606.ENSP00000026218,9606.ENSP00000046794,9606.ENSP00000171111,9606.ENSP00000212015,9606.ENSP00000216802,9606.ENSP00000219150,9606.ENSP00000225298,9606.ENSP00000229214,9606.ENSP00000252445,9606.ENSP00000254337,9606.ENSP00000254436,9606.ENSP00000258457,9606.ENSP00000258787,9606.ENSP00000259239,9606.ENSP00000261015,9606.ENSP00000261558,9606.ENSP00000261708,…	CD74,CD4,PIGQ,LCP2,KEAP1,SIRT1,PSME2,CORO1A,UTP18,KRR1,ELOF1,DCAF15,TRIM21,C2orf49,MYO1G,IMP4,WDR12,AP5M1,UTP6,ANAPC5,ATF1,ZAP70,MED20,NBN,SMARCC2,NOB1,C18orf8,EIF4A3,AIP,SCLT1,ERCC3,CASP10,VBP1,SSU72,ARPC5,CACNB3,RILP,MFF,PRKCB,WDR3,DDX23,CFLAR,EHBP1L1,RPP25,HSPH1,HCLS1,KRI1,DIS3L,SEPT1,MAT2B,IMP3,CASP9,IKZF1,MRPL12,RNASEH2B,SEPT6,UBE4B,DPY30,TAP1,PES1,ERCC6,ITGAL,PSMB10,STAT1,CD3E,EZR,PYHIN1,CL…
GO:0043227	Membrane-bounded organelle	222	12427	0.09	7.22e-05	9606.ENSP00000009530,9606.ENSP00000011653,9606.ENSP00000023939,9606.ENSP00000026218,9606.ENSP00000158762,9606.ENSP00000171111,9606.ENSP00000175756,9606.ENSP00000212015,9606.ENSP00000216802,9606.ENSP00000219150,9606.ENSP00000220003,9606.ENSP00000225298,9606.ENSP00000229214,9606.ENSP00000229633,9606.ENSP00000233557,9606.ENSP00000239891,9606.ENSP00000249066,9606.ENSP00000249071,9606.ENSP00000252445,…	CD74,CD4,RTFDC1,PIGQ,ACAP1,KEAP1,PTPN18,SIRT1,PSME2,CORO1A,CSK,UTP18,KRR1,HINT3,NRBP1,ALG5,APOL2,RAC2,ELOF1,TRIM21,PTPRE,DOCK2,C2orf49,MYO1G,IMP4,WDR12,AP5M1,UTP6,ANAPC5,ATF1,DNAJB6,COTL1,SAMHD1,METTL16,DNAJC8,CDKL3,MED20,NBN,TAPBPL,RBP5,BIN2,SMARCC2,MBNL2,RTN1,NOB1,C18orf8,EIF4A3,SH3BGRL3,GALM,FGD2,NFKBIE,LACTB2,AIP,ERCC3,TMEM55A,VBP1,CBR1,SSU72,ARPC5,RILP,CD320,USP42,MFF,IL16,GIMAP8,PRKCB,ISG20…
GO:0005737	Cytoplasm	207	11428	0.09	0.00019	9606.ENSP00000009530,9606.ENSP00000011653,9606.ENSP00000037869,9606.ENSP00000046794,9606.ENSP00000158762,9606.ENSP00000171111,9606.ENSP00000175756,9606.ENSP00000212015,9606.ENSP00000216802,9606.ENSP00000219150,9606.ENSP00000220003,9606.ENSP00000221804,9606.ENSP00000225941,9606.ENSP00000229214,9606.ENSP00000229633,9606.ENSP00000233557,9606.ENSP00000234313,9606.ENSP00000249071,9606.ENSP00000249700,…	CD74,CD4,FAM136A,LCP2,ACAP1,KEAP1,PTPN18,SIRT1,PSME2,CORO1A,CSK,CLC,ABI3,KRR1,HINT3,NRBP1,PLEK,RAC2,TMOD2,TRIM21,PTPRE,DOCK2,MYO1G,AP5M1,ANAPC5,DNAJB6,COTL1,DNAJC8,ZAP70,CDKL3,NBN,TAPBPL,RBP5,BIN2,MBNL2,RTN1,NOB1,C18orf8,EIF4A3,SH3BGRL3,GALM,FGD2,NFKBIE,DOCK11,DOK2,LACTB2,AIP,SCLT1,GRAP,TMEM55A,CASP10,VBP1,CBR1,SSU72,ARPC5,CACNB3,RILP,CD320,TK1,USP42,MFF,ARAP2,IL16,GIMAP8,PRKCB,ISG20,MLKL,PTPN7,B…
GO:0031981	Nuclear lumen	106	4733	0.18	0.00019	9606.ENSP00000171111,9606.ENSP00000175756,9606.ENSP00000212015,9606.ENSP00000216802,9606.ENSP00000225298,9606.ENSP00000229214,9606.ENSP00000233557,9606.ENSP00000252445,9606.ENSP00000254436,9606.ENSP00000258457,9606.ENSP00000259239,9606.ENSP00000261015,9606.ENSP00000261708,9606.ENSP00000261819,9606.ENSP00000262053,9606.ENSP00000262177,9606.ENSP00000262878,9606.ENSP00000263697,9606.ENSP00000265350,…	KEAP1,PTPN18,SIRT1,PSME2,UTP18,KRR1,NRBP1,ELOF1,TRIM21,C2orf49,IMP4,WDR12,UTP6,ANAPC5,ATF1,DNAJB6,SAMHD1,DNAJC8,MED20,NBN,SMARCC2,MBNL2,NOB1,EIF4A3,SH3BGRL3,NFKBIE,AIP,ERCC3,SSU72,USP42,IL16,PRKCB,ISG20,WDR3,PTPN7,B4GALT2,DDX23,RAB8B,PER1,RPP25,HSPH1,DEF6,KRI1,PARP10,IMP3,IKZF1,FOXK2,RNASEH2B,GRAP2,IKZF3,DPY30,PES1,ERCC6,TRIM33,PSMB10,STAT1,EZR,PYHIN1,RNGTT,PRMT6,NPM3,GTF2B,RNF113A,EXOSC2,STK4,DN…
GO:0042611	MHC protein complex	6	22	1.27	0.00035	9606.ENSP00000009530,9606.ENSP00000363976,9606.ENSP00000365817,9606.ENSP00000393566,9606.ENSP00000398890,9606.ENSP00000408146	CD74,HLA-DMA,HLA-E,HLA-DPA1,HLA-DMB,HLA-DPB1
GO:0030670	Phagocytic vesicle membrane	9	75	0.91	0.00043	9606.ENSP00000219150,9606.ENSP00000249071,9606.ENSP00000285419,9606.ENSP00000301336,9606.ENSP00000312734,9606.ENSP00000346206,9606.ENSP00000364034,9606.ENSP00000365817,9606.ENSP00000404833	CORO1A,RAC2,TMEM55A,RILP,RAB8B,TAP1,TAP2,HLA-E,TAPBP
GO:0043229	Intracellular organelle	220	12528	0.08	0.00043	9606.ENSP00000009530,9606.ENSP00000011653,9606.ENSP00000023939,9606.ENSP00000158762,9606.ENSP00000171111,9606.ENSP00000175756,9606.ENSP00000212015,9606.ENSP00000216802,9606.ENSP00000219150,9606.ENSP00000225298,9606.ENSP00000229214,9606.ENSP00000229633,9606.ENSP00000233557,9606.ENSP00000249071,9606.ENSP00000249700,9606.ENSP00000252445,9606.ENSP00000254436,9606.ENSP00000254667,9606.ENSP00000256935,…	CD74,CD4,RTFDC1,ACAP1,KEAP1,PTPN18,SIRT1,PSME2,CORO1A,UTP18,KRR1,HINT3,NRBP1,RAC2,TMOD2,ELOF1,TRIM21,PTPRE,DOCK2,C2orf49,MYO1G,IMP4,WDR12,AP5M1,UTP6,ANAPC5,ATF1,DNAJB6,COTL1,SAMHD1,METTL16,DNAJC8,CDKL3,MED20,NBN,TAPBPL,BIN2,SMARCC2,MBNL2,RTN1,NOB1,C18orf8,EIF4A3,SH3BGRL3,FGD2,NFKBIE,LACTB2,AIP,SCLT1,ERCC3,TMEM55A,VBP1,SSU72,ARPC5,RILP,CD320,USP42,MFF,IL16,GIMAP8,PRKCB,ISG20,WDR3,MLKL,PTPN7,B4GALT…
GO:0042101	T cell receptor complex	5	13	1.42	0.00051	9606.ENSP00000011653,9606.ENSP00000264972,9606.ENSP00000354566,9606.ENSP00000386559,9606.ENSP00000391592	CD4,ZAP70,CD3E,CD8A,PTPN6
GO:0034388	Pwp2p-containing subcomplex of 90S preribosome	4	5	1.74	0.00053	9606.ENSP00000225298,9606.ENSP00000261708,9606.ENSP00000308179,9606.ENSP00000423067	UTP18,UTP6,WDR3,WDR36
GO:0042613	MHC class II protein complex	5	14	1.39	0.00053	9606.ENSP00000009530,9606.ENSP00000363976,9606.ENSP00000393566,9606.ENSP00000398890,9606.ENSP00000408146	CD74,HLA-DMA,HLA-DPA1,HLA-DMB,HLA-DPB1
GO:0070013	Intracellular organelle lumen	122	5857	0.15	0.00053	9606.ENSP00000009530,9606.ENSP00000011653,9606.ENSP00000171111,9606.ENSP00000175756,9606.ENSP00000212015,9606.ENSP00000216802,9606.ENSP00000225298,9606.ENSP00000229214,9606.ENSP00000233557,9606.ENSP00000252445,9606.ENSP00000254436,9606.ENSP00000256935,9606.ENSP00000258457,9606.ENSP00000259239,9606.ENSP00000261015,9606.ENSP00000261708,9606.ENSP00000261819,9606.ENSP00000262053,9606.ENSP00000262177,…	CD74,CD4,KEAP1,PTPN18,SIRT1,PSME2,UTP18,KRR1,NRBP1,ELOF1,TRIM21,DOCK2,C2orf49,IMP4,WDR12,UTP6,ANAPC5,ATF1,DNAJB6,COTL1,SAMHD1,DNAJC8,MED20,NBN,BIN2,SMARCC2,MBNL2,NOB1,EIF4A3,SH3BGRL3,NFKBIE,LACTB2,AIP,ERCC3,SSU72,ARPC5,USP42,IL16,PRKCB,ISG20,WDR3,PTPN7,B4GALT2,DDX23,RAB8B,PER1,RPP25,HSPH1,DEF6,KRI1,PARP10,PLEKHO2,IMP3,IKZF1,MRPL12,FOXK2,RNASEH2B,GRAP2,IKZF3,DPY30,PES1,TDRD7,ERCC6,TRIM33,PSMB10,ST…
GO:0001891	Phagocytic cup	6	27	1.18	0.00054	9606.ENSP00000219150,9606.ENSP00000258787,9606.ENSP00000267012,9606.ENSP00000350018,9606.ENSP00000381581,9606.ENSP00000386911	CORO1A,MYO1G,BIN2,SH3BP1,LCP1,ARHGAP25
GO:0030666	Endocytic vesicle membrane	12	157	0.72	0.00054	9606.ENSP00000009530,9606.ENSP00000219150,9606.ENSP00000249071,9606.ENSP00000285419,9606.ENSP00000301336,9606.ENSP00000312734,9606.ENSP00000346206,9606.ENSP00000364034,9606.ENSP00000365817,9606.ENSP00000393566,9606.ENSP00000404833,9606.ENSP00000408146	CD74,CORO1A,RAC2,TMEM55A,RILP,RAB8B,TAP1,TAP2,HLA-E,HLA-DPA1,TAPBP,HLA-DPB1
GO:0005634	Nucleus	145	7390	0.13	0.00064	9606.ENSP00000009530,9606.ENSP00000023939,9606.ENSP00000171111,9606.ENSP00000175756,9606.ENSP00000212015,9606.ENSP00000216802,9606.ENSP00000225298,9606.ENSP00000229214,9606.ENSP00000229633,9606.ENSP00000233557,9606.ENSP00000249071,9606.ENSP00000252445,9606.ENSP00000254436,9606.ENSP00000254667,9606.ENSP00000258457,9606.ENSP00000259239,9606.ENSP00000261015,9606.ENSP00000261708,9606.ENSP00000261819,…	CD74,RTFDC1,KEAP1,PTPN18,SIRT1,PSME2,UTP18,KRR1,HINT3,NRBP1,RAC2,ELOF1,TRIM21,PTPRE,C2orf49,IMP4,WDR12,UTP6,ANAPC5,ATF1,DNAJB6,COTL1,SAMHD1,METTL16,DNAJC8,CDKL3,MED20,NBN,SMARCC2,MBNL2,NOB1,EIF4A3,SH3BGRL3,FGD2,NFKBIE,AIP,ERCC3,VBP1,SSU72,ARPC5,USP42,IL16,PRKCB,ISG20,WDR3,MLKL,PTPN7,B4GALT2,DDX23,RAB8B,DDX10,PER1,RPP25,HSPH1,CRLF3,DEF6,HCLS1,KRI1,MAT2B,PARP10,IMP3,CASP9,IKZF1,FOXK2,FAM192A,RNASEH…
GO:0043226	Organelle	231	13515	0.07	0.00073	9606.ENSP00000009530,9606.ENSP00000011653,9606.ENSP00000023939,9606.ENSP00000026218,9606.ENSP00000158762,9606.ENSP00000171111,9606.ENSP00000175756,9606.ENSP00000212015,9606.ENSP00000216802,9606.ENSP00000219150,9606.ENSP00000220003,9606.ENSP00000225298,9606.ENSP00000229214,9606.ENSP00000229633,9606.ENSP00000233557,9606.ENSP00000239891,9606.ENSP00000249066,9606.ENSP00000249071,9606.ENSP00000249700,…	CD74,CD4,RTFDC1,PIGQ,ACAP1,KEAP1,PTPN18,SIRT1,PSME2,CORO1A,CSK,UTP18,KRR1,HINT3,NRBP1,ALG5,APOL2,RAC2,TMOD2,ELOF1,TRIM21,PTPRE,DOCK2,C2orf49,MYO1G,IMP4,WDR12,AP5M1,UTP6,ANAPC5,ATF1,DNAJB6,COTL1,SAMHD1,METTL16,DNAJC8,CDKL3,MED20,NBN,TAPBPL,RBP5,BIN2,SMARCC2,MBNL2,RTN1,NOB1,C18orf8,EIF4A3,SH3BGRL3,GALM,FGD2,NFKBIE,LACTB2,AIP,SCLT1,ERCC3,TMEM55A,VBP1,CBR1,SSU72,ARPC5,RILP,CD320,USP42,MFF,IL16,GIMAP8…
GO:0045335	Phagocytic vesicle	11	137	0.74	0.00073	9606.ENSP00000219150,9606.ENSP00000249071,9606.ENSP00000285419,9606.ENSP00000301336,9606.ENSP00000312734,9606.ENSP00000329219,9606.ENSP00000346206,9606.ENSP00000364034,9606.ENSP00000365817,9606.ENSP00000365891,9606.ENSP00000404833	CORO1A,RAC2,TMEM55A,RILP,RAB8B,FMNL1,TAP1,TAP2,HLA-E,WAS,TAPBP
GO:0030139	Endocytic vesicle	16	301	0.56	0.0011	9606.ENSP00000009530,9606.ENSP00000219150,9606.ENSP00000249071,9606.ENSP00000285419,9606.ENSP00000301336,9606.ENSP00000312734,9606.ENSP00000318687,9606.ENSP00000329219,9606.ENSP00000346206,9606.ENSP00000364034,9606.ENSP00000365817,9606.ENSP00000365891,9606.ENSP00000380921,9606.ENSP00000393566,9606.ENSP00000404833,9606.ENSP00000408146	CD74,CORO1A,RAC2,TMEM55A,RILP,RAB8B,HSPH1,FMNL1,TAP1,TAP2,HLA-E,WAS,SH3KBP1,HLA-DPA1,TAPBP,HLA-DPB1
GO:0031410	Cytoplasmic vesicle	59	2386	0.23	0.003	9606.ENSP00000009530,9606.ENSP00000011653,9606.ENSP00000158762,9606.ENSP00000219150,9606.ENSP00000249071,9606.ENSP00000254436,9606.ENSP00000256935,9606.ENSP00000261558,9606.ENSP00000262428,9606.ENSP00000267012,9606.ENSP00000269221,9606.ENSP00000274963,9606.ENSP00000285419,9606.ENSP00000294742,9606.ENSP00000301336,9606.ENSP00000301458,9606.ENSP00000302037,9606.ENSP00000312671,9606.ENSP00000312734,…	CD74,CD4,ACAP1,CORO1A,RAC2,TRIM21,DOCK2,AP5M1,COTL1,BIN2,C18orf8,FGD2,TMEM55A,ARPC5,RILP,CD320,MFF,EHBP1L1,RAB8B,HSPH1,WDFY4,SEPT1,PLEKHO2,FMNL1,GRAP2,SEPT6,TAP1,ITGAL,DOK3,EZR,GBP5,GBP4,FCN1,ADA,HLA-DMA,TAP2,HLA-E,WAS,JAK2,WIPF1,PRKAR1A,SH3KBP1,KCMF1,PTPN6,JAK3,HLA-DPA1,HLA-DMB,TAPBP,HLA-DPB1,PTPRC,FNBP1,GSDMD,HMHA1,AP3B2,TBC1D10C,CORO7-PAM16,IKBKE,GMFG,BTK
GO:0043232	Intracellular non-membrane-bounded organelle	101	4880	0.15	0.0045	9606.ENSP00000023939,9606.ENSP00000171111,9606.ENSP00000212015,9606.ENSP00000219150,9606.ENSP00000225298,9606.ENSP00000229214,9606.ENSP00000249071,9606.ENSP00000249700,9606.ENSP00000254436,9606.ENSP00000256935,9606.ENSP00000258787,9606.ENSP00000259239,9606.ENSP00000261015,9606.ENSP00000261708,9606.ENSP00000262053,9606.ENSP00000262177,9606.ENSP00000262428,9606.ENSP00000262878,9606.ENSP00000265433,…	RTFDC1,KEAP1,SIRT1,CORO1A,UTP18,KRR1,RAC2,TMOD2,TRIM21,DOCK2,MYO1G,IMP4,WDR12,UTP6,ATF1,DNAJB6,COTL1,SAMHD1,NBN,BIN2,SMARCC2,EIF4A3,FGD2,NFKBIE,SCLT1,ARPC5,PRKCB,ISG20,WDR3,PTPN7,DDX23,EHBP1L1,RPP25,HSPH1,DEF6,HCLS1,EML4,KRI1,DIS3L,SEPT1,PARP10,IMP3,IKZF1,MRPL12,FOXK2,LCK,SEPT6,TAP1,PES1,TDRD7,ERCC6,MICAL1,STAT1,EZR,PYHIN1,PRMT6,NPM3,GTF2B,EXOSC2,TFAP2E,WAS,KRT40,SUGT1,TDP2,JAK2,RCL1,LAD1,STAT4,W…
GO:0071556	Integral component of lumenal side of endoplasmic reticulum membrane	5	26	1.12	0.0045	9606.ENSP00000009530,9606.ENSP00000365817,9606.ENSP00000393566,9606.ENSP00000404833,9606.ENSP00000408146	CD74,HLA-E,HLA-DPA1,TAPBP,HLA-DPB1
GO:1990904	Ribonucleoprotein complex	24	677	0.38	0.0046	9606.ENSP00000225298,9606.ENSP00000229214,9606.ENSP00000254436,9606.ENSP00000259239,9606.ENSP00000261015,9606.ENSP00000261708,9606.ENSP00000268802,9606.ENSP00000269349,9606.ENSP00000286428,9606.ENSP00000308179,9606.ENSP00000310723,9606.ENSP00000317691,9606.ENSP00000320917,9606.ENSP00000326981,9606.ENSP00000333837,9606.ENSP00000346725,9606.ENSP00000360497,9606.ENSP00000377944,9606.ENSP00000385057,…	UTP18,KRR1,TRIM21,IMP4,WDR12,UTP6,NOB1,EIF4A3,VBP1,WDR3,DDX23,RPP25,KRI1,IMP3,MRPL12,PES1,RNF113A,UTP14A,APOBEC3G,BUD31,WDR36,SMG7,TBL3,PTGES3
GO:0015629	Actin cytoskeleton	19	477	0.43	0.006	9606.ENSP00000171111,9606.ENSP00000219150,9606.ENSP00000249700,9606.ENSP00000258787,9606.ENSP00000262428,9606.ENSP00000267012,9606.ENSP00000294742,9606.ENSP00000305355,9606.ENSP00000312671,9606.ENSP00000320176,9606.ENSP00000351664,9606.ENSP00000356042,9606.ENSP00000359128,9606.ENSP00000365891,9606.ENSP00000375829,9606.ENSP00000376330,9606.ENSP00000381581,9606.ENSP00000427114,9606.ENSP00000431284	KEAP1,CORO1A,TMOD2,MYO1G,COTL1,BIN2,ARPC5,PRKCB,EHBP1L1,HCLS1,MICAL1,EZR,NPM3,WAS,LAD1,WIPF1,LCP1,FYB,LPXN
GO:1990111	Spermatoproteasome complex	3	5	1.61	0.0077	9606.ENSP00000351314,9606.ENSP00000363993,9606.ENSP00000364016	PSMB10,PSMB9,PSMB8
GO:0031982	Vesicle	82	3879	0.16	0.0123	9606.ENSP00000009530,9606.ENSP00000011653,9606.ENSP00000158762,9606.ENSP00000216802,9606.ENSP00000219150,9606.ENSP00000220003,9606.ENSP00000249071,9606.ENSP00000254436,9606.ENSP00000256935,9606.ENSP00000258787,9606.ENSP00000261558,9606.ENSP00000262428,9606.ENSP00000266560,9606.ENSP00000267012,9606.ENSP00000269221,9606.ENSP00000270792,9606.ENSP00000272252,9606.ENSP00000274963,9606.ENSP00000285419,…	CD74,CD4,ACAP1,PSME2,CORO1A,CSK,RAC2,TRIM21,DOCK2,MYO1G,AP5M1,COTL1,RBP5,BIN2,C18orf8,SH3BGRL3,GALM,FGD2,TMEM55A,CBR1,ARPC5,RILP,CD320,MFF,PRKCB,DDX23,EHBP1L1,RAB8B,HSPH1,WDFY4,SEPT1,MAT2B,PLEKHO2,PRKCH,FMNL1,LCK,GRAP2,SEPT6,TAP1,MINK1,ITGAL,DOK3,EZR,GBP5,GBP4,FCN1,CD40,ADA,HLA-DMA,PSMB9,PSMB8,TAP2,HLA-E,WAS,SERPINB9,JAK2,LAD1,WIPF1,PRKAR1A,MOB1A,ITGA4,SH3KBP1,LCP1,KCMF1,PTPN6,JAK3,HLA-DPA1,HLA-D…
GO:0001772	Immunological synapse	5	37	0.96	0.0147	9606.ENSP00000219150,9606.ENSP00000264972,9606.ENSP00000337825,9606.ENSP00000354566,9606.ENSP00000356042	CORO1A,ZAP70,LCK,CD3E,EZR
GO:0042824	MHC class I peptide loading complex	3	7	1.47	0.0147	9606.ENSP00000346206,9606.ENSP00000364034,9606.ENSP00000404833	TAP1,TAP2,TAPBP
GO:0043231	Intracellular membrane-bounded organelle	187	10761	0.07	0.0147	9606.ENSP00000009530,9606.ENSP00000011653,9606.ENSP00000023939,9606.ENSP00000171111,9606.ENSP00000175756,9606.ENSP00000212015,9606.ENSP00000216802,9606.ENSP00000225298,9606.ENSP00000229214,9606.ENSP00000229633,9606.ENSP00000233557,9606.ENSP00000249071,9606.ENSP00000252445,9606.ENSP00000254436,9606.ENSP00000254667,9606.ENSP00000258457,9606.ENSP00000259239,9606.ENSP00000261015,9606.ENSP00000261558,…	CD74,CD4,RTFDC1,KEAP1,PTPN18,SIRT1,PSME2,UTP18,KRR1,HINT3,NRBP1,RAC2,ELOF1,TRIM21,PTPRE,C2orf49,IMP4,WDR12,AP5M1,UTP6,ANAPC5,ATF1,DNAJB6,COTL1,SAMHD1,METTL16,DNAJC8,CDKL3,MED20,NBN,TAPBPL,SMARCC2,MBNL2,RTN1,NOB1,C18orf8,EIF4A3,SH3BGRL3,FGD2,NFKBIE,LACTB2,AIP,ERCC3,TMEM55A,VBP1,SSU72,ARPC5,RILP,CD320,USP42,MFF,IL16,GIMAP8,PRKCB,ISG20,WDR3,MLKL,PTPN7,B4GALT2,DDX23,ADPGK,CD84,RAB8B,DDX10,PER1,RPP25,…
GO:0045121	Membrane raft	14	324	0.47	0.0179	9606.ENSP00000011653,9606.ENSP00000046794,9606.ENSP00000220003,9606.ENSP00000312455,9606.ENSP00000337825,9606.ENSP00000356042,9606.ENSP00000365147,9606.ENSP00000371067,9606.ENSP00000376475,9606.ENSP00000386559,9606.ENSP00000405338,9606.ENSP00000411355,9606.ENSP00000483570,9606.ENSP00000484431	CD4,LCP2,CSK,CFLAR,LCK,EZR,EFHD2,JAK2,PRKAR1A,CD8A,INPP5D,PTPRC,BTK,CD48
GO:0031252	Cell leading edge	16	425	0.41	0.0275	9606.ENSP00000219150,9606.ENSP00000225941,9606.ENSP00000233557,9606.ENSP00000234313,9606.ENSP00000249071,9606.ENSP00000258787,9606.ENSP00000274963,9606.ENSP00000294742,9606.ENSP00000320176,9606.ENSP00000350018,9606.ENSP00000356042,9606.ENSP00000376330,9606.ENSP00000381581,9606.ENSP00000381958,9606.ENSP00000394888,9606.ENSP00000439601	CORO1A,ABI3,NRBP1,PLEK,RAC2,MYO1G,FGD2,ARPC5,HCLS1,SH3BP1,EZR,WIPF1,LCP1,KSR1,DOCK8,HMHA1
GO:1904813	ficolin-1-rich granule lumen	8	125	0.64	0.0275	9606.ENSP00000262428,9606.ENSP00000267012,9606.ENSP00000294742,9606.ENSP00000326706,9606.ENSP00000360871,9606.ENSP00000386738,9606.ENSP00000433209,9606.ENSP00000472249	COTL1,BIN2,ARPC5,PLEKHO2,FCN1,KCMF1,GSDMD,GMFG
GO:0098805	Whole membrane	42	1715	0.22	0.0302	9606.ENSP00000009530,9606.ENSP00000011653,9606.ENSP00000046794,9606.ENSP00000158762,9606.ENSP00000219150,9606.ENSP00000220003,9606.ENSP00000249071,9606.ENSP00000261558,9606.ENSP00000269221,9606.ENSP00000274963,9606.ENSP00000285419,9606.ENSP00000301336,9606.ENSP00000301458,9606.ENSP00000302037,9606.ENSP00000312455,9606.ENSP00000312734,9606.ENSP00000337825,9606.ENSP00000344208,9606.ENSP00000345997,…	CD74,CD4,LCP2,ACAP1,CORO1A,CSK,RAC2,AP5M1,C18orf8,FGD2,TMEM55A,RILP,CD320,MFF,CFLAR,RAB8B,LCK,TRIM14,DMPK,TAP1,ITGAL,DOK3,EZR,HLA-DMA,TAP2,EFHD2,HLA-E,JAK2,PRKAR1A,CD8A,HLA-DPA1,HLA-DMB,TAPBP,INPP5D,HLA-DPB1,PTPRC,ACSL1,AP3B2,TBC1D10C,IKBKE,BTK,CD48
GO:0005884	Actin filament	7	101	0.67	0.0342	9606.ENSP00000171111,9606.ENSP00000219150,9606.ENSP00000312671,9606.ENSP00000356042,9606.ENSP00000365891,9606.ENSP00000376330,9606.ENSP00000381581	KEAP1,CORO1A,EHBP1L1,EZR,WAS,WIPF1,LCP1
GO:0019774	Proteasome core complex, beta-subunit complex	3	11	1.27	0.0342	9606.ENSP00000351314,9606.ENSP00000363993,9606.ENSP00000364016	PSMB10,PSMB9,PSMB8
GO:0030027	Lamellipodium	10	202	0.53	0.0365	9606.ENSP00000219150,9606.ENSP00000225941,9606.ENSP00000233557,9606.ENSP00000249071,9606.ENSP00000258787,9606.ENSP00000274963,9606.ENSP00000294742,9606.ENSP00000320176,9606.ENSP00000350018,9606.ENSP00000394888	CORO1A,ABI3,NRBP1,RAC2,MYO1G,FGD2,ARPC5,HCLS1,SH3BP1,DOCK8
GO:0098802	Plasma membrane signaling receptor complex	9	169	0.56	0.0389	9606.ENSP00000011653,9606.ENSP00000264972,9606.ENSP00000349252,9606.ENSP00000354566,9606.ENSP00000361359,9606.ENSP00000373854,9606.ENSP00000380227,9606.ENSP00000386559,9606.ENSP00000391592	CD4,ZAP70,ITGAL,CD3E,CD40,ITGAD,ITGA4,CD8A,PTPN6
GO:0042825	TAP complex	2	2	1.83	0.0401	9606.ENSP00000346206,9606.ENSP00000364034	TAP1,TAP2
GO:0098797	Plasma membrane protein complex	18	547	0.35	0.0494	9606.ENSP00000009530,9606.ENSP00000011653,9606.ENSP00000264972,9606.ENSP00000286186,9606.ENSP00000301050,9606.ENSP00000312455,9606.ENSP00000349252,9606.ENSP00000354566,9606.ENSP00000361359,9606.ENSP00000363976,9606.ENSP00000365817,9606.ENSP00000373854,9606.ENSP00000380227,9606.ENSP00000386559,9606.ENSP00000391592,9606.ENSP00000393566,9606.ENSP00000398890,9606.ENSP00000408146	CD74,CD4,ZAP70,CASP10,CACNB3,CFLAR,ITGAL,CD3E,CD40,HLA-DMA,HLA-E,ITGAD,ITGA4,CD8A,PTPN6,HLA-DPA1,HLA-DMB,HLA-DPB1

## Sheet: Reference pubs PubMed
#term ID	term description	observed gene count	background gene count	strength	false discovery rate	matching proteins in your network (IDs)	matching proteins in your network (labels)
PMID:21777462	(2011) Kinome expression profiling and prognosis of basal breast cancers.	18	79	1.19	9.12e-09	9606.ENSP00000011653,9606.ENSP00000046794,9606.ENSP00000264972,9606.ENSP00000302935,9606.ENSP00000305355,9606.ENSP00000306565,9606.ENSP00000312455,9606.ENSP00000337825,9606.ENSP00000349252,9606.ENSP00000354394,9606.ENSP00000354566,9606.ENSP00000361359,9606.ENSP00000376134,9606.ENSP00000380227,9606.ENSP00000386559,9606.ENSP00000391676,9606.ENSP00000433138,9606.ENSP00000483570	CD4,LCP2,ZAP70,IL16,PRKCB,ISG20,CFLAR,LCK,ITGAL,STAT1,CD3E,CD40,STAT4,ITGA4,CD8A,JAK3,CASP1,BTK
PMID:32922758	(2020) Promising targets and drugs in rheumatoid arthritis: a module-based and cumulatively scoring approach.	11	19	1.6	3.46e-07	9606.ENSP00000011653,9606.ENSP00000249071,9606.ENSP00000337825,9606.ENSP00000363976,9606.ENSP00000393566,9606.ENSP00000398890,9606.ENSP00000405338,9606.ENSP00000408146,9606.ENSP00000411355,9606.ENSP00000472929,9606.ENSP00000483570	CD4,RAC2,LCK,HLA-DMA,HLA-DPA1,HLA-DMB,INPP5D,HLA-DPB1,PTPRC,VAV1,BTK
PMID:25542002	(2014) ARAP3 functions in hematopoietic stem cells.	12	30	1.44	5.63e-07	9606.ENSP00000011653,9606.ENSP00000212015,9606.ENSP00000234313,9606.ENSP00000302895,9606.ENSP00000337825,9606.ENSP00000342681,9606.ENSP00000354566,9606.ENSP00000380921,9606.ENSP00000386559,9606.ENSP00000411355,9606.ENSP00000472929,9606.ENSP00000484431	CD4,SIRT1,PLEK,ARAP2,LCK,CD5,CD3E,SH3KBP1,CD8A,PTPRC,VAV1,CD48
PMID:20438120	(2010) Quantitative phosphoproteomic analysis of T cell receptor signaling in diabetes prone and resistant mice.	12	32	1.41	7.85e-07	9606.ENSP00000011653,9606.ENSP00000046794,9606.ENSP00000249071,9606.ENSP00000256935,9606.ENSP00000264972,9606.ENSP00000337825,9606.ENSP00000342681,9606.ENSP00000365891,9606.ENSP00000386559,9606.ENSP00000391592,9606.ENSP00000411355,9606.ENSP00000427114	CD4,LCP2,RAC2,DOCK2,ZAP70,LCK,CD5,WAS,CD8A,PTPN6,PTPRC,FYB
PMID:19132916	(2009) T cell activation.	16	84	1.11	7.85e-07	9606.ENSP00000011653,9606.ENSP00000046794,9606.ENSP00000220003,9606.ENSP00000234313,9606.ENSP00000264972,9606.ENSP00000337825,9606.ENSP00000339186,9606.ENSP00000342681,9606.ENSP00000356042,9606.ENSP00000365891,9606.ENSP00000386559,9606.ENSP00000405338,9606.ENSP00000411355,9606.ENSP00000462099,9606.ENSP00000472929,9606.ENSP00000483570	CD4,LCP2,CSK,PLEK,ZAP70,LCK,GRAP2,CD5,EZR,WAS,CD8A,INPP5D,PTPRC,RASSF5,VAV1,BTK
PMID:27658761	(2017) A prospective study on the natural history of patients with profound combined immunodeficiency: An interim analysis.	11	25	1.48	9.41e-07	9606.ENSP00000011653,9606.ENSP00000219150,9606.ENSP00000256935,9606.ENSP00000264972,9606.ENSP00000265433,9606.ENSP00000286186,9606.ENSP00000337825,9606.ENSP00000361965,9606.ENSP00000386559,9606.ENSP00000391676,9606.ENSP00000394888	CD4,CORO1A,DOCK2,ZAP70,NBN,CASP10,LCK,ADA,CD8A,JAK3,DOCK8
PMID:27647348	(2016) The scaffolding function of the RLTPR protein explains its essential role for CD28 co-stimulation in mouse and human T cells.	14	58	1.22	9.41e-07	9606.ENSP00000011653,9606.ENSP00000046794,9606.ENSP00000234313,9606.ENSP00000337825,9606.ENSP00000339186,9606.ENSP00000342681,9606.ENSP00000361359,9606.ENSP00000367208,9606.ENSP00000386559,9606.ENSP00000391592,9606.ENSP00000394888,9606.ENSP00000411355,9606.ENSP00000427114,9606.ENSP00000472929	CD4,LCP2,PLEK,LCK,GRAP2,CD5,CD40,SUGT1,CD8A,PTPN6,DOCK8,PTPRC,FYB,VAV1
PMID:22701458	(2012) Lck, Membrane Microdomains, and TCR Triggering Machinery: Defining the New Rules of Engagement.	12	34	1.38	9.41e-07	9606.ENSP00000011653,9606.ENSP00000046794,9606.ENSP00000220003,9606.ENSP00000264972,9606.ENSP00000337825,9606.ENSP00000339186,9606.ENSP00000342681,9606.ENSP00000386559,9606.ENSP00000405338,9606.ENSP00000411355,9606.ENSP00000427114,9606.ENSP00000472929	CD4,LCP2,CSK,ZAP70,LCK,GRAP2,CD5,CD8A,INPP5D,PTPRC,FYB,VAV1
PMID:21189249	(2011) T cell receptor (TCR)-induced tyrosine phosphorylation dynamics identifies THEMIS as a new TCR signalosome component.	14	59	1.21	9.41e-07	9606.ENSP00000011653,9606.ENSP00000046794,9606.ENSP00000234313,9606.ENSP00000249071,9606.ENSP00000256935,9606.ENSP00000264972,9606.ENSP00000284154,9606.ENSP00000337825,9606.ENSP00000339186,9606.ENSP00000342681,9606.ENSP00000386559,9606.ENSP00000391592,9606.ENSP00000427114,9606.ENSP00000472929	CD4,LCP2,PLEK,RAC2,DOCK2,ZAP70,GRAP,LCK,GRAP2,CD5,CD8A,PTPN6,FYB,VAV1
PMID:19909357	(2009) Regulation of lymphocyte development and activation by the LAT family of adapter proteins.	13	48	1.27	1.1e-06	9606.ENSP00000011653,9606.ENSP00000046794,9606.ENSP00000220003,9606.ENSP00000234313,9606.ENSP00000264972,9606.ENSP00000276420,9606.ENSP00000284154,9606.ENSP00000337825,9606.ENSP00000339186,9606.ENSP00000342681,9606.ENSP00000386559,9606.ENSP00000411355,9606.ENSP00000472929	CD4,LCP2,CSK,PLEK,ZAP70,DOK2,GRAP,LCK,GRAP2,CD5,CD8A,PTPRC,VAV1
PMID:18759921	(2008) Negative signaling by inhibitory receptors: the NK cell paradigm.	14	62	1.19	1.21e-06	9606.ENSP00000011653,9606.ENSP00000046794,9606.ENSP00000220003,9606.ENSP00000264972,9606.ENSP00000337825,9606.ENSP00000342681,9606.ENSP00000365817,9606.ENSP00000365891,9606.ENSP00000371067,9606.ENSP00000376330,9606.ENSP00000386559,9606.ENSP00000391592,9606.ENSP00000472929,9606.ENSP00000483570	CD4,LCP2,CSK,ZAP70,LCK,CD5,HLA-E,WAS,JAK2,WIPF1,CD8A,PTPN6,VAV1,BTK
PMID:22981631	(2012) Signal transduction via the T cell antigen receptor in naive and effectormemory T cells.	12	38	1.33	1.39e-06	9606.ENSP00000011653,9606.ENSP00000046794,9606.ENSP00000220003,9606.ENSP00000234313,9606.ENSP00000264972,9606.ENSP00000337825,9606.ENSP00000339186,9606.ENSP00000365891,9606.ENSP00000386559,9606.ENSP00000411355,9606.ENSP00000427114,9606.ENSP00000472929	CD4,LCP2,CSK,PLEK,ZAP70,LCK,GRAP2,WAS,CD8A,PTPRC,FYB,VAV1
PMID:19290923	(2009) Tec kinases regulate T-lymphocyte development and function: new insights into the roles of Itk and RlkTxk.	14	64	1.17	1.48e-06	9606.ENSP00000011653,9606.ENSP00000046794,9606.ENSP00000234313,9606.ENSP00000264972,9606.ENSP00000337825,9606.ENSP00000339186,9606.ENSP00000342681,9606.ENSP00000356042,9606.ENSP00000360181,9606.ENSP00000365891,9606.ENSP00000386559,9606.ENSP00000427114,9606.ENSP00000472929,9606.ENSP00000483570	CD4,LCP2,PLEK,ZAP70,LCK,GRAP2,CD5,EZR,SH2D1A,WAS,CD8A,FYB,VAV1,BTK
PMID:20176265	(2010) Overview of the immune response.	17	113	1.01	1.49e-06	9606.ENSP00000011653,9606.ENSP00000046794,9606.ENSP00000264972,9606.ENSP00000337825,9606.ENSP00000349252,9606.ENSP00000354394,9606.ENSP00000361359,9606.ENSP00000363976,9606.ENSP00000363993,9606.ENSP00000364016,9606.ENSP00000376134,9606.ENSP00000380227,9606.ENSP00000386559,9606.ENSP00000391676,9606.ENSP00000404833,9606.ENSP00000411355,9606.ENSP00000433138	CD4,LCP2,ZAP70,LCK,ITGAL,STAT1,CD40,HLA-DMA,PSMB9,PSMB8,STAT4,ITGA4,CD8A,JAK3,TAPBP,PTPRC,CASP1
PMID:30218476	(2019) Robust interferon signature and suppressed tissue repair gene expression in synovial tissue from patients with postinfectious, Borrelia burgdorferi-induced Lyme arthritis.	18	133	0.97	1.63e-06	9606.ENSP00000009530,9606.ENSP00000011653,9606.ENSP00000046794,9606.ENSP00000249071,9606.ENSP00000254436,9606.ENSP00000264972,9606.ENSP00000305355,9606.ENSP00000306565,9606.ENSP00000337825,9606.ENSP00000339186,9606.ENSP00000349252,9606.ENSP00000354394,9606.ENSP00000354566,9606.ENSP00000360181,9606.ENSP00000386559,9606.ENSP00000393566,9606.ENSP00000408146,9606.ENSP00000484431	CD74,CD4,LCP2,RAC2,TRIM21,ZAP70,PRKCB,ISG20,LCK,GRAP2,ITGAL,STAT1,CD3E,SH2D1A,CD8A,HLA-DPA1,HLA-DPB1,CD48
PMID:31134089	(2019) The Antigen Processing and Presentation Machinery in Lymphatic Endothelial Cells.	11	29	1.41	1.63e-06	9606.ENSP00000011653,9606.ENSP00000216802,9606.ENSP00000346890,9606.ENSP00000351314,9606.ENSP00000361359,9606.ENSP00000363976,9606.ENSP00000363993,9606.ENSP00000364016,9606.ENSP00000386559,9606.ENSP00000398890,9606.ENSP00000404833	CD4,PSME2,NRD1,PSMB10,CD40,HLA-DMA,PSMB9,PSMB8,CD8A,HLA-DMB,TAPBP
PMID:23680625	(2014) T cell antigen receptor activation and actin cytoskeleton remodeling.	13	53	1.22	1.89e-06	9606.ENSP00000011653,9606.ENSP00000046794,9606.ENSP00000219150,9606.ENSP00000249071,9606.ENSP00000256935,9606.ENSP00000264972,9606.ENSP00000319831,9606.ENSP00000329219,9606.ENSP00000337825,9606.ENSP00000365891,9606.ENSP00000386559,9606.ENSP00000394888,9606.ENSP00000472929	CD4,LCP2,CORO1A,RAC2,DOCK2,ZAP70,DEF6,FMNL1,LCK,WAS,CD8A,DOCK8,VAV1
PMID:25355055	(2015) Molecular mechanisms and functional implications of polarized actin remodeling at the T cell immunological synapse.	15	83	1.09	1.96e-06	9606.ENSP00000011653,9606.ENSP00000046794,9606.ENSP00000219150,9606.ENSP00000234313,9606.ENSP00000249071,9606.ENSP00000264972,9606.ENSP00000276202,9606.ENSP00000329219,9606.ENSP00000337825,9606.ENSP00000356042,9606.ENSP00000365891,9606.ENSP00000381581,9606.ENSP00000386559,9606.ENSP00000394888,9606.ENSP00000472929	CD4,LCP2,CORO1A,PLEK,RAC2,ZAP70,DOCK11,FMNL1,LCK,EZR,WAS,LCP1,CD8A,DOCK8,VAV1
PMID:14680505	(2003) Ageing, autoimmunity and arthritis: Perturbations of TCR signal transduction pathways with ageing - a biochemical paradigm for the ageing immune system.	12	41	1.3	1.96e-06	9606.ENSP00000011653,9606.ENSP00000046794,9606.ENSP00000220003,9606.ENSP00000234313,9606.ENSP00000264972,9606.ENSP00000337825,9606.ENSP00000339186,9606.ENSP00000342681,9606.ENSP00000386559,9606.ENSP00000411355,9606.ENSP00000427114,9606.ENSP00000472929	CD4,LCP2,CSK,PLEK,ZAP70,LCK,GRAP2,CD5,CD8A,PTPRC,FYB,VAV1
PMID:23071622	(2012) Quantitative phosphoproteomics reveals SLP-76 dependent regulation of PAG and Src family kinases in T cells.	12	42	1.29	2.24e-06	9606.ENSP00000011653,9606.ENSP00000046794,9606.ENSP00000220003,9606.ENSP00000264972,9606.ENSP00000276420,9606.ENSP00000337825,9606.ENSP00000339186,9606.ENSP00000342681,9606.ENSP00000386559,9606.ENSP00000411355,9606.ENSP00000427114,9606.ENSP00000472929	CD4,LCP2,CSK,ZAP70,DOK2,LCK,GRAP2,CD5,CD8A,PTPRC,FYB,VAV1
PMID:17043143	(2006) T cell receptor for antigen induces linker for activation of T cell-dependent activation of a negative signaling complex involving Dok-2, SHIP-1, and Grb-2.	11	31	1.38	2.24e-06	9606.ENSP00000011653,9606.ENSP00000046794,9606.ENSP00000220003,9606.ENSP00000234313,9606.ENSP00000264972,9606.ENSP00000284154,9606.ENSP00000337825,9606.ENSP00000342681,9606.ENSP00000349727,9606.ENSP00000386559,9606.ENSP00000472929	CD4,LCP2,CSK,PLEK,ZAP70,GRAP,LCK,CD5,DOK3,CD8A,VAV1
PMID:22916042	(2012) Actin engine in immunological synapse.	13	56	1.2	2.58e-06	9606.ENSP00000011653,9606.ENSP00000046794,9606.ENSP00000264972,9606.ENSP00000284154,9606.ENSP00000329219,9606.ENSP00000337825,9606.ENSP00000339186,9606.ENSP00000365891,9606.ENSP00000381581,9606.ENSP00000386559,9606.ENSP00000411355,9606.ENSP00000427114,9606.ENSP00000472929	CD4,LCP2,ZAP70,GRAP,FMNL1,LCK,GRAP2,WAS,LCP1,CD8A,PTPRC,FYB,VAV1
PMID:19290938	(2009) SHP-1 and SHP-2 in T cells: two phosphatases functioning at many levels.	12	43	1.28	2.58e-06	9606.ENSP00000011653,9606.ENSP00000046794,9606.ENSP00000220003,9606.ENSP00000264972,9606.ENSP00000337825,9606.ENSP00000339186,9606.ENSP00000342681,9606.ENSP00000386559,9606.ENSP00000391592,9606.ENSP00000411355,9606.ENSP00000427114,9606.ENSP00000472929	CD4,LCP2,CSK,ZAP70,LCK,GRAP2,CD5,CD8A,PTPN6,PTPRC,FYB,VAV1
PMID:19416472	(2009) Dynamics of membrane trafficking downstream of B and T cell receptor engagement: impact on immune synapses.	11	32	1.37	2.58e-06	9606.ENSP00000011653,9606.ENSP00000046794,9606.ENSP00000249071,9606.ENSP00000264972,9606.ENSP00000329219,9606.ENSP00000337825,9606.ENSP00000356042,9606.ENSP00000365891,9606.ENSP00000386559,9606.ENSP00000472929,9606.ENSP00000483570	CD4,LCP2,RAC2,ZAP70,FMNL1,LCK,EZR,WAS,CD8A,VAV1,BTK
PMID:24584089	(2014) Quantitative proteomics analysis of signalosome dynamics in primary T cells identifies the surface receptor CD6 as a Lat adaptor-independent TCR signaling hub.	10	24	1.45	4.47e-06	9606.ENSP00000011653,9606.ENSP00000046794,9606.ENSP00000234313,9606.ENSP00000256935,9606.ENSP00000264972,9606.ENSP00000337825,9606.ENSP00000339186,9606.ENSP00000349252,9606.ENSP00000386559,9606.ENSP00000472929	CD4,LCP2,PLEK,DOCK2,ZAP70,LCK,GRAP2,ITGAL,CD8A,VAV1
PMID:22105350	(2011) Release of serinethreonine-phosphorylated adaptors from signaling microclusters down-regulates T cell activation.	10	24	1.45	4.47e-06	9606.ENSP00000011653,9606.ENSP00000046794,9606.ENSP00000264972,9606.ENSP00000337825,9606.ENSP00000339186,9606.ENSP00000365891,9606.ENSP00000386559,9606.ENSP00000411355,9606.ENSP00000427114,9606.ENSP00000472929	CD4,LCP2,ZAP70,LCK,GRAP2,WAS,CD8A,PTPRC,FYB,VAV1
PMID:31293596	(2019) The Role of Adaptor Proteins in the Biology of Natural Killer T (NKT) Cells.	11	35	1.33	4.59e-06	9606.ENSP00000046794,9606.ENSP00000264972,9606.ENSP00000284154,9606.ENSP00000312367,9606.ENSP00000337825,9606.ENSP00000339186,9606.ENSP00000360181,9606.ENSP00000405338,9606.ENSP00000427114,9606.ENSP00000472929,9606.ENSP00000484431	LCP2,ZAP70,GRAP,CD84,LCK,GRAP2,SH2D1A,INPP5D,FYB,VAV1,CD48
PMID:29662641	(2018) Signaling lymphocytic activation molecules Slam and cancers: friends or foes?	14	75	1.1	4.59e-06	9606.ENSP00000009530,9606.ENSP00000264972,9606.ENSP00000312367,9606.ENSP00000337825,9606.ENSP00000342681,9606.ENSP00000349252,9606.ENSP00000360181,9606.ENSP00000361359,9606.ENSP00000380227,9606.ENSP00000386559,9606.ENSP00000405338,9606.ENSP00000411355,9606.ENSP00000483570,9606.ENSP00000484431	CD74,ZAP70,CD84,LCK,CD5,ITGAL,SH2D1A,CD40,ITGA4,CD8A,INPP5D,PTPRC,BTK,CD48
PMID:26408334	(2016) A three-signal model of T-cell lymphoma pathogenesis.	14	75	1.1	4.59e-06	9606.ENSP00000011653,9606.ENSP00000046794,9606.ENSP00000220003,9606.ENSP00000234313,9606.ENSP00000264972,9606.ENSP00000337825,9606.ENSP00000339186,9606.ENSP00000371067,9606.ENSP00000386559,9606.ENSP00000391592,9606.ENSP00000391676,9606.ENSP00000411355,9606.ENSP00000472929,9606.ENSP00000483570	CD4,LCP2,CSK,PLEK,ZAP70,LCK,GRAP2,JAK2,CD8A,PTPN6,JAK3,PTPRC,VAV1,BTK
PMID:26635800	(2015) T Lymphocyte Migration: An Action Movie Starring the Actin and Associated Actors.	13	60	1.17	4.59e-06	9606.ENSP00000011653,9606.ENSP00000219150,9606.ENSP00000249071,9606.ENSP00000256935,9606.ENSP00000258787,9606.ENSP00000329219,9606.ENSP00000356042,9606.ENSP00000365891,9606.ENSP00000381581,9606.ENSP00000386559,9606.ENSP00000394888,9606.ENSP00000462099,9606.ENSP00000472929	CD4,CORO1A,RAC2,DOCK2,MYO1G,FMNL1,EZR,WAS,LCP1,CD8A,DOCK8,RASSF5,VAV1
PMID:26883106	(2016) Cross-platform comparison of independent datasets identifies an immune signature associated with improved survival in metastatic melanoma.	14	76	1.1	4.7e-06	9606.ENSP00000009530,9606.ENSP00000011653,9606.ENSP00000305355,9606.ENSP00000329127,9606.ENSP00000337825,9606.ENSP00000354566,9606.ENSP00000361359,9606.ENSP00000363976,9606.ENSP00000386559,9606.ENSP00000393566,9606.ENSP00000408146,9606.ENSP00000472249,9606.ENSP00000472929,9606.ENSP00000483570	CD74,CD4,PRKCB,PRKCH,LCK,CD3E,CD40,HLA-DMA,CD8A,HLA-DPA1,HLA-DPB1,GMFG,VAV1,BTK
PMID:31001252	(2019) Dual Role of CD4 in Peripheral T Lymphocytes.	10	25	1.44	4.83e-06	9606.ENSP00000011653,9606.ENSP00000046794,9606.ENSP00000264972,9606.ENSP00000302935,9606.ENSP00000337825,9606.ENSP00000342681,9606.ENSP00000356042,9606.ENSP00000386559,9606.ENSP00000411355,9606.ENSP00000472929	CD4,LCP2,ZAP70,IL16,LCK,CD5,EZR,CD8A,PTPRC,VAV1
PMID:21669874	(2011) SKAP1 protein PH domain determines RapL membrane localization and Rap1 protein complex formation for T cell receptor (TCR) activation of LFA-1.	10	25	1.44	4.83e-06	9606.ENSP00000011653,9606.ENSP00000046794,9606.ENSP00000234313,9606.ENSP00000264972,9606.ENSP00000337825,9606.ENSP00000349252,9606.ENSP00000386559,9606.ENSP00000427114,9606.ENSP00000462099,9606.ENSP00000472929	CD4,LCP2,PLEK,ZAP70,LCK,ITGAL,CD8A,FYB,RASSF5,VAV1
PMID:19074136	(2009) Cbl enforces an SLP76-dependent signaling pathway for T cell differentiation.	10	25	1.44	4.83e-06	9606.ENSP00000011653,9606.ENSP00000046794,9606.ENSP00000264972,9606.ENSP00000337825,9606.ENSP00000339186,9606.ENSP00000342681,9606.ENSP00000386559,9606.ENSP00000411355,9606.ENSP00000427114,9606.ENSP00000472929	CD4,LCP2,ZAP70,LCK,GRAP2,CD5,CD8A,PTPRC,FYB,VAV1
PMID:30429852	(2018) Protein Tyrosine Phosphatases: Regulators of CD4 T Cells in Inflammatory Bowel Disease.	11	37	1.31	6.49e-06	9606.ENSP00000011653,9606.ENSP00000220003,9606.ENSP00000264972,9606.ENSP00000291386,9606.ENSP00000337825,9606.ENSP00000354394,9606.ENSP00000371067,9606.ENSP00000386559,9606.ENSP00000391592,9606.ENSP00000411355,9606.ENSP00000472929	CD4,CSK,ZAP70,SSU72,LCK,STAT1,JAK2,CD8A,PTPN6,PTPRC,VAV1
PMID:29337666	(2018) Tuning of in vivo cognate B-T cell interactions by Intersectin 2 is required for effective anti-viral B cell immunity.	13	64	1.14	6.96e-06	9606.ENSP00000011653,9606.ENSP00000234313,9606.ENSP00000249071,9606.ENSP00000312367,9606.ENSP00000342681,9606.ENSP00000360181,9606.ENSP00000361359,9606.ENSP00000365891,9606.ENSP00000376330,9606.ENSP00000386559,9606.ENSP00000394888,9606.ENSP00000411355,9606.ENSP00000472929	CD4,PLEK,RAC2,CD84,CD5,SH2D1A,CD40,WAS,WIPF1,CD8A,DOCK8,PTPRC,VAV1
PMID:26215705	(2014) Early and dynamic changes in gene expression in septic shock patients: a genome-wide approach.	17	135	0.93	7.15e-06	9606.ENSP00000009530,9606.ENSP00000011653,9606.ENSP00000329127,9606.ENSP00000337825,9606.ENSP00000354394,9606.ENSP00000354566,9606.ENSP00000363976,9606.ENSP00000363993,9606.ENSP00000371067,9606.ENSP00000376134,9606.ENSP00000380227,9606.ENSP00000386559,9606.ENSP00000391676,9606.ENSP00000393566,9606.ENSP00000398890,9606.ENSP00000408146,9606.ENSP00000433138	CD74,CD4,PRKCH,LCK,STAT1,CD3E,HLA-DMA,PSMB9,JAK2,STAT4,ITGA4,CD8A,JAK3,HLA-DPA1,HLA-DMB,HLA-DPB1,CASP1
PMID:12093790	(2002) Dok-related protein negatively regulates T cell development via its RasGTPase-activating protein and Nck docking sites.	10	27	1.4	7.52e-06	9606.ENSP00000011653,9606.ENSP00000046794,9606.ENSP00000234313,9606.ENSP00000264972,9606.ENSP00000276420,9606.ENSP00000337825,9606.ENSP00000339186,9606.ENSP00000349727,9606.ENSP00000386559,9606.ENSP00000411355	CD4,LCP2,PLEK,ZAP70,DOK2,LCK,GRAP2,DOK3,CD8A,PTPRC
PMID:21747996	(2011) Itk: the rheostat of the T cell response.	13	65	1.13	7.61e-06	9606.ENSP00000011653,9606.ENSP00000046794,9606.ENSP00000234313,9606.ENSP00000264972,9606.ENSP00000337825,9606.ENSP00000339186,9606.ENSP00000365891,9606.ENSP00000376134,9606.ENSP00000386559,9606.ENSP00000411355,9606.ENSP00000427114,9606.ENSP00000472929,9606.ENSP00000483570	CD4,LCP2,PLEK,ZAP70,LCK,GRAP2,WAS,STAT4,CD8A,PTPRC,FYB,VAV1,BTK
PMID:21087476	(2010) Genome-wide promoter analysis of histone modifications in human monocyte-derived antigen presenting cells.	13	65	1.13	7.61e-06	9606.ENSP00000011653,9606.ENSP00000216802,9606.ENSP00000315477,9606.ENSP00000349252,9606.ENSP00000351314,9606.ENSP00000361359,9606.ENSP00000363976,9606.ENSP00000363993,9606.ENSP00000364016,9606.ENSP00000386559,9606.ENSP00000393566,9606.ENSP00000398890,9606.ENSP00000408146	CD4,PSME2,CD209,ITGAL,PSMB10,CD40,HLA-DMA,PSMB9,PSMB8,CD8A,HLA-DPA1,HLA-DMB,HLA-DPB1
PMID:14624253	(2003) T cell receptor-independent basal signaling via Erk and Abl kinases suppresses RAG gene expression.	12	51	1.21	7.61e-06	9606.ENSP00000011653,9606.ENSP00000046794,9606.ENSP00000264972,9606.ENSP00000267012,9606.ENSP00000284154,9606.ENSP00000337825,9606.ENSP00000339186,9606.ENSP00000342681,9606.ENSP00000386559,9606.ENSP00000411355,9606.ENSP00000427114,9606.ENSP00000472929	CD4,LCP2,ZAP70,BIN2,GRAP,LCK,GRAP2,CD5,CD8A,PTPRC,FYB,VAV1
PMID:19968559	(2010) Functional anatomy of T cell activation and synapse formation.	13	67	1.12	9.85e-06	9606.ENSP00000011653,9606.ENSP00000046794,9606.ENSP00000264972,9606.ENSP00000329219,9606.ENSP00000337825,9606.ENSP00000349252,9606.ENSP00000361359,9606.ENSP00000365891,9606.ENSP00000386559,9606.ENSP00000411355,9606.ENSP00000427114,9606.ENSP00000472929,9606.ENSP00000484431	CD4,LCP2,ZAP70,FMNL1,LCK,ITGAL,CD40,WAS,CD8A,PTPRC,FYB,VAV1,CD48
PMID:24100586	(2013) Novel tools to dissect the dynamic regulation of TCR signaling by the kinase Csk and the phosphatase CD45.	9	19	1.51	1.04e-05	9606.ENSP00000011653,9606.ENSP00000046794,9606.ENSP00000220003,9606.ENSP00000264972,9606.ENSP00000337825,9606.ENSP00000342681,9606.ENSP00000386559,9606.ENSP00000411355,9606.ENSP00000472929	CD4,LCP2,CSK,ZAP70,LCK,CD5,CD8A,PTPRC,VAV1
PMID:23150273	(2013) The adaptor protein LAT serves as an integration node for signaling pathways that drive T cell activation.	10	29	1.37	1.14e-05	9606.ENSP00000011653,9606.ENSP00000046794,9606.ENSP00000234313,9606.ENSP00000264972,9606.ENSP00000337825,9606.ENSP00000339186,9606.ENSP00000342681,9606.ENSP00000365891,9606.ENSP00000386559,9606.ENSP00000472929	CD4,LCP2,PLEK,ZAP70,LCK,GRAP2,CD5,WAS,CD8A,VAV1
PMID:20707909	(2010) Deep sequencing-based transcriptome profiling analysis of bacteria-challenged Lateolabrax japonicus reveals insight into the immune-relevant genes in marine fish.	15	102	1	1.14e-05	9606.ENSP00000011653,9606.ENSP00000046794,9606.ENSP00000264972,9606.ENSP00000315477,9606.ENSP00000337825,9606.ENSP00000354394,9606.ENSP00000361359,9606.ENSP00000367890,9606.ENSP00000370074,9606.ENSP00000386559,9606.ENSP00000411355,9606.ENSP00000427114,9606.ENSP00000433138,9606.ENSP00000472929,9606.ENSP00000483570	CD4,LCP2,ZAP70,CD209,LCK,STAT1,CD40,NADK,SERPINB9,CD8A,PTPRC,FYB,CASP1,VAV1,BTK
PMID:10790433	(2000) Phosphoprotein associated with glycosphingolipid-enriched microdomains (PAG), a novel ubiquitously expressed transmembrane adaptor protein, binds the protein tyrosine kinase csk and is involved in regulation of T cell activation.	10	29	1.37	1.14e-05	9606.ENSP00000011653,9606.ENSP00000046794,9606.ENSP00000220003,9606.ENSP00000264972,9606.ENSP00000337825,9606.ENSP00000339186,9606.ENSP00000386559,9606.ENSP00000411355,9606.ENSP00000427114,9606.ENSP00000472929	CD4,LCP2,CSK,ZAP70,LCK,GRAP2,CD8A,PTPRC,FYB,VAV1
PMID:30894852	(2019) Congenital Defects in Actin Dynamics of Germinal Center B Cells.	11	41	1.26	1.23e-05	9606.ENSP00000234313,9606.ENSP00000249071,9606.ENSP00000256935,9606.ENSP00000276202,9606.ENSP00000305355,9606.ENSP00000361359,9606.ENSP00000365891,9606.ENSP00000394888,9606.ENSP00000411355,9606.ENSP00000413625,9606.ENSP00000472929	PLEK,RAC2,DOCK2,DOCK11,PRKCB,CD40,WAS,DOCK8,PTPRC,FNBP1,VAV1
PMID:21490975	(2011) Cbl enforces Vav1 dependence and a restricted pathway of T cell development.	9	20	1.49	1.34e-05	9606.ENSP00000011653,9606.ENSP00000046794,9606.ENSP00000264972,9606.ENSP00000337825,9606.ENSP00000339186,9606.ENSP00000342681,9606.ENSP00000386559,9606.ENSP00000411355,9606.ENSP00000472929	CD4,LCP2,ZAP70,LCK,GRAP2,CD5,CD8A,PTPRC,VAV1
PMID:24117816	(2013) The role of the cytoskeleton at the immunological synapse.	10	30	1.36	1.37e-05	9606.ENSP00000011653,9606.ENSP00000046794,9606.ENSP00000264972,9606.ENSP00000329219,9606.ENSP00000337825,9606.ENSP00000356042,9606.ENSP00000365891,9606.ENSP00000386559,9606.ENSP00000411355,9606.ENSP00000472929	CD4,LCP2,ZAP70,FMNL1,LCK,EZR,WAS,CD8A,PTPRC,VAV1
PMID:15024049	(2004) A B cell receptor with two Igalpha cytoplasmic domains supports development of mature but anergic B cells.	10	30	1.36	1.37e-05	9606.ENSP00000256935,9606.ENSP00000264972,9606.ENSP00000337261,9606.ENSP00000342681,9606.ENSP00000344544,9606.ENSP00000361359,9606.ENSP00000386559,9606.ENSP00000411355,9606.ENSP00000472929,9606.ENSP00000483570	DOCK2,ZAP70,ARHGEF1,CD5,IKZF3,CD40,CD8A,PTPRC,VAV1,BTK
PMID:23776382	(2012) The genetic basis of severe combined immunodeficiency and its variants.	11	42	1.25	1.41e-05	9606.ENSP00000011653,9606.ENSP00000219150,9606.ENSP00000264972,9606.ENSP00000337825,9606.ENSP00000361359,9606.ENSP00000361965,9606.ENSP00000386559,9606.ENSP00000391676,9606.ENSP00000394888,9606.ENSP00000404833,9606.ENSP00000411355	CD4,CORO1A,ZAP70,LCK,CD40,ADA,CD8A,JAK3,DOCK8,TAPBP,PTPRC
PMID:31776916	(2020) T Cell Reprogramming Against Cancer.	14	89	1.03	1.68e-05	9606.ENSP00000011653,9606.ENSP00000046794,9606.ENSP00000220003,9606.ENSP00000264972,9606.ENSP00000330237,9606.ENSP00000337825,9606.ENSP00000339186,9606.ENSP00000342681,9606.ENSP00000361359,9606.ENSP00000370074,9606.ENSP00000386559,9606.ENSP00000411355,9606.ENSP00000427114,9606.ENSP00000472929	CD4,LCP2,CSK,ZAP70,CASP9,LCK,GRAP2,CD5,CD40,SERPINB9,CD8A,PTPRC,FYB,VAV1
PMID:31024866	(2019) Two Unique Cases of X-linked SCID: A Diagnostic Challenge in the Era of Newborn Screening.	11	43	1.24	1.68e-05	9606.ENSP00000011653,9606.ENSP00000219150,9606.ENSP00000249071,9606.ENSP00000264972,9606.ENSP00000354394,9606.ENSP00000354566,9606.ENSP00000361965,9606.ENSP00000386559,9606.ENSP00000391676,9606.ENSP00000394888,9606.ENSP00000411355	CD4,CORO1A,RAC2,ZAP70,STAT1,CD3E,ADA,CD8A,JAK3,DOCK8,PTPRC
PMID:30587197	(2018) Integrated analysis of dysregulated long non-coding RNAsmicroRNAsmRNAs in metastasis of lung adenocarcinoma.	11	43	1.24	1.68e-05	9606.ENSP00000011653,9606.ENSP00000046794,9606.ENSP00000302935,9606.ENSP00000305355,9606.ENSP00000309116,9606.ENSP00000331614,9606.ENSP00000333779,9606.ENSP00000349359,9606.ENSP00000355991,9606.ENSP00000411355,9606.ENSP00000483570	CD4,LCP2,IL16,PRKCB,PTPN7,IKZF1,EVI2B,SASH3,TRAF3IP3,PTPRC,BTK
PMID:26858721	(2016) Comparative Anatomy of Phagocytic and Immunological Synapses.	14	89	1.03	1.68e-05	9606.ENSP00000011653,9606.ENSP00000046794,9606.ENSP00000256935,9606.ENSP00000264972,9606.ENSP00000329219,9606.ENSP00000337825,9606.ENSP00000356042,9606.ENSP00000365891,9606.ENSP00000386559,9606.ENSP00000386911,9606.ENSP00000394888,9606.ENSP00000411355,9606.ENSP00000462099,9606.ENSP00000472929	CD4,LCP2,DOCK2,ZAP70,FMNL1,LCK,EZR,WAS,CD8A,ARHGAP25,DOCK8,PTPRC,RASSF5,VAV1
PMID:25636200	(2015) GADS is required for TCR-mediated calcium influx and cytokine release, but not cellular adhesion, in human T cells.	9	21	1.47	1.68e-05	9606.ENSP00000011653,9606.ENSP00000046794,9606.ENSP00000264972,9606.ENSP00000284154,9606.ENSP00000337825,9606.ENSP00000339186,9606.ENSP00000365891,9606.ENSP00000386559,9606.ENSP00000472929	CD4,LCP2,ZAP70,GRAP,LCK,GRAP2,WAS,CD8A,VAV1
PMID:20107544	(2009) Transmembrane adaptor proteins positively regulating the activation of lymphocytes.	10	31	1.34	1.68e-05	9606.ENSP00000011653,9606.ENSP00000046794,9606.ENSP00000220003,9606.ENSP00000264972,9606.ENSP00000284154,9606.ENSP00000337825,9606.ENSP00000339186,9606.ENSP00000386559,9606.ENSP00000427114,9606.ENSP00000472929	CD4,LCP2,CSK,ZAP70,GRAP,LCK,GRAP2,CD8A,FYB,VAV1
PMID:15314068	(2004) T cell receptor antagonism interferes with MHC clustering and integrin patterning during immunological synapse formation.	9	21	1.47	1.68e-05	9606.ENSP00000011653,9606.ENSP00000046794,9606.ENSP00000264972,9606.ENSP00000337825,9606.ENSP00000361359,9606.ENSP00000365891,9606.ENSP00000386559,9606.ENSP00000472929,9606.ENSP00000484431	CD4,LCP2,ZAP70,LCK,CD40,WAS,CD8A,VAV1,CD48
PMID:18760924	(2008) SKAP-55, SKAP-55-related and ADAP adaptors modulate integrin-mediated immune-cell adhesion.	11	44	1.23	1.86e-05	9606.ENSP00000011653,9606.ENSP00000046794,9606.ENSP00000234313,9606.ENSP00000264972,9606.ENSP00000337825,9606.ENSP00000339186,9606.ENSP00000349252,9606.ENSP00000386559,9606.ENSP00000427114,9606.ENSP00000462099,9606.ENSP00000483570	CD4,LCP2,PLEK,ZAP70,LCK,GRAP2,ITGAL,CD8A,FYB,RASSF5,BTK
PMID:20814939	(2010) Signal transduction during activation and inhibition of natural killer cells.	15	109	0.97	1.92e-05	9606.ENSP00000046794,9606.ENSP00000220003,9606.ENSP00000234313,9606.ENSP00000264972,9606.ENSP00000337825,9606.ENSP00000349252,9606.ENSP00000360181,9606.ENSP00000365817,9606.ENSP00000365891,9606.ENSP00000380227,9606.ENSP00000386559,9606.ENSP00000427114,9606.ENSP00000462099,9606.ENSP00000472929,9606.ENSP00000484431	LCP2,CSK,PLEK,ZAP70,LCK,ITGAL,SH2D1A,HLA-E,WAS,ITGA4,CD8A,FYB,RASSF5,VAV1,CD48
PMID:29686683	(2018) High-Affinity Ligands Can Trigger T Cell Receptor Signaling Without CD45 Segregation.	9	22	1.45	2.07e-05	9606.ENSP00000011653,9606.ENSP00000046794,9606.ENSP00000264972,9606.ENSP00000337825,9606.ENSP00000339186,9606.ENSP00000386559,9606.ENSP00000411355,9606.ENSP00000472929,9606.ENSP00000484431	CD4,LCP2,ZAP70,LCK,GRAP2,CD8A,PTPRC,VAV1,CD48
PMID:28456914	(2017) Intracellular B Lymphocyte Signalling and the Regulation of Humoral Immunity and Autoimmunity.	15	110	0.97	2.09e-05	9606.ENSP00000011653,9606.ENSP00000046794,9606.ENSP00000234313,9606.ENSP00000342681,9606.ENSP00000354394,9606.ENSP00000361359,9606.ENSP00000365891,9606.ENSP00000371067,9606.ENSP00000380921,9606.ENSP00000391592,9606.ENSP00000391676,9606.ENSP00000405338,9606.ENSP00000411355,9606.ENSP00000472929,9606.ENSP00000483570	CD4,LCP2,PLEK,CD5,STAT1,CD40,WAS,JAK2,SH3KBP1,PTPN6,JAK3,INPP5D,PTPRC,VAV1,BTK
PMID:19909365	(2009) Adapters in the organization of mast cell signaling.	12	59	1.14	2.14e-05	9606.ENSP00000046794,9606.ENSP00000220003,9606.ENSP00000234313,9606.ENSP00000264972,9606.ENSP00000276420,9606.ENSP00000305355,9606.ENSP00000339186,9606.ENSP00000349727,9606.ENSP00000365891,9606.ENSP00000427114,9606.ENSP00000472929,9606.ENSP00000483570	LCP2,CSK,PLEK,ZAP70,DOK2,PRKCB,GRAP2,DOK3,WAS,FYB,VAV1,BTK
PMID:23506953	(2013) Ras and extracellular signal-regulated kinase signaling in thymocytes and T cells.	10	33	1.32	2.28e-05	9606.ENSP00000011653,9606.ENSP00000046794,9606.ENSP00000249071,9606.ENSP00000264972,9606.ENSP00000284154,9606.ENSP00000337825,9606.ENSP00000339186,9606.ENSP00000361359,9606.ENSP00000386559,9606.ENSP00000472929	CD4,LCP2,RAC2,ZAP70,GRAP,LCK,GRAP2,CD40,CD8A,VAV1
PMID:19816511	(2010) Altered thymic selection by overexpressing cellular FLICE inhibitory protein in T cells causes lupus-like syndrome in a BALBc but not C57BL6 strain.	10	33	1.32	2.28e-05	9606.ENSP00000011653,9606.ENSP00000046794,9606.ENSP00000264972,9606.ENSP00000286186,9606.ENSP00000312455,9606.ENSP00000337825,9606.ENSP00000339186,9606.ENSP00000342681,9606.ENSP00000386559,9606.ENSP00000411355	CD4,LCP2,ZAP70,CASP10,CFLAR,LCK,GRAP2,CD5,CD8A,PTPRC
PMID:18832694	(2008) Normal development and activation but altered cytokine production of Fyn-deficient CD4+ T cells.	10	33	1.32	2.28e-05	9606.ENSP00000011653,9606.ENSP00000220003,9606.ENSP00000264972,9606.ENSP00000337825,9606.ENSP00000342681,9606.ENSP00000365891,9606.ENSP00000386559,9606.ENSP00000411355,9606.ENSP00000427114,9606.ENSP00000472929	CD4,CSK,ZAP70,LCK,CD5,WAS,CD8A,PTPRC,FYB,VAV1
PMID:10544204	(1999) Antigen receptor-induced activation and cytoskeletal rearrangement are impaired in Wiskott-Aldrich syndrome protein-deficient lymphocytes.	10	33	1.32	2.28e-05	9606.ENSP00000011653,9606.ENSP00000234313,9606.ENSP00000264972,9606.ENSP00000337825,9606.ENSP00000342681,9606.ENSP00000361359,9606.ENSP00000365891,9606.ENSP00000386559,9606.ENSP00000411355,9606.ENSP00000472929	CD4,PLEK,ZAP70,LCK,CD5,CD40,WAS,CD8A,PTPRC,VAV1
PMID:20237289	(2010) Disrupting the intermolecular self-association of Itk enhances T cell signaling.	8	14	1.59	2.32e-05	9606.ENSP00000011653,9606.ENSP00000046794,9606.ENSP00000220003,9606.ENSP00000234313,9606.ENSP00000337825,9606.ENSP00000386559,9606.ENSP00000472929,9606.ENSP00000483570	CD4,LCP2,CSK,PLEK,LCK,CD8A,VAV1,BTK
PMID:15781574	(2005) Signaling for NKT cell development: the SAP-FynT connection.	9	23	1.43	2.51e-05	9606.ENSP00000011653,9606.ENSP00000276420,9606.ENSP00000312367,9606.ENSP00000337825,9606.ENSP00000349252,9606.ENSP00000360181,9606.ENSP00000365817,9606.ENSP00000386559,9606.ENSP00000484431	CD4,DOK2,CD84,LCK,ITGAL,SH2D1A,HLA-E,CD8A,CD48
PMID:15939789	(2005) An essential role for SKAP-55 in LFA-1 clustering on T cells that cannot be substituted by SKAP-55R.	9	23	1.43	2.51e-05	9606.ENSP00000011653,9606.ENSP00000046794,9606.ENSP00000234313,9606.ENSP00000337825,9606.ENSP00000349252,9606.ENSP00000365891,9606.ENSP00000427114,9606.ENSP00000462099,9606.ENSP00000472929	CD4,LCP2,PLEK,LCK,ITGAL,WAS,FYB,RASSF5,VAV1
PMID:26821067	(2016) TCL1 transgenic mouse model as a tool for the study of therapeutic targets and microenvironment in human B-cell chronic lymphocytic leukemia.	12	61	1.13	2.62e-05	9606.ENSP00000009530,9606.ENSP00000011653,9606.ENSP00000264972,9606.ENSP00000305355,9606.ENSP00000320176,9606.ENSP00000337825,9606.ENSP00000342681,9606.ENSP00000361359,9606.ENSP00000385036,9606.ENSP00000386559,9606.ENSP00000411355,9606.ENSP00000483570	CD74,CD4,ZAP70,PRKCB,HCLS1,LCK,CD5,CD40,TCL1A,CD8A,PTPRC,BTK
PMID:27014258	(2016) Action and Traction: Cytoskeletal Control of Receptor Triggering at the Immunological Synapse.	12	61	1.13	2.62e-05	9606.ENSP00000046794,9606.ENSP00000220003,9606.ENSP00000264972,9606.ENSP00000319831,9606.ENSP00000337825,9606.ENSP00000349252,9606.ENSP00000356042,9606.ENSP00000365891,9606.ENSP00000386559,9606.ENSP00000411355,9606.ENSP00000427114,9606.ENSP00000472929	LCP2,CSK,ZAP70,DEF6,LCK,ITGAL,EZR,WAS,CD8A,PTPRC,FYB,VAV1
PMID:24317039	(2014) Inhibition of the kinase Csk in thymocytes reveals a requirement for actin remodeling in the initiation of full TCR signaling.	10	34	1.3	2.62e-05	9606.ENSP00000011653,9606.ENSP00000046794,9606.ENSP00000220003,9606.ENSP00000264972,9606.ENSP00000337825,9606.ENSP00000342681,9606.ENSP00000386559,9606.ENSP00000405338,9606.ENSP00000411355,9606.ENSP00000472929	CD4,LCP2,CSK,ZAP70,LCK,CD5,CD8A,INPP5D,PTPRC,VAV1
PMID:24608040	(2014) A role for the ITAM signaling module in specifying cytokine-receptor functions.	12	61	1.13	2.62e-05	9606.ENSP00000009530,9606.ENSP00000011653,9606.ENSP00000264972,9606.ENSP00000354394,9606.ENSP00000359488,9606.ENSP00000361359,9606.ENSP00000363993,9606.ENSP00000364016,9606.ENSP00000371067,9606.ENSP00000386559,9606.ENSP00000391676,9606.ENSP00000411355	CD74,CD4,ZAP70,STAT1,GBP5,CD40,PSMB9,PSMB8,JAK2,CD8A,JAK3,PTPRC
PMID:20465788	(2010) Clinical experience in T cell deficient patients.	10	34	1.3	2.62e-05	9606.ENSP00000011653,9606.ENSP00000264972,9606.ENSP00000265433,9606.ENSP00000286186,9606.ENSP00000360181,9606.ENSP00000361359,9606.ENSP00000361965,9606.ENSP00000365891,9606.ENSP00000386559,9606.ENSP00000404833	CD4,ZAP70,NBN,CASP10,SH2D1A,CD40,ADA,WAS,CD8A,TAPBP
PMID:27474268	(2016) Co-recruitment analysis of the CBL and CBLB signalosomes in primary T cells identifies CD5 as a key regulator of TCR-induced ubiquitylation.	11	47	1.2	2.65e-05	9606.ENSP00000011653,9606.ENSP00000046794,9606.ENSP00000264972,9606.ENSP00000284154,9606.ENSP00000337825,9606.ENSP00000339186,9606.ENSP00000342681,9606.ENSP00000380921,9606.ENSP00000386559,9606.ENSP00000405338,9606.ENSP00000411355	CD4,LCP2,ZAP70,GRAP,LCK,GRAP2,CD5,SH3KBP1,CD8A,INPP5D,PTPRC
PMID:31315298	(2019) Beyond TCR Signaling: Emerging Functions of Lck in Cancer and Immunotherapy.	12	62	1.12	2.88e-05	9606.ENSP00000011653,9606.ENSP00000046794,9606.ENSP00000220003,9606.ENSP00000264972,9606.ENSP00000337825,9606.ENSP00000339186,9606.ENSP00000342681,9606.ENSP00000361359,9606.ENSP00000386559,9606.ENSP00000411355,9606.ENSP00000472929,9606.ENSP00000483570	CD4,LCP2,CSK,ZAP70,LCK,GRAP2,CD5,CD40,CD8A,PTPRC,VAV1,BTK
PMID:23516982	(2013) Controlling natural killer cell responses: integration of signals for activation and inhibition.	14	96	1	2.93e-05	9606.ENSP00000011653,9606.ENSP00000046794,9606.ENSP00000220003,9606.ENSP00000264972,9606.ENSP00000312367,9606.ENSP00000354394,9606.ENSP00000360181,9606.ENSP00000365817,9606.ENSP00000365891,9606.ENSP00000376134,9606.ENSP00000386559,9606.ENSP00000405338,9606.ENSP00000472929,9606.ENSP00000484431	CD4,LCP2,CSK,ZAP70,CD84,STAT1,SH2D1A,HLA-E,WAS,STAT4,CD8A,INPP5D,VAV1,CD48
PMID:29942301	(2018) Inherited Immunodeficiencies With High Predisposition to Epstein-Barr Virus-Driven Lymphoproliferative Diseases.	11	48	1.19	2.97e-05	9606.ENSP00000011653,9606.ENSP00000219150,9606.ENSP00000249071,9606.ENSP00000264972,9606.ENSP00000360181,9606.ENSP00000361892,9606.ENSP00000365891,9606.ENSP00000386559,9606.ENSP00000394888,9606.ENSP00000483570,9606.ENSP00000484431	CD4,CORO1A,RAC2,ZAP70,SH2D1A,STK4,WAS,CD8A,DOCK8,BTK,CD48
PMID:26870040	(2016) Cell Type-Specific Regulation of Immunological Synapse Dynamics by B7 Ligand Recognition.	11	48	1.19	2.97e-05	9606.ENSP00000011653,9606.ENSP00000220003,9606.ENSP00000249071,9606.ENSP00000264972,9606.ENSP00000337825,9606.ENSP00000339186,9606.ENSP00000356042,9606.ENSP00000365891,9606.ENSP00000386559,9606.ENSP00000411355,9606.ENSP00000472929	CD4,CSK,RAC2,ZAP70,LCK,GRAP2,EZR,WAS,CD8A,PTPRC,VAV1
PMID:25869671	(2015) TAGLN2 regulates T cell activation by stabilizing the actin cytoskeleton at the immunological synapse.	10	35	1.29	2.97e-05	9606.ENSP00000011653,9606.ENSP00000264972,9606.ENSP00000329219,9606.ENSP00000337825,9606.ENSP00000365891,9606.ENSP00000376330,9606.ENSP00000381581,9606.ENSP00000386559,9606.ENSP00000411355,9606.ENSP00000472929	CD4,ZAP70,FMNL1,LCK,WAS,WIPF1,LCP1,CD8A,PTPRC,VAV1
PMID:23209318	(2013) A phospholipase C-Gamma1-independent, RasGRP1-ERK-dependent pathway drives lymphoproliferative disease in linker for activation of T cells-Y136F mutant mice.	10	35	1.29	2.97e-05	9606.ENSP00000011653,9606.ENSP00000046794,9606.ENSP00000220003,9606.ENSP00000249071,9606.ENSP00000264972,9606.ENSP00000337825,9606.ENSP00000339186,9606.ENSP00000386559,9606.ENSP00000411355,9606.ENSP00000472929	CD4,LCP2,CSK,RAC2,ZAP70,LCK,GRAP2,CD8A,PTPRC,VAV1
PMID:21076065	(2010) Actin-bundling protein L-plastin regulates T cell activation.	9	24	1.41	2.97e-05	9606.ENSP00000011653,9606.ENSP00000264972,9606.ENSP00000320176,9606.ENSP00000329219,9606.ENSP00000349252,9606.ENSP00000361359,9606.ENSP00000376330,9606.ENSP00000381581,9606.ENSP00000386559	CD4,ZAP70,HCLS1,FMNL1,ITGAL,CD40,WIPF1,LCP1,CD8A
PMID:19909352	(2009) Organization of proximal signal initiation at the TCR:CD3 complex.	10	35	1.29	2.97e-05	9606.ENSP00000011653,9606.ENSP00000046794,9606.ENSP00000264972,9606.ENSP00000337825,9606.ENSP00000354394,9606.ENSP00000365891,9606.ENSP00000376330,9606.ENSP00000386559,9606.ENSP00000411355,9606.ENSP00000472929	CD4,LCP2,ZAP70,LCK,STAT1,WAS,WIPF1,CD8A,PTPRC,VAV1
PMID:15477347	(2004) ADAP-SLP-76 binding differentially regulates supramolecular activation cluster (SMAC) formation relative to T cell-APC conjugation.	10	35	1.29	2.97e-05	9606.ENSP00000011653,9606.ENSP00000046794,9606.ENSP00000264972,9606.ENSP00000337825,9606.ENSP00000339186,9606.ENSP00000349252,9606.ENSP00000376330,9606.ENSP00000427114,9606.ENSP00000462099,9606.ENSP00000472929	CD4,LCP2,ZAP70,LCK,GRAP2,ITGAL,WIPF1,FYB,RASSF5,VAV1
PMID:30976362	(2019) T cell receptor signaling for GammaDeltaT cell development.	11	49	1.18	3.43e-05	9606.ENSP00000011653,9606.ENSP00000046794,9606.ENSP00000264972,9606.ENSP00000337825,9606.ENSP00000339186,9606.ENSP00000342681,9606.ENSP00000355991,9606.ENSP00000386559,9606.ENSP00000391592,9606.ENSP00000427114,9606.ENSP00000472929	CD4,LCP2,ZAP70,LCK,GRAP2,CD5,TRAF3IP3,CD8A,PTPN6,FYB,VAV1
PMID:31189114	(2019) Quantitative Interactomics in Primary T Cells Provides a Rationale for Concomitant PD-1 and BTLA Coinhibitor Blockade in Cancer Immunotherapy.	11	49	1.18	3.43e-05	9606.ENSP00000011653,9606.ENSP00000046794,9606.ENSP00000264972,9606.ENSP00000337261,9606.ENSP00000337825,9606.ENSP00000360181,9606.ENSP00000386559,9606.ENSP00000391592,9606.ENSP00000405338,9606.ENSP00000411355,9606.ENSP00000472929	CD4,LCP2,ZAP70,ARHGEF1,LCK,SH2D1A,CD8A,PTPN6,INPP5D,PTPRC,VAV1
PMID:28848546	(2017) Lighting Up T Lymphocyte Signaling with Quantitative Phosphoproteomics.	11	49	1.18	3.43e-05	9606.ENSP00000011653,9606.ENSP00000046794,9606.ENSP00000256935,9606.ENSP00000264972,9606.ENSP00000337825,9606.ENSP00000365891,9606.ENSP00000386559,9606.ENSP00000391592,9606.ENSP00000405338,9606.ENSP00000405965,9606.ENSP00000472929	CD4,LCP2,DOCK2,ZAP70,LCK,WAS,CD8A,PTPN6,INPP5D,SUMO2,VAV1
PMID:30694344	(2019) A personal retrospective on the mechanisms of antigen processing.	9	25	1.39	3.55e-05	9606.ENSP00000011653,9606.ENSP00000266556,9606.ENSP00000346206,9606.ENSP00000363976,9606.ENSP00000363993,9606.ENSP00000364016,9606.ENSP00000364034,9606.ENSP00000386559,9606.ENSP00000404833	CD4,TAPBPL,TAP1,HLA-DMA,PSMB9,PSMB8,TAP2,CD8A,TAPBP
PMID:29743350	(2018) High-throughput sequencing of the T cell receptor Beta gene identifies aggressive early-stage mycosis fungoides.	9	25	1.39	3.55e-05	9606.ENSP00000011653,9606.ENSP00000249071,9606.ENSP00000337825,9606.ENSP00000355991,9606.ENSP00000360181,9606.ENSP00000386559,9606.ENSP00000391676,9606.ENSP00000427114,9606.ENSP00000472929	CD4,RAC2,LCK,TRAF3IP3,SH2D1A,CD8A,JAK3,FYB,VAV1
PMID:28280247	(2017) T cell costimulatory receptor CD28 is a primary target for PD-1-mediated inhibition.	9	25	1.39	3.55e-05	9606.ENSP00000046794,9606.ENSP00000220003,9606.ENSP00000264972,9606.ENSP00000337825,9606.ENSP00000339186,9606.ENSP00000386559,9606.ENSP00000405338,9606.ENSP00000411355,9606.ENSP00000472929	LCP2,CSK,ZAP70,LCK,GRAP2,CD8A,INPP5D,PTPRC,VAV1
PMID:27446085	(2016) Dynamic Regulation of TCR-Microclusters and the Microsynapse for T Cell Activation.	9	25	1.39	3.55e-05	9606.ENSP00000011653,9606.ENSP00000046794,9606.ENSP00000264972,9606.ENSP00000337825,9606.ENSP00000365891,9606.ENSP00000411355,9606.ENSP00000427114,9606.ENSP00000462099,9606.ENSP00000472929	CD4,LCP2,ZAP70,LCK,WAS,PTPRC,FYB,RASSF5,VAV1
PMID:27614798	(2016) Present Yourself! By MHC Class I and MHC Class II Molecules.	9	25	1.39	3.55e-05	9606.ENSP00000011653,9606.ENSP00000266556,9606.ENSP00000351314,9606.ENSP00000363976,9606.ENSP00000363993,9606.ENSP00000364016,9606.ENSP00000386559,9606.ENSP00000400376,9606.ENSP00000404833	CD4,TAPBPL,PSMB10,HLA-DMA,PSMB9,PSMB8,CD8A,ERAP2,TAPBP
PMID:24573488	(2014) The multiple faces of leukocyte interstitial migration.	9	25	1.39	3.55e-05	9606.ENSP00000219150,9606.ENSP00000249071,9606.ENSP00000256935,9606.ENSP00000356042,9606.ENSP00000365891,9606.ENSP00000376330,9606.ENSP00000386559,9606.ENSP00000394888,9606.ENSP00000472929	CORO1A,RAC2,DOCK2,EZR,WAS,WIPF1,CD8A,DOCK8,VAV1
PMID:15238603	(2004) Inactivation of c-Cbl reverses neonatal lethality and T cell developmental arrest of SLP-76-deficient mice.	9	25	1.39	3.55e-05	9606.ENSP00000011653,9606.ENSP00000046794,9606.ENSP00000264972,9606.ENSP00000337825,9606.ENSP00000339186,9606.ENSP00000342681,9606.ENSP00000386559,9606.ENSP00000411355,9606.ENSP00000472929	CD4,LCP2,ZAP70,LCK,GRAP2,CD5,CD8A,PTPRC,VAV1
PMID:31027287	(2019) Major Histocompatibility Complex (MHC) Genes and Disease Resistance in Fish.	8	16	1.53	3.68e-05	9606.ENSP00000337825,9606.ENSP00000346206,9606.ENSP00000351314,9606.ENSP00000363976,9606.ENSP00000363993,9606.ENSP00000364016,9606.ENSP00000386559,9606.ENSP00000404833	LCK,TAP1,PSMB10,HLA-DMA,PSMB9,PSMB8,CD8A,TAPBP
PMID:31031745	(2019) Phospholipids: Pulling Back the Actin Curtain for Granule Delivery to the Immune Synapse.	11	50	1.18	3.68e-05	9606.ENSP00000011653,9606.ENSP00000046794,9606.ENSP00000234313,9606.ENSP00000256935,9606.ENSP00000285419,9606.ENSP00000305355,9606.ENSP00000339186,9606.ENSP00000349252,9606.ENSP00000365891,9606.ENSP00000386559,9606.ENSP00000405338	CD4,LCP2,PLEK,DOCK2,TMEM55A,PRKCB,GRAP2,ITGAL,WAS,CD8A,INPP5D
PMID:19371714	(2009) The cellular context of T cell signaling.	10	37	1.27	3.81e-05	9606.ENSP00000011653,9606.ENSP00000046794,9606.ENSP00000249071,9606.ENSP00000264972,9606.ENSP00000337825,9606.ENSP00000356042,9606.ENSP00000365891,9606.ENSP00000411355,9606.ENSP00000472929,9606.ENSP00000484431	CD4,LCP2,RAC2,ZAP70,LCK,EZR,WAS,PTPRC,VAV1,CD48
PMID:29515593	(2018) Signals Controlling Lytic Granule Polarization at the Cytotoxic Immune Synapse.	11	51	1.17	4.24e-05	9606.ENSP00000011653,9606.ENSP00000046794,9606.ENSP00000256935,9606.ENSP00000264972,9606.ENSP00000337825,9606.ENSP00000349252,9606.ENSP00000365891,9606.ENSP00000386559,9606.ENSP00000405338,9606.ENSP00000472929,9606.ENSP00000484431	CD4,LCP2,DOCK2,ZAP70,LCK,ITGAL,WAS,CD8A,INPP5D,VAV1,CD48
PMID:21850260	(2011) HIV envelope gp120 activates LFA-1 on CD4 T-lymphocytes and increases cell susceptibility to LFA-1-targeting leukotoxin (LtxA).	9	26	1.37	4.24e-05	9606.ENSP00000011653,9606.ENSP00000046794,9606.ENSP00000264972,9606.ENSP00000337825,9606.ENSP00000349252,9606.ENSP00000386559,9606.ENSP00000427114,9606.ENSP00000462099,9606.ENSP00000472929	CD4,LCP2,ZAP70,LCK,ITGAL,CD8A,FYB,RASSF5,VAV1
PMID:19909373	(2009) SWAP-70-like adapter of T cells: a novel Lck-regulated guanine nucleotide exchange factor coordinating actin cytoskeleton reorganization and Ca2+ signaling in T cells.	11	51	1.17	4.24e-05	9606.ENSP00000011653,9606.ENSP00000046794,9606.ENSP00000234313,9606.ENSP00000249071,9606.ENSP00000264972,9606.ENSP00000337825,9606.ENSP00000361359,9606.ENSP00000365891,9606.ENSP00000376330,9606.ENSP00000386559,9606.ENSP00000472929	CD4,LCP2,PLEK,RAC2,ZAP70,LCK,CD40,WAS,WIPF1,CD8A,VAV1
PMID:9989982	(1999) Augmentation of antigen receptor-mediated responses by histamine H1 receptor signaling.	9	26	1.37	4.24e-05	9606.ENSP00000011653,9606.ENSP00000220003,9606.ENSP00000234313,9606.ENSP00000264972,9606.ENSP00000337825,9606.ENSP00000342681,9606.ENSP00000361359,9606.ENSP00000386559,9606.ENSP00000411355	CD4,CSK,PLEK,ZAP70,LCK,CD5,CD40,CD8A,PTPRC
PMID:9730885	(1998) Independent and opposing roles for Btk and lyn in B and myeloid signaling pathways.	9	26	1.37	4.24e-05	9606.ENSP00000011653,9606.ENSP00000264972,9606.ENSP00000305355,9606.ENSP00000337825,9606.ENSP00000342681,9606.ENSP00000361359,9606.ENSP00000386559,9606.ENSP00000411355,9606.ENSP00000472929	CD4,ZAP70,PRKCB,LCK,CD5,CD40,CD8A,PTPRC,VAV1
PMID:29729453	(2018) The SLAM family receptors: Potential therapeutic targets for inflammatory and autoimmune diseases.	10	38	1.25	4.48e-05	9606.ENSP00000220003,9606.ENSP00000249071,9606.ENSP00000276420,9606.ENSP00000312367,9606.ENSP00000360181,9606.ENSP00000365817,9606.ENSP00000381958,9606.ENSP00000386559,9606.ENSP00000472929,9606.ENSP00000484431	CSK,RAC2,DOK2,CD84,SH2D1A,HLA-E,KSR1,CD8A,VAV1,CD48
PMID:19412549	(2009) Comparison of T cell receptor-induced proximal signaling and downstream functions in immortalized and primary T cells.	10	38	1.25	4.48e-05	9606.ENSP00000011653,9606.ENSP00000046794,9606.ENSP00000264972,9606.ENSP00000284154,9606.ENSP00000337825,9606.ENSP00000339186,9606.ENSP00000349252,9606.ENSP00000380227,9606.ENSP00000386559,9606.ENSP00000472929	CD4,LCP2,ZAP70,GRAP,LCK,GRAP2,ITGAL,ITGA4,CD8A,VAV1
PMID:20192994	(2010) IRF4 and its regulators: evolving insights into the pathogenesis of inflammatory arthritis?	12	67	1.09	4.59e-05	9606.ENSP00000011653,9606.ENSP00000234313,9606.ENSP00000249071,9606.ENSP00000264972,9606.ENSP00000319831,9606.ENSP00000337825,9606.ENSP00000354394,9606.ENSP00000361359,9606.ENSP00000376134,9606.ENSP00000376436,9606.ENSP00000391676,9606.ENSP00000472929	CD4,PLEK,RAC2,ZAP70,DEF6,LCK,STAT1,CD40,STAT4,ETS1,JAK3,VAV1
PMID:28355572	(2017) Precise Temporal Profiling of Signaling Complexes in Primary Cells Using SWATH Mass Spectrometry.	9	27	1.36	5.16e-05	9606.ENSP00000011653,9606.ENSP00000046794,9606.ENSP00000284154,9606.ENSP00000339186,9606.ENSP00000342681,9606.ENSP00000376330,9606.ENSP00000386559,9606.ENSP00000405338,9606.ENSP00000472929	CD4,LCP2,GRAP,GRAP2,CD5,WIPF1,CD8A,INPP5D,VAV1
PMID:26043137	(2015) Vav1 Regulates T-Cell Activation through a Feedback Mechanism and Crosstalk between the T-Cell Receptor and CD28.	10	39	1.24	5.35e-05	9606.ENSP00000011653,9606.ENSP00000046794,9606.ENSP00000220003,9606.ENSP00000234313,9606.ENSP00000264972,9606.ENSP00000337825,9606.ENSP00000339186,9606.ENSP00000342681,9606.ENSP00000427114,9606.ENSP00000472929	CD4,LCP2,CSK,PLEK,ZAP70,LCK,GRAP2,CD5,FYB,VAV1
PMID:29459865	(2018) The Role of Mst1 in Lymphocyte Homeostasis and Function.	11	53	1.15	5.59e-05	9606.ENSP00000011653,9606.ENSP00000046794,9606.ENSP00000212015,9606.ENSP00000264972,9606.ENSP00000337825,9606.ENSP00000361359,9606.ENSP00000379364,9606.ENSP00000386559,9606.ENSP00000394888,9606.ENSP00000427114,9606.ENSP00000462099	CD4,LCP2,SIRT1,ZAP70,LCK,CD40,MOB1A,CD8A,DOCK8,FYB,RASSF5
PMID:19426212	(2009) CD28 and CTLA-4 coreceptor expression and signal transduction.	11	53	1.15	5.59e-05	9606.ENSP00000011653,9606.ENSP00000046794,9606.ENSP00000234313,9606.ENSP00000264972,9606.ENSP00000284154,9606.ENSP00000312455,9606.ENSP00000337825,9606.ENSP00000339186,9606.ENSP00000365891,9606.ENSP00000386559,9606.ENSP00000472929	CD4,LCP2,PLEK,ZAP70,GRAP,CFLAR,LCK,GRAP2,WAS,CD8A,VAV1
PMID:21685322	(2011) Impairment of immunological synapse formation in adaptively tolerant T cells.	11	54	1.14	6.43e-05	9606.ENSP00000011653,9606.ENSP00000046794,9606.ENSP00000234313,9606.ENSP00000264972,9606.ENSP00000337825,9606.ENSP00000339186,9606.ENSP00000349252,9606.ENSP00000365891,9606.ENSP00000427114,9606.ENSP00000462099,9606.ENSP00000472929	CD4,LCP2,PLEK,ZAP70,LCK,GRAP2,ITGAL,WAS,FYB,RASSF5,VAV1
PMID:20153220	(2010) Optimal germinal center responses require a multistage T cell:B cell adhesion process involving integrins, SLAM-associated protein, and CD84.	11	54	1.14	6.43e-05	9606.ENSP00000011653,9606.ENSP00000249071,9606.ENSP00000312367,9606.ENSP00000349252,9606.ENSP00000360181,9606.ENSP00000361359,9606.ENSP00000380227,9606.ENSP00000386559,9606.ENSP00000411355,9606.ENSP00000472929,9606.ENSP00000484431	CD4,RAC2,CD84,ITGAL,SH2D1A,CD40,ITGA4,CD8A,PTPRC,VAV1,CD48
PMID:19370312	(2009) Cytoskeleton-membrane interactions in membrane raft structure.	8	18	1.48	6.43e-05	9606.ENSP00000011653,9606.ENSP00000220003,9606.ENSP00000234313,9606.ENSP00000337825,9606.ENSP00000356042,9606.ENSP00000365891,9606.ENSP00000411355,9606.ENSP00000472929	CD4,CSK,PLEK,LCK,EZR,WAS,PTPRC,VAV1
PMID:20009105	(2009) Function of the nucleotide exchange activity of vav1 in T cell development and activation.	10	40	1.23	6.43e-05	9606.ENSP00000011653,9606.ENSP00000046794,9606.ENSP00000234313,9606.ENSP00000249071,9606.ENSP00000264972,9606.ENSP00000342681,9606.ENSP00000349252,9606.ENSP00000386559,9606.ENSP00000411355,9606.ENSP00000472929	CD4,LCP2,PLEK,RAC2,ZAP70,CD5,ITGAL,CD8A,PTPRC,VAV1
PMID:9671755	(1998) FYB (FYN binding protein) serves as a binding partner for lymphoid protein and FYN kinase substrate SKAP55 and a SKAP55-related protein in T cells.	7	10	1.68	6.43e-05	9606.ENSP00000011653,9606.ENSP00000046794,9606.ENSP00000264972,9606.ENSP00000337825,9606.ENSP00000386559,9606.ENSP00000427114,9606.ENSP00000472929	CD4,LCP2,ZAP70,LCK,CD8A,FYB,VAV1
PMID:28934294	(2017) Immunopathology of childhood celiac disease-Key role of intestinal epithelial cells.	12	71	1.06	7.53e-05	9606.ENSP00000011653,9606.ENSP00000342681,9606.ENSP00000354394,9606.ENSP00000354566,9606.ENSP00000361359,9606.ENSP00000363976,9606.ENSP00000363993,9606.ENSP00000371067,9606.ENSP00000386559,9606.ENSP00000398890,9606.ENSP00000411355,9606.ENSP00000433138	CD4,CD5,STAT1,CD3E,CD40,HLA-DMA,PSMB9,JAK2,CD8A,HLA-DMB,PTPRC,CASP1
PMID:19055946	(2008) IFN inducibility of major histocompatibility antigens in tumors.	10	41	1.22	7.53e-05	9606.ENSP00000011653,9606.ENSP00000351314,9606.ENSP00000354394,9606.ENSP00000363976,9606.ENSP00000363993,9606.ENSP00000364016,9606.ENSP00000371067,9606.ENSP00000386559,9606.ENSP00000391676,9606.ENSP00000404833	CD4,PSMB10,STAT1,HLA-DMA,PSMB9,PSMB8,JAK2,CD8A,JAK3,TAPBP
PMID:24866026	(2014) Type I interferons as regulators of human antigen presenting cell functions.	13	89	1	7.84e-05	9606.ENSP00000009530,9606.ENSP00000011653,9606.ENSP00000216802,9606.ENSP00000315477,9606.ENSP00000351314,9606.ENSP00000354394,9606.ENSP00000361359,9606.ENSP00000363993,9606.ENSP00000364016,9606.ENSP00000376134,9606.ENSP00000380227,9606.ENSP00000386559,9606.ENSP00000404833	CD74,CD4,PSME2,CD209,PSMB10,STAT1,CD40,PSMB9,PSMB8,STAT4,ITGA4,CD8A,TAPBP
PMID:22566814	(2011) Tubulin and actin interplay at the T cell and antigen-presenting cell interface.	9	29	1.33	7.84e-05	9606.ENSP00000011653,9606.ENSP00000046794,9606.ENSP00000264972,9606.ENSP00000302037,9606.ENSP00000329219,9606.ENSP00000337825,9606.ENSP00000356042,9606.ENSP00000386559,9606.ENSP00000427114	CD4,LCP2,ZAP70,MFF,FMNL1,LCK,EZR,CD8A,FYB
PMID:10562318	(1999) A role for the Tec family tyrosine kinase Txk in T cell activation and thymocyte selection.	9	29	1.33	7.84e-05	9606.ENSP00000011653,9606.ENSP00000234313,9606.ENSP00000264972,9606.ENSP00000337825,9606.ENSP00000342681,9606.ENSP00000386559,9606.ENSP00000411355,9606.ENSP00000472929,9606.ENSP00000483570	CD4,PLEK,ZAP70,LCK,CD5,CD8A,PTPRC,VAV1,BTK
PMID:32046717	(2020) Bioinformatics analyses on the immune status of renal transplant patients, a systemic research of renal transplantation.	10	42	1.21	8.37e-05	9606.ENSP00000333779,9606.ENSP00000361965,9606.ENSP00000363993,9606.ENSP00000386559,9606.ENSP00000393566,9606.ENSP00000408146,9606.ENSP00000411355,9606.ENSP00000413625,9606.ENSP00000433138,9606.ENSP00000484431	EVI2B,ADA,PSMB9,CD8A,HLA-DPA1,HLA-DPB1,PTPRC,FNBP1,CASP1,CD48
PMID:26791857	(2016) Mechanism of Diapedesis: Importance of the Transcellular Route.	10	42	1.21	8.37e-05	9606.ENSP00000234313,9606.ENSP00000249071,9606.ENSP00000256935,9606.ENSP00000349252,9606.ENSP00000356042,9606.ENSP00000365891,9606.ENSP00000391592,9606.ENSP00000411355,9606.ENSP00000462099,9606.ENSP00000472929	PLEK,RAC2,DOCK2,ITGAL,EZR,WAS,PTPN6,PTPRC,RASSF5,VAV1
PMID:25795788	(2015) The role of PTPN22 risk variant in the development of autoimmunity: finding common ground between mouse and human.	8	19	1.46	8.37e-05	9606.ENSP00000011653,9606.ENSP00000220003,9606.ENSP00000264972,9606.ENSP00000337825,9606.ENSP00000361359,9606.ENSP00000386559,9606.ENSP00000411355,9606.ENSP00000472929	CD4,CSK,ZAP70,LCK,CD40,CD8A,PTPRC,VAV1
PMID:25990959	(2015) The catalytic activity of the kinase ZAP-70 mediates basal signaling and negative feedback of the T cell receptor pathway.	8	19	1.46	8.37e-05	9606.ENSP00000011653,9606.ENSP00000046794,9606.ENSP00000220003,9606.ENSP00000264972,9606.ENSP00000276420,9606.ENSP00000337825,9606.ENSP00000411355,9606.ENSP00000472929	CD4,LCP2,CSK,ZAP70,DOK2,LCK,PTPRC,VAV1
PMID:22209772	(2012) NLRC5: a newly discovered MHC class I transactivator (CITA).	11	56	1.13	8.37e-05	9606.ENSP00000011653,9606.ENSP00000354394,9606.ENSP00000363976,9606.ENSP00000363993,9606.ENSP00000364016,9606.ENSP00000365817,9606.ENSP00000371067,9606.ENSP00000386559,9606.ENSP00000396620,9606.ENSP00000404833,9606.ENSP00000433138	CD4,STAT1,HLA-DMA,PSMB9,PSMB8,HLA-E,JAK2,CD8A,NFYC,TAPBP,CASP1
PMID:22683123	(2012) Positive and negative signaling through SLAM receptors regulate synapse organization and thresholds of cytolysis.	8	19	1.46	8.37e-05	9606.ENSP00000011653,9606.ENSP00000220003,9606.ENSP00000312367,9606.ENSP00000337825,9606.ENSP00000360181,9606.ENSP00000386559,9606.ENSP00000472929,9606.ENSP00000484431	CD4,CSK,CD84,LCK,SH2D1A,CD8A,VAV1,CD48
PMID:20001423	(2010) Immune pathology associated with altered actin cytoskeleton regulation.	10	42	1.21	8.37e-05	9606.ENSP00000011653,9606.ENSP00000219150,9606.ENSP00000256935,9606.ENSP00000264972,9606.ENSP00000320176,9606.ENSP00000337825,9606.ENSP00000365891,9606.ENSP00000376330,9606.ENSP00000386559,9606.ENSP00000472929	CD4,CORO1A,DOCK2,ZAP70,HCLS1,LCK,WAS,WIPF1,CD8A,VAV1
PMID:19550330	(2009) T-cell and B-cell signaling biomarkers and treatment targets in lupus.	11	56	1.13	8.37e-05	9606.ENSP00000011653,9606.ENSP00000046794,9606.ENSP00000219150,9606.ENSP00000264972,9606.ENSP00000305355,9606.ENSP00000337825,9606.ENSP00000342681,9606.ENSP00000361359,9606.ENSP00000386559,9606.ENSP00000411355,9606.ENSP00000483570	CD4,LCP2,CORO1A,ZAP70,PRKCB,LCK,CD5,CD40,CD8A,PTPRC,BTK
PMID:19733910	(2009) The Sts proteins target tyrosine phosphorylated, ubiquitinated proteins within TCR signaling pathways.	8	19	1.46	8.37e-05	9606.ENSP00000011653,9606.ENSP00000046794,9606.ENSP00000264972,9606.ENSP00000337825,9606.ENSP00000354566,9606.ENSP00000386559,9606.ENSP00000411355,9606.ENSP00000472929	CD4,LCP2,ZAP70,LCK,CD3E,CD8A,PTPRC,VAV1
PMID:20107536	(2009) The Role of SH2 Domain-containing Leukocyte Phosphoprotein of 76 kDa in the Regulation of Immune Cell Development and Function.	8	19	1.46	8.37e-05	9606.ENSP00000011653,9606.ENSP00000046794,9606.ENSP00000264972,9606.ENSP00000339186,9606.ENSP00000342681,9606.ENSP00000386559,9606.ENSP00000472929,9606.ENSP00000483570	CD4,LCP2,ZAP70,GRAP2,CD5,CD8A,VAV1,BTK
PMID:17890113	(2007) Lipid rafts in T cell signalling and disease.	8	19	1.46	8.37e-05	9606.ENSP00000011653,9606.ENSP00000046794,9606.ENSP00000220003,9606.ENSP00000264972,9606.ENSP00000337825,9606.ENSP00000339186,9606.ENSP00000386559,9606.ENSP00000411355	CD4,LCP2,CSK,ZAP70,LCK,GRAP2,CD8A,PTPRC
PMID:16611580	(2006) Lipid rafts in T cell receptor signalling .	8	19	1.46	8.37e-05	9606.ENSP00000011653,9606.ENSP00000046794,9606.ENSP00000220003,9606.ENSP00000264972,9606.ENSP00000337825,9606.ENSP00000339186,9606.ENSP00000386559,9606.ENSP00000411355	CD4,LCP2,CSK,ZAP70,LCK,GRAP2,CD8A,PTPRC
PMID:20339534	(2010) Dissecting interferon-induced transcriptional programs in human peripheral blood cells.	16	153	0.85	8.57e-05	9606.ENSP00000011653,9606.ENSP00000302935,9606.ENSP00000306565,9606.ENSP00000349252,9606.ENSP00000354394,9606.ENSP00000363976,9606.ENSP00000363993,9606.ENSP00000364016,9606.ENSP00000371067,9606.ENSP00000380227,9606.ENSP00000386559,9606.ENSP00000398890,9606.ENSP00000404833,9606.ENSP00000408146,9606.ENSP00000411355,9606.ENSP00000433138	CD4,IL16,ISG20,ITGAL,STAT1,HLA-DMA,PSMB9,PSMB8,JAK2,ITGA4,CD8A,HLA-DMB,TAPBP,HLA-DPB1,PTPRC,CASP1
PMID:30319617	(2018) Membrane Ultrastructure and T Cell Activation.	7	11	1.64	8.63e-05	9606.ENSP00000011653,9606.ENSP00000046794,9606.ENSP00000264972,9606.ENSP00000337825,9606.ENSP00000365891,9606.ENSP00000386559,9606.ENSP00000411355	CD4,LCP2,ZAP70,LCK,WAS,CD8A,PTPRC
PMID:22197977	(2011) Mice completely lacking immunoproteasomes show major changes in antigen presentation.	7	11	1.64	8.63e-05	9606.ENSP00000011653,9606.ENSP00000346206,9606.ENSP00000351314,9606.ENSP00000363993,9606.ENSP00000364016,9606.ENSP00000386559,9606.ENSP00000411355	CD4,TAP1,PSMB10,PSMB9,PSMB8,CD8A,PTPRC
PMID:27359298	(2016) Actin polymerization-dependent activation of Cas-L promotes immunological synapse stability.	9	30	1.31	8.77e-05	9606.ENSP00000046794,9606.ENSP00000256935,9606.ENSP00000264972,9606.ENSP00000337825,9606.ENSP00000365891,9606.ENSP00000376330,9606.ENSP00000386559,9606.ENSP00000462099,9606.ENSP00000472929	LCP2,DOCK2,ZAP70,LCK,WAS,WIPF1,CD8A,RASSF5,VAV1
PMID:20696858	(2010) SHP-1 in T cells limits the production of CD8 effector cells without impacting the formation of long-lived central memory cells.	9	30	1.31	8.77e-05	9606.ENSP00000046794,9606.ENSP00000264972,9606.ENSP00000337825,9606.ENSP00000342681,9606.ENSP00000354394,9606.ENSP00000371067,9606.ENSP00000386559,9606.ENSP00000391676,9606.ENSP00000472929	LCP2,ZAP70,LCK,CD5,STAT1,JAK2,CD8A,JAK3,VAV1
PMID:19302044	(2009) The ins and outs of leukocyte integrin signaling.	11	57	1.12	8.77e-05	9606.ENSP00000046794,9606.ENSP00000234313,9606.ENSP00000264972,9606.ENSP00000337825,9606.ENSP00000339186,9606.ENSP00000349252,9606.ENSP00000356042,9606.ENSP00000361359,9606.ENSP00000365891,9606.ENSP00000462099,9606.ENSP00000472929	LCP2,PLEK,ZAP70,LCK,GRAP2,ITGAL,EZR,CD40,WAS,RASSF5,VAV1
PMID:19541367	(2009) CD19 signaling is impaired in murine peritoneal and splenic B-1 B lymphocytes.	9	30	1.31	8.77e-05	9606.ENSP00000337825,9606.ENSP00000342681,9606.ENSP00000361359,9606.ENSP00000386559,9606.ENSP00000391592,9606.ENSP00000405338,9606.ENSP00000411355,9606.ENSP00000472929,9606.ENSP00000483570	LCK,CD5,CD40,CD8A,PTPN6,INPP5D,PTPRC,VAV1,BTK
PMID:31319592	(2019) RhoA as a Key Regulator of Innate and Adaptive Immunity.	15	132	0.89	9.06e-05	9606.ENSP00000011653,9606.ENSP00000046794,9606.ENSP00000234313,9606.ENSP00000249071,9606.ENSP00000264972,9606.ENSP00000337261,9606.ENSP00000337825,9606.ENSP00000356042,9606.ENSP00000361359,9606.ENSP00000365891,9606.ENSP00000386559,9606.ENSP00000391676,9606.ENSP00000394888,9606.ENSP00000433138,9606.ENSP00000472929	CD4,LCP2,PLEK,RAC2,ZAP70,ARHGEF1,LCK,EZR,CD40,WAS,CD8A,JAK3,DOCK8,CASP1,VAV1
PMID:23985272	(2013) Mst1 and Mst2 kinases: regulations and diseases.	10	43	1.2	9.25e-05	9606.ENSP00000011653,9606.ENSP00000249071,9606.ENSP00000256935,9606.ENSP00000264972,9606.ENSP00000337825,9606.ENSP00000379364,9606.ENSP00000386559,9606.ENSP00000394888,9606.ENSP00000411355,9606.ENSP00000462099	CD4,RAC2,DOCK2,ZAP70,LCK,MOB1A,CD8A,DOCK8,PTPRC,RASSF5
PMID:19689375	(2009) ITK inhibitors in inflammation and immune-mediated disorders.	12	74	1.04	9.34e-05	9606.ENSP00000011653,9606.ENSP00000046794,9606.ENSP00000220003,9606.ENSP00000234313,9606.ENSP00000264972,9606.ENSP00000337825,9606.ENSP00000354394,9606.ENSP00000365891,9606.ENSP00000376134,9606.ENSP00000386559,9606.ENSP00000472929,9606.ENSP00000483570	CD4,LCP2,CSK,PLEK,ZAP70,LCK,STAT1,WAS,STAT4,CD8A,VAV1,BTK
PMID:31790361	(2019) JAK1 as a prognostic marker and its correlation with immune infiltrates in breast cancer.	8	20	1.44	9.8e-05	9606.ENSP00000011653,9606.ENSP00000046794,9606.ENSP00000267012,9606.ENSP00000333779,9606.ENSP00000349359,9606.ENSP00000354394,9606.ENSP00000386559,9606.ENSP00000411355	CD4,LCP2,BIN2,EVI2B,SASH3,STAT1,CD8A,PTPRC
PMID:30613486	(2017) Co-inhibitory receptor programmed cell death protein 1 targets co-stimulatory CD28.	8	20	1.44	9.8e-05	9606.ENSP00000011653,9606.ENSP00000046794,9606.ENSP00000220003,9606.ENSP00000264972,9606.ENSP00000337825,9606.ENSP00000339186,9606.ENSP00000386559,9606.ENSP00000405338	CD4,LCP2,CSK,ZAP70,LCK,GRAP2,CD8A,INPP5D
PMID:25147952	(2014) Phosphorylation site dynamics of early T-cell receptor signaling.	8	20	1.44	9.8e-05	9606.ENSP00000046794,9606.ENSP00000264972,9606.ENSP00000276420,9606.ENSP00000337825,9606.ENSP00000339186,9606.ENSP00000354566,9606.ENSP00000365891,9606.ENSP00000391592	LCP2,ZAP70,DOK2,LCK,GRAP2,CD3E,WAS,PTPN6
PMID:22155787	(2011) The SH2 domain-containing proteins in 21 species establish the provenance and scope of phosphotyrosine signaling in eukaryotes.	11	58	1.11	9.8e-05	9606.ENSP00000046794,9606.ENSP00000234313,9606.ENSP00000264972,9606.ENSP00000276420,9606.ENSP00000284154,9606.ENSP00000337825,9606.ENSP00000339186,9606.ENSP00000360181,9606.ENSP00000371067,9606.ENSP00000405338,9606.ENSP00000472929	LCP2,PLEK,ZAP70,DOK2,GRAP,LCK,GRAP2,SH2D1A,JAK2,INPP5D,VAV1
PMID:19132321	(2009) Many checkpoints on the road to cell death: regulation of Fas-FasL interactions and Fas signaling in peripheral immune responses.	11	58	1.11	9.8e-05	9606.ENSP00000011653,9606.ENSP00000264972,9606.ENSP00000286186,9606.ENSP00000312455,9606.ENSP00000330237,9606.ENSP00000337825,9606.ENSP00000356042,9606.ENSP00000361359,9606.ENSP00000376436,9606.ENSP00000386559,9606.ENSP00000472929	CD4,ZAP70,CASP10,CFLAR,CASP9,LCK,EZR,CD40,ETS1,CD8A,VAV1
PMID:15303567	(2004) T-lymphocyte signalling in systemic lupus erythematosus: a lipid raft perspective.	8	20	1.44	9.8e-05	9606.ENSP00000011653,9606.ENSP00000046794,9606.ENSP00000220003,9606.ENSP00000264972,9606.ENSP00000337825,9606.ENSP00000386559,9606.ENSP00000411355,9606.ENSP00000472929	CD4,LCP2,CSK,ZAP70,LCK,CD8A,PTPRC,VAV1
PMID:26663301	(2016) Identification of a Systemic Lupus Erythematosus Risk Locus Spanning ATG16L2, FCHSD2, and P2RY2 in Koreans.	9	31	1.3	0.0001	9606.ENSP00000011653,9606.ENSP00000320563,9606.ENSP00000331614,9606.ENSP00000354394,9606.ENSP00000365891,9606.ENSP00000376134,9606.ENSP00000376436,9606.ENSP00000386559,9606.ENSP00000408146	CD4,WDFY4,IKZF1,STAT1,WAS,STAT4,ETS1,CD8A,HLA-DPB1
PMID:26517880	(2015) LynA regulates an inflammation-sensitive signaling checkpoint in macrophages.	10	44	1.19	0.0001	9606.ENSP00000011653,9606.ENSP00000046794,9606.ENSP00000220003,9606.ENSP00000337825,9606.ENSP00000349727,9606.ENSP00000386559,9606.ENSP00000405338,9606.ENSP00000411355,9606.ENSP00000472929,9606.ENSP00000483570	CD4,LCP2,CSK,LCK,DOK3,CD8A,INPP5D,PTPRC,VAV1,BTK
PMID:25148222	(2014) Depletion of STAT5 blocks TEL-SYK-induced APMF-type leukemia with myelofibrosis and myelodysplasia in mice.	9	31	1.3	0.0001	9606.ENSP00000011653,9606.ENSP00000046794,9606.ENSP00000234313,9606.ENSP00000264972,9606.ENSP00000354394,9606.ENSP00000371067,9606.ENSP00000386559,9606.ENSP00000411355,9606.ENSP00000472929	CD4,LCP2,PLEK,ZAP70,STAT1,JAK2,CD8A,PTPRC,VAV1
PMID:24211041	(2013) Induction and stability of the anergic phenotype in T cells.	10	44	1.19	0.0001	9606.ENSP00000011653,9606.ENSP00000046794,9606.ENSP00000212015,9606.ENSP00000264972,9606.ENSP00000331614,9606.ENSP00000337825,9606.ENSP00000339186,9606.ENSP00000361359,9606.ENSP00000386559,9606.ENSP00000472929	CD4,LCP2,SIRT1,ZAP70,IKZF1,LCK,GRAP2,CD40,CD8A,VAV1
PMID:21136199	(2011) A tale of two TRAPs: LAT and LAB in the regulation of lymphocyte development, activation, and autoimmunity.	10	44	1.19	0.0001	9606.ENSP00000011653,9606.ENSP00000046794,9606.ENSP00000220003,9606.ENSP00000234313,9606.ENSP00000264972,9606.ENSP00000284154,9606.ENSP00000337825,9606.ENSP00000339186,9606.ENSP00000386559,9606.ENSP00000472929	CD4,LCP2,CSK,PLEK,ZAP70,GRAP,LCK,GRAP2,CD8A,VAV1
PMID:19299707	(2009) PTPN22 deficiency cooperates with the CD45 E613R allele to break tolerance on a non-autoimmune background.	9	31	1.3	0.0001	9606.ENSP00000011653,9606.ENSP00000046794,9606.ENSP00000220003,9606.ENSP00000264972,9606.ENSP00000337825,9606.ENSP00000342681,9606.ENSP00000386559,9606.ENSP00000411355,9606.ENSP00000472929	CD4,LCP2,CSK,ZAP70,LCK,CD5,CD8A,PTPRC,VAV1
PMID:31572360	(2019) Flow Cytometry for Diagnosis of Primary Immune Deficiencies-A Tertiary Center Experience From North India.	12	76	1.03	0.00011	9606.ENSP00000011653,9606.ENSP00000264972,9606.ENSP00000349252,9606.ENSP00000354394,9606.ENSP00000361359,9606.ENSP00000365891,9606.ENSP00000376134,9606.ENSP00000386559,9606.ENSP00000391676,9606.ENSP00000394888,9606.ENSP00000411355,9606.ENSP00000483570	CD4,ZAP70,ITGAL,STAT1,CD40,WAS,STAT4,CD8A,JAK3,DOCK8,PTPRC,BTK
PMID:18800163	(2008) Shouts, whispers and the kiss of death: directional secretion in T cells.	11	59	1.1	0.00011	9606.ENSP00000011653,9606.ENSP00000046794,9606.ENSP00000249071,9606.ENSP00000264972,9606.ENSP00000329219,9606.ENSP00000337825,9606.ENSP00000365891,9606.ENSP00000376330,9606.ENSP00000386559,9606.ENSP00000427114,9606.ENSP00000472929	CD4,LCP2,RAC2,ZAP70,FMNL1,LCK,WAS,WIPF1,CD8A,FYB,VAV1
PMID:31235823	(2019) Loss of MafA and MafB expression promotes islet inflammation.	10	45	1.18	0.00012	9606.ENSP00000011653,9606.ENSP00000046794,9606.ENSP00000264972,9606.ENSP00000337825,9606.ENSP00000339186,9606.ENSP00000354566,9606.ENSP00000360181,9606.ENSP00000386559,9606.ENSP00000411355,9606.ENSP00000472929	CD4,LCP2,ZAP70,LCK,GRAP2,CD3E,SH2D1A,CD8A,PTPRC,VAV1
PMID:30356797	(2018) Biophysical Characterization of CD6-TCRCD3 Interplay in T Cells.	8	21	1.41	0.00012	9606.ENSP00000011653,9606.ENSP00000046794,9606.ENSP00000264972,9606.ENSP00000337825,9606.ENSP00000342681,9606.ENSP00000365891,9606.ENSP00000386559,9606.ENSP00000411355	CD4,LCP2,ZAP70,LCK,CD5,WAS,CD8A,PTPRC
PMID:27287425	(2016) Lenalidomide Induces Interleukin-21 Production by T Cells and Enhances IL21-Mediated Cytotoxicity in Chronic Lymphocytic Leukemia B Cells.	9	32	1.28	0.00012	9606.ENSP00000011653,9606.ENSP00000264972,9606.ENSP00000331614,9606.ENSP00000337825,9606.ENSP00000344544,9606.ENSP00000354394,9606.ENSP00000361359,9606.ENSP00000386559,9606.ENSP00000483570	CD4,ZAP70,IKZF1,LCK,IKZF3,STAT1,CD40,CD8A,BTK
PMID:26046330	(2015) The Sirt1 activator SRT3025 expands hematopoietic stem and progenitor cells and improves hematopoiesis in Fanconi anemia mice.	8	21	1.41	0.00012	9606.ENSP00000011653,9606.ENSP00000212015,9606.ENSP00000342681,9606.ENSP00000354566,9606.ENSP00000386559,9606.ENSP00000411355,9606.ENSP00000472929,9606.ENSP00000484431	CD4,SIRT1,CD5,CD3E,CD8A,PTPRC,VAV1,CD48
PMID:26441973	(2015) Lower Affinity T Cells are Critical Components and Active Participants of the Immune Response.	8	21	1.41	0.00012	9606.ENSP00000011653,9606.ENSP00000264972,9606.ENSP00000337825,9606.ENSP00000342681,9606.ENSP00000349252,9606.ENSP00000380227,9606.ENSP00000386559,9606.ENSP00000411355	CD4,ZAP70,LCK,CD5,ITGAL,ITGA4,CD8A,PTPRC
PMID:24589342	(2014) Advances in basic and clinical immunology in 2013.	11	60	1.1	0.00012	9606.ENSP00000011653,9606.ENSP00000219150,9606.ENSP00000264972,9606.ENSP00000337825,9606.ENSP00000354394,9606.ENSP00000361965,9606.ENSP00000365891,9606.ENSP00000386559,9606.ENSP00000391676,9606.ENSP00000394888,9606.ENSP00000483570	CD4,CORO1A,ZAP70,LCK,STAT1,ADA,WAS,CD8A,JAK3,DOCK8,BTK
PMID:24728075	(2014) Tumor hypomethylation at 6p21.3 associates with longer time to recurrence of high-grade serous epithelial ovarian cancer.	7	12	1.6	0.00012	9606.ENSP00000011653,9606.ENSP00000346206,9606.ENSP00000363976,9606.ENSP00000363993,9606.ENSP00000364016,9606.ENSP00000386559,9606.ENSP00000398890	CD4,TAP1,HLA-DMA,PSMB9,PSMB8,CD8A,HLA-DMB
PMID:24210434	(2013) Cell biology meets physiology: functional organization of vertebrate plasma membranes--the immunological synapse.	9	32	1.28	0.00012	9606.ENSP00000011653,9606.ENSP00000046794,9606.ENSP00000264972,9606.ENSP00000337825,9606.ENSP00000339186,9606.ENSP00000365891,9606.ENSP00000386559,9606.ENSP00000411355,9606.ENSP00000472929	CD4,LCP2,ZAP70,LCK,GRAP2,WAS,CD8A,PTPRC,VAV1
PMID:22346772	(2011) T cell receptor signaling that regulates the development of intrathymic natural regulatory T cells.	9	32	1.28	0.00012	9606.ENSP00000011653,9606.ENSP00000046794,9606.ENSP00000264972,9606.ENSP00000284154,9606.ENSP00000337825,9606.ENSP00000339186,9606.ENSP00000342681,9606.ENSP00000386559,9606.ENSP00000472929	CD4,LCP2,ZAP70,GRAP,LCK,GRAP2,CD5,CD8A,VAV1
PMID:20965175	(2010) Signaling microdomains in T cells.	8	21	1.41	0.00012	9606.ENSP00000011653,9606.ENSP00000046794,9606.ENSP00000264972,9606.ENSP00000337825,9606.ENSP00000386559,9606.ENSP00000411355,9606.ENSP00000472929,9606.ENSP00000484431	CD4,LCP2,ZAP70,LCK,CD8A,PTPRC,VAV1,CD48
PMID:19065646	(2009) Differential expression of constitutive and inducible proteasome subunits in human monocyte-derived DC differentiated in the presence of IFN-alpha or IL-4.	9	32	1.28	0.00012	9606.ENSP00000011653,9606.ENSP00000216802,9606.ENSP00000268802,9606.ENSP00000315477,9606.ENSP00000351314,9606.ENSP00000363993,9606.ENSP00000364016,9606.ENSP00000386559,9606.ENSP00000404833	CD4,PSME2,NOB1,CD209,PSMB10,PSMB9,PSMB8,CD8A,TAPBP
PMID:16464248	(2006) A methodology for the structural and functional analysis of signaling and regulatory networks.	8	21	1.41	0.00012	9606.ENSP00000011653,9606.ENSP00000046794,9606.ENSP00000220003,9606.ENSP00000264972,9606.ENSP00000337825,9606.ENSP00000339186,9606.ENSP00000386559,9606.ENSP00000411355	CD4,LCP2,CSK,ZAP70,LCK,GRAP2,CD8A,PTPRC
PMID:21457530	(2011) Abnormalities of T cell signaling in systemic lupus erythematosus.	10	46	1.17	0.00014	9606.ENSP00000011653,9606.ENSP00000046794,9606.ENSP00000264972,9606.ENSP00000337825,9606.ENSP00000349252,9606.ENSP00000356042,9606.ENSP00000361359,9606.ENSP00000386559,9606.ENSP00000411355,9606.ENSP00000472929	CD4,LCP2,ZAP70,LCK,ITGAL,EZR,CD40,CD8A,PTPRC,VAV1
PMID:22049305	(2011) Cytoskeletal dynamics: concepts in measles virus replication and immunomodulation.	9	33	1.27	0.00014	9606.ENSP00000011653,9606.ENSP00000234313,9606.ENSP00000264972,9606.ENSP00000315477,9606.ENSP00000337825,9606.ENSP00000356042,9606.ENSP00000361359,9606.ENSP00000386559,9606.ENSP00000472929	CD4,PLEK,ZAP70,CD209,LCK,EZR,CD40,CD8A,VAV1
PMID:20800817	(2010) Functional development of the T cell receptor for antigen.	9	33	1.27	0.00014	9606.ENSP00000011653,9606.ENSP00000220003,9606.ENSP00000264972,9606.ENSP00000337825,9606.ENSP00000342681,9606.ENSP00000363976,9606.ENSP00000364016,9606.ENSP00000386559,9606.ENSP00000411355	CD4,CSK,ZAP70,LCK,CD5,HLA-DMA,PSMB8,CD8A,PTPRC
PMID:10209041	(1999) GrpL, a Grb2-related adaptor protein, interacts with SLP-76 to regulate nuclear factor of activated T cell activation.	9	33	1.27	0.00014	9606.ENSP00000011653,9606.ENSP00000046794,9606.ENSP00000264972,9606.ENSP00000284154,9606.ENSP00000337825,9606.ENSP00000339186,9606.ENSP00000386559,9606.ENSP00000427114,9606.ENSP00000472929	CD4,LCP2,ZAP70,GRAP,LCK,GRAP2,CD8A,FYB,VAV1
PMID:31995754	(2020) Critical Role of Lipid Scramblase TMEM16F in Phosphatidylserine Exposure and Repair of Plasma Membrane after Pore Formation.	8	22	1.39	0.00015	9606.ENSP00000011653,9606.ENSP00000220003,9606.ENSP00000308351,9606.ENSP00000337825,9606.ENSP00000386559,9606.ENSP00000405338,9606.ENSP00000411355,9606.ENSP00000472929	CD4,CSK,MLKL,LCK,CD8A,INPP5D,PTPRC,VAV1
PMID:32188506	(2020) Glycogen synthase kinase 3 (GSK-3) controls T-cell motility and interactions with antigen presenting cells.	7	13	1.56	0.00015	9606.ENSP00000011653,9606.ENSP00000046794,9606.ENSP00000264972,9606.ENSP00000337825,9606.ENSP00000386559,9606.ENSP00000462099,9606.ENSP00000472929	CD4,LCP2,ZAP70,LCK,CD8A,RASSF5,VAV1
PMID:25232701	(2014) Challenges and opportunities of microRNAs in lymphomas.	12	79	1.02	0.00015	9606.ENSP00000011653,9606.ENSP00000212015,9606.ENSP00000264972,9606.ENSP00000337623,9606.ENSP00000337825,9606.ENSP00000342681,9606.ENSP00000354394,9606.ENSP00000371067,9606.ENSP00000385036,9606.ENSP00000386559,9606.ENSP00000411355,9606.ENSP00000483570	CD4,SIRT1,ZAP70,RNASEH2B,LCK,CD5,STAT1,JAK2,TCL1A,CD8A,PTPRC,BTK
PMID:23281368	(2013) Monovalent and multivalent ligation of the B cell receptor exhibit differential dependence upon Syk and Src family kinases.	8	22	1.39	0.00015	9606.ENSP00000011653,9606.ENSP00000220003,9606.ENSP00000264972,9606.ENSP00000337825,9606.ENSP00000386559,9606.ENSP00000411355,9606.ENSP00000472929,9606.ENSP00000483570	CD4,CSK,ZAP70,LCK,CD8A,PTPRC,VAV1,BTK
PMID:23850828	(2013) Hematopoietic-specific Rho GTPases Rac2 and RhoH and human blood disorders.	8	22	1.39	0.00015	9606.ENSP00000011653,9606.ENSP00000220003,9606.ENSP00000249071,9606.ENSP00000264972,9606.ENSP00000337825,9606.ENSP00000342681,9606.ENSP00000365891,9606.ENSP00000386559	CD4,CSK,RAC2,ZAP70,LCK,CD5,WAS,CD8A
PMID:23935094	(2013) SLP-76 sterile Alfa motif (SAM) and individual H5 Alfa helix mediate oligomer formation for microclusters and T-cell activation.	8	22	1.39	0.00015	9606.ENSP00000011653,9606.ENSP00000046794,9606.ENSP00000264972,9606.ENSP00000284154,9606.ENSP00000339186,9606.ENSP00000427114,9606.ENSP00000462099,9606.ENSP00000472929	CD4,LCP2,ZAP70,GRAP,GRAP2,FYB,RASSF5,VAV1
PMID:23060874	(2012) Microtubule-organizing center polarity and the immunological synapse: protein kinase C and beyond.	10	47	1.16	0.00015	9606.ENSP00000011653,9606.ENSP00000046794,9606.ENSP00000249071,9606.ENSP00000256935,9606.ENSP00000264972,9606.ENSP00000337825,9606.ENSP00000354394,9606.ENSP00000361359,9606.ENSP00000386559,9606.ENSP00000427114	CD4,LCP2,RAC2,DOCK2,ZAP70,LCK,STAT1,CD40,CD8A,FYB
PMID:21757751	(2011) A new pathway of CD5 glycoprotein-mediated T cell inhibition dependent on inhibitory phosphorylation of Fyn kinase.	8	22	1.39	0.00015	9606.ENSP00000011653,9606.ENSP00000220003,9606.ENSP00000264972,9606.ENSP00000337825,9606.ENSP00000342681,9606.ENSP00000386559,9606.ENSP00000411355,9606.ENSP00000472929	CD4,CSK,ZAP70,LCK,CD5,CD8A,PTPRC,VAV1
PMID:20534575	(2010) SH2 domain containing leukocyte phosphoprotein of 76-kDa (SLP-76) feedback regulation of ZAP-70 microclustering.	6	6	1.83	0.00015	9606.ENSP00000011653,9606.ENSP00000046794,9606.ENSP00000264972,9606.ENSP00000337825,9606.ENSP00000339186,9606.ENSP00000386559	CD4,LCP2,ZAP70,LCK,GRAP2,CD8A
PMID:16203859	(2005) Condensation of the plasma membrane at the site of T lymphocyte activation.	8	22	1.39	0.00015	9606.ENSP00000046794,9606.ENSP00000264972,9606.ENSP00000337825,9606.ENSP00000339186,9606.ENSP00000365891,9606.ENSP00000386559,9606.ENSP00000411355,9606.ENSP00000472929	LCP2,ZAP70,LCK,GRAP2,WAS,CD8A,PTPRC,VAV1
PMID:12591907	(2003) A mouse with a loss-of-function mutation in the c-Cbl TKB domain shows perturbed thymocyte signaling without enhancing the activity of the ZAP-70 tyrosine kinase.	8	22	1.39	0.00015	9606.ENSP00000011653,9606.ENSP00000046794,9606.ENSP00000264972,9606.ENSP00000337825,9606.ENSP00000342681,9606.ENSP00000386559,9606.ENSP00000411355,9606.ENSP00000472929	CD4,LCP2,ZAP70,LCK,CD5,CD8A,PTPRC,VAV1
PMID:27589570	(2016) Prognostic value of PDL1 expression in pancreatic cancer.	12	80	1.01	0.00016	9606.ENSP00000011653,9606.ENSP00000331614,9606.ENSP00000342681,9606.ENSP00000351314,9606.ENSP00000354566,9606.ENSP00000363993,9606.ENSP00000364016,9606.ENSP00000365817,9606.ENSP00000371067,9606.ENSP00000386559,9606.ENSP00000404833,9606.ENSP00000423463	CD4,IKZF1,CD5,PSMB10,CD3E,PSMB9,PSMB8,HLA-E,JAK2,CD8A,TAPBP,LY75-CD302
PMID:19909358	(2009) Endocytic events in TCR signaling: focus on adapters in microclusters.	9	34	1.26	0.00016	9606.ENSP00000011653,9606.ENSP00000046794,9606.ENSP00000264972,9606.ENSP00000284154,9606.ENSP00000337825,9606.ENSP00000339186,9606.ENSP00000365891,9606.ENSP00000411355,9606.ENSP00000472929	CD4,LCP2,ZAP70,GRAP,LCK,GRAP2,WAS,PTPRC,VAV1
PMID:27630012	(2017) Periodontal and other oral manifestations of immunodeficiency diseases.	10	48	1.15	0.00018	9606.ENSP00000011653,9606.ENSP00000262878,9606.ENSP00000354394,9606.ENSP00000361359,9606.ENSP00000361965,9606.ENSP00000364016,9606.ENSP00000365891,9606.ENSP00000386559,9606.ENSP00000394888,9606.ENSP00000483570	CD4,SAMHD1,STAT1,CD40,ADA,PSMB8,WAS,CD8A,DOCK8,BTK
PMID:31611699	(2019) Slow phosphorylation of a tyrosine residue in LAT optimizes T cell ligand discrimination.	8	23	1.37	0.00019	9606.ENSP00000011653,9606.ENSP00000046794,9606.ENSP00000220003,9606.ENSP00000264972,9606.ENSP00000337825,9606.ENSP00000339186,9606.ENSP00000386559,9606.ENSP00000411355	CD4,LCP2,CSK,ZAP70,LCK,GRAP2,CD8A,PTPRC
PMID:29431078	(2017) SLE-Associated Defects Promote Altered T Cell Function.	11	64	1.07	0.00019	9606.ENSP00000011653,9606.ENSP00000264972,9606.ENSP00000312367,9606.ENSP00000337825,9606.ENSP00000347427,9606.ENSP00000360181,9606.ENSP00000386559,9606.ENSP00000391676,9606.ENSP00000411355,9606.ENSP00000472929,9606.ENSP00000484431	CD4,ZAP70,CD84,LCK,MINK1,SH2D1A,CD8A,JAK3,PTPRC,VAV1,CD48
PMID:19628299	(2009) Wiskott-Aldrich Syndrome: Immunodeficiency resulting from defective cell migration and impaired immunostimulatory activation.	8	23	1.37	0.00019	9606.ENSP00000011653,9606.ENSP00000046794,9606.ENSP00000264972,9606.ENSP00000337825,9606.ENSP00000365891,9606.ENSP00000386559,9606.ENSP00000472929,9606.ENSP00000483570	CD4,LCP2,ZAP70,LCK,WAS,CD8A,VAV1,BTK
PMID:11457888	(2001) Knock-in mutation of the distal four tyrosines of linker for activation of T cells blocks murine T cell development.	8	23	1.37	0.00019	9606.ENSP00000011653,9606.ENSP00000046794,9606.ENSP00000264972,9606.ENSP00000284154,9606.ENSP00000339186,9606.ENSP00000342681,9606.ENSP00000386559,9606.ENSP00000472929	CD4,LCP2,ZAP70,GRAP,GRAP2,CD5,CD8A,VAV1
PMID:31937773	(2020) Integrated single cell analysis of blood and cerebrospinal fluid leukocytes in multiple sclerosis.	15	144	0.85	0.0002	9606.ENSP00000009530,9606.ENSP00000011653,9606.ENSP00000312367,9606.ENSP00000315477,9606.ENSP00000320563,9606.ENSP00000337825,9606.ENSP00000342681,9606.ENSP00000349252,9606.ENSP00000354394,9606.ENSP00000354566,9606.ENSP00000363993,9606.ENSP00000386559,9606.ENSP00000408146,9606.ENSP00000411355,9606.ENSP00000484431	CD74,CD4,CD84,CD209,WDFY4,LCK,CD5,ITGAL,STAT1,CD3E,PSMB9,CD8A,HLA-DPB1,PTPRC,CD48
PMID:31715586	(2019) Bioinformatic profiling of prognosis-related genes in the breast cancer immune microenvironment.	9	35	1.24	0.0002	9606.ENSP00000158762,9606.ENSP00000309116,9606.ENSP00000324511,9606.ENSP00000337825,9606.ENSP00000354566,9606.ENSP00000385057,9606.ENSP00000386559,9606.ENSP00000408146,9606.ENSP00000443654	ACAP1,PTPN7,SEPT1,LCK,CD3E,APOBEC3G,CD8A,HLA-DPB1,TBC1D10C
PMID:23399893	(2013) Gads (Grb2-related adaptor downstream of Shc) is required for BCR-ABL-mediated lymphoid leukemia.	9	35	1.24	0.0002	9606.ENSP00000011653,9606.ENSP00000046794,9606.ENSP00000284154,9606.ENSP00000339186,9606.ENSP00000386559,9606.ENSP00000411355,9606.ENSP00000427114,9606.ENSP00000472929,9606.ENSP00000484431	CD4,LCP2,GRAP,GRAP2,CD8A,PTPRC,FYB,VAV1,CD48
PMID:24509509	(2014) Stage-specific control of early B cell development by the transcription factor Ikaros.	13	102	0.94	0.00021	9606.ENSP00000011653,9606.ENSP00000046794,9606.ENSP00000331614,9606.ENSP00000339186,9606.ENSP00000342681,9606.ENSP00000344544,9606.ENSP00000361359,9606.ENSP00000380227,9606.ENSP00000386559,9606.ENSP00000391592,9606.ENSP00000411355,9606.ENSP00000462099,9606.ENSP00000472929	CD4,LCP2,IKZF1,GRAP2,CD5,IKZF3,CD40,ITGA4,CD8A,PTPN6,PTPRC,RASSF5,VAV1
PMID:23260193	(2013) Cytokine-mediated programmed proliferation of virus-specific CD8(+) memory T cells.	7	14	1.53	0.00021	9606.ENSP00000011653,9606.ENSP00000264972,9606.ENSP00000337825,9606.ENSP00000361359,9606.ENSP00000371067,9606.ENSP00000376134,9606.ENSP00000386559	CD4,ZAP70,LCK,CD40,JAK2,STAT4,CD8A
PMID:18296889	(2008) Use of flow cytometry to develop and characterize a set of monoclonal antibodies specific for rabbit leukocyte differentiation molecules.	7	14	1.53	0.00021	9606.ENSP00000011653,9606.ENSP00000315477,9606.ENSP00000342681,9606.ENSP00000349252,9606.ENSP00000380227,9606.ENSP00000386559,9606.ENSP00000411355	CD4,CD209,CD5,ITGAL,ITGA4,CD8A,PTPRC
PMID:32794043	(2020) The role of competing mechanisms on Lck regulation.	6	7	1.77	0.00023	9606.ENSP00000011653,9606.ENSP00000220003,9606.ENSP00000264972,9606.ENSP00000337825,9606.ENSP00000386559,9606.ENSP00000411355	CD4,CSK,ZAP70,LCK,CD8A,PTPRC
PMID:29587858	(2018) HLA and proteasome expression body map.	9	36	1.23	0.00023	9606.ENSP00000351314,9606.ENSP00000354394,9606.ENSP00000354566,9606.ENSP00000363993,9606.ENSP00000364016,9606.ENSP00000365817,9606.ENSP00000393566,9606.ENSP00000408146,9606.ENSP00000411355	PSMB10,STAT1,CD3E,PSMB9,PSMB8,HLA-E,HLA-DPA1,HLA-DPB1,PTPRC
PMID:28424702	(2017) Dual Role of FasFasL-Mediated Signal in Peripheral Immune Tolerance.	9	36	1.23	0.00023	9606.ENSP00000011653,9606.ENSP00000046794,9606.ENSP00000264972,9606.ENSP00000286186,9606.ENSP00000312455,9606.ENSP00000337825,9606.ENSP00000342681,9606.ENSP00000386559,9606.ENSP00000472929	CD4,LCP2,ZAP70,CASP10,CFLAR,LCK,CD5,CD8A,VAV1
PMID:28695288	(2017) Introduction: MHCKIR and governance of specificity.	9	36	1.23	0.00023	9606.ENSP00000011653,9606.ENSP00000266556,9606.ENSP00000351314,9606.ENSP00000363976,9606.ENSP00000364016,9606.ENSP00000365817,9606.ENSP00000386559,9606.ENSP00000400376,9606.ENSP00000404833	CD4,TAPBPL,PSMB10,HLA-DMA,PSMB8,HLA-E,CD8A,ERAP2,TAPBP
PMID:26099460	(2015) Thymoproteasomes produce unique peptide motifs for positive selection of CD8(+) T cells.	8	24	1.36	0.00023	9606.ENSP00000011653,9606.ENSP00000342681,9606.ENSP00000346206,9606.ENSP00000351314,9606.ENSP00000363993,9606.ENSP00000364016,9606.ENSP00000386559,9606.ENSP00000411355	CD4,CD5,TAP1,PSMB10,PSMB9,PSMB8,CD8A,PTPRC
PMID:25071011	(2014) Epigenetic regulations in the IFNGamma signalling pathway: IFNGamma-mediated MHC class I upregulation on tumour cells is associated with DNA demethylation of antigen-presenting machinery genes.	10	50	1.13	0.00023	9606.ENSP00000254436,9606.ENSP00000308351,9606.ENSP00000354394,9606.ENSP00000363993,9606.ENSP00000364016,9606.ENSP00000365817,9606.ENSP00000371067,9606.ENSP00000386559,9606.ENSP00000391676,9606.ENSP00000404833	TRIM21,MLKL,STAT1,PSMB9,PSMB8,HLA-E,JAK2,CD8A,JAK3,TAPBP
PMID:23333624	(2013) The autoimmune-predisposing variant of lymphoid tyrosine phosphatase favors T helper 1 responses.	8	24	1.36	0.00023	9606.ENSP00000011653,9606.ENSP00000046794,9606.ENSP00000220003,9606.ENSP00000264972,9606.ENSP00000337825,9606.ENSP00000386559,9606.ENSP00000427114,9606.ENSP00000472929	CD4,LCP2,CSK,ZAP70,LCK,CD8A,FYB,VAV1
PMID:24117820	(2013) Mechanical regulation of T-cell functions.	9	36	1.23	0.00023	9606.ENSP00000011653,9606.ENSP00000046794,9606.ENSP00000220003,9606.ENSP00000234313,9606.ENSP00000264972,9606.ENSP00000337825,9606.ENSP00000365891,9606.ENSP00000386559,9606.ENSP00000411355	CD4,LCP2,CSK,PLEK,ZAP70,LCK,WAS,CD8A,PTPRC
PMID:24204260	(2013) The microvesicle component of HIV-1 inocula modulates dendritic cell infection and maturation and enhances adhesion to and activation of T lymphocytes.	9	36	1.23	0.00023	9606.ENSP00000011653,9606.ENSP00000262878,9606.ENSP00000315477,9606.ENSP00000349252,9606.ENSP00000361359,9606.ENSP00000385057,9606.ENSP00000386559,9606.ENSP00000411355,9606.ENSP00000472929	CD4,SAMHD1,CD209,ITGAL,CD40,APOBEC3G,CD8A,PTPRC,VAV1
PMID:19941976	(2011) Age-related defects in the cytoskeleton signaling pathways of CD4 T cells.	8	24	1.36	0.00023	9606.ENSP00000011653,9606.ENSP00000264972,9606.ENSP00000337825,9606.ENSP00000356042,9606.ENSP00000365891,9606.ENSP00000386559,9606.ENSP00000411355,9606.ENSP00000472929	CD4,ZAP70,LCK,EZR,WAS,CD8A,PTPRC,VAV1
PMID:21341673	(2011) Discovery of a novel series of inhibitors of lymphoid tyrosine phosphatase with activity in human T cells.	8	24	1.36	0.00023	9606.ENSP00000011653,9606.ENSP00000046794,9606.ENSP00000175756,9606.ENSP00000264972,9606.ENSP00000309116,9606.ENSP00000337825,9606.ENSP00000386559,9606.ENSP00000411355	CD4,LCP2,PTPN18,ZAP70,PTPN7,LCK,CD8A,PTPRC
PMID:21971040	(2011) Itk controls the spatiotemporal organization of T cell activation.	8	24	1.36	0.00023	9606.ENSP00000011653,9606.ENSP00000046794,9606.ENSP00000234313,9606.ENSP00000264972,9606.ENSP00000319831,9606.ENSP00000337825,9606.ENSP00000386559,9606.ENSP00000472929	CD4,LCP2,PLEK,ZAP70,DEF6,LCK,CD8A,VAV1
PMID:17897956	(2007) Lateral compartmentalization of T cell receptor versus CD45 by galectin-N-glycan binding and microfilaments coordinate basal and activation signaling.	6	7	1.77	0.00023	9606.ENSP00000011653,9606.ENSP00000046794,9606.ENSP00000264972,9606.ENSP00000337825,9606.ENSP00000365891,9606.ENSP00000411355	CD4,LCP2,ZAP70,LCK,WAS,PTPRC
PMID:11694532	(2002) Differential association of CD45 isoforms with CD4 and CD8 regulates the actions of specific pools of p56lck tyrosine kinase in T cell antigen receptor signal transduction.	6	7	1.77	0.00023	9606.ENSP00000011653,9606.ENSP00000046794,9606.ENSP00000264972,9606.ENSP00000337825,9606.ENSP00000386559,9606.ENSP00000411355	CD4,LCP2,ZAP70,LCK,CD8A,PTPRC
PMID:30761130	(2019) Unveiling the Link Between Inflammation and Adaptive Immunity in Breast Cancer.	11	67	1.05	0.00025	9606.ENSP00000011653,9606.ENSP00000351314,9606.ENSP00000354566,9606.ENSP00000363976,9606.ENSP00000363993,9606.ENSP00000364016,9606.ENSP00000386559,9606.ENSP00000398890,9606.ENSP00000411355,9606.ENSP00000472929,9606.ENSP00000483570	CD4,PSMB10,CD3E,HLA-DMA,PSMB9,PSMB8,CD8A,HLA-DMB,PTPRC,VAV1,BTK
PMID:28507547	(2017) Deletion of Dock10 in B Cells Results in Normal Development but a Mild Deficiency upon In Vivo and In Vitro Stimulations.	9	37	1.22	0.00027	9606.ENSP00000011653,9606.ENSP00000234313,9606.ENSP00000276202,9606.ENSP00000361359,9606.ENSP00000365891,9606.ENSP00000386559,9606.ENSP00000394888,9606.ENSP00000411355,9606.ENSP00000472929	CD4,PLEK,DOCK11,CD40,WAS,CD8A,DOCK8,PTPRC,VAV1
PMID:20536553	(2010) Cytotoxic immunological synapses.	9	37	1.22	0.00027	9606.ENSP00000011653,9606.ENSP00000264972,9606.ENSP00000337825,9606.ENSP00000365817,9606.ENSP00000365891,9606.ENSP00000386559,9606.ENSP00000411355,9606.ENSP00000472929,9606.ENSP00000484431	CD4,ZAP70,LCK,HLA-E,WAS,CD8A,PTPRC,VAV1,CD48
PMID:28081217	(2017) Collective Genetic Interaction Effects and the Role of Antigen-Presenting Cells in Autoimmune Diseases.	11	68	1.04	0.00028	9606.ENSP00000011653,9606.ENSP00000264972,9606.ENSP00000337825,9606.ENSP00000361359,9606.ENSP00000363976,9606.ENSP00000363993,9606.ENSP00000364016,9606.ENSP00000386559,9606.ENSP00000391676,9606.ENSP00000398890,9606.ENSP00000427114	CD4,ZAP70,LCK,CD40,HLA-DMA,PSMB9,PSMB8,CD8A,JAK3,HLA-DMB,FYB
PMID:28819565	(2017) Genomic and immune heterogeneity are associated with differential responses to therapy in melanoma.	11	68	1.04	0.00028	9606.ENSP00000011653,9606.ENSP00000354394,9606.ENSP00000363976,9606.ENSP00000363993,9606.ENSP00000365817,9606.ENSP00000380227,9606.ENSP00000386559,9606.ENSP00000393566,9606.ENSP00000398890,9606.ENSP00000408146,9606.ENSP00000411355	CD4,STAT1,HLA-DMA,PSMB9,HLA-E,ITGA4,CD8A,HLA-DPA1,HLA-DMB,HLA-DPB1,PTPRC
PMID:26865168	(2016) Application of Flow Cytometry in the Evaluation of Primary Immunodeficiencies.	8	25	1.34	0.00028	9606.ENSP00000011653,9606.ENSP00000349252,9606.ENSP00000354394,9606.ENSP00000365891,9606.ENSP00000376134,9606.ENSP00000394888,9606.ENSP00000411355,9606.ENSP00000483570	CD4,ITGAL,STAT1,WAS,STAT4,DOCK8,PTPRC,BTK
PMID:27375620	(2016) Molecular Mechanisms for cAMP-Mediated Immunoregulation in T cells - Role of Anchored Protein Kinase A Signaling Units.	11	68	1.04	0.00028	9606.ENSP00000011653,9606.ENSP00000046794,9606.ENSP00000220003,9606.ENSP00000264972,9606.ENSP00000337825,9606.ENSP00000339186,9606.ENSP00000356042,9606.ENSP00000386559,9606.ENSP00000391676,9606.ENSP00000411355,9606.ENSP00000472929	CD4,LCP2,CSK,ZAP70,LCK,GRAP2,EZR,CD8A,JAK3,PTPRC,VAV1
PMID:27926878	(2016) The Csk-Associated Adaptor PAG Inhibits Effector T Cell Activation in Cooperation with Phosphatase PTPN22 and Dok Adaptors.	8	25	1.34	0.00028	9606.ENSP00000011653,9606.ENSP00000046794,9606.ENSP00000220003,9606.ENSP00000234313,9606.ENSP00000264972,9606.ENSP00000276420,9606.ENSP00000337825,9606.ENSP00000411355	CD4,LCP2,CSK,PLEK,ZAP70,DOK2,LCK,PTPRC
PMID:21179118	(2011) Imaging techniques for assaying lymphocyte activation in action.	8	25	1.34	0.00028	9606.ENSP00000046794,9606.ENSP00000264972,9606.ENSP00000337825,9606.ENSP00000339186,9606.ENSP00000365891,9606.ENSP00000386559,9606.ENSP00000411355,9606.ENSP00000472929	LCP2,ZAP70,LCK,GRAP2,WAS,CD8A,PTPRC,VAV1
PMID:21360704	(2011) PA28 and the proteasome immunosubunits play a central and independent role in the production of MHC class I-binding peptides in vivo.	7	15	1.5	0.00028	9606.ENSP00000011653,9606.ENSP00000216802,9606.ENSP00000351314,9606.ENSP00000363993,9606.ENSP00000364016,9606.ENSP00000386559,9606.ENSP00000411355	CD4,PSME2,PSMB10,PSMB9,PSMB8,CD8A,PTPRC
PMID:21555702	(2011) Identification and classification of acute cardiac rejection by intragraft transcriptional profiling.	7	15	1.5	0.00028	9606.ENSP00000009530,9606.ENSP00000011653,9606.ENSP00000361359,9606.ENSP00000365817,9606.ENSP00000386559,9606.ENSP00000393566,9606.ENSP00000408146	CD74,CD4,CD40,HLA-E,CD8A,HLA-DPA1,HLA-DPB1
PMID:19097825	(2009) Severe combined immunodeficiency (SCID) and attention deficit hyperactivity disorder (ADHD) associated with a Coronin-1A mutation and a chromosome 16p11.2 deletion.	7	15	1.5	0.00028	9606.ENSP00000011653,9606.ENSP00000219150,9606.ENSP00000361965,9606.ENSP00000365891,9606.ENSP00000386559,9606.ENSP00000391676,9606.ENSP00000411355	CD4,CORO1A,ADA,WAS,CD8A,JAK3,PTPRC
PMID:28694743	(2017) Interferon Gamma induced compositional changes in human bone marrow derived mesenchymal stemstromal cells.	10	52	1.12	0.00029	9606.ENSP00000009530,9606.ENSP00000011653,9606.ENSP00000254436,9606.ENSP00000266556,9606.ENSP00000365817,9606.ENSP00000385057,9606.ENSP00000386559,9606.ENSP00000393566,9606.ENSP00000404833,9606.ENSP00000411355	CD74,CD4,TRIM21,TAPBPL,HLA-E,APOBEC3G,CD8A,HLA-DPA1,TAPBP,PTPRC
PMID:25998986	(2015) Intracellular signalling during neutrophil recruitment.	12	87	0.97	0.0003	9606.ENSP00000046794,9606.ENSP00000249071,9606.ENSP00000256935,9606.ENSP00000264972,9606.ENSP00000305355,9606.ENSP00000337261,9606.ENSP00000349252,9606.ENSP00000365891,9606.ENSP00000405338,9606.ENSP00000427114,9606.ENSP00000472929,9606.ENSP00000483570	LCP2,RAC2,DOCK2,ZAP70,PRKCB,ARHGEF1,ITGAL,WAS,INPP5D,FYB,VAV1,BTK
PMID:22105512	(2012) Modulation of antigen-presenting cells by HDAC inhibitors: implications in autoimmunity and cancer.	11	69	1.04	0.00031	9606.ENSP00000011653,9606.ENSP00000212015,9606.ENSP00000331614,9606.ENSP00000344544,9606.ENSP00000361359,9606.ENSP00000363976,9606.ENSP00000363993,9606.ENSP00000364016,9606.ENSP00000376134,9606.ENSP00000386559,9606.ENSP00000404833	CD4,SIRT1,IKZF1,IKZF3,CD40,HLA-DMA,PSMB9,PSMB8,STAT4,CD8A,TAPBP
PMID:25101192	(2014) Does B cell receptor signaling in chronic lymphocytic leukaemia cells differ from that in other B cell types?	10	53	1.11	0.00033	9606.ENSP00000234313,9606.ENSP00000249071,9606.ENSP00000264972,9606.ENSP00000305355,9606.ENSP00000337825,9606.ENSP00000342681,9606.ENSP00000385036,9606.ENSP00000411355,9606.ENSP00000472929,9606.ENSP00000483570	PLEK,RAC2,ZAP70,PRKCB,LCK,CD5,TCL1A,PTPRC,VAV1,BTK
PMID:30215098	(2019) Genetics of antigen processing and presentation.	8	26	1.32	0.00034	9606.ENSP00000266556,9606.ENSP00000351314,9606.ENSP00000363976,9606.ENSP00000363993,9606.ENSP00000364016,9606.ENSP00000365817,9606.ENSP00000404833,9606.ENSP00000408146	TAPBPL,PSMB10,HLA-DMA,PSMB9,PSMB8,HLA-E,TAPBP,HLA-DPB1
PMID:30909619	(2019) Staphylococcal Superantigens: Pyrogenic Toxins Induce Toxic Shock.	11	70	1.03	0.00034	9606.ENSP00000011653,9606.ENSP00000264972,9606.ENSP00000308351,9606.ENSP00000330237,9606.ENSP00000337825,9606.ENSP00000349252,9606.ENSP00000354394,9606.ENSP00000371067,9606.ENSP00000386559,9606.ENSP00000391676,9606.ENSP00000433138	CD4,ZAP70,MLKL,CASP9,LCK,ITGAL,STAT1,JAK2,CD8A,JAK3,CASP1
PMID:31694643	(2019) Loss-of-function phenotype of a PKCthetaT219A knockin mouse strain.	8	26	1.32	0.00034	9606.ENSP00000011653,9606.ENSP00000046794,9606.ENSP00000264972,9606.ENSP00000337825,9606.ENSP00000342681,9606.ENSP00000386559,9606.ENSP00000411355,9606.ENSP00000472929	CD4,LCP2,ZAP70,LCK,CD5,CD8A,PTPRC,VAV1
PMID:29269020	(2018) TCR Signaling: Mechanisms of Initiation and Propagation.	8	26	1.32	0.00034	9606.ENSP00000011653,9606.ENSP00000046794,9606.ENSP00000220003,9606.ENSP00000264972,9606.ENSP00000337825,9606.ENSP00000339186,9606.ENSP00000386559,9606.ENSP00000411355	CD4,LCP2,CSK,ZAP70,LCK,GRAP2,CD8A,PTPRC
PMID:25979654	(2015) Indoctrinating T cells to attack pathogens through homeschooling.	8	26	1.32	0.00034	9606.ENSP00000011653,9606.ENSP00000046794,9606.ENSP00000264972,9606.ENSP00000337825,9606.ENSP00000342681,9606.ENSP00000386559,9606.ENSP00000411355,9606.ENSP00000472929	CD4,LCP2,ZAP70,LCK,CD5,CD8A,PTPRC,VAV1
PMID:20835229	(2010) Confinement-optimized three-dimensional T cell amoeboid motility is modulated via myosin IIA-regulated adhesions.	8	26	1.32	0.00034	9606.ENSP00000011653,9606.ENSP00000219150,9606.ENSP00000256935,9606.ENSP00000337825,9606.ENSP00000365891,9606.ENSP00000380227,9606.ENSP00000386559,9606.ENSP00000411355	CD4,CORO1A,DOCK2,LCK,WAS,ITGA4,CD8A,PTPRC
PMID:12356870	(2002) T cell receptor ligation induces the formation of dynamically regulated signaling assemblies.	8	26	1.32	0.00034	9606.ENSP00000011653,9606.ENSP00000046794,9606.ENSP00000264972,9606.ENSP00000284154,9606.ENSP00000337825,9606.ENSP00000339186,9606.ENSP00000411355,9606.ENSP00000472929	CD4,LCP2,ZAP70,GRAP,LCK,GRAP2,PTPRC,VAV1
PMID:11369705	(2001) Suppression of thymic development by the dominant-negative form of Gads.	6	8	1.71	0.00034	9606.ENSP00000011653,9606.ENSP00000046794,9606.ENSP00000337825,9606.ENSP00000339186,9606.ENSP00000342681,9606.ENSP00000386559	CD4,LCP2,LCK,GRAP2,CD5,CD8A
PMID:31737562	(2019) Bladder Cancer Exhibiting High Immune Infiltration Shows the Lowest Response Rate to Immune Checkpoint Inhibitors.	9	39	1.2	0.00036	9606.ENSP00000011653,9606.ENSP00000158762,9606.ENSP00000302935,9606.ENSP00000324511,9606.ENSP00000376330,9606.ENSP00000379038,9606.ENSP00000386559,9606.ENSP00000404833,9606.ENSP00000484431	CD4,ACAP1,IL16,SEPT1,WIPF1,TYMP,CD8A,TAPBP,CD48
PMID:27103383	(2016) Beryllium-induced lung disease exhibits expression profiles similar to sarcoidosis.	9	39	1.2	0.00036	9606.ENSP00000011653,9606.ENSP00000275015,9606.ENSP00000354394,9606.ENSP00000359490,9606.ENSP00000360181,9606.ENSP00000371067,9606.ENSP00000386559,9606.ENSP00000391676,9606.ENSP00000427114	CD4,NFKBIE,STAT1,GBP4,SH2D1A,JAK2,CD8A,JAK3,FYB
PMID:23278738	(2013) Super-resolution characterization of TCR-dependent signaling clusters.	7	16	1.47	0.00036	9606.ENSP00000046794,9606.ENSP00000264972,9606.ENSP00000284154,9606.ENSP00000337825,9606.ENSP00000339186,9606.ENSP00000356042,9606.ENSP00000472929	LCP2,ZAP70,GRAP,LCK,GRAP2,EZR,VAV1
PMID:24117819	(2013) Regulation of T-cell receptor signaling by the actin cytoskeleton and poroelastic cytoplasm.	7	16	1.47	0.00036	9606.ENSP00000046794,9606.ENSP00000264972,9606.ENSP00000337825,9606.ENSP00000365891,9606.ENSP00000386559,9606.ENSP00000411355,9606.ENSP00000472929	LCP2,ZAP70,LCK,WAS,CD8A,PTPRC,VAV1
PMID:17208518	(2007) Antigen receptor signalling: a distinctive role for the p110delta isoform of PI3K.	9	39	1.2	0.00036	9606.ENSP00000011653,9606.ENSP00000046794,9606.ENSP00000234313,9606.ENSP00000264972,9606.ENSP00000337825,9606.ENSP00000361359,9606.ENSP00000386559,9606.ENSP00000472929,9606.ENSP00000482228	CD4,LCP2,PLEK,ZAP70,LCK,CD40,CD8A,VAV1,PLEKHA2
PMID:17532464	(2007) A novel canine lymphoma cell line: a translational and comparative model for lymphoma research.	7	16	1.47	0.00036	9606.ENSP00000011653,9606.ENSP00000342681,9606.ENSP00000349252,9606.ENSP00000373854,9606.ENSP00000380227,9606.ENSP00000386559,9606.ENSP00000411355	CD4,CD5,ITGAL,ITGAD,ITGA4,CD8A,PTPRC
PMID:24364806	(2014) Tyrosine phosphatase PTPN22: multifunctional regulator of immune signaling, development, and disease.	10	54	1.1	0.00037	9606.ENSP00000011653,9606.ENSP00000046794,9606.ENSP00000175756,9606.ENSP00000220003,9606.ENSP00000264972,9606.ENSP00000337825,9606.ENSP00000354394,9606.ENSP00000386559,9606.ENSP00000411355,9606.ENSP00000472929	CD4,LCP2,PTPN18,CSK,ZAP70,LCK,STAT1,CD8A,PTPRC,VAV1
PMID:19426232	(2009) Molecular mechanisms of T-cell receptor and costimulatory molecule ligationblockade in autoimmune disease therapy.	10	54	1.1	0.00037	9606.ENSP00000011653,9606.ENSP00000046794,9606.ENSP00000264972,9606.ENSP00000337825,9606.ENSP00000339186,9606.ENSP00000349252,9606.ENSP00000361359,9606.ENSP00000376134,9606.ENSP00000386559,9606.ENSP00000472929	CD4,LCP2,ZAP70,LCK,GRAP2,ITGAL,CD40,STAT4,CD8A,VAV1
PMID:30135181	(2018) Cytosolic Processing Governs TAP-Independent Presentation of a Critical Melanoma Antigen.	8	27	1.31	0.00041	9606.ENSP00000011653,9606.ENSP00000346890,9606.ENSP00000351314,9606.ENSP00000363993,9606.ENSP00000364016,9606.ENSP00000386559,9606.ENSP00000400376,9606.ENSP00000404833	CD4,NRD1,PSMB10,PSMB9,PSMB8,CD8A,ERAP2,TAPBP
PMID:30139984	(2018) The effect of Ganoderma lucidum extract on immunological function and identify its anti-tumor immunostimulatory activity based on the biological network.	9	40	1.19	0.00041	9606.ENSP00000011653,9606.ENSP00000046794,9606.ENSP00000261819,9606.ENSP00000264972,9606.ENSP00000337825,9606.ENSP00000354394,9606.ENSP00000371067,9606.ENSP00000386559,9606.ENSP00000391676	CD4,LCP2,ANAPC5,ZAP70,LCK,STAT1,JAK2,CD8A,JAK3
PMID:28512625	(2017) Using Murine Models to Investigate Tumor-Lymphoid Interactions: Spotlight on Chronic Lymphocytic Leukemia and Angioimmunoblastic T-Cell Lymphoma.	11	72	1.02	0.00041	9606.ENSP00000011653,9606.ENSP00000264972,9606.ENSP00000337825,9606.ENSP00000342681,9606.ENSP00000360181,9606.ENSP00000361359,9606.ENSP00000365891,9606.ENSP00000385036,9606.ENSP00000386559,9606.ENSP00000411355,9606.ENSP00000472929	CD4,ZAP70,LCK,CD5,SH2D1A,CD40,WAS,TCL1A,CD8A,PTPRC,VAV1
PMID:28982143	(2017) IFN-Gamma alters the expression of diverse immunity related genes in a cell culture model designed to represent maturing neutrophils.	13	111	0.9	0.00041	9606.ENSP00000286186,9606.ENSP00000349252,9606.ENSP00000359488,9606.ENSP00000361359,9606.ENSP00000363976,9606.ENSP00000365817,9606.ENSP00000380227,9606.ENSP00000386559,9606.ENSP00000393566,9606.ENSP00000398890,9606.ENSP00000404833,9606.ENSP00000408146,9606.ENSP00000433138	CASP10,ITGAL,GBP5,CD40,HLA-DMA,HLA-E,ITGA4,CD8A,HLA-DPA1,HLA-DMB,TAPBP,HLA-DPB1,CASP1
PMID:27694496	(2016) Antibody Binding to CD4 Induces Rac GTPase Activation and Alters T Cell Migration.	8	27	1.31	0.00041	9606.ENSP00000011653,9606.ENSP00000249071,9606.ENSP00000256935,9606.ENSP00000302935,9606.ENSP00000337825,9606.ENSP00000380227,9606.ENSP00000386559,9606.ENSP00000472929	CD4,RAC2,DOCK2,IL16,LCK,ITGA4,CD8A,VAV1
PMID:25989458	(2015) Allele-sensitive mutant, Itkas, reveals that Itk kinase activity is required for Th1, Th2, Th17, and iNKT-cell cytokine production.	8	27	1.31	0.00041	9606.ENSP00000011653,9606.ENSP00000046794,9606.ENSP00000220003,9606.ENSP00000264972,9606.ENSP00000337825,9606.ENSP00000339186,9606.ENSP00000386559,9606.ENSP00000411355	CD4,LCP2,CSK,ZAP70,LCK,GRAP2,CD8A,PTPRC
PMID:24127489	(2013) A common rejection module (CRM) for acute rejection across multiple organs identifies novel therapeutics for organ transplantation.	8	27	1.31	0.00041	9606.ENSP00000011653,9606.ENSP00000306565,9606.ENSP00000337825,9606.ENSP00000354394,9606.ENSP00000363993,9606.ENSP00000386559,9606.ENSP00000405338,9606.ENSP00000411355	CD4,ISG20,LCK,STAT1,PSMB9,CD8A,INPP5D,PTPRC
PMID:24368808	(2013) The N terminus of SKAP55 enables T cell adhesion to TCR and integrin ligands via distinct mechanisms.	8	27	1.31	0.00041	9606.ENSP00000046794,9606.ENSP00000234313,9606.ENSP00000264972,9606.ENSP00000339186,9606.ENSP00000356042,9606.ENSP00000427114,9606.ENSP00000462099,9606.ENSP00000472929	LCP2,PLEK,ZAP70,GRAP2,EZR,FYB,RASSF5,VAV1
PMID:22546078	(2012) Meeting report: Signal transduction meets systems biology.	9	40	1.19	0.00041	9606.ENSP00000011653,9606.ENSP00000046794,9606.ENSP00000264972,9606.ENSP00000337825,9606.ENSP00000361359,9606.ENSP00000380921,9606.ENSP00000386559,9606.ENSP00000391676,9606.ENSP00000405338	CD4,LCP2,ZAP70,LCK,CD40,SH3KBP1,CD8A,JAK3,INPP5D
PMID:20439538	(2010) Peripheral T cell lymphoma: new model + new insight.	8	27	1.31	0.00041	9606.ENSP00000011653,9606.ENSP00000046794,9606.ENSP00000234313,9606.ENSP00000264972,9606.ENSP00000337825,9606.ENSP00000386559,9606.ENSP00000472929,9606.ENSP00000483570	CD4,LCP2,PLEK,ZAP70,LCK,CD8A,VAV1,BTK
PMID:21234388	(2010) The modulation of adaptive immune responses by bacterial zwitterionic polysaccharides.	8	27	1.31	0.00041	9606.ENSP00000011653,9606.ENSP00000046794,9606.ENSP00000264972,9606.ENSP00000337825,9606.ENSP00000361359,9606.ENSP00000363976,9606.ENSP00000376134,9606.ENSP00000386559	CD4,LCP2,ZAP70,LCK,CD40,HLA-DMA,STAT4,CD8A
PMID:21364654	(2010) Bcl-2-regulated cell death signalling in the prevention of autoimmunity.	10	55	1.09	0.00041	9606.ENSP00000011653,9606.ENSP00000286186,9606.ENSP00000312455,9606.ENSP00000330237,9606.ENSP00000337825,9606.ENSP00000361359,9606.ENSP00000386559,9606.ENSP00000411355,9606.ENSP00000472929,9606.ENSP00000484431	CD4,CASP10,CFLAR,CASP9,LCK,CD40,CD8A,PTPRC,VAV1,CD48
PMID:19887607	(2009) NPM-ALK oncogenic tyrosine kinase controls T-cell identity by transcriptional regulation and epigenetic silencing in lymphoma cells.	9	40	1.19	0.00041	9606.ENSP00000011653,9606.ENSP00000046794,9606.ENSP00000249071,9606.ENSP00000264972,9606.ENSP00000337825,9606.ENSP00000342681,9606.ENSP00000386559,9606.ENSP00000391676,9606.ENSP00000472929	CD4,LCP2,RAC2,ZAP70,LCK,CD5,CD8A,JAK3,VAV1
PMID:19898472	(2009) Dock8 mutations cripple B cell immunological synapses, germinal centers and long-lived antibody production.	9	40	1.19	0.00041	9606.ENSP00000011653,9606.ENSP00000256935,9606.ENSP00000342681,9606.ENSP00000361359,9606.ENSP00000386559,9606.ENSP00000394888,9606.ENSP00000411355,9606.ENSP00000472929,9606.ENSP00000483570	CD4,DOCK2,CD5,CD40,CD8A,DOCK8,PTPRC,VAV1,BTK
PMID:18378687	(2008) Inhibition of ZAP-70 kinase activity via an analog-sensitive allele blocks T cell receptor and CD28 superagonist signaling.	8	27	1.31	0.00041	9606.ENSP00000011653,9606.ENSP00000046794,9606.ENSP00000264972,9606.ENSP00000284154,9606.ENSP00000337825,9606.ENSP00000339186,9606.ENSP00000386559,9606.ENSP00000472929	CD4,LCP2,ZAP70,GRAP,LCK,GRAP2,CD8A,VAV1
PMID:12771181	(2003) Cbl-b negatively regulates B cell antigen receptor signaling in mature B cells through ubiquitination of the tyrosine kinase Syk.	8	27	1.31	0.00041	9606.ENSP00000011653,9606.ENSP00000264972,9606.ENSP00000337825,9606.ENSP00000361359,9606.ENSP00000365891,9606.ENSP00000411355,9606.ENSP00000472929,9606.ENSP00000483570	CD4,ZAP70,LCK,CD40,WAS,PTPRC,VAV1,BTK
PMID:11015440	(2000) Tec family kinases modulate thresholds for thymocyte development and selection.	8	27	1.31	0.00041	9606.ENSP00000011653,9606.ENSP00000046794,9606.ENSP00000264972,9606.ENSP00000337825,9606.ENSP00000339186,9606.ENSP00000342681,9606.ENSP00000386559,9606.ENSP00000472929	CD4,LCP2,ZAP70,LCK,GRAP2,CD5,CD8A,VAV1
PMID:31911947	(2020) mDia13-dependent actin polymerization spatiotemporally controls LAT phosphorylation by Zap70 at the immune synapse.	7	17	1.45	0.00045	9606.ENSP00000011653,9606.ENSP00000046794,9606.ENSP00000256935,9606.ENSP00000264972,9606.ENSP00000337825,9606.ENSP00000411355,9606.ENSP00000472929	CD4,LCP2,DOCK2,ZAP70,LCK,PTPRC,VAV1
PMID:31084439	(2019) Structural aspects of chaperone-mediated peptide loading in the MHC-I antigen presentation pathway.	7	17	1.45	0.00045	9606.ENSP00000009530,9606.ENSP00000011653,9606.ENSP00000266556,9606.ENSP00000363976,9606.ENSP00000386559,9606.ENSP00000400376,9606.ENSP00000404833	CD74,CD4,TAPBPL,HLA-DMA,CD8A,ERAP2,TAPBP
PMID:27994839	(2016) Romidepsin Controls Chronic Lymphocytic Leukemia in a Patient with Mycosis Fungoides.	7	17	1.45	0.00045	9606.ENSP00000011653,9606.ENSP00000264972,9606.ENSP00000342681,9606.ENSP00000380227,9606.ENSP00000386559,9606.ENSP00000411355,9606.ENSP00000483570	CD4,ZAP70,CD5,ITGA4,CD8A,PTPRC,BTK
PMID:24522433	(2014) Dissection of immune gene networks in primary melanoma tumors critical for antitumor surveillance of patients with stage II-III resectable disease.	7	17	1.45	0.00045	9606.ENSP00000011653,9606.ENSP00000331614,9606.ENSP00000337825,9606.ENSP00000342681,9606.ENSP00000365817,9606.ENSP00000386559,9606.ENSP00000484431	CD4,IKZF1,LCK,CD5,HLA-E,CD8A,CD48
PMID:24827739	(2014) Delta-24-RGD oncolytic adenovirus elicits anti-glioma immunity in an immunocompetent mouse model.	7	17	1.45	0.00045	9606.ENSP00000011653,9606.ENSP00000351314,9606.ENSP00000354566,9606.ENSP00000363993,9606.ENSP00000364016,9606.ENSP00000386559,9606.ENSP00000411355	CD4,PSMB10,CD3E,PSMB9,PSMB8,CD8A,PTPRC
PMID:19544394	(2010) Expression of antigen processing and presenting molecules by Schwann cells in inflammatory neuropathies.	7	17	1.45	0.00045	9606.ENSP00000011653,9606.ENSP00000351314,9606.ENSP00000363993,9606.ENSP00000364016,9606.ENSP00000364034,9606.ENSP00000386559,9606.ENSP00000404833	CD4,PSMB10,PSMB9,PSMB8,TAP2,CD8A,TAPBP
PMID:20224660	(2010) Inductionengineering, detection, selection, and expansion of clinical-grade human antigen-specific CD8 cytotoxic T cell clones for adoptive immunotherapy.	11	73	1.01	0.00045	9606.ENSP00000011653,9606.ENSP00000264972,9606.ENSP00000330237,9606.ENSP00000337825,9606.ENSP00000349252,9606.ENSP00000361359,9606.ENSP00000363993,9606.ENSP00000386559,9606.ENSP00000391676,9606.ENSP00000404833,9606.ENSP00000411355	CD4,ZAP70,CASP9,LCK,ITGAL,CD40,PSMB9,CD8A,JAK3,TAPBP,PTPRC
PMID:20856869	(2010) Role of CD45 signaling pathway in galactoxylomannan-induced T cell damage.	7	17	1.45	0.00045	9606.ENSP00000011653,9606.ENSP00000220003,9606.ENSP00000264972,9606.ENSP00000330237,9606.ENSP00000337825,9606.ENSP00000386559,9606.ENSP00000411355	CD4,CSK,ZAP70,CASP9,LCK,CD8A,PTPRC
PMID:10523607	(1999) Allelic exclusion of the T cell receptor beta locus requires the SH2 domain-containing leukocyte protein (SLP)-76 adaptor protein.	7	17	1.45	0.00045	9606.ENSP00000046794,9606.ENSP00000264972,9606.ENSP00000337825,9606.ENSP00000386559,9606.ENSP00000411355,9606.ENSP00000427114,9606.ENSP00000472929	LCP2,ZAP70,LCK,CD8A,PTPRC,FYB,VAV1
PMID:31178859	(2019) Macrophage Polarization: Different Gene Signatures in M1(LPS+) vs. Classically and M2(LPS-) vs. Alternatively Activated Macrophages.	15	159	0.81	0.00046	9606.ENSP00000009530,9606.ENSP00000011653,9606.ENSP00000216802,9606.ENSP00000219150,9606.ENSP00000306565,9606.ENSP00000312367,9606.ENSP00000351664,9606.ENSP00000354394,9606.ENSP00000361359,9606.ENSP00000364016,9606.ENSP00000371067,9606.ENSP00000386559,9606.ENSP00000391676,9606.ENSP00000405338,9606.ENSP00000431284	CD74,CD4,PSME2,CORO1A,ISG20,CD84,MICAL1,STAT1,CD40,PSMB8,JAK2,CD8A,JAK3,INPP5D,LPXN
PMID:28363904	(2017) Hydrogen Peroxide Triggers a Dual Signaling Axis To Selectively Suppress Activated Human T Lymphocyte Migration.	8	28	1.29	0.00046	9606.ENSP00000011653,9606.ENSP00000234313,9606.ENSP00000276420,9606.ENSP00000337825,9606.ENSP00000349252,9606.ENSP00000356042,9606.ENSP00000380227,9606.ENSP00000386559	CD4,PLEK,DOK2,LCK,ITGAL,EZR,ITGA4,CD8A
PMID:29163534	(2017) Membrane Rafts in T Cell Activation: A Spotlight on CD28 Costimulation.	8	28	1.29	0.00046	9606.ENSP00000046794,9606.ENSP00000264972,9606.ENSP00000284154,9606.ENSP00000337825,9606.ENSP00000339186,9606.ENSP00000356042,9606.ENSP00000365891,9606.ENSP00000472929	LCP2,ZAP70,GRAP,LCK,GRAP2,EZR,WAS,VAV1
PMID:27467256	(2016) Immune-Modulation by Epidermal Growth Factor Receptor Inhibitors: Implication on Anti-Tumor Immunity in Lung Cancer.	8	28	1.29	0.00046	9606.ENSP00000009530,9606.ENSP00000354394,9606.ENSP00000363976,9606.ENSP00000363993,9606.ENSP00000364016,9606.ENSP00000378402,9606.ENSP00000386559,9606.ENSP00000404833	CD74,STAT1,HLA-DMA,PSMB9,PSMB8,SIN3A,CD8A,TAPBP
PMID:25539926	(2015) Regulation of the transcriptional program by DNA methylation during human AlfaBeta T-cell development.	13	113	0.89	0.00046	9606.ENSP00000011653,9606.ENSP00000046794,9606.ENSP00000219150,9606.ENSP00000234313,9606.ENSP00000329127,9606.ENSP00000331614,9606.ENSP00000335677,9606.ENSP00000337825,9606.ENSP00000354566,9606.ENSP00000386559,9606.ENSP00000411355,9606.ENSP00000427114,9606.ENSP00000462099	CD4,LCP2,CORO1A,PLEK,PRKCH,IKZF1,FOXK2,LCK,CD3E,CD8A,PTPRC,FYB,RASSF5
PMID:23298205	(2013) Pathways of antigen processing.	9	41	1.18	0.00046	9606.ENSP00000009530,9606.ENSP00000011653,9606.ENSP00000351314,9606.ENSP00000363976,9606.ENSP00000363993,9606.ENSP00000364016,9606.ENSP00000386559,9606.ENSP00000400376,9606.ENSP00000404833	CD74,CD4,PSMB10,HLA-DMA,PSMB9,PSMB8,CD8A,ERAP2,TAPBP
PMID:22683125	(2012) The receptor Ly108 functions as a SAP adaptor-dependent on-off switch for T cell help to B cells and NKT cell development.	8	28	1.29	0.00046	9606.ENSP00000011653,9606.ENSP00000220003,9606.ENSP00000312367,9606.ENSP00000360181,9606.ENSP00000386559,9606.ENSP00000391592,9606.ENSP00000411355,9606.ENSP00000484431	CD4,CSK,CD84,SH2D1A,CD8A,PTPN6,PTPRC,CD48
PMID:23036745	(2012) Warts and all: human papillomavirus in primary immunodeficiencies.	9	41	1.18	0.00046	9606.ENSP00000011653,9606.ENSP00000349252,9606.ENSP00000361359,9606.ENSP00000361892,9606.ENSP00000361965,9606.ENSP00000365891,9606.ENSP00000386559,9606.ENSP00000391676,9606.ENSP00000394888	CD4,ITGAL,CD40,STK4,ADA,WAS,CD8A,JAK3,DOCK8
PMID:21525391	(2011) The pleckstrin homology domain in the SKAP55 adapter protein defines the ability of the adapter protein ADAP to regulate integrin function and NF-kappaB activation.	8	28	1.29	0.00046	9606.ENSP00000011653,9606.ENSP00000046794,9606.ENSP00000234313,9606.ENSP00000256935,9606.ENSP00000349252,9606.ENSP00000411355,9606.ENSP00000427114,9606.ENSP00000462099	CD4,LCP2,PLEK,DOCK2,ITGAL,PTPRC,FYB,RASSF5
PMID:20515836	(2010) Regulation of T cells in airway disease by beta-agonist.	9	41	1.18	0.00046	9606.ENSP00000011653,9606.ENSP00000046794,9606.ENSP00000220003,9606.ENSP00000264972,9606.ENSP00000309116,9606.ENSP00000337825,9606.ENSP00000365891,9606.ENSP00000386559,9606.ENSP00000472929	CD4,LCP2,CSK,ZAP70,PTPN7,LCK,WAS,CD8A,VAV1
PMID:19688746	(2009) IL-2-inducible T-cell kinase (ITK) finds another (dance) partner...TFII-I.	8	28	1.29	0.00046	9606.ENSP00000011653,9606.ENSP00000046794,9606.ENSP00000234313,9606.ENSP00000264972,9606.ENSP00000337825,9606.ENSP00000371067,9606.ENSP00000386559,9606.ENSP00000483570	CD4,LCP2,PLEK,ZAP70,LCK,JAK2,CD8A,BTK
PMID:18641339	(2008) Genetic analysis of SH2D4A, a novel adapter protein related to T cell-specific adapter and adapter protein in lymphocytes of unknown function, reveals a redundant function in T cells.	8	28	1.29	0.00046	9606.ENSP00000011653,9606.ENSP00000046794,9606.ENSP00000264972,9606.ENSP00000337825,9606.ENSP00000339186,9606.ENSP00000386559,9606.ENSP00000411355,9606.ENSP00000427114	CD4,LCP2,ZAP70,LCK,GRAP2,CD8A,PTPRC,FYB
PMID:11514605	(2001) T cell development and T cell responses in mice with mutations affecting tyrosines 292 or 315 of the ZAP-70 protein tyrosine kinase.	8	28	1.29	0.00046	9606.ENSP00000011653,9606.ENSP00000046794,9606.ENSP00000264972,9606.ENSP00000337825,9606.ENSP00000342681,9606.ENSP00000386559,9606.ENSP00000411355,9606.ENSP00000472929	CD4,LCP2,ZAP70,LCK,CD5,CD8A,PTPRC,VAV1
PMID:33892543	(2021) Immune-related prognostic genes signatures in the tumor microenvironment of sarcoma.	6	9	1.66	0.00047	9606.ENSP00000011653,9606.ENSP00000337825,9606.ENSP00000365817,9606.ENSP00000386559,9606.ENSP00000393566,9606.ENSP00000472929	CD4,LCK,HLA-E,CD8A,HLA-DPA1,VAV1
PMID:25477210	(2015) Regulation of T cell development by c-Cbl: essential role of Lck.	6	9	1.66	0.00047	9606.ENSP00000011653,9606.ENSP00000046794,9606.ENSP00000264972,9606.ENSP00000337825,9606.ENSP00000386559,9606.ENSP00000472929	CD4,LCP2,ZAP70,LCK,CD8A,VAV1
PMID:24060900	(2013) B-cell receptor signaling as a driver of lymphoma development and evolution.	10	57	1.08	0.00049	9606.ENSP00000011653,9606.ENSP00000234313,9606.ENSP00000264972,9606.ENSP00000305355,9606.ENSP00000320176,9606.ENSP00000361359,9606.ENSP00000380921,9606.ENSP00000385036,9606.ENSP00000405338,9606.ENSP00000483570	CD4,PLEK,ZAP70,PRKCB,HCLS1,CD40,SH3KBP1,TCL1A,INPP5D,BTK
PMID:30393759	(2018) An assessment of prognostic immunity markers in breast cancer.	9	42	1.16	0.00052	9606.ENSP00000011653,9606.ENSP00000219150,9606.ENSP00000305355,9606.ENSP00000337825,9606.ENSP00000360181,9606.ENSP00000363976,9606.ENSP00000385057,9606.ENSP00000386559,9606.ENSP00000411355	CD4,CORO1A,PRKCB,LCK,SH2D1A,HLA-DMA,APOBEC3G,CD8A,PTPRC
PMID:25569146	(2015) Systems level analysis of systemic sclerosis shows a network of immune and profibrotic pathways connected with genetic polymorphisms.	12	94	0.94	0.00052	9606.ENSP00000046794,9606.ENSP00000234313,9606.ENSP00000249071,9606.ENSP00000262428,9606.ENSP00000306565,9606.ENSP00000326706,9606.ENSP00000349252,9606.ENSP00000376134,9606.ENSP00000391676,9606.ENSP00000393566,9606.ENSP00000398890,9606.ENSP00000472249	LCP2,PLEK,RAC2,COTL1,ISG20,PLEKHO2,ITGAL,STAT4,JAK3,HLA-DPA1,HLA-DMB,GMFG
PMID:24687958	(2014) EAT-2, a SAP-like adaptor, controls NK cell activation through phospholipase CGamma, Ca++, and Erk, leading to granule polarization.	9	42	1.16	0.00052	9606.ENSP00000011653,9606.ENSP00000220003,9606.ENSP00000312367,9606.ENSP00000337825,9606.ENSP00000360181,9606.ENSP00000386559,9606.ENSP00000391592,9606.ENSP00000411355,9606.ENSP00000472929	CD4,CSK,CD84,LCK,SH2D1A,CD8A,PTPN6,PTPRC,VAV1
PMID:20682913	(2010) The nonphagocytic NADPH oxidase Duox1 mediates a positive feedback loop during T cell receptor signaling.	9	42	1.16	0.00052	9606.ENSP00000011653,9606.ENSP00000046794,9606.ENSP00000220003,9606.ENSP00000264972,9606.ENSP00000337825,9606.ENSP00000339186,9606.ENSP00000411355,9606.ENSP00000427114,9606.ENSP00000472929	CD4,LCP2,CSK,ZAP70,LCK,GRAP2,PTPRC,FYB,VAV1
PMID:20890395	(2010) HIV-1 Virological Synapse is not Simply a Copycat of the Immunological Synapse.	9	42	1.16	0.00052	9606.ENSP00000011653,9606.ENSP00000046794,9606.ENSP00000264972,9606.ENSP00000337825,9606.ENSP00000339186,9606.ENSP00000356042,9606.ENSP00000386559,9606.ENSP00000411355,9606.ENSP00000472929	CD4,LCP2,ZAP70,LCK,GRAP2,EZR,CD8A,PTPRC,VAV1
PMID:18485203	(2008) Comparative analysis of transcriptional profiling of CD3+, CD4+ and CD8+ T cells identifies novel immune response players in T-cell activation.	13	115	0.89	0.00052	9606.ENSP00000011653,9606.ENSP00000216802,9606.ENSP00000264972,9606.ENSP00000337825,9606.ENSP00000349252,9606.ENSP00000354394,9606.ENSP00000364016,9606.ENSP00000365817,9606.ENSP00000386559,9606.ENSP00000393566,9606.ENSP00000398890,9606.ENSP00000408146,9606.ENSP00000484431	CD4,PSME2,ZAP70,LCK,ITGAL,STAT1,PSMB8,HLA-E,CD8A,HLA-DPA1,HLA-DMB,HLA-DPB1,CD48
PMID:31096621	(2019) CD4+CD45RO+: A Potential Biomarker of the Clinical Response to Glatiramer Acetate.	8	29	1.27	0.00054	9606.ENSP00000011653,9606.ENSP00000212015,9606.ENSP00000342681,9606.ENSP00000361359,9606.ENSP00000380227,9606.ENSP00000386559,9606.ENSP00000411355,9606.ENSP00000433138	CD4,SIRT1,CD5,CD40,ITGA4,CD8A,PTPRC,CASP1
PMID:30183386	(2018) The Src module: an ancient scaffold in the evolution of cytoplasmic tyrosine kinases.	8	29	1.27	0.00054	9606.ENSP00000011653,9606.ENSP00000220003,9606.ENSP00000234313,9606.ENSP00000264972,9606.ENSP00000337825,9606.ENSP00000386559,9606.ENSP00000411355,9606.ENSP00000483570	CD4,CSK,PLEK,ZAP70,LCK,CD8A,PTPRC,BTK
PMID:27045023	(2016) Augmentation of CAR T-cell Trafficking and Antitumor Efficacy by Blocking Protein Kinase A Localization.	8	29	1.27	0.00054	9606.ENSP00000011653,9606.ENSP00000220003,9606.ENSP00000337825,9606.ENSP00000349252,9606.ENSP00000356042,9606.ENSP00000380227,9606.ENSP00000386559,9606.ENSP00000411355	CD4,CSK,LCK,ITGAL,EZR,ITGA4,CD8A,PTPRC
PMID:27095930	(2016) Combined immunodeficiencies: twenty years experience from a single center in Turkey.	7	18	1.42	0.00054	9606.ENSP00000011653,9606.ENSP00000264972,9606.ENSP00000361965,9606.ENSP00000386559,9606.ENSP00000391676,9606.ENSP00000394888,9606.ENSP00000411355	CD4,ZAP70,ADA,CD8A,JAK3,DOCK8,PTPRC
PMID:27294792	(2016) Specialized proteasome subunits have an essential role in the thymic selection of CD8(+) T cells.	7	18	1.42	0.00054	9606.ENSP00000011653,9606.ENSP00000342681,9606.ENSP00000351314,9606.ENSP00000363993,9606.ENSP00000364016,9606.ENSP00000386559,9606.ENSP00000411355	CD4,CD5,PSMB10,PSMB9,PSMB8,CD8A,PTPRC
PMID:27634283	(2016) Improved Transgenic Mouse Model for Studying HLA Class I Antigen Presentation.	7	18	1.42	0.00054	9606.ENSP00000011653,9606.ENSP00000363993,9606.ENSP00000364016,9606.ENSP00000386559,9606.ENSP00000398890,9606.ENSP00000404833,9606.ENSP00000411355	CD4,PSMB9,PSMB8,CD8A,HLA-DMB,TAPBP,PTPRC
PMID:27697836	(2016) Preventing tumor escape by targeting a post-proteasomal trimming independent epitope.	7	18	1.42	0.00054	9606.ENSP00000351314,9606.ENSP00000354394,9606.ENSP00000363993,9606.ENSP00000364016,9606.ENSP00000371067,9606.ENSP00000386559,9606.ENSP00000411355	PSMB10,STAT1,PSMB9,PSMB8,JAK2,CD8A,PTPRC
PMID:25700368	(2015) The long journey of TCL1 transgenic mice: lessons learned in the last 15 years.	8	29	1.27	0.00054	9606.ENSP00000011653,9606.ENSP00000264972,9606.ENSP00000305355,9606.ENSP00000320176,9606.ENSP00000337825,9606.ENSP00000342681,9606.ENSP00000385036,9606.ENSP00000386559	CD4,ZAP70,PRKCB,HCLS1,LCK,CD5,TCL1A,CD8A
PMID:25729399	(2015) The immunosenescence-related gene Zizimin2 is associated with early bone marrow B cell development and marginal zone B cell formation.	8	29	1.27	0.00054	9606.ENSP00000011653,9606.ENSP00000249071,9606.ENSP00000256935,9606.ENSP00000276202,9606.ENSP00000337261,9606.ENSP00000342681,9606.ENSP00000386559,9606.ENSP00000411355	CD4,RAC2,DOCK2,DOCK11,ARHGEF1,CD5,CD8A,PTPRC
PMID:25043183	(2014) Single-cell mass cytometry analysis of human tonsil T cell remodeling by varicella zoster virus.	8	29	1.27	0.00054	9606.ENSP00000011653,9606.ENSP00000046794,9606.ENSP00000264972,9606.ENSP00000337825,9606.ENSP00000349252,9606.ENSP00000380227,9606.ENSP00000386559,9606.ENSP00000411355	CD4,LCP2,ZAP70,LCK,ITGAL,ITGA4,CD8A,PTPRC
PMID:25137454	(2014) Insights into the initiation of TCR signaling.	7	18	1.42	0.00054	9606.ENSP00000011653,9606.ENSP00000220003,9606.ENSP00000264972,9606.ENSP00000337825,9606.ENSP00000342681,9606.ENSP00000386559,9606.ENSP00000411355	CD4,CSK,ZAP70,LCK,CD5,CD8A,PTPRC
PMID:23390517	(2013) Lipopolysaccharides with acylation defects potentiate TLR4 signaling and shape T cell responses.	10	58	1.07	0.00054	9606.ENSP00000011653,9606.ENSP00000046794,9606.ENSP00000264972,9606.ENSP00000337825,9606.ENSP00000342681,9606.ENSP00000354394,9606.ENSP00000361359,9606.ENSP00000386559,9606.ENSP00000411355,9606.ENSP00000483570	CD4,LCP2,ZAP70,LCK,CD5,STAT1,CD40,CD8A,PTPRC,BTK
PMID:23758320	(2013) CD25 and CD69 induction by Alfa4Beta1 outside-in signalling requires TCR early signalling complex proteins.	7	18	1.42	0.00054	9606.ENSP00000011653,9606.ENSP00000046794,9606.ENSP00000249071,9606.ENSP00000264972,9606.ENSP00000337825,9606.ENSP00000386559,9606.ENSP00000472929	CD4,LCP2,RAC2,ZAP70,LCK,CD8A,VAV1
PMID:22490869	(2012) NLRC5 cooperates with the RFX transcription factor complex to induce MHC class I gene expression.	8	29	1.27	0.00054	9606.ENSP00000011653,9606.ENSP00000262053,9606.ENSP00000363993,9606.ENSP00000364016,9606.ENSP00000365817,9606.ENSP00000386559,9606.ENSP00000396620,9606.ENSP00000404833	CD4,ATF1,PSMB9,PSMB8,HLA-E,CD8A,NFYC,TAPBP
PMID:21917715	(2011) Feedback circuits monitor and adjust basal Lck-dependent events in T cell receptor signaling.	7	18	1.42	0.00054	9606.ENSP00000046794,9606.ENSP00000220003,9606.ENSP00000264972,9606.ENSP00000276420,9606.ENSP00000337825,9606.ENSP00000386559,9606.ENSP00000411355	LCP2,CSK,ZAP70,DOK2,LCK,CD8A,PTPRC
PMID:21078154	(2010) Genetics of SCID.	10	58	1.07	0.00054	9606.ENSP00000011653,9606.ENSP00000219150,9606.ENSP00000264972,9606.ENSP00000337825,9606.ENSP00000361965,9606.ENSP00000365891,9606.ENSP00000386559,9606.ENSP00000391676,9606.ENSP00000411355,9606.ENSP00000483570	CD4,CORO1A,ZAP70,LCK,ADA,WAS,CD8A,JAK3,PTPRC,BTK
PMID:19609238	(2009) Maturation pathways of dendritic cells determine TAP1 and TAP2 levels and cross-presenting function.	8	29	1.27	0.00054	9606.ENSP00000268802,9606.ENSP00000312367,9606.ENSP00000351314,9606.ENSP00000361359,9606.ENSP00000363993,9606.ENSP00000364016,9606.ENSP00000386559,9606.ENSP00000404833	NOB1,CD84,PSMB10,CD40,PSMB9,PSMB8,CD8A,TAPBP
PMID:18976935	(2008) Tyrosine-phosphorylation-dependent translocation of the SLAT protein to the immunological synapse is required for NFAT transcription factor activation.	8	29	1.27	0.00054	9606.ENSP00000234313,9606.ENSP00000249071,9606.ENSP00000264972,9606.ENSP00000319831,9606.ENSP00000337825,9606.ENSP00000365891,9606.ENSP00000376330,9606.ENSP00000472929	PLEK,RAC2,ZAP70,DEF6,LCK,WAS,WIPF1,VAV1
PMID:17998387	(2007) Phosphoinositide 3-kinase gamma participates in T cell receptor-induced T cell activation.	8	29	1.27	0.00054	9606.ENSP00000011653,9606.ENSP00000046794,9606.ENSP00000234313,9606.ENSP00000264972,9606.ENSP00000337825,9606.ENSP00000386559,9606.ENSP00000411355,9606.ENSP00000472929	CD4,LCP2,PLEK,ZAP70,LCK,CD8A,PTPRC,VAV1
PMID:15998791	(2005) The timing of TCR alpha expression critically influences T cell development and selection.	7	18	1.42	0.00054	9606.ENSP00000011653,9606.ENSP00000337825,9606.ENSP00000342681,9606.ENSP00000349252,9606.ENSP00000361359,9606.ENSP00000386559,9606.ENSP00000411355	CD4,LCK,CD5,ITGAL,CD40,CD8A,PTPRC
PMID:12566420	(2003) Restricting Zap70 expression to CD4+CD8+ thymocytes reveals a T cell receptor-dependent proofreading mechanism controlling the completion of positive selection.	7	18	1.42	0.00054	9606.ENSP00000011653,9606.ENSP00000264972,9606.ENSP00000337825,9606.ENSP00000342681,9606.ENSP00000361965,9606.ENSP00000386559,9606.ENSP00000472929	CD4,ZAP70,LCK,CD5,ADA,CD8A,VAV1
PMID:11038169	(2000) Selective accumulation of raft-associated membrane protein LAT in T cell receptor signaling assemblies.	7	18	1.42	0.00054	9606.ENSP00000011653,9606.ENSP00000046794,9606.ENSP00000264972,9606.ENSP00000337825,9606.ENSP00000339186,9606.ENSP00000386559,9606.ENSP00000411355	CD4,LCP2,ZAP70,LCK,GRAP2,CD8A,PTPRC
PMID:27350062	(2016) Innate immune defects in HIV permissive cell lines.	9	43	1.15	0.00056	9606.ENSP00000011653,9606.ENSP00000262878,9606.ENSP00000354394,9606.ENSP00000359488,9606.ENSP00000371067,9606.ENSP00000376134,9606.ENSP00000385057,9606.ENSP00000391676,9606.ENSP00000433138	CD4,SAMHD1,STAT1,GBP5,JAK2,STAT4,APOBEC3G,JAK3,CASP1
PMID:21362139	(2011) Tec family kinases Itk and Rlk Txk in T lymphocytes: cross-regulation of cytokine production and T-cell fates.	9	43	1.15	0.00056	9606.ENSP00000011653,9606.ENSP00000046794,9606.ENSP00000234313,9606.ENSP00000264972,9606.ENSP00000337825,9606.ENSP00000365891,9606.ENSP00000386559,9606.ENSP00000472929,9606.ENSP00000483570	CD4,LCP2,PLEK,ZAP70,LCK,WAS,CD8A,VAV1,BTK
PMID:21739670	(2011) Normal T cell homeostasis: the conversion of naive cells into memory-phenotype cells.	9	43	1.15	0.00056	9606.ENSP00000011653,9606.ENSP00000342681,9606.ENSP00000365891,9606.ENSP00000380227,9606.ENSP00000386559,9606.ENSP00000394888,9606.ENSP00000411355,9606.ENSP00000472929,9606.ENSP00000484431	CD4,CD5,WAS,ITGA4,CD8A,DOCK8,PTPRC,VAV1,CD48
PMID:28026094	(2017) Phenotypic characteristics of aged CD4+ CD28null T lymphocytes are determined by changes in the whole-genome DNA methylation pattern.	12	96	0.93	0.00058	9606.ENSP00000011653,9606.ENSP00000046794,9606.ENSP00000264972,9606.ENSP00000308351,9606.ENSP00000312455,9606.ENSP00000337825,9606.ENSP00000339186,9606.ENSP00000349252,9606.ENSP00000376436,9606.ENSP00000386559,9606.ENSP00000427114,9606.ENSP00000433138	CD4,LCP2,ZAP70,MLKL,CFLAR,LCK,GRAP2,ITGAL,ETS1,CD8A,FYB,CASP1
PMID:28938546	(2017) The highly expressed COL4A1 genes contributes to the proliferation and migration of the invasive ductal carcinomas.	10	59	1.06	0.00059	9606.ENSP00000011653,9606.ENSP00000046794,9606.ENSP00000219150,9606.ENSP00000234313,9606.ENSP00000249071,9606.ENSP00000391592,9606.ENSP00000405338,9606.ENSP00000411355,9606.ENSP00000472929,9606.ENSP00000484431	CD4,LCP2,CORO1A,PLEK,RAC2,PTPN6,INPP5D,PTPRC,VAV1,CD48
PMID:23190502	(2012) Tumor-exosomes and leukocyte activation: an ambivalent crosstalk.	10	59	1.06	0.00059	9606.ENSP00000011653,9606.ENSP00000264972,9606.ENSP00000330237,9606.ENSP00000337825,9606.ENSP00000349252,9606.ENSP00000356042,9606.ENSP00000361359,9606.ENSP00000380227,9606.ENSP00000386559,9606.ENSP00000391676	CD4,ZAP70,CASP9,LCK,ITGAL,EZR,CD40,ITGA4,CD8A,JAK3
PMID:20467426	(2010) The SYK tyrosine kinase: a crucial player in diverse biological functions.	10	59	1.06	0.00059	9606.ENSP00000011653,9606.ENSP00000046794,9606.ENSP00000264972,9606.ENSP00000354394,9606.ENSP00000356042,9606.ENSP00000386559,9606.ENSP00000391592,9606.ENSP00000411355,9606.ENSP00000433138,9606.ENSP00000472929	CD4,LCP2,ZAP70,STAT1,EZR,CD8A,PTPN6,PTPRC,CASP1,VAV1
PMID:26114424	(2015) Overexpression of RhoH Permits to Bypass the Pre-TCR Checkpoint.	8	30	1.26	0.00062	9606.ENSP00000011653,9606.ENSP00000046794,9606.ENSP00000220003,9606.ENSP00000249071,9606.ENSP00000264972,9606.ENSP00000337825,9606.ENSP00000342681,9606.ENSP00000386559	CD4,LCP2,CSK,RAC2,ZAP70,LCK,CD5,CD8A
PMID:22075696	(2011) Contact-dependent T cell activation and T cell stopping require talin1.	8	30	1.26	0.00062	9606.ENSP00000011653,9606.ENSP00000046794,9606.ENSP00000264972,9606.ENSP00000356042,9606.ENSP00000365891,9606.ENSP00000381581,9606.ENSP00000386559,9606.ENSP00000462099	CD4,LCP2,ZAP70,EZR,WAS,LCP1,CD8A,RASSF5
PMID:29345061	(2018) Monocyte subsets exhibit transcriptional plasticity and a shared response to interferon in SIV-infected rhesus macaques.	12	97	0.93	0.00063	9606.ENSP00000009530,9606.ENSP00000011653,9606.ENSP00000256412,9606.ENSP00000262878,9606.ENSP00000306565,9606.ENSP00000342681,9606.ENSP00000344208,9606.ENSP00000349252,9606.ENSP00000354566,9606.ENSP00000371067,9606.ENSP00000373854,9606.ENSP00000386559	CD74,CD4,ADAMDEC1,SAMHD1,ISG20,CD5,TRIM14,ITGAL,CD3E,JAK2,ITGAD,CD8A
PMID:28979134	(2017) Prognostic immune-related gene models for breast cancer: a pooled analysis.	12	97	0.93	0.00063	9606.ENSP00000011653,9606.ENSP00000046794,9606.ENSP00000256935,9606.ENSP00000264972,9606.ENSP00000305355,9606.ENSP00000333779,9606.ENSP00000337825,9606.ENSP00000354394,9606.ENSP00000354566,9606.ENSP00000411355,9606.ENSP00000483570,9606.ENSP00000484431	CD4,LCP2,DOCK2,ZAP70,PRKCB,EVI2B,LCK,STAT1,CD3E,PTPRC,BTK,CD48
PMID:30947808	(2019) Light-based tuning of ligand half-life supports kinetic proofreading model of T cell signaling.	6	10	1.61	0.00064	9606.ENSP00000011653,9606.ENSP00000264972,9606.ENSP00000337825,9606.ENSP00000386559,9606.ENSP00000405965,9606.ENSP00000411355	CD4,ZAP70,LCK,CD8A,SUMO2,PTPRC
PMID:31402911	(2019) Bridging the Gap: Modulatory Roles of the Grb2-Family Adaptor, Gads, in Cellular and Allergic Immune Responses.	9	44	1.14	0.00064	9606.ENSP00000011653,9606.ENSP00000046794,9606.ENSP00000264972,9606.ENSP00000284154,9606.ENSP00000337825,9606.ENSP00000342681,9606.ENSP00000386559,9606.ENSP00000427114,9606.ENSP00000472929	CD4,LCP2,ZAP70,GRAP,LCK,CD5,CD8A,FYB,VAV1
PMID:29207444	(2018) Abnormal B Cell Development in Systemic Lupus Erythematosus: What the Genetics Tell Us.	9	44	1.14	0.00064	9606.ENSP00000011653,9606.ENSP00000220003,9606.ENSP00000312367,9606.ENSP00000331614,9606.ENSP00000344544,9606.ENSP00000361359,9606.ENSP00000365891,9606.ENSP00000376436,9606.ENSP00000483570	CD4,CSK,CD84,IKZF1,IKZF3,CD40,WAS,ETS1,BTK
PMID:29467364	(2018) Nanoscale kinetic segregation of TCR and CD45 in engaged microvilli facilitates early T cell activation.	6	10	1.61	0.00064	9606.ENSP00000011653,9606.ENSP00000264972,9606.ENSP00000337825,9606.ENSP00000349252,9606.ENSP00000386559,9606.ENSP00000411355	CD4,ZAP70,LCK,ITGAL,CD8A,PTPRC
PMID:21127068	(2011) Proteomic characterization of plasma membrane-proximal T cell activation responses.	9	44	1.14	0.00064	9606.ENSP00000046794,9606.ENSP00000220003,9606.ENSP00000234313,9606.ENSP00000264972,9606.ENSP00000337825,9606.ENSP00000339186,9606.ENSP00000342681,9606.ENSP00000380921,9606.ENSP00000472929	LCP2,CSK,PLEK,ZAP70,LCK,GRAP2,CD5,SH3KBP1,VAV1
PMID:20153049	(2010) Establishment and characterization of a novel canine B-cell line derived from a spontaneously occurring diffuse large cell lymphoma.	6	10	1.61	0.00064	9606.ENSP00000011653,9606.ENSP00000342681,9606.ENSP00000349252,9606.ENSP00000373854,9606.ENSP00000386559,9606.ENSP00000411355	CD4,CD5,ITGAL,ITGAD,CD8A,PTPRC
PMID:29868033	(2018) Aberrant T Cell Signaling and Subsets in Systemic Lupus Erythematosus.	11	78	0.98	0.00066	9606.ENSP00000011653,9606.ENSP00000046794,9606.ENSP00000264972,9606.ENSP00000337825,9606.ENSP00000354394,9606.ENSP00000356042,9606.ENSP00000361359,9606.ENSP00000371067,9606.ENSP00000376134,9606.ENSP00000386559,9606.ENSP00000391676	CD4,LCP2,ZAP70,LCK,STAT1,EZR,CD40,JAK2,STAT4,CD8A,JAK3
PMID:28600509	(2017) Pwp2 mediates UTP-B assembly via two structurally independent domains.	7	19	1.4	0.00066	9606.ENSP00000225298,9606.ENSP00000261708,9606.ENSP00000308179,9606.ENSP00000371169,9606.ENSP00000377944,9606.ENSP00000454836,9606.ENSP00000477848	UTP18,UTP6,WDR3,RCL1,UTP14A,TBL3,AATF
PMID:28644030	(2017) A PLC-Gamma1 Feedback Pathway Regulates Lck Substrate Phosphorylation at the T-Cell Receptor and SLP-76 Complex.	7	19	1.4	0.00066	9606.ENSP00000011653,9606.ENSP00000046794,9606.ENSP00000264972,9606.ENSP00000337825,9606.ENSP00000386559,9606.ENSP00000427114,9606.ENSP00000472929	CD4,LCP2,ZAP70,LCK,CD8A,FYB,VAV1
PMID:26029204	(2015) Is there a (host) genetic predisposition to progressive multifocal leukoencephalopathy?	7	19	1.4	0.00066	9606.ENSP00000011653,9606.ENSP00000337825,9606.ENSP00000354394,9606.ENSP00000360181,9606.ENSP00000361965,9606.ENSP00000394888,9606.ENSP00000483570	CD4,LCK,STAT1,SH2D1A,ADA,DOCK8,BTK
PMID:25342659	(2014) Systems biology. Conditional density-based analysis of T cell signaling in single-cell data.	7	19	1.4	0.00066	9606.ENSP00000011653,9606.ENSP00000046794,9606.ENSP00000264972,9606.ENSP00000342681,9606.ENSP00000354566,9606.ENSP00000386559,9606.ENSP00000411355	CD4,LCP2,ZAP70,CD5,CD3E,CD8A,PTPRC
PMID:22076177	(2010) Rationale for Targeting CD6 as a Treatment for Autoimmune Diseases.	7	19	1.4	0.00066	9606.ENSP00000011653,9606.ENSP00000046794,9606.ENSP00000264972,9606.ENSP00000337825,9606.ENSP00000342681,9606.ENSP00000376436,9606.ENSP00000386559	CD4,LCP2,ZAP70,LCK,CD5,ETS1,CD8A
PMID:18320039	(2008) Adaptor SKAP-55 binds p21 activating exchange factor RasGRP1 and negatively regulates the p21-ERK pathway in T-cells.	7	19	1.4	0.00066	9606.ENSP00000011653,9606.ENSP00000046794,9606.ENSP00000234313,9606.ENSP00000349252,9606.ENSP00000411355,9606.ENSP00000427114,9606.ENSP00000462099	CD4,LCP2,PLEK,ITGAL,PTPRC,FYB,RASSF5
PMID:9016869	(1997) Peripheral expression of Jak3 is required to maintain T lymphocyte function.	7	19	1.4	0.00066	9606.ENSP00000011653,9606.ENSP00000264972,9606.ENSP00000337825,9606.ENSP00000386559,9606.ENSP00000391676,9606.ENSP00000411355,9606.ENSP00000472929	CD4,ZAP70,LCK,CD8A,JAK3,PTPRC,VAV1
PMID:32098335	(2020) Extranodal NKT-Cell Lymphomas: The Role of Natural Killer Cells and EBV in Lymphomagenesis.	10	61	1.05	0.00072	9606.ENSP00000011653,9606.ENSP00000046794,9606.ENSP00000264972,9606.ENSP00000276420,9606.ENSP00000337825,9606.ENSP00000339186,9606.ENSP00000361359,9606.ENSP00000386559,9606.ENSP00000391676,9606.ENSP00000408146	CD4,LCP2,ZAP70,DOK2,LCK,GRAP2,CD40,CD8A,JAK3,HLA-DPB1
PMID:30510251	(2019) Wiskott-Aldrich syndrome protein (WASP) is a tumor suppressor in T cell lymphoma.	9	45	1.13	0.00072	9606.ENSP00000011653,9606.ENSP00000264972,9606.ENSP00000337825,9606.ENSP00000365891,9606.ENSP00000376330,9606.ENSP00000386559,9606.ENSP00000411355,9606.ENSP00000472929,9606.ENSP00000483570	CD4,ZAP70,LCK,WAS,WIPF1,CD8A,PTPRC,VAV1,BTK
PMID:29515578	(2018) Mechanisms for Cell-to-Cell Transmission of HIV-1.	8	31	1.25	0.00072	9606.ENSP00000011653,9606.ENSP00000046794,9606.ENSP00000264972,9606.ENSP00000315477,9606.ENSP00000337825,9606.ENSP00000356042,9606.ENSP00000385057,9606.ENSP00000433138	CD4,LCP2,ZAP70,CD209,LCK,EZR,APOBEC3G,CASP1
PMID:27577878	(2017) Primary immunodeficiency diseases: Genomic approaches delineate heterogeneous Mendelian disorders.	9	45	1.13	0.00072	9606.ENSP00000219150,9606.ENSP00000264972,9606.ENSP00000331614,9606.ENSP00000354394,9606.ENSP00000360181,9606.ENSP00000386559,9606.ENSP00000391676,9606.ENSP00000394888,9606.ENSP00000483570	CORO1A,ZAP70,IKZF1,STAT1,SH2D1A,CD8A,JAK3,DOCK8,BTK
PMID:27941787	(2017) Recruitment of calcineurin to the TCR positively regulates T cell activation.	8	31	1.25	0.00072	9606.ENSP00000011653,9606.ENSP00000046794,9606.ENSP00000264972,9606.ENSP00000337825,9606.ENSP00000349252,9606.ENSP00000391592,9606.ENSP00000411355,9606.ENSP00000472929	CD4,LCP2,ZAP70,LCK,ITGAL,PTPN6,PTPRC,VAV1
PMID:27460989	(2016) Binding of the cytoplasmic domain of CD28 to the plasma membrane inhibits Lck recruitment and signaling.	8	31	1.25	0.00072	9606.ENSP00000011653,9606.ENSP00000220003,9606.ENSP00000337825,9606.ENSP00000339186,9606.ENSP00000363976,9606.ENSP00000386559,9606.ENSP00000411355,9606.ENSP00000472929	CD4,CSK,LCK,GRAP2,HLA-DMA,CD8A,PTPRC,VAV1
PMID:25662996	(2015) Quantitative reduction of the TCR adapter protein SLP-76 unbalances immunity and immune regulation.	8	31	1.25	0.00072	9606.ENSP00000011653,9606.ENSP00000046794,9606.ENSP00000264972,9606.ENSP00000284154,9606.ENSP00000342681,9606.ENSP00000386559,9606.ENSP00000411355,9606.ENSP00000472929	CD4,LCP2,ZAP70,GRAP,CD5,CD8A,PTPRC,VAV1
PMID:26143192	(2015) Deletion of WASp and N-WASp in B cells cripples the germinal center response and results in production of IgM autoantibodies.	8	31	1.25	0.00072	9606.ENSP00000011653,9606.ENSP00000249071,9606.ENSP00000361359,9606.ENSP00000365891,9606.ENSP00000386559,9606.ENSP00000394888,9606.ENSP00000411355,9606.ENSP00000472929	CD4,RAC2,CD40,WAS,CD8A,DOCK8,PTPRC,VAV1
PMID:26202465	(2015) Positive and negative regulation by SLP-76ADAP and Pyk2 of chemokine-stimulated T-lymphocyte adhesion mediated by integrin Alfa4Beta1.	8	31	1.25	0.00072	9606.ENSP00000046794,9606.ENSP00000256935,9606.ENSP00000264972,9606.ENSP00000337825,9606.ENSP00000365891,9606.ENSP00000386559,9606.ENSP00000462099,9606.ENSP00000472929	LCP2,DOCK2,ZAP70,LCK,WAS,CD8A,RASSF5,VAV1
PMID:24119664	(2014) Immune synapse: conductor of orchestrated organelle movement.	9	45	1.13	0.00072	9606.ENSP00000011653,9606.ENSP00000046794,9606.ENSP00000264972,9606.ENSP00000302037,9606.ENSP00000337825,9606.ENSP00000386559,9606.ENSP00000411355,9606.ENSP00000427114,9606.ENSP00000472929	CD4,LCP2,ZAP70,MFF,LCK,CD8A,PTPRC,FYB,VAV1
PMID:24678775	(2014) The role of tyrosine kinases in systemic lupus erythematosus and their potential as therapeutic targets.	9	45	1.13	0.00072	9606.ENSP00000011653,9606.ENSP00000220003,9606.ENSP00000234313,9606.ENSP00000264972,9606.ENSP00000337825,9606.ENSP00000386559,9606.ENSP00000411355,9606.ENSP00000472929,9606.ENSP00000483570	CD4,CSK,PLEK,ZAP70,LCK,CD8A,PTPRC,VAV1,BTK
PMID:23501398	(2013) Diagnosis and treatment of gastrointestinal disorders in patients with primary immunodeficiency.	8	31	1.25	0.00072	9606.ENSP00000011653,9606.ENSP00000264972,9606.ENSP00000361359,9606.ENSP00000361965,9606.ENSP00000365891,9606.ENSP00000386559,9606.ENSP00000391676,9606.ENSP00000483570	CD4,ZAP70,CD40,ADA,WAS,CD8A,JAK3,BTK
PMID:23855984	(2013) Insights into TREM2 biology by network analysis of human brain gene expression data.	10	61	1.05	0.00072	9606.ENSP00000009530,9606.ENSP00000256935,9606.ENSP00000312367,9606.ENSP00000363976,9606.ENSP00000393566,9606.ENSP00000394888,9606.ENSP00000398890,9606.ENSP00000408146,9606.ENSP00000411355,9606.ENSP00000427114	CD74,DOCK2,CD84,HLA-DMA,HLA-DPA1,DOCK8,HLA-DMB,HLA-DPB1,PTPRC,FYB
PMID:23874979	(2013) ERK positive feedback regulates a widespread network of tyrosine phosphorylation sites across canonical T cell signaling and actin cytoskeletal proteins in Jurkat T cells.	8	31	1.25	0.00072	9606.ENSP00000046794,9606.ENSP00000220003,9606.ENSP00000264972,9606.ENSP00000276420,9606.ENSP00000337825,9606.ENSP00000365891,9606.ENSP00000427114,9606.ENSP00000472929	LCP2,CSK,ZAP70,DOK2,LCK,WAS,FYB,VAV1
PMID:19996739	(2010) Signaling pathways critical for allergic airway inflammation.	8	31	1.25	0.00072	9606.ENSP00000011653,9606.ENSP00000046794,9606.ENSP00000234313,9606.ENSP00000264972,9606.ENSP00000337825,9606.ENSP00000339186,9606.ENSP00000411355,9606.ENSP00000472929	CD4,LCP2,PLEK,ZAP70,LCK,GRAP2,PTPRC,VAV1
PMID:19214786	(2009) Two pathways of costimulation through CD28.	8	31	1.25	0.00072	9606.ENSP00000011653,9606.ENSP00000046794,9606.ENSP00000337825,9606.ENSP00000339186,9606.ENSP00000386559,9606.ENSP00000405338,9606.ENSP00000411355,9606.ENSP00000472929	CD4,LCP2,LCK,GRAP2,CD8A,INPP5D,PTPRC,VAV1
PMID:19349987	(2009) T cell antigen receptor signaling and immunological synapse stability require myosin IIA.	8	31	1.25	0.00072	9606.ENSP00000011653,9606.ENSP00000046794,9606.ENSP00000264972,9606.ENSP00000337825,9606.ENSP00000356042,9606.ENSP00000365891,9606.ENSP00000411355,9606.ENSP00000472929	CD4,LCP2,ZAP70,LCK,EZR,WAS,PTPRC,VAV1
PMID:15050028	(2004) NF-kB inhibitor blocks B cell development at two checkpoints.	8	31	1.25	0.00072	9606.ENSP00000011653,9606.ENSP00000305355,9606.ENSP00000337825,9606.ENSP00000361359,9606.ENSP00000386559,9606.ENSP00000411355,9606.ENSP00000472929,9606.ENSP00000483570	CD4,PRKCB,LCK,CD40,CD8A,PTPRC,VAV1,BTK
PMID:28556588	(2017) Effects of DNA Methylation on Progression to Interstitial Fibrosis and Tubular Atrophy in Renal Allograft Biopsies: A Multi-Omics Approach.	10	62	1.04	0.00079	9606.ENSP00000011653,9606.ENSP00000046794,9606.ENSP00000264972,9606.ENSP00000275015,9606.ENSP00000337825,9606.ENSP00000354566,9606.ENSP00000386559,9606.ENSP00000393566,9606.ENSP00000411355,9606.ENSP00000472929	CD4,LCP2,ZAP70,NFKBIE,LCK,CD3E,CD8A,HLA-DPA1,PTPRC,VAV1
PMID:21569911	(2011) Dynamic palmitoylation and the role of DHHC proteins in T cell activation and anergy.	10	62	1.04	0.00079	9606.ENSP00000011653,9606.ENSP00000046794,9606.ENSP00000220003,9606.ENSP00000264972,9606.ENSP00000337825,9606.ENSP00000339186,9606.ENSP00000386559,9606.ENSP00000411355,9606.ENSP00000472929,9606.ENSP00000484431	CD4,LCP2,CSK,ZAP70,LCK,GRAP2,CD8A,PTPRC,VAV1,CD48
PMID:29196709	(2017) Lck is a relevant target in chronic lymphocytic leukaemia cells whose expression variance is unrelated to disease outcome.	7	20	1.38	0.00081	9606.ENSP00000046794,9606.ENSP00000264972,9606.ENSP00000337825,9606.ENSP00000342681,9606.ENSP00000385036,9606.ENSP00000386559,9606.ENSP00000483570	LCP2,ZAP70,LCK,CD5,TCL1A,CD8A,BTK
PMID:27700984	(2016) An electrostatic selection mechanism controls sequential kinase signaling downstream of the T cell receptor.	7	20	1.38	0.00081	9606.ENSP00000011653,9606.ENSP00000046794,9606.ENSP00000220003,9606.ENSP00000264972,9606.ENSP00000337825,9606.ENSP00000386559,9606.ENSP00000411355	CD4,LCP2,CSK,ZAP70,LCK,CD8A,PTPRC
PMID:27872624	(2016) Diagnostics of Primary Immunodeficiencies through Next-Generation Sequencing.	7	20	1.38	0.00081	9606.ENSP00000011653,9606.ENSP00000348089,9606.ENSP00000354394,9606.ENSP00000386559,9606.ENSP00000391676,9606.ENSP00000394888,9606.ENSP00000483570	CD4,ERCC6,STAT1,CD8A,JAK3,DOCK8,BTK
PMID:25677497	(2015) Nijmegen breakage syndrome detected by newborn screening for T cell receptor excision circles (TRECs).	7	20	1.38	0.00081	9606.ENSP00000011653,9606.ENSP00000249071,9606.ENSP00000264972,9606.ENSP00000265433,9606.ENSP00000361965,9606.ENSP00000391676,9606.ENSP00000411355	CD4,RAC2,ZAP70,NBN,ADA,JAK3,PTPRC
PMID:24528953	(2014) Identification of core T cell network based on immunome interactome.	7	20	1.38	0.00081	9606.ENSP00000011653,9606.ENSP00000046794,9606.ENSP00000264972,9606.ENSP00000337825,9606.ENSP00000339186,9606.ENSP00000386559,9606.ENSP00000411355	CD4,LCP2,ZAP70,LCK,GRAP2,CD8A,PTPRC
PMID:25092893	(2014) Zap70 is essential for long-term survival of naive CD8 T cells.	7	20	1.38	0.00081	9606.ENSP00000011653,9606.ENSP00000264972,9606.ENSP00000337825,9606.ENSP00000342681,9606.ENSP00000386559,9606.ENSP00000411355,9606.ENSP00000472929	CD4,ZAP70,LCK,CD5,CD8A,PTPRC,VAV1
PMID:19380761	(2009) Cutting edge: rescue of pre-TCR but not mature TCR signaling in mice expressing membrane-targeted SLP-76.	7	20	1.38	0.00081	9606.ENSP00000011653,9606.ENSP00000046794,9606.ENSP00000264972,9606.ENSP00000284154,9606.ENSP00000339186,9606.ENSP00000342681,9606.ENSP00000386559	CD4,LCP2,ZAP70,GRAP,GRAP2,CD5,CD8A
PMID:19380807	(2009) The essential role of LAT in thymocyte development during transition from the double-positive to single-positive stage.	7	20	1.38	0.00081	9606.ENSP00000011653,9606.ENSP00000046794,9606.ENSP00000264972,9606.ENSP00000339186,9606.ENSP00000342681,9606.ENSP00000386559,9606.ENSP00000472929	CD4,LCP2,ZAP70,GRAP2,CD5,CD8A,VAV1
PMID:29401736	(2018) All-Round Manipulation of the Actin Cytoskeleton by HIV.	8	32	1.23	0.00083	9606.ENSP00000011653,9606.ENSP00000264972,9606.ENSP00000315477,9606.ENSP00000337261,9606.ENSP00000337825,9606.ENSP00000356042,9606.ENSP00000365891,9606.ENSP00000472929	CD4,ZAP70,CD209,ARHGEF1,LCK,EZR,WAS,VAV1
PMID:25851535	(2015) ADAP and SKAP55 deficiency suppresses PD-1 expression in CD8+ cytotoxic T lymphocytes for enhanced anti-tumor immunotherapy.	8	32	1.23	0.00083	9606.ENSP00000011653,9606.ENSP00000046794,9606.ENSP00000264972,9606.ENSP00000337825,9606.ENSP00000349252,9606.ENSP00000386559,9606.ENSP00000427114,9606.ENSP00000462099	CD4,LCP2,ZAP70,LCK,ITGAL,CD8A,FYB,RASSF5
PMID:26497513	(2015) Of ITIMs, ITAMs, and ITAMis: revisiting immunoglobulin Fc receptor signaling.	8	32	1.23	0.00083	9606.ENSP00000234313,9606.ENSP00000276420,9606.ENSP00000315477,9606.ENSP00000349727,9606.ENSP00000360181,9606.ENSP00000472929,9606.ENSP00000482228,9606.ENSP00000483570	PLEK,DOK2,CD209,DOK3,SH2D1A,VAV1,PLEKHA2,BTK
PMID:25339095	(2014) Interleukin-2-inducible T-cell kinase (ITK) deficiency - clinical and molecular aspects.	8	32	1.23	0.00083	9606.ENSP00000011653,9606.ENSP00000219150,9606.ENSP00000234313,9606.ENSP00000337825,9606.ENSP00000360181,9606.ENSP00000361892,9606.ENSP00000386559,9606.ENSP00000483570	CD4,CORO1A,PLEK,LCK,SH2D1A,STK4,CD8A,BTK
PMID:23420881	(2013) TCR-driven transendothelial migration of human effector memory CD4 T cells involves Vav, Rac, and myosin IIA.	8	32	1.23	0.00083	9606.ENSP00000046794,9606.ENSP00000249071,9606.ENSP00000256935,9606.ENSP00000264972,9606.ENSP00000337825,9606.ENSP00000349252,9606.ENSP00000386559,9606.ENSP00000472929	LCP2,RAC2,DOCK2,ZAP70,LCK,ITGAL,CD8A,VAV1
PMID:24116341	(2012) TEC and MAPK Kinase Signalling Pathways in T helper (TH) cell Development, TH2 Differentiation and Allergic Asthma.	11	81	0.97	0.00083	9606.ENSP00000011653,9606.ENSP00000046794,9606.ENSP00000234313,9606.ENSP00000249071,9606.ENSP00000264972,9606.ENSP00000337825,9606.ENSP00000354394,9606.ENSP00000381958,9606.ENSP00000386559,9606.ENSP00000472929,9606.ENSP00000483570	CD4,LCP2,PLEK,RAC2,ZAP70,LCK,STAT1,KSR1,CD8A,VAV1,BTK
PMID:22078222	(2011) Monophosphorylation of CD79a and CD79b ITAM motifs initiates a SHIP-1 phosphatase-mediated inhibitory signaling cascade required for B cell anergy.	8	32	1.23	0.00083	9606.ENSP00000220003,9606.ENSP00000234313,9606.ENSP00000276420,9606.ENSP00000305355,9606.ENSP00000349727,9606.ENSP00000405338,9606.ENSP00000411355,9606.ENSP00000483570	CSK,PLEK,DOK2,PRKCB,DOK3,INPP5D,PTPRC,BTK
PMID:16941570	(2006) A global proteomics approach identifies novel phosphorylated signaling proteins in GPVI-activated platelets: involvement of G6f, a novel platelet Grb2-binding membrane adapter.	8	32	1.23	0.00083	9606.ENSP00000046794,9606.ENSP00000234313,9606.ENSP00000276420,9606.ENSP00000284154,9606.ENSP00000339186,9606.ENSP00000427114,9606.ENSP00000472929,9606.ENSP00000483570	LCP2,PLEK,DOK2,GRAP,GRAP2,FYB,VAV1,BTK
PMID:14610046	(2003) LIME: a new membrane Raft-associated adaptor protein involved in CD4 and CD8 coreceptor signaling.	8	32	1.23	0.00083	9606.ENSP00000011653,9606.ENSP00000220003,9606.ENSP00000264972,9606.ENSP00000337825,9606.ENSP00000342681,9606.ENSP00000386559,9606.ENSP00000411355,9606.ENSP00000484431	CD4,CSK,ZAP70,LCK,CD5,CD8A,PTPRC,CD48
PMID:28111465	(2017) Differential signaling networks of Bcr-Abl p210 and p190 kinases in leukemia cells defined by functional proteomics.	10	63	1.03	0.00085	9606.ENSP00000175756,9606.ENSP00000220003,9606.ENSP00000264972,9606.ENSP00000320176,9606.ENSP00000337825,9606.ENSP00000365891,9606.ENSP00000371067,9606.ENSP00000391592,9606.ENSP00000411355,9606.ENSP00000483570	PTPN18,CSK,ZAP70,HCLS1,LCK,WAS,JAK2,PTPN6,PTPRC,BTK
PMID:29042512	(2017) In vitro reconstitution of T cell receptor-mediated segregation of the CD45 phosphatase.	6	11	1.57	0.00085	9606.ENSP00000011653,9606.ENSP00000046794,9606.ENSP00000337825,9606.ENSP00000339186,9606.ENSP00000386559,9606.ENSP00000411355	CD4,LCP2,LCK,GRAP2,CD8A,PTPRC
PMID:23709680	(2013) Mixed proteasomes function to increase viral peptide diversity and broaden antiviral CD8+ T cell responses.	6	11	1.57	0.00085	9606.ENSP00000011653,9606.ENSP00000351314,9606.ENSP00000363993,9606.ENSP00000364016,9606.ENSP00000386559,9606.ENSP00000411355	CD4,PSMB10,PSMB9,PSMB8,CD8A,PTPRC
PMID:22570537	(2012) Integrated Analysis Reveals hsa-miR-142 as a Representative of a Lymphocyte-Specific Gene Expression and Methylation Signature.	6	11	1.57	0.00085	9606.ENSP00000046794,9606.ENSP00000256935,9606.ENSP00000333779,9606.ENSP00000355991,9606.ENSP00000411355,9606.ENSP00000427114	LCP2,DOCK2,EVI2B,TRAF3IP3,PTPRC,FYB
PMID:19924240	(2009) Immunoproteasome overexpression underlies the pathogenesis of thyroid oncocytes and primary hypothyroidism: studies in humans and mice.	6	11	1.57	0.00085	9606.ENSP00000216802,9606.ENSP00000351314,9606.ENSP00000354394,9606.ENSP00000363993,9606.ENSP00000364016,9606.ENSP00000411355	PSME2,PSMB10,STAT1,PSMB9,PSMB8,PTPRC
PMID:16231973	(2005) Modeling T cell antigen discrimination based on feedback control of digital ERK responses.	6	11	1.57	0.00085	9606.ENSP00000011653,9606.ENSP00000220003,9606.ENSP00000264972,9606.ENSP00000337825,9606.ENSP00000386559,9606.ENSP00000411355	CD4,CSK,ZAP70,LCK,CD8A,PTPRC
PMID:9500981	(1998) Incorporation of leucocyte GPI-anchored proteins and protein tyrosine kinases into lipid-rich membrane domains of COS-7 cells.	6	11	1.57	0.00085	9606.ENSP00000011653,9606.ENSP00000264972,9606.ENSP00000337825,9606.ENSP00000342681,9606.ENSP00000386559,9606.ENSP00000484431	CD4,ZAP70,LCK,CD5,CD8A,CD48
PMID:31011556	(2019) Signaling Pathways of Receptors Involved in Platelet Activation and Shedding of These Receptors in Stored Platelets.	9	47	1.12	0.0009	9606.ENSP00000046794,9606.ENSP00000220003,9606.ENSP00000312367,9606.ENSP00000337261,9606.ENSP00000339186,9606.ENSP00000361359,9606.ENSP00000427114,9606.ENSP00000472929,9606.ENSP00000483570	LCP2,CSK,CD84,ARHGEF1,GRAP2,CD40,FYB,VAV1,BTK
PMID:28028151	(2017) LRCH1 interferes with DOCK8-Cdc42-induced T cell migration and ameliorates experimental autoimmune encephalomyelitis.	9	47	1.12	0.0009	9606.ENSP00000011653,9606.ENSP00000354566,9606.ENSP00000365891,9606.ENSP00000386559,9606.ENSP00000394888,9606.ENSP00000411355,9606.ENSP00000427114,9606.ENSP00000462099,9606.ENSP00000472929	CD4,CD3E,WAS,CD8A,DOCK8,PTPRC,FYB,RASSF5,VAV1
PMID:27242165	(2016) Early onset combined immunodeficiency and autoimmunity in patients with loss-of-function mutation in LAT.	9	47	1.12	0.0009	9606.ENSP00000011653,9606.ENSP00000046794,9606.ENSP00000264972,9606.ENSP00000337825,9606.ENSP00000339186,9606.ENSP00000386559,9606.ENSP00000405338,9606.ENSP00000411355,9606.ENSP00000483570	CD4,LCP2,ZAP70,LCK,GRAP2,CD8A,INPP5D,PTPRC,BTK
PMID:23465662	(2013) Partial defects of T-cell development associated with poor T-cell function.	9	47	1.12	0.0009	9606.ENSP00000011653,9606.ENSP00000046794,9606.ENSP00000219150,9606.ENSP00000234313,9606.ENSP00000264972,9606.ENSP00000337825,9606.ENSP00000361892,9606.ENSP00000386559,9606.ENSP00000394888	CD4,LCP2,CORO1A,PLEK,ZAP70,LCK,STK4,CD8A,DOCK8
PMID:11696592	(2001) Functional cloning of Src-like adapter protein-2 (SLAP-2), a novel inhibitor of antigen receptor signaling.	9	47	1.12	0.0009	9606.ENSP00000011653,9606.ENSP00000046794,9606.ENSP00000234313,9606.ENSP00000249071,9606.ENSP00000264972,9606.ENSP00000337825,9606.ENSP00000361359,9606.ENSP00000472929,9606.ENSP00000483570	CD4,LCP2,PLEK,RAC2,ZAP70,LCK,CD40,VAV1,BTK
PMID:29654304	(2018) Defective immuno- and thymoproteasome assembly causes severe immunodeficiency.	8	33	1.22	0.00095	9606.ENSP00000011653,9606.ENSP00000342681,9606.ENSP00000351314,9606.ENSP00000354566,9606.ENSP00000363993,9606.ENSP00000364016,9606.ENSP00000386559,9606.ENSP00000411355	CD4,CD5,PSMB10,CD3E,PSMB9,PSMB8,CD8A,PTPRC
PMID:28827576	(2017) Arp23 complex controls T cell homeostasis by maintaining surface TCR levels via regulating TCR+ endosome trafficking.	8	33	1.22	0.00095	9606.ENSP00000011653,9606.ENSP00000294742,9606.ENSP00000337825,9606.ENSP00000342681,9606.ENSP00000354566,9606.ENSP00000386559,9606.ENSP00000411355,9606.ENSP00000472929	CD4,ARPC5,LCK,CD5,CD3E,CD8A,PTPRC,VAV1
PMID:29262669	(2017) Advances in the understanding and management of T-cell prolymphocytic leukemia.	10	64	1.03	0.00095	9606.ENSP00000011653,9606.ENSP00000265433,9606.ENSP00000320663,9606.ENSP00000331614,9606.ENSP00000342681,9606.ENSP00000371067,9606.ENSP00000385036,9606.ENSP00000386559,9606.ENSP00000391676,9606.ENSP00000411355	CD4,NBN,EML4,IKZF1,CD5,JAK2,TCL1A,CD8A,JAK3,PTPRC
PMID:27119356	(2016) Mantle cell lymphoma in the era of precision medicine-diagnosis, biomarkers and therapeutic agents.	12	103	0.9	0.00095	9606.ENSP00000009530,9606.ENSP00000011653,9606.ENSP00000305355,9606.ENSP00000330237,9606.ENSP00000342681,9606.ENSP00000361359,9606.ENSP00000363993,9606.ENSP00000371067,9606.ENSP00000385036,9606.ENSP00000386559,9606.ENSP00000405338,9606.ENSP00000483570	CD74,CD4,PRKCB,CASP9,CD5,CD40,PSMB9,JAK2,TCL1A,CD8A,INPP5D,BTK
PMID:24304139	(2014) Comparative analysis of gingival tissue antigen presentation pathways in ageing and periodontitis.	8	33	1.22	0.00095	9606.ENSP00000009530,9606.ENSP00000011653,9606.ENSP00000216802,9606.ENSP00000365817,9606.ENSP00000386559,9606.ENSP00000396620,9606.ENSP00000404833,9606.ENSP00000408146	CD74,CD4,PSME2,HLA-E,CD8A,NFYC,TAPBP,HLA-DPB1
PMID:24534190	(2014) Itk-mediated integration of T cell receptor and cytokine signaling regulates the balance between Th17 and regulatory T cells.	8	33	1.22	0.00095	9606.ENSP00000011653,9606.ENSP00000234313,9606.ENSP00000319831,9606.ENSP00000337825,9606.ENSP00000386559,9606.ENSP00000411355,9606.ENSP00000472929,9606.ENSP00000483570	CD4,PLEK,DEF6,LCK,CD8A,PTPRC,VAV1,BTK
PMID:23994464	(2013) Neutrophil cell surface receptors and their intracellular signal transduction pathways.	13	125	0.85	0.00095	9606.ENSP00000046794,9606.ENSP00000249071,9606.ENSP00000264972,9606.ENSP00000337825,9606.ENSP00000349252,9606.ENSP00000354394,9606.ENSP00000371067,9606.ENSP00000376134,9606.ENSP00000391676,9606.ENSP00000427114,9606.ENSP00000433138,9606.ENSP00000472929,9606.ENSP00000483570	LCP2,RAC2,ZAP70,LCK,ITGAL,STAT1,JAK2,STAT4,JAK3,FYB,CASP1,VAV1,BTK
PMID:22566884	(2011) Transmembrane adaptor proteins in the high-affinity IgE receptor signaling.	8	33	1.22	0.00095	9606.ENSP00000046794,9606.ENSP00000220003,9606.ENSP00000234313,9606.ENSP00000264972,9606.ENSP00000337825,9606.ENSP00000339186,9606.ENSP00000411355,9606.ENSP00000472929	LCP2,CSK,PLEK,ZAP70,LCK,GRAP2,PTPRC,VAV1
PMID:20702731	(2010) Conditional deletion of histone deacetylase 1 in T cells leads to enhanced airway inflammation and increased Th2 cytokine production.	8	33	1.22	0.00095	9606.ENSP00000011653,9606.ENSP00000212015,9606.ENSP00000331614,9606.ENSP00000342681,9606.ENSP00000344544,9606.ENSP00000378402,9606.ENSP00000386559,9606.ENSP00000411355	CD4,SIRT1,IKZF1,CD5,IKZF3,SIN3A,CD8A,PTPRC
PMID:11877477	(2002) Essential immunoregulatory role for BCAP in B cell development and function.	8	33	1.22	0.00095	9606.ENSP00000011653,9606.ENSP00000046794,9606.ENSP00000339186,9606.ENSP00000342681,9606.ENSP00000361359,9606.ENSP00000386559,9606.ENSP00000411355,9606.ENSP00000472929	CD4,LCP2,GRAP2,CD5,CD40,CD8A,PTPRC,VAV1
PMID:30565241	(2019) Emerging insights into human health and NK cell biology from the study of NK cell deficiencies.	11	83	0.96	0.00096	9606.ENSP00000219150,9606.ENSP00000256935,9606.ENSP00000264972,9606.ENSP00000331614,9606.ENSP00000354394,9606.ENSP00000365891,9606.ENSP00000376134,9606.ENSP00000376330,9606.ENSP00000386559,9606.ENSP00000391676,9606.ENSP00000394888	CORO1A,DOCK2,ZAP70,IKZF1,STAT1,WAS,STAT4,WIPF1,CD8A,JAK3,DOCK8
PMID:31297117	(2019) Regulation of CD4+ T Cell Signaling and Immunological Synapse by Protein Tyrosine Phosphatases: Molecular Mechanisms in Autoimmunity.	11	83	0.96	0.00096	9606.ENSP00000011653,9606.ENSP00000264972,9606.ENSP00000291386,9606.ENSP00000309116,9606.ENSP00000337825,9606.ENSP00000356042,9606.ENSP00000365891,9606.ENSP00000386559,9606.ENSP00000391592,9606.ENSP00000411355,9606.ENSP00000472929	CD4,ZAP70,SSU72,PTPN7,LCK,EZR,WAS,CD8A,PTPN6,PTPRC,VAV1
PMID:29854981	(2018) Targeted Transcriptional Profiling of Kidney Transplant Biopsies.	7	21	1.36	0.00096	9606.ENSP00000011653,9606.ENSP00000306565,9606.ENSP00000337825,9606.ENSP00000363993,9606.ENSP00000386559,9606.ENSP00000405338,9606.ENSP00000411355	CD4,ISG20,LCK,PSMB9,CD8A,INPP5D,PTPRC
PMID:29985916	(2018) The actin remodeling protein cofilin is crucial for thymic AlfaBeta but not GammaDelta T-cell development.	7	21	1.36	0.00096	9606.ENSP00000011653,9606.ENSP00000219150,9606.ENSP00000337825,9606.ENSP00000365891,9606.ENSP00000381581,9606.ENSP00000386559,9606.ENSP00000411355	CD4,CORO1A,LCK,WAS,LCP1,CD8A,PTPRC
PMID:27264839	(2016) Immunological and clinical significance of HLA class I antigen processing machinery component defects in malignant cells.	7	21	1.36	0.00096	9606.ENSP00000351314,9606.ENSP00000354394,9606.ENSP00000363993,9606.ENSP00000364016,9606.ENSP00000371067,9606.ENSP00000386559,9606.ENSP00000404833	PSMB10,STAT1,PSMB9,PSMB8,JAK2,CD8A,TAPBP
PMID:27447355	(2016) A major secretory defect of tumour-infiltrating T lymphocytes due to galectin impairing LFA-1-mediated synapse completion.	7	21	1.36	0.00096	9606.ENSP00000011653,9606.ENSP00000219150,9606.ENSP00000264972,9606.ENSP00000337825,9606.ENSP00000349252,9606.ENSP00000394888,9606.ENSP00000411355	CD4,CORO1A,ZAP70,LCK,ITGAL,DOCK8,PTPRC
PMID:25370148	(2014) Investigation of the caspase-dependent mitochondrial apoptotic pathway in mononuclear cells of patients with systemic Lupus erythematosus.	7	21	1.36	0.00096	9606.ENSP00000011653,9606.ENSP00000254436,9606.ENSP00000286186,9606.ENSP00000330237,9606.ENSP00000354394,9606.ENSP00000386559,9606.ENSP00000411355	CD4,TRIM21,CASP10,CASP9,STAT1,CD8A,PTPRC
PMID:23565114	(2013) An Emerging Role for PI5P in T Cell Biology.	7	21	1.36	0.00096	9606.ENSP00000220003,9606.ENSP00000234313,9606.ENSP00000256935,9606.ENSP00000264972,9606.ENSP00000276420,9606.ENSP00000337825,9606.ENSP00000411355	CSK,PLEK,DOCK2,ZAP70,DOK2,LCK,PTPRC
PMID:24066087	(2013) In silico modeling of Itk activation kinetics in thymocytes suggests competing positive and negative IP4 mediated feedbacks increase robustness.	7	21	1.36	0.00096	9606.ENSP00000011653,9606.ENSP00000046794,9606.ENSP00000234313,9606.ENSP00000264972,9606.ENSP00000337825,9606.ENSP00000339186,9606.ENSP00000386559	CD4,LCP2,PLEK,ZAP70,LCK,GRAP2,CD8A
PMID:21849673	(2011) Caveolin-1 orchestrates TCR synaptic polarity, signal specificity, and function in CD8 T cells.	7	21	1.36	0.00096	9606.ENSP00000011653,9606.ENSP00000220003,9606.ENSP00000264972,9606.ENSP00000337825,9606.ENSP00000342681,9606.ENSP00000386559,9606.ENSP00000483570	CD4,CSK,ZAP70,LCK,CD5,CD8A,BTK
PMID:22242145	(2011) The Shc family protein adaptor, Rai, negatively regulates T cell antigen receptor signaling by inhibiting ZAP-70 recruitment and activation.	7	21	1.36	0.00096	9606.ENSP00000011653,9606.ENSP00000264972,9606.ENSP00000276420,9606.ENSP00000337825,9606.ENSP00000386559,9606.ENSP00000405338,9606.ENSP00000472929	CD4,ZAP70,DOK2,LCK,CD8A,INPP5D,VAV1
PMID:18751977	(2009) Interferon regulatory factor 8 mediates tumor-induced inhibition of antigen processing and presentation by dendritic cells.	7	21	1.36	0.00096	9606.ENSP00000011653,9606.ENSP00000351314,9606.ENSP00000363993,9606.ENSP00000364016,9606.ENSP00000386559,9606.ENSP00000404833,9606.ENSP00000411355	CD4,PSMB10,PSMB9,PSMB8,CD8A,TAPBP,PTPRC
PMID:15963458	(2005) A cell line model for the differentiation of human dendritic cells.	7	21	1.36	0.00096	9606.ENSP00000011653,9606.ENSP00000315477,9606.ENSP00000351314,9606.ENSP00000361359,9606.ENSP00000363993,9606.ENSP00000364016,9606.ENSP00000386559	CD4,CD209,PSMB10,CD40,PSMB9,PSMB8,CD8A
PMID:12093866	(2002) Contributions of the T cell receptor-associated CD3gamma-ITAM to thymocyte selection.	7	21	1.36	0.00096	9606.ENSP00000011653,9606.ENSP00000046794,9606.ENSP00000264972,9606.ENSP00000337825,9606.ENSP00000339186,9606.ENSP00000342681,9606.ENSP00000386559	CD4,LCP2,ZAP70,LCK,GRAP2,CD5,CD8A
PMID:12110130	(2002) The immunological synapse.	7	21	1.36	0.00096	9606.ENSP00000046794,9606.ENSP00000249071,9606.ENSP00000264972,9606.ENSP00000337825,9606.ENSP00000339186,9606.ENSP00000411355,9606.ENSP00000472929	LCP2,RAC2,ZAP70,LCK,GRAP2,PTPRC,VAV1
PMID:10880530	(2000) Negative regulation of T cell proliferation and interleukin 2 production by the serine threonine kinase GSK-3.	7	21	1.36	0.00096	9606.ENSP00000011653,9606.ENSP00000220003,9606.ENSP00000264972,9606.ENSP00000337825,9606.ENSP00000342681,9606.ENSP00000386559,9606.ENSP00000391592	CD4,CSK,ZAP70,LCK,CD5,CD8A,PTPN6
PMID:29455639	(2018) Role of Brutons tyrosine kinase in B cells and malignancies.	11	84	0.95	0.001	9606.ENSP00000011653,9606.ENSP00000234313,9606.ENSP00000305355,9606.ENSP00000331614,9606.ENSP00000342681,9606.ENSP00000344544,9606.ENSP00000361359,9606.ENSP00000380921,9606.ENSP00000386559,9606.ENSP00000391676,9606.ENSP00000472929	CD4,PLEK,PRKCB,IKZF1,CD5,IKZF3,CD40,SH3KBP1,CD8A,JAK3,VAV1
PMID:23202320	(2012) PI3KAktmTOR, a pathway less recognized for staphylococcal superantigen-induced toxicity.	10	65	1.02	0.001	9606.ENSP00000011653,9606.ENSP00000046794,9606.ENSP00000264972,9606.ENSP00000337825,9606.ENSP00000349252,9606.ENSP00000354394,9606.ENSP00000371067,9606.ENSP00000386559,9606.ENSP00000391676,9606.ENSP00000433138	CD4,LCP2,ZAP70,LCK,ITGAL,STAT1,JAK2,CD8A,JAK3,CASP1
PMID:30715143	(2019) Janus kinase 12 inhibition with baricitinib in the treatment of juvenile dermatomyositis.	6	12	1.53	0.0011	9606.ENSP00000011653,9606.ENSP00000254436,9606.ENSP00000351250,9606.ENSP00000354394,9606.ENSP00000371067,9606.ENSP00000386559	CD4,TRIM21,TRIM33,STAT1,JAK2,CD8A
PMID:31151965	(2019) HPV Epitope Processing Differences Correlate with ERAP1 Allotype and Extent of CD8+ T-cell Tumor Infiltration in OPSCC.	6	12	1.53	0.0011	9606.ENSP00000011653,9606.ENSP00000364016,9606.ENSP00000386559,9606.ENSP00000396620,9606.ENSP00000400376,9606.ENSP00000404833	CD4,PSMB8,CD8A,NFYC,ERAP2,TAPBP
PMID:31334230	(2019) Orchestration of Immunological Synapse Assembly by Vesicular Trafficking.	10	66	1.01	0.0011	9606.ENSP00000011653,9606.ENSP00000046794,9606.ENSP00000264972,9606.ENSP00000312734,9606.ENSP00000337825,9606.ENSP00000342681,9606.ENSP00000365891,9606.ENSP00000386559,9606.ENSP00000411355,9606.ENSP00000472929	CD4,LCP2,ZAP70,RAB8B,LCK,CD5,WAS,CD8A,PTPRC,VAV1
PMID:31394808	(2019) High Level Expression of MHC-II in HPV+ Head and Neck Cancers Suggests that Tumor Epithelial Cells Serve an Important Role as Accessory Antigen Presenting Cells.	8	34	1.21	0.0011	9606.ENSP00000009530,9606.ENSP00000011653,9606.ENSP00000312367,9606.ENSP00000363976,9606.ENSP00000386559,9606.ENSP00000393566,9606.ENSP00000398890,9606.ENSP00000408146	CD74,CD4,CD84,HLA-DMA,CD8A,HLA-DPA1,HLA-DMB,HLA-DPB1
PMID:26209898	(2015) Eosinophilia Associated with Disorders of Immune Deficiency or Immune Dysregulation.	8	34	1.21	0.0011	9606.ENSP00000011653,9606.ENSP00000286186,9606.ENSP00000354394,9606.ENSP00000361965,9606.ENSP00000365891,9606.ENSP00000371067,9606.ENSP00000386559,9606.ENSP00000394888	CD4,CASP10,STAT1,ADA,WAS,JAK2,CD8A,DOCK8
PMID:24975478	(2014) Getting Syk: spleen tyrosine kinase as a therapeutic target.	8	34	1.21	0.0011	9606.ENSP00000011653,9606.ENSP00000046794,9606.ENSP00000264972,9606.ENSP00000331614,9606.ENSP00000337825,9606.ENSP00000386559,9606.ENSP00000472929,9606.ENSP00000483570	CD4,LCP2,ZAP70,IKZF1,LCK,CD8A,VAV1,BTK
PMID:21190368	(2011) Inhibition of lymphoid tyrosine phosphatase by benzofuran salicylic acids.	6	12	1.53	0.0011	9606.ENSP00000220003,9606.ENSP00000264972,9606.ENSP00000309116,9606.ENSP00000337825,9606.ENSP00000411355,9606.ENSP00000472929	CSK,ZAP70,PTPN7,LCK,PTPRC,VAV1
PMID:20146712	(2010) New insights into T cell biology and T cell-directed therapy for autoimmunity, inflammation, and immunosuppression.	11	85	0.95	0.0011	9606.ENSP00000011653,9606.ENSP00000264972,9606.ENSP00000337825,9606.ENSP00000349252,9606.ENSP00000354394,9606.ENSP00000361359,9606.ENSP00000371067,9606.ENSP00000376134,9606.ENSP00000380227,9606.ENSP00000386559,9606.ENSP00000391676	CD4,ZAP70,LCK,ITGAL,STAT1,CD40,JAK2,STAT4,ITGA4,CD8A,JAK3
PMID:18993085	(2008) Low ligand requirement for deletion and lack of synapses in positive selection enforce the gauntlet of thymic T cell maturation.	6	12	1.53	0.0011	9606.ENSP00000009530,9606.ENSP00000011653,9606.ENSP00000337825,9606.ENSP00000349252,9606.ENSP00000386559,9606.ENSP00000411355	CD74,CD4,LCK,ITGAL,CD8A,PTPRC
PMID:33707310	(2021) Pro- and Antitumorigenic Capacity of Immunoproteasomes in Shaping the Tumor Microenvironment.	5	5	1.83	0.0012	9606.ENSP00000011653,9606.ENSP00000351314,9606.ENSP00000363993,9606.ENSP00000364016,9606.ENSP00000386559	CD4,PSMB10,PSMB9,PSMB8,CD8A
PMID:30008704	(2018) Presence of Segmented Filamentous Bacteria in Human Children and Its Potential Role in the Modulation of Human Gut Immunity.	7	22	1.34	0.0012	9606.ENSP00000011653,9606.ENSP00000264972,9606.ENSP00000337825,9606.ENSP00000342681,9606.ENSP00000354566,9606.ENSP00000386559,9606.ENSP00000483570	CD4,ZAP70,LCK,CD5,CD3E,CD8A,BTK
PMID:30065727	(2018) The Role of Molecular Flexibility in Antigen Presentation and T Cell Receptor-Mediated Signaling.	7	22	1.34	0.0012	9606.ENSP00000011653,9606.ENSP00000264972,9606.ENSP00000266556,9606.ENSP00000337825,9606.ENSP00000363976,9606.ENSP00000386559,9606.ENSP00000404833	CD4,ZAP70,TAPBPL,LCK,HLA-DMA,CD8A,TAPBP
PMID:30510555	(2018) Sepsis Induces a Long-Lasting State of Trained Immunity in Bone Marrow Monocytes.	7	22	1.34	0.0012	9606.ENSP00000011653,9606.ENSP00000337825,9606.ENSP00000354566,9606.ENSP00000386559,9606.ENSP00000391676,9606.ENSP00000411355,9606.ENSP00000484431	CD4,LCK,CD3E,CD8A,JAK3,PTPRC,CD48
PMID:28053234	(2017) TCR Signaling and CD28CTLA-4 Signaling Cooperatively Modulate T Regulatory Cell Homeostasis.	7	22	1.34	0.0012	9606.ENSP00000011653,9606.ENSP00000046794,9606.ENSP00000264972,9606.ENSP00000342681,9606.ENSP00000346206,9606.ENSP00000386559,9606.ENSP00000411355	CD4,LCP2,ZAP70,CD5,TAP1,CD8A,PTPRC
PMID:26680540	(2016) Integrative Omics Analysis Reveals Post-Transcriptionally Enhanced Protective Host Response in Colorectal Cancers with Microsatellite Instability.	8	35	1.19	0.0012	9606.ENSP00000009530,9606.ENSP00000011653,9606.ENSP00000249071,9606.ENSP00000337825,9606.ENSP00000361892,9606.ENSP00000386559,9606.ENSP00000393566,9606.ENSP00000408146	CD74,CD4,RAC2,LCK,STK4,CD8A,HLA-DPA1,HLA-DPB1
PMID:27258160	(2016) CRISPR-Mediated Triple Knockout of SLAMF1, SLAMF5 and SLAMF6 Supports Positive Signaling Roles in NKT Cell Development.	7	22	1.34	0.0012	9606.ENSP00000011653,9606.ENSP00000312367,9606.ENSP00000337825,9606.ENSP00000360181,9606.ENSP00000386559,9606.ENSP00000411355,9606.ENSP00000484431	CD4,CD84,LCK,SH2D1A,CD8A,PTPRC,CD48
PMID:25666808	(2015) The dendritic cell cytoskeleton promotes T cell adhesion and activation by constraining ICAM-1 mobility.	9	50	1.09	0.0012	9606.ENSP00000011653,9606.ENSP00000046794,9606.ENSP00000249071,9606.ENSP00000349252,9606.ENSP00000356042,9606.ENSP00000361359,9606.ENSP00000365891,9606.ENSP00000386559,9606.ENSP00000427114	CD4,LCP2,RAC2,ITGAL,EZR,CD40,WAS,CD8A,FYB
PMID:26358743	(2015) T cell receptor signaling pathway is overexpressed in CD4(+) T cells from HAMTSP individuals.	5	5	1.83	0.0012	9606.ENSP00000011653,9606.ENSP00000264972,9606.ENSP00000337825,9606.ENSP00000354566,9606.ENSP00000472929	CD4,ZAP70,LCK,CD3E,VAV1
PMID:23797092	(2013) Shp1 regulates T cell homeostasis by limiting IL-4 signals.	8	35	1.19	0.0012	9606.ENSP00000011653,9606.ENSP00000046794,9606.ENSP00000264972,9606.ENSP00000337825,9606.ENSP00000342681,9606.ENSP00000386559,9606.ENSP00000391592,9606.ENSP00000411355	CD4,LCP2,ZAP70,LCK,CD5,CD8A,PTPN6,PTPRC
PMID:24227778	(2013) Focal adhesion kinase negatively regulates Lck function downstream of the T cell antigen receptor.	7	22	1.34	0.0012	9606.ENSP00000011653,9606.ENSP00000046794,9606.ENSP00000220003,9606.ENSP00000264972,9606.ENSP00000337825,9606.ENSP00000386559,9606.ENSP00000411355	CD4,LCP2,CSK,ZAP70,LCK,CD8A,PTPRC
PMID:24340019	(2013) Completion of proteomic data sets by Kd measurement using cell-free synthesis of site-specifically labeled proteins.	7	22	1.34	0.0012	9606.ENSP00000046794,9606.ENSP00000276420,9606.ENSP00000337825,9606.ENSP00000339186,9606.ENSP00000360181,9606.ENSP00000427114,9606.ENSP00000472929	LCP2,DOK2,LCK,GRAP2,SH2D1A,FYB,VAV1
PMID:22370159	(2012) The inositol 5-phosphatase SHIP-1 and adaptors Dok-1 and 2 play central roles in CD4-mediated inhibitory signaling.	7	22	1.34	0.0012	9606.ENSP00000011653,9606.ENSP00000220003,9606.ENSP00000234313,9606.ENSP00000264972,9606.ENSP00000276420,9606.ENSP00000302935,9606.ENSP00000337825	CD4,CSK,PLEK,ZAP70,DOK2,IL16,LCK
PMID:23946894	(2012) T cell Receptor Signal Transduction in T lymphocytes.	10	67	1.01	0.0012	9606.ENSP00000011653,9606.ENSP00000046794,9606.ENSP00000220003,9606.ENSP00000249071,9606.ENSP00000264972,9606.ENSP00000337825,9606.ENSP00000339186,9606.ENSP00000386559,9606.ENSP00000411355,9606.ENSP00000472929	CD4,LCP2,CSK,RAC2,ZAP70,LCK,GRAP2,CD8A,PTPRC,VAV1
PMID:21720246	(2011) Targeting lymphocyte signaling pathways as a therapeutic approach to systemic lupus erythematosus.	8	35	1.19	0.0012	9606.ENSP00000011653,9606.ENSP00000264972,9606.ENSP00000349252,9606.ENSP00000356042,9606.ENSP00000361359,9606.ENSP00000371067,9606.ENSP00000386559,9606.ENSP00000483570	CD4,ZAP70,ITGAL,EZR,CD40,JAK2,CD8A,BTK
PMID:22031761	(2011) The actin regulatory protein HS1 is required for antigen uptake and presentation by dendritic cells.	9	50	1.09	0.0012	9606.ENSP00000011653,9606.ENSP00000249071,9606.ENSP00000315477,9606.ENSP00000320176,9606.ENSP00000337825,9606.ENSP00000361359,9606.ENSP00000365891,9606.ENSP00000386559,9606.ENSP00000472929	CD4,RAC2,CD209,HCLS1,LCK,CD40,WAS,CD8A,VAV1
PMID:20111715	(2010) Phospholipase C gamma 2 is critical for development of a murine model of inflammatory arthritis by affecting actin dynamics in dendritic cells.	7	22	1.34	0.0012	9606.ENSP00000011653,9606.ENSP00000234313,9606.ENSP00000249071,9606.ENSP00000256935,9606.ENSP00000361359,9606.ENSP00000365891,9606.ENSP00000411355	CD4,PLEK,RAC2,DOCK2,CD40,WAS,PTPRC
PMID:20140259	(2010) Melanoma cells treated with GGTI and IFN-gamma allow murine vaccination and enhance cytotoxic response against human melanoma cells.	7	22	1.34	0.0012	9606.ENSP00000011653,9606.ENSP00000216802,9606.ENSP00000351314,9606.ENSP00000363993,9606.ENSP00000364016,9606.ENSP00000386559,9606.ENSP00000404833	CD4,PSME2,PSMB10,PSMB9,PSMB8,CD8A,TAPBP
PMID:20204370	(2010) Lymphoid tyrosine phosphatase and autoimmunity: human genetics rediscovers tyrosine phosphatases.	7	22	1.34	0.0012	9606.ENSP00000175756,9606.ENSP00000220003,9606.ENSP00000264972,9606.ENSP00000337825,9606.ENSP00000391592,9606.ENSP00000411355,9606.ENSP00000472929	PTPN18,CSK,ZAP70,LCK,PTPN6,PTPRC,VAV1
PMID:19597498	(2009) Themis, a T cell-specific protein important for late thymocyte development.	8	35	1.19	0.0012	9606.ENSP00000011653,9606.ENSP00000264972,9606.ENSP00000284154,9606.ENSP00000339186,9606.ENSP00000342681,9606.ENSP00000386559,9606.ENSP00000411355,9606.ENSP00000472929	CD4,ZAP70,GRAP,GRAP2,CD5,CD8A,PTPRC,VAV1
PMID:19917685	(2009) Hematopoietic lineage cell-specific protein 1 is recruited to the immunological synapse by IL-2-inducible T cell kinase and regulates phospholipase Cgamma1 Microcluster dynamics during T cell spreading.	7	22	1.34	0.0012	9606.ENSP00000011653,9606.ENSP00000046794,9606.ENSP00000264972,9606.ENSP00000320176,9606.ENSP00000337825,9606.ENSP00000386559,9606.ENSP00000472929	CD4,LCP2,ZAP70,HCLS1,LCK,CD8A,VAV1
PMID:16547243	(2006) T cells lacking immunoproteasome subunits MECL-1 and LMP7 hyperproliferate in response to polyclonal mitogens.	5	5	1.83	0.0012	9606.ENSP00000011653,9606.ENSP00000351314,9606.ENSP00000363993,9606.ENSP00000364016,9606.ENSP00000386559	CD4,PSMB10,PSMB9,PSMB8,CD8A
PMID:11901197	(2002) Differential requirement for LAT and SLP-76 in GPVI versus T cell receptor signaling.	7	22	1.34	0.0012	9606.ENSP00000011653,9606.ENSP00000046794,9606.ENSP00000264972,9606.ENSP00000339186,9606.ENSP00000386559,9606.ENSP00000427114,9606.ENSP00000472929	CD4,LCP2,ZAP70,GRAP2,CD8A,FYB,VAV1
PMID:7722412	(1995) Pathways for the processing and presentation of antigens to T cells.	5	5	1.83	0.0012	9606.ENSP00000011653,9606.ENSP00000363976,9606.ENSP00000363993,9606.ENSP00000364016,9606.ENSP00000386559	CD4,HLA-DMA,PSMB9,PSMB8,CD8A
PMID:31212865	(2019) Expressions of HLA Class II Genes in Cutaneous Melanoma Were Associated with Clinical Outcome: Bioinformatics Approaches and Systematic Analysis of Public Microarray and RNA-Seq Datasets.	7	23	1.32	0.0014	9606.ENSP00000009530,9606.ENSP00000011653,9606.ENSP00000344577,9606.ENSP00000363976,9606.ENSP00000393566,9606.ENSP00000398890,9606.ENSP00000408146	CD74,CD4,APOL3,HLA-DMA,HLA-DPA1,HLA-DMB,HLA-DPB1
PMID:28972595	(2018) Ibrutinib modulates the immunosuppressive CLL microenvironment through STAT3-mediated suppression of regulatory B-cell function and inhibition of the PD-1PD-L1 pathway.	7	23	1.32	0.0014	9606.ENSP00000011653,9606.ENSP00000264972,9606.ENSP00000342681,9606.ENSP00000361359,9606.ENSP00000385036,9606.ENSP00000386559,9606.ENSP00000483570	CD4,ZAP70,CD5,CD40,TCL1A,CD8A,BTK
PMID:29789628	(2018) Targetable vulnerabilities in T- and NK-cell lymphomas identified through preclinical models.	9	51	1.08	0.0014	9606.ENSP00000011653,9606.ENSP00000331614,9606.ENSP00000335677,9606.ENSP00000344544,9606.ENSP00000371067,9606.ENSP00000385036,9606.ENSP00000386559,9606.ENSP00000411355,9606.ENSP00000472929	CD4,IKZF1,FOXK2,IKZF3,JAK2,TCL1A,CD8A,PTPRC,VAV1
PMID:30596405	(2018) Direct role of FLT3 in regulation of early lymphoid progenitors.	7	23	1.32	0.0014	9606.ENSP00000011653,9606.ENSP00000337825,9606.ENSP00000342681,9606.ENSP00000386559,9606.ENSP00000411355,9606.ENSP00000472929,9606.ENSP00000484431	CD4,LCK,CD5,CD8A,PTPRC,VAV1,CD48
PMID:27883938	(2017) Pretreatment of activated human CD8 T cells with IL-12 leads to enhanced TCR-induced signaling and cytokine production.	8	36	1.18	0.0014	9606.ENSP00000011653,9606.ENSP00000046794,9606.ENSP00000264972,9606.ENSP00000337825,9606.ENSP00000349252,9606.ENSP00000376134,9606.ENSP00000380227,9606.ENSP00000386559	CD4,LCP2,ZAP70,LCK,ITGAL,STAT4,ITGA4,CD8A
PMID:28691087	(2017) Cytoskeletal actin dynamics shape a ramifying actin network underpinning immunological synapse formation.	6	13	1.5	0.0014	9606.ENSP00000011653,9606.ENSP00000046794,9606.ENSP00000337825,9606.ENSP00000339186,9606.ENSP00000365891,9606.ENSP00000411355	CD4,LCP2,LCK,GRAP2,WAS,PTPRC
PMID:28733484	(2017) Cutting Edge: CD3 ITAM Diversity Is Required for Optimal TCR Signaling and Thymocyte Development.	7	23	1.32	0.0014	9606.ENSP00000011653,9606.ENSP00000264972,9606.ENSP00000337825,9606.ENSP00000342681,9606.ENSP00000386559,9606.ENSP00000411355,9606.ENSP00000472929	CD4,ZAP70,LCK,CD5,CD8A,PTPRC,VAV1
PMID:28942732	(2017) Is Graves disease a primary immunodeficiency? New immunological perspectives on an endocrine disease.	9	51	1.08	0.0014	9606.ENSP00000011653,9606.ENSP00000220003,9606.ENSP00000264972,9606.ENSP00000312455,9606.ENSP00000337825,9606.ENSP00000354566,9606.ENSP00000361359,9606.ENSP00000365891,9606.ENSP00000386559	CD4,CSK,ZAP70,CFLAR,LCK,CD3E,CD40,WAS,CD8A
PMID:28959234	(2017) Type I Interferon Is a Catastrophic Feature of the Diabetic Islet Microenvironment.	10	69	0.99	0.0014	9606.ENSP00000011653,9606.ENSP00000216802,9606.ENSP00000361359,9606.ENSP00000363993,9606.ENSP00000364016,9606.ENSP00000376134,9606.ENSP00000378402,9606.ENSP00000386559,9606.ENSP00000404833,9606.ENSP00000411355	CD4,PSME2,CD40,PSMB9,PSMB8,STAT4,SIN3A,CD8A,TAPBP,PTPRC
PMID:27466434	(2016) Thymus transcriptome reveals novel pathways in response to avian pathogenic Escherichia coli infection.	8	36	1.18	0.0014	9606.ENSP00000011653,9606.ENSP00000264972,9606.ENSP00000275015,9606.ENSP00000337825,9606.ENSP00000339186,9606.ENSP00000361359,9606.ENSP00000386559,9606.ENSP00000472929	CD4,ZAP70,NFKBIE,LCK,GRAP2,CD40,CD8A,VAV1
PMID:27534821	(2016) Human leukocyte Antigen-DM polymorphisms in autoimmune diseases.	7	23	1.32	0.0014	9606.ENSP00000011653,9606.ENSP00000363976,9606.ENSP00000363993,9606.ENSP00000364016,9606.ENSP00000386559,9606.ENSP00000398890,9606.ENSP00000408146	CD4,HLA-DMA,PSMB9,PSMB8,CD8A,HLA-DMB,HLA-DPB1
PMID:26237050	(2015) Early Signaling in Primary T Cells Activated by Antigen Presenting Cells Is Associated with a Deep and Transient Lamellal Actin Network.	7	23	1.32	0.0014	9606.ENSP00000011653,9606.ENSP00000046794,9606.ENSP00000234313,9606.ENSP00000264972,9606.ENSP00000337825,9606.ENSP00000427114,9606.ENSP00000472929	CD4,LCP2,PLEK,ZAP70,LCK,FYB,VAV1
PMID:26659062	(2015) Pore-Forming Toxins Induce Macrophage Necroptosis during Acute Bacterial Pneumonia.	7	23	1.32	0.0014	9606.ENSP00000011653,9606.ENSP00000286186,9606.ENSP00000308351,9606.ENSP00000330237,9606.ENSP00000386559,9606.ENSP00000411355,9606.ENSP00000433138	CD4,CASP10,MLKL,CASP9,CD8A,PTPRC,CASP1
PMID:23377202	(2013) Distinct TCR signaling pathways drive proliferation and cytokine production in T cells.	9	51	1.08	0.0014	9606.ENSP00000011653,9606.ENSP00000046794,9606.ENSP00000249071,9606.ENSP00000264972,9606.ENSP00000337825,9606.ENSP00000365891,9606.ENSP00000386559,9606.ENSP00000411355,9606.ENSP00000472929	CD4,LCP2,RAC2,ZAP70,LCK,WAS,CD8A,PTPRC,VAV1
PMID:23527234	(2013) Resistance to malaria by enhanced phagocytosis of erythrocytes in LMP7-deficient mice.	6	13	1.5	0.0014	9606.ENSP00000011653,9606.ENSP00000351314,9606.ENSP00000361359,9606.ENSP00000363993,9606.ENSP00000364016,9606.ENSP00000386559	CD4,PSMB10,CD40,PSMB9,PSMB8,CD8A
PMID:22393150	(2012) Characterization of Ly108 in the thymus: evidence for distinct properties of a novel form of Ly108.	6	13	1.5	0.0014	9606.ENSP00000011653,9606.ENSP00000312367,9606.ENSP00000337825,9606.ENSP00000360181,9606.ENSP00000386559,9606.ENSP00000484431	CD4,CD84,LCK,SH2D1A,CD8A,CD48
PMID:22403586	(2012) Kinase inhibitors in the treatment of immune-mediated disease.	7	23	1.32	0.0014	9606.ENSP00000011653,9606.ENSP00000264972,9606.ENSP00000337825,9606.ENSP00000371067,9606.ENSP00000386559,9606.ENSP00000391676,9606.ENSP00000483570	CD4,ZAP70,LCK,JAK2,CD8A,JAK3,BTK
PMID:22588558	(2012) c-Myc and EBV-LMP1: two opposing regulators of the HLA class I antigen presentation machinery in epithelial cells.	6	13	1.5	0.0014	9606.ENSP00000361359,9606.ENSP00000363993,9606.ENSP00000364016,9606.ENSP00000371067,9606.ENSP00000391676,9606.ENSP00000404833	CD40,PSMB9,PSMB8,JAK2,JAK3,TAPBP
PMID:23166358	(2012) Local changes in lipid environment of TCR microclusters regulate membrane binding by the CD3Epsilon cytoplasmic domain.	7	23	1.32	0.0014	9606.ENSP00000011653,9606.ENSP00000046794,9606.ENSP00000234313,9606.ENSP00000264972,9606.ENSP00000337825,9606.ENSP00000349252,9606.ENSP00000411355	CD4,LCP2,PLEK,ZAP70,LCK,ITGAL,PTPRC
PMID:23552640	(2012) CCR7-expressing B16 melanoma cells downregulate interferon-Gamma-mediated inflammation and increase lymphangiogenesis in the tumor microenvironment.	7	23	1.32	0.0014	9606.ENSP00000011653,9606.ENSP00000354394,9606.ENSP00000371067,9606.ENSP00000386559,9606.ENSP00000391676,9606.ENSP00000404833,9606.ENSP00000411355	CD4,STAT1,JAK2,CD8A,JAK3,TAPBP,PTPRC
PMID:21606958	(2011) The immunoglobulin heavy chain gene 3 enhancers induce Bcl2 deregulation and lymphomagenesis in murine B cells.	6	13	1.5	0.0014	9606.ENSP00000011653,9606.ENSP00000285398,9606.ENSP00000361359,9606.ENSP00000386559,9606.ENSP00000411355,9606.ENSP00000472929	CD4,ERCC3,CD40,CD8A,PTPRC,VAV1
PMID:21804012	(2011) Proteasome immunosubunits protect against the development of CD8 T cell-mediated autoimmune diseases.	7	23	1.32	0.0014	9606.ENSP00000011653,9606.ENSP00000351314,9606.ENSP00000363993,9606.ENSP00000364016,9606.ENSP00000386559,9606.ENSP00000408146,9606.ENSP00000411355	CD4,PSMB10,PSMB9,PSMB8,CD8A,HLA-DPB1,PTPRC
PMID:21829342	(2011) Integrating signals from the T-cell receptor and the interleukin-2 receptor.	8	36	1.18	0.0014	9606.ENSP00000011653,9606.ENSP00000046794,9606.ENSP00000264972,9606.ENSP00000337825,9606.ENSP00000371067,9606.ENSP00000386559,9606.ENSP00000391676,9606.ENSP00000472929	CD4,LCP2,ZAP70,LCK,JAK2,CD8A,JAK3,VAV1
PMID:22236435	(2011) The case for newborn screening for severe combined immunodeficiency and related disorders.	6	13	1.5	0.0014	9606.ENSP00000011653,9606.ENSP00000249071,9606.ENSP00000342681,9606.ENSP00000361965,9606.ENSP00000391676,9606.ENSP00000394888	CD4,RAC2,CD5,ADA,JAK3,DOCK8
PMID:19535620	(2009) Chemotherapeutic agents in noncytotoxic concentrations increase antigen presentation by dendritic cells via an IL-12-dependent mechanism.	7	23	1.32	0.0014	9606.ENSP00000011653,9606.ENSP00000351314,9606.ENSP00000361359,9606.ENSP00000376134,9606.ENSP00000386559,9606.ENSP00000404833,9606.ENSP00000411355	CD4,PSMB10,CD40,STAT4,CD8A,TAPBP,PTPRC
PMID:19701889	(2009) Characterization of a novel interaction between transcription factor TFII-I and the inducible tyrosine kinase in T cells.	7	23	1.32	0.0014	9606.ENSP00000011653,9606.ENSP00000220003,9606.ENSP00000234313,9606.ENSP00000264972,9606.ENSP00000337825,9606.ENSP00000386559,9606.ENSP00000472929	CD4,CSK,PLEK,ZAP70,LCK,CD8A,VAV1
PMID:18848472	(2008) Spatiotemporal regulation of T cell costimulation by TCR-CD28 microclusters and protein kinase C theta translocation.	7	23	1.32	0.0014	9606.ENSP00000011653,9606.ENSP00000046794,9606.ENSP00000264972,9606.ENSP00000337825,9606.ENSP00000339186,9606.ENSP00000349252,9606.ENSP00000472929	CD4,LCP2,ZAP70,LCK,GRAP2,ITGAL,VAV1
PMID:19050242	(2008) A novel ICOS-independent, but CD28- and SAP-dependent, pathway of T cell-dependent, polysaccharide-specific humoral immunity in response to intact Streptococcus pneumoniae versus pneumococcal conjugate vaccine.	7	23	1.32	0.0014	9606.ENSP00000011653,9606.ENSP00000337261,9606.ENSP00000360181,9606.ENSP00000361359,9606.ENSP00000386559,9606.ENSP00000411355,9606.ENSP00000483570	CD4,ARHGEF1,SH2D1A,CD40,CD8A,PTPRC,BTK
PMID:15718298	(2005) Direct transcriptional repression of the genes encoding the zinc-finger proteins Gfi1b and Gfi1 by Gfi1b.	6	13	1.5	0.0014	9606.ENSP00000011653,9606.ENSP00000331614,9606.ENSP00000337825,9606.ENSP00000386559,9606.ENSP00000411355,9606.ENSP00000472929	CD4,IKZF1,LCK,CD8A,PTPRC,VAV1
PMID:14993248	(2004) Pre-TCRalpha and TCRalpha are not interchangeable partners of TCRbeta during T lymphocyte development.	6	13	1.5	0.0014	9606.ENSP00000011653,9606.ENSP00000264972,9606.ENSP00000337825,9606.ENSP00000386559,9606.ENSP00000411355,9606.ENSP00000484431	CD4,ZAP70,LCK,CD8A,PTPRC,CD48
PMID:12515827	(2003) Dynamic changes in the mobility of LAT in aggregated lipid rafts upon T cell activation.	7	23	1.32	0.0014	9606.ENSP00000046794,9606.ENSP00000234313,9606.ENSP00000264972,9606.ENSP00000337825,9606.ENSP00000339186,9606.ENSP00000411355,9606.ENSP00000472929	LCP2,PLEK,ZAP70,LCK,GRAP2,PTPRC,VAV1
PMID:12615906	(2003) Critical roles of Pten in B cell homeostasis and immunoglobulin class switch recombination.	7	23	1.32	0.0014	9606.ENSP00000011653,9606.ENSP00000256935,9606.ENSP00000337261,9606.ENSP00000342681,9606.ENSP00000361359,9606.ENSP00000411355,9606.ENSP00000483570	CD4,DOCK2,ARHGEF1,CD5,CD40,PTPRC,BTK
PMID:11283153	(2001) Glucocorticoids attenuate T cell receptor signaling.	7	23	1.32	0.0014	9606.ENSP00000011653,9606.ENSP00000220003,9606.ENSP00000264972,9606.ENSP00000337825,9606.ENSP00000339186,9606.ENSP00000386559,9606.ENSP00000411355	CD4,CSK,ZAP70,LCK,GRAP2,CD8A,PTPRC
PMID:11390439	(2001) Immunoproteasomes shape immunodominance hierarchies of antiviral CD8(+) T cells at the levels of T cell repertoire and presentation of viral antigens.	6	13	1.5	0.0014	9606.ENSP00000011653,9606.ENSP00000351314,9606.ENSP00000363993,9606.ENSP00000364016,9606.ENSP00000386559,9606.ENSP00000411355	CD4,PSMB10,PSMB9,PSMB8,CD8A,PTPRC
PMID:10209036	(1999) SHP2-interacting transmembrane adaptor protein (SIT), a novel disulfide-linked dimer regulating human T cell activation.	7	23	1.32	0.0014	9606.ENSP00000011653,9606.ENSP00000046794,9606.ENSP00000234313,9606.ENSP00000264972,9606.ENSP00000337825,9606.ENSP00000386559,9606.ENSP00000427114	CD4,LCP2,PLEK,ZAP70,LCK,CD8A,FYB
PMID:29997500	(2018) Molecular Mechanisms of T Cells Activation by Dendritic Cells in Autoimmune Diseases.	9	52	1.07	0.0015	9606.ENSP00000011653,9606.ENSP00000046794,9606.ENSP00000264972,9606.ENSP00000315477,9606.ENSP00000337825,9606.ENSP00000361359,9606.ENSP00000386559,9606.ENSP00000411355,9606.ENSP00000472929	CD4,LCP2,ZAP70,CD209,LCK,CD40,CD8A,PTPRC,VAV1
PMID:30546359	(2018) Proteasomal Protein Degradation: Adaptation of Cellular Proteolysis With Impact on Virus-and Cytokine-Mediated Damage of Heart Tissue During Myocarditis.	9	52	1.07	0.0015	9606.ENSP00000011653,9606.ENSP00000216802,9606.ENSP00000337825,9606.ENSP00000351314,9606.ENSP00000354394,9606.ENSP00000361359,9606.ENSP00000363993,9606.ENSP00000364016,9606.ENSP00000386559	CD4,PSME2,LCK,PSMB10,STAT1,CD40,PSMB9,PSMB8,CD8A
PMID:32155826	(2020) Immune Response Dysfunction in Chronic Lymphocytic Leukemia: Dissecting Molecular Mechanisms and Microenvironmental Conditions.	11	90	0.92	0.0016	9606.ENSP00000011653,9606.ENSP00000212015,9606.ENSP00000264972,9606.ENSP00000312367,9606.ENSP00000342681,9606.ENSP00000354394,9606.ENSP00000361965,9606.ENSP00000385036,9606.ENSP00000386559,9606.ENSP00000405338,9606.ENSP00000483570	CD4,SIRT1,ZAP70,CD84,CD5,STAT1,ADA,TCL1A,CD8A,INPP5D,BTK
PMID:32195000	(2020) Advances in targeted therapy for malignant lymphoma.	13	134	0.82	0.0016	9606.ENSP00000009530,9606.ENSP00000011653,9606.ENSP00000264972,9606.ENSP00000305355,9606.ENSP00000337825,9606.ENSP00000342681,9606.ENSP00000354394,9606.ENSP00000361359,9606.ENSP00000371067,9606.ENSP00000376134,9606.ENSP00000386559,9606.ENSP00000391676,9606.ENSP00000483570	CD74,CD4,ZAP70,PRKCB,LCK,CD5,STAT1,CD40,JAK2,STAT4,CD8A,JAK3,BTK
PMID:31123029	(2019) High activation of STAT5A drives peripheral T-cell lymphoma and leukemia.	7	24	1.3	0.0016	9606.ENSP00000011653,9606.ENSP00000342681,9606.ENSP00000354566,9606.ENSP00000386559,9606.ENSP00000391676,9606.ENSP00000411355,9606.ENSP00000472929	CD4,CD5,CD3E,CD8A,JAK3,PTPRC,VAV1
PMID:31602270	(2019) Diagnostic and prognostic biomarkers of Human Leukocyte Antigen complex for hepatitis B virus-related hepatocellular carcinoma.	7	24	1.3	0.0016	9606.ENSP00000011653,9606.ENSP00000363976,9606.ENSP00000365817,9606.ENSP00000386559,9606.ENSP00000393566,9606.ENSP00000398890,9606.ENSP00000408146	CD4,HLA-DMA,HLA-E,CD8A,HLA-DPA1,HLA-DMB,HLA-DPB1
PMID:31722780	(2019) Severe combined immunodeficiency pig as an emerging animal model for human diseases and regenerative medicines.	7	24	1.3	0.0016	9606.ENSP00000011653,9606.ENSP00000264972,9606.ENSP00000337825,9606.ENSP00000361965,9606.ENSP00000386559,9606.ENSP00000391676,9606.ENSP00000411355	CD4,ZAP70,LCK,ADA,CD8A,JAK3,PTPRC
PMID:29386256	(2018) Phospholipase D in TCR-Mediated Signaling and T Cell Activation.	7	24	1.3	0.0016	9606.ENSP00000011653,9606.ENSP00000046794,9606.ENSP00000264972,9606.ENSP00000337825,9606.ENSP00000349252,9606.ENSP00000386559,9606.ENSP00000411355	CD4,LCP2,ZAP70,LCK,ITGAL,CD8A,PTPRC
PMID:29403502	(2018) Integrins Modulate T Cell Receptor Signaling by Constraining Actin Flow at the Immunological Synapse.	7	24	1.3	0.0016	9606.ENSP00000011653,9606.ENSP00000046794,9606.ENSP00000264972,9606.ENSP00000349252,9606.ENSP00000380227,9606.ENSP00000386559,9606.ENSP00000427114	CD4,LCP2,ZAP70,ITGAL,ITGA4,CD8A,FYB
PMID:30067970	(2018) Timed Regulation of 3BP2 Induction Is Critical for Sustaining CD8+ T Cell Expansion and Differentiation.	8	37	1.17	0.0016	9606.ENSP00000011653,9606.ENSP00000046794,9606.ENSP00000264972,9606.ENSP00000337825,9606.ENSP00000386559,9606.ENSP00000411355,9606.ENSP00000427114,9606.ENSP00000472929	CD4,LCP2,ZAP70,LCK,CD8A,PTPRC,FYB,VAV1
PMID:28600288	(2017) TCR Signal Strength Regulates Akt Substrate Specificity To Induce Alternate Murine Th and T Regulatory Cell Differentiation Programs.	7	24	1.3	0.0016	9606.ENSP00000011653,9606.ENSP00000264972,9606.ENSP00000330237,9606.ENSP00000337825,9606.ENSP00000342681,9606.ENSP00000354394,9606.ENSP00000411355	CD4,ZAP70,CASP9,LCK,CD5,STAT1,PTPRC
PMID:29221181	(2017) Analysis of CTCL cell lines reveals important differences between mycosis fungoidesSezary syndrome vs. HTLV-1+ leukemic cell lines.	7	24	1.3	0.0016	9606.ENSP00000011653,9606.ENSP00000337825,9606.ENSP00000342681,9606.ENSP00000355991,9606.ENSP00000386559,9606.ENSP00000411355,9606.ENSP00000427114	CD4,LCK,CD5,TRAF3IP3,CD8A,PTPRC,FYB
PMID:27092248	(2016) Concerning immune synapses: a spatiotemporal timeline.	8	37	1.17	0.0016	9606.ENSP00000011653,9606.ENSP00000046794,9606.ENSP00000219150,9606.ENSP00000365891,9606.ENSP00000386559,9606.ENSP00000427114,9606.ENSP00000462099,9606.ENSP00000472929	CD4,LCP2,CORO1A,WAS,CD8A,FYB,RASSF5,VAV1
PMID:24816556	(2014) Functions of the FAK family kinases in T cells: beyond actin cytoskeletal rearrangement.	8	37	1.17	0.0016	9606.ENSP00000011653,9606.ENSP00000046794,9606.ENSP00000220003,9606.ENSP00000264972,9606.ENSP00000337825,9606.ENSP00000356042,9606.ENSP00000386559,9606.ENSP00000472929	CD4,LCP2,CSK,ZAP70,LCK,EZR,CD8A,VAV1
PMID:23290137	(2013) Metabolic regulation by the mitochondrial phosphatase PTPMT1 is required for hematopoietic stem cell differentiation.	7	24	1.3	0.0016	9606.ENSP00000011653,9606.ENSP00000337825,9606.ENSP00000354566,9606.ENSP00000386559,9606.ENSP00000411355,9606.ENSP00000472929,9606.ENSP00000484431	CD4,LCK,CD3E,CD8A,PTPRC,VAV1,CD48
PMID:24117814	(2013) Coordinate control of cytoskeletal remodeling and calcium mobilization during T-cell activation.	8	37	1.17	0.0016	9606.ENSP00000046794,9606.ENSP00000264972,9606.ENSP00000337825,9606.ENSP00000356042,9606.ENSP00000365891,9606.ENSP00000376330,9606.ENSP00000381581,9606.ENSP00000472929	LCP2,ZAP70,LCK,EZR,WAS,WIPF1,LCP1,VAV1
PMID:22812478	(2012) Lnk deficiency partially mitigates hematopoietic stem cell aging.	7	24	1.3	0.0016	9606.ENSP00000011653,9606.ENSP00000337825,9606.ENSP00000342681,9606.ENSP00000371067,9606.ENSP00000386559,9606.ENSP00000411355,9606.ENSP00000484431	CD4,LCK,CD5,JAK2,CD8A,PTPRC,CD48
PMID:23284688	(2012) Generation of functional CLL-specific cord blood CTL using CD40-ligated CLL APC.	7	24	1.3	0.0016	9606.ENSP00000011653,9606.ENSP00000329219,9606.ENSP00000337825,9606.ENSP00000342681,9606.ENSP00000361359,9606.ENSP00000386559,9606.ENSP00000411355	CD4,FMNL1,LCK,CD5,CD40,CD8A,PTPRC
PMID:24764511	(2012) Aging, immunosenescence and membrane rafts: the lipid connection.	7	24	1.3	0.0016	9606.ENSP00000011653,9606.ENSP00000171111,9606.ENSP00000220003,9606.ENSP00000264972,9606.ENSP00000337825,9606.ENSP00000386559,9606.ENSP00000411355	CD4,KEAP1,CSK,ZAP70,LCK,CD8A,PTPRC
PMID:22566876	(2011) Cross-presentation: how to get there - or how to get the ER.	7	24	1.3	0.0016	9606.ENSP00000011653,9606.ENSP00000315477,9606.ENSP00000351314,9606.ENSP00000363993,9606.ENSP00000364016,9606.ENSP00000386559,9606.ENSP00000404833	CD4,CD209,PSMB10,PSMB9,PSMB8,CD8A,TAPBP
PMID:20346707	(2010) T cell receptor inside-out pathway via signaling module SKAP1-RapL regulates T cell motility and interactions in lymph nodes.	8	37	1.17	0.0016	9606.ENSP00000046794,9606.ENSP00000234313,9606.ENSP00000337825,9606.ENSP00000349252,9606.ENSP00000386559,9606.ENSP00000427114,9606.ENSP00000462099,9606.ENSP00000472929	LCP2,PLEK,LCK,ITGAL,CD8A,FYB,RASSF5,VAV1
PMID:18987647	(2009) Rheumatoid arthritis: a view of the current genetic landscape.	8	37	1.17	0.0016	9606.ENSP00000011653,9606.ENSP00000220003,9606.ENSP00000331614,9606.ENSP00000337825,9606.ENSP00000361359,9606.ENSP00000376134,9606.ENSP00000386559,9606.ENSP00000408146	CD4,CSK,IKZF1,LCK,CD40,STAT4,CD8A,HLA-DPB1
PMID:19290922	(2009) Conformational snapshots of Tec kinases during signaling.	7	24	1.3	0.0016	9606.ENSP00000046794,9606.ENSP00000220003,9606.ENSP00000234313,9606.ENSP00000337825,9606.ENSP00000365891,9606.ENSP00000405338,9606.ENSP00000483570	LCP2,CSK,PLEK,LCK,WAS,INPP5D,BTK
PMID:19500675	(2009) Supported bilayers at the vanguard of immune cell activation studies.	7	24	1.3	0.0016	9606.ENSP00000011653,9606.ENSP00000264972,9606.ENSP00000337825,9606.ENSP00000365891,9606.ENSP00000411355,9606.ENSP00000472929,9606.ENSP00000484431	CD4,ZAP70,LCK,WAS,PTPRC,VAV1,CD48
PMID:19754895	(2009) Formation of STIM and Orai complexes: puncta and distal caps.	7	24	1.3	0.0016	9606.ENSP00000046794,9606.ENSP00000264972,9606.ENSP00000312455,9606.ENSP00000337825,9606.ENSP00000356042,9606.ENSP00000365891,9606.ENSP00000472929	LCP2,ZAP70,CFLAR,LCK,EZR,WAS,VAV1
PMID:19903332	(2009) Genomic transcriptional profiling identifies a candidate blood biomarker signature for the diagnosis of septicemic melioidosis.	11	90	0.92	0.0016	9606.ENSP00000009530,9606.ENSP00000216802,9606.ENSP00000249066,9606.ENSP00000342681,9606.ENSP00000344577,9606.ENSP00000354394,9606.ENSP00000363976,9606.ENSP00000364016,9606.ENSP00000386559,9606.ENSP00000393566,9606.ENSP00000398890	CD74,PSME2,APOL2,CD5,APOL3,STAT1,HLA-DMA,PSMB8,CD8A,HLA-DPA1,HLA-DMB
PMID:18941544	(2008) Coronin-1A links cytoskeleton dynamics to TCR alpha beta-induced cell signaling.	8	37	1.17	0.0016	9606.ENSP00000219150,9606.ENSP00000264972,9606.ENSP00000337825,9606.ENSP00000365891,9606.ENSP00000386559,9606.ENSP00000411355,9606.ENSP00000472929,9606.ENSP00000484431	CORO1A,ZAP70,LCK,WAS,CD8A,PTPRC,VAV1,CD48
PMID:15699074	(2005) Dlgh1 coordinates actin polymerization, synaptic T cell receptor and lipid raft aggregation, and effector function in T cells.	7	24	1.3	0.0016	9606.ENSP00000011653,9606.ENSP00000264972,9606.ENSP00000337825,9606.ENSP00000365891,9606.ENSP00000386559,9606.ENSP00000472929,9606.ENSP00000483570	CD4,ZAP70,LCK,WAS,CD8A,VAV1,BTK
PMID:9874568	(1999) Cooperative inhibition of T-cell antigen receptor signaling by a complex between a kinase and a phosphatase.	7	24	1.3	0.0016	9606.ENSP00000011653,9606.ENSP00000046794,9606.ENSP00000264972,9606.ENSP00000309116,9606.ENSP00000337825,9606.ENSP00000411355,9606.ENSP00000472929	CD4,LCP2,ZAP70,PTPN7,LCK,PTPRC,VAV1
PMID:34234827	(2021) Tumor Purity Coexpressed Genes Related to Immune Microenvironment and Clinical Outcomes of Lung Adenocarcinoma.	5	6	1.75	0.0017	9606.ENSP00000011653,9606.ENSP00000234313,9606.ENSP00000333779,9606.ENSP00000349359,9606.ENSP00000386559	CD4,PLEK,EVI2B,SASH3,CD8A
PMID:29263103	(2018) Immunoproteasome Subunits Are Required for CD8(+) T Cell Function and Host Resistance to Brucella abortus Infection in Mice.	5	6	1.75	0.0017	9606.ENSP00000011653,9606.ENSP00000351314,9606.ENSP00000363993,9606.ENSP00000364016,9606.ENSP00000386559	CD4,PSMB10,PSMB9,PSMB8,CD8A
PMID:28125356	(2017) The Biology and Underlying Mechanisms of Cross-Presentation of Exogenous Antigens on MHC-I Molecules.	9	53	1.06	0.0017	9606.ENSP00000009530,9606.ENSP00000011653,9606.ENSP00000249071,9606.ENSP00000266556,9606.ENSP00000363976,9606.ENSP00000386559,9606.ENSP00000400376,9606.ENSP00000404833,9606.ENSP00000472929	CD74,CD4,RAC2,TAPBPL,HLA-DMA,CD8A,ERAP2,TAPBP,VAV1
PMID:20001421	(2010) Systems biology of lupus: mapping the impact of genomic and environmental factors on gene expression signatures, cellular signaling, metabolic pathways, hormonal and cytokine imbalance, and selecting targets for treatment.	10	71	0.98	0.0017	9606.ENSP00000011653,9606.ENSP00000046794,9606.ENSP00000219150,9606.ENSP00000264972,9606.ENSP00000305355,9606.ENSP00000337825,9606.ENSP00000342681,9606.ENSP00000361359,9606.ENSP00000386559,9606.ENSP00000411355	CD4,LCP2,CORO1A,ZAP70,PRKCB,LCK,CD5,CD40,CD8A,PTPRC
PMID:21108466	(2010) Immunoproteasomes are essential for survival and expansion of T cells in virus-infected mice.	5	6	1.75	0.0017	9606.ENSP00000011653,9606.ENSP00000351314,9606.ENSP00000363993,9606.ENSP00000364016,9606.ENSP00000386559	CD4,PSMB10,PSMB9,PSMB8,CD8A
PMID:12407112	(2003) Differential expression of tapasin and immunoproteasome subunits in adenovirus type 5- versus type 12-transformed cells.	5	6	1.75	0.0017	9606.ENSP00000216802,9606.ENSP00000351314,9606.ENSP00000354394,9606.ENSP00000364034,9606.ENSP00000404833	PSME2,PSMB10,STAT1,TAP2,TAPBP
PMID:10190908	(1999) ZAP-70 protein promotes tyrosine phosphorylation of T cell receptor signaling motifs (ITAMs) in immature CD4(+)8(+) thymocytes with limiting p56(lck).	5	6	1.75	0.0017	9606.ENSP00000011653,9606.ENSP00000264972,9606.ENSP00000337825,9606.ENSP00000386559,9606.ENSP00000484431	CD4,ZAP70,LCK,CD8A,CD48
PMID:9203971	(1997) CD45 enhances positive selection and is expressed at a high level in large, cycling, positively selected CD4+CD8+ thymocytes.	5	6	1.75	0.0017	9606.ENSP00000011653,9606.ENSP00000337825,9606.ENSP00000342681,9606.ENSP00000386559,9606.ENSP00000411355	CD4,LCK,CD5,CD8A,PTPRC
PMID:9264390	(1997) Diminished TCR signaling in cutaneous T cell lymphoma is associated with decreased activities of Zap70, Syk and membrane-associated Csk.	5	6	1.75	0.0017	9606.ENSP00000011653,9606.ENSP00000220003,9606.ENSP00000264972,9606.ENSP00000337825,9606.ENSP00000354566	CD4,CSK,ZAP70,LCK,CD3E
PMID:7835967	(1994) Evidence for an association of CD45 with 32,000-33,000 MW phosphoproteins on murine T and B lymphocytes.	5	6	1.75	0.0017	9606.ENSP00000011653,9606.ENSP00000337825,9606.ENSP00000342681,9606.ENSP00000386559,9606.ENSP00000411355	CD4,LCK,CD5,CD8A,PTPRC
PMID:30463850	(2019) Biological Consequences of MHC-II Expression by Tumor Cells in Cancer.	8	38	1.16	0.0018	9606.ENSP00000011653,9606.ENSP00000354394,9606.ENSP00000363976,9606.ENSP00000371067,9606.ENSP00000386559,9606.ENSP00000393566,9606.ENSP00000398890,9606.ENSP00000408146	CD4,STAT1,HLA-DMA,JAK2,CD8A,HLA-DPA1,HLA-DMB,HLA-DPB1
PMID:30706092	(2019) Biology, evolution, and history of antigen processing and presentation: Immunogenetics special issue 2019.	6	14	1.47	0.0018	9606.ENSP00000009530,9606.ENSP00000011653,9606.ENSP00000216802,9606.ENSP00000363976,9606.ENSP00000364016,9606.ENSP00000404833	CD74,CD4,PSME2,HLA-DMA,PSMB8,TAPBP
PMID:31378956	(2019) Decoding inflammation, its causes, genomic responses, and emerging countermeasures.	12	113	0.86	0.0018	9606.ENSP00000011653,9606.ENSP00000171111,9606.ENSP00000354394,9606.ENSP00000356042,9606.ENSP00000361965,9606.ENSP00000371067,9606.ENSP00000376134,9606.ENSP00000380227,9606.ENSP00000386559,9606.ENSP00000405338,9606.ENSP00000433138,9606.ENSP00000483570	CD4,KEAP1,STAT1,EZR,ADA,JAK2,STAT4,ITGA4,CD8A,INPP5D,CASP1,BTK
PMID:31638917	(2019) Immune cell infiltration characteristics and related core genes in lupus nephritis: results from bioinformatic analysis.	8	38	1.16	0.0018	9606.ENSP00000011653,9606.ENSP00000329127,9606.ENSP00000360871,9606.ENSP00000363993,9606.ENSP00000364016,9606.ENSP00000411355,9606.ENSP00000431284,9606.ENSP00000483570	CD4,PRKCH,FCN1,PSMB9,PSMB8,PTPRC,LPXN,BTK
PMID:29915297	(2018) Lck promotes Zap70-dependent LAT phosphorylation by bridging Zap70 to LAT.	7	25	1.28	0.0018	9606.ENSP00000011653,9606.ENSP00000046794,9606.ENSP00000264972,9606.ENSP00000337825,9606.ENSP00000342681,9606.ENSP00000386559,9606.ENSP00000411355	CD4,LCP2,ZAP70,LCK,CD5,CD8A,PTPRC
PMID:30050533	(2018) Antigen-Specific CD4+CD8+ Double-Positive T Cells Are Increased in the Blood and Spleen During Ehrlichia chaffeensis Infection in the Canine Host.	6	14	1.47	0.0018	9606.ENSP00000011653,9606.ENSP00000342681,9606.ENSP00000349252,9606.ENSP00000380227,9606.ENSP00000386559,9606.ENSP00000411355	CD4,CD5,ITGAL,ITGA4,CD8A,PTPRC
PMID:30123959	(2018) Masters of manipulation: Viral modulation of the immunological synapse.	8	38	1.16	0.0018	9606.ENSP00000011653,9606.ENSP00000264972,9606.ENSP00000315477,9606.ENSP00000337825,9606.ENSP00000342681,9606.ENSP00000386559,9606.ENSP00000411355,9606.ENSP00000472929	CD4,ZAP70,CD209,LCK,CD5,CD8A,PTPRC,VAV1
PMID:30181782	(2018) Activation of viral defense signaling in cancer.	9	54	1.06	0.0018	9606.ENSP00000011653,9606.ENSP00000262878,9606.ENSP00000354394,9606.ENSP00000363993,9606.ENSP00000364016,9606.ENSP00000371067,9606.ENSP00000378067,9606.ENSP00000386559,9606.ENSP00000464030	CD4,SAMHD1,STAT1,PSMB9,PSMB8,JAK2,SLFN11,CD8A,IKBKE
PMID:30420628	(2018) A TCR mechanotransduction signaling loop induces negative selection in the thymus.	6	14	1.47	0.0018	9606.ENSP00000011653,9606.ENSP00000220003,9606.ENSP00000264972,9606.ENSP00000337825,9606.ENSP00000349252,9606.ENSP00000386559	CD4,CSK,ZAP70,LCK,ITGAL,CD8A
PMID:28214225	(2017) A Relay Pathway between Arginine and Tryptophan Metabolism Confers Immunosuppressive Properties on Dendritic Cells.	7	25	1.28	0.0018	9606.ENSP00000011653,9606.ENSP00000337825,9606.ENSP00000351314,9606.ENSP00000363993,9606.ENSP00000364016,9606.ENSP00000386559,9606.ENSP00000391592	CD4,LCK,PSMB10,PSMB9,PSMB8,CD8A,PTPN6
PMID:28231257	(2017) Targeted sequencing identifies a novel SH2D1A pathogenic variant in a Chinese family: Carrier screening and prenatal genetic testing.	8	38	1.16	0.0018	9606.ENSP00000219150,9606.ENSP00000264972,9606.ENSP00000312367,9606.ENSP00000354566,9606.ENSP00000360181,9606.ENSP00000391676,9606.ENSP00000411355,9606.ENSP00000483570	CORO1A,ZAP70,CD84,CD3E,SH2D1A,JAK3,PTPRC,BTK
PMID:28302940	(2017) Effects of expressing human T-cell leukemia virus type 1 (HTLV-I) oncoprotein Tax on DOK1, DOK2 and DOK3 gene expression in mice.	6	14	1.47	0.0018	9606.ENSP00000011653,9606.ENSP00000276420,9606.ENSP00000337825,9606.ENSP00000349727,9606.ENSP00000386559,9606.ENSP00000411355	CD4,DOK2,LCK,DOK3,CD8A,PTPRC
PMID:28751955	(2017) PTPN22 and islet-specific autoimmunity: What have the mouse models taught us?	6	14	1.47	0.0018	9606.ENSP00000011653,9606.ENSP00000220003,9606.ENSP00000264972,9606.ENSP00000337825,9606.ENSP00000361359,9606.ENSP00000386559	CD4,CSK,ZAP70,LCK,CD40,CD8A
PMID:26885856	(2016) Glycogen Synthase Kinase 3 Inactivation Drives T-bet-Mediated Downregulation of Co-receptor PD-1 to Enhance CD8(+) Cytolytic T Cell Responses.	8	38	1.16	0.0018	9606.ENSP00000011653,9606.ENSP00000264972,9606.ENSP00000337825,9606.ENSP00000349252,9606.ENSP00000380227,9606.ENSP00000386559,9606.ENSP00000427114,9606.ENSP00000472929	CD4,ZAP70,LCK,ITGAL,ITGA4,CD8A,FYB,VAV1
PMID:27357147	(2016) Contamination of DNase Preparations Confounds Analysis of the Role of DNA in Alum-Adjuvanted Vaccines.	6	14	1.47	0.0018	9606.ENSP00000011653,9606.ENSP00000346206,9606.ENSP00000361359,9606.ENSP00000386559,9606.ENSP00000411355,9606.ENSP00000464030	CD4,TAP1,CD40,CD8A,PTPRC,IKBKE
PMID:27841348	(2016) CD45-mediated control of TCR tuning in naive and memory CD8+ T cells.	9	54	1.06	0.0018	9606.ENSP00000011653,9606.ENSP00000046794,9606.ENSP00000264972,9606.ENSP00000309116,9606.ENSP00000337825,9606.ENSP00000342681,9606.ENSP00000386559,9606.ENSP00000391592,9606.ENSP00000411355	CD4,LCP2,ZAP70,PTPN7,LCK,CD5,CD8A,PTPN6,PTPRC
PMID:27910766	(2016) Natural IgM and the Development of B Cell-Mediated Autoimmune Diseases.	7	25	1.28	0.0018	9606.ENSP00000011653,9606.ENSP00000337825,9606.ENSP00000342681,9606.ENSP00000361359,9606.ENSP00000386559,9606.ENSP00000411355,9606.ENSP00000483570	CD4,LCK,CD5,CD40,CD8A,PTPRC,BTK
PMID:25482129	(2015) PTPROt-mediated regulation of p53Foxm1 suppresses leukemic phenotype in a CLL mouse model.	7	25	1.28	0.0018	9606.ENSP00000011653,9606.ENSP00000264972,9606.ENSP00000342681,9606.ENSP00000385036,9606.ENSP00000386559,9606.ENSP00000411355,9606.ENSP00000483570	CD4,ZAP70,CD5,TCL1A,CD8A,PTPRC,BTK
PMID:25706096	(2015) Molecular mechanisms in genetically defined autoinflammatory diseases: disorders of amplified danger signaling.	12	114	0.86	0.0018	9606.ENSP00000262878,9606.ENSP00000305355,9606.ENSP00000337623,9606.ENSP00000351314,9606.ENSP00000354394,9606.ENSP00000360181,9606.ENSP00000361965,9606.ENSP00000363993,9606.ENSP00000364016,9606.ENSP00000365891,9606.ENSP00000386559,9606.ENSP00000433138	SAMHD1,PRKCB,RNASEH2B,PSMB10,STAT1,SH2D1A,ADA,PSMB9,PSMB8,WAS,CD8A,CASP1
PMID:26082776	(2015) Impaired T-Cell Function in B-Cell Lymphoma: A Direct Consequence of Events at the Immunological Synapse?	8	38	1.16	0.0018	9606.ENSP00000011653,9606.ENSP00000046794,9606.ENSP00000264972,9606.ENSP00000337825,9606.ENSP00000363993,9606.ENSP00000386559,9606.ENSP00000411355,9606.ENSP00000462099	CD4,LCP2,ZAP70,LCK,PSMB9,CD8A,PTPRC,RASSF5
PMID:26122661	(2015) Therapeutic antiviral T cells noncytopathically clear persistently infected microglia after conversion into antigen-presenting cells.	8	38	1.16	0.0018	9606.ENSP00000009530,9606.ENSP00000011653,9606.ENSP00000349252,9606.ENSP00000354394,9606.ENSP00000361359,9606.ENSP00000363993,9606.ENSP00000386559,9606.ENSP00000411355	CD74,CD4,ITGAL,STAT1,CD40,PSMB9,CD8A,PTPRC
PMID:26539553	(2015) Modulating p56Lck in T-Cells by a Chimeric Peptide Comprising Two Functionally Different Motifs of Tip from Herpesvirus saimiri.	6	14	1.47	0.0018	9606.ENSP00000011653,9606.ENSP00000220003,9606.ENSP00000264972,9606.ENSP00000337825,9606.ENSP00000386559,9606.ENSP00000411355	CD4,CSK,ZAP70,LCK,CD8A,PTPRC
PMID:24412752	(2014) Activated PLC-Gamma1 is catalytically induced at LAT but activated PLC-Gamma1 is localized at both LAT- and TCR-containing complexes.	6	14	1.47	0.0018	9606.ENSP00000011653,9606.ENSP00000046794,9606.ENSP00000264972,9606.ENSP00000284154,9606.ENSP00000339186,9606.ENSP00000472929	CD4,LCP2,ZAP70,GRAP,GRAP2,VAV1
PMID:24782863	(2014) Organizing MHC Class II Presentation.	6	14	1.47	0.0018	9606.ENSP00000011653,9606.ENSP00000046794,9606.ENSP00000264972,9606.ENSP00000337825,9606.ENSP00000386559,9606.ENSP00000484431	CD4,LCP2,ZAP70,LCK,CD8A,CD48
PMID:25098831	(2014) Upregulation of immunoproteasome subunits in myositis indicates active inflammation with involvement of antigen presenting cells, CD8 T-cells and IFNT.	7	25	1.28	0.0018	9606.ENSP00000011653,9606.ENSP00000216802,9606.ENSP00000351314,9606.ENSP00000354394,9606.ENSP00000363993,9606.ENSP00000364016,9606.ENSP00000386559	CD4,PSME2,PSMB10,STAT1,PSMB9,PSMB8,CD8A
PMID:22713648	(2013) Chronic lymphocytic leukemia and regulatory B cells share IL-10 competence and immunosuppressive function.	7	25	1.28	0.0018	9606.ENSP00000011653,9606.ENSP00000264972,9606.ENSP00000342681,9606.ENSP00000361359,9606.ENSP00000385036,9606.ENSP00000386559,9606.ENSP00000411355	CD4,ZAP70,CD5,CD40,TCL1A,CD8A,PTPRC
PMID:23667652	(2013) Regulation of immune responsiveness in vivo by disrupting an early T-cell signaling event using a cell-permeable peptide.	6	14	1.47	0.0018	9606.ENSP00000011653,9606.ENSP00000046794,9606.ENSP00000264972,9606.ENSP00000337825,9606.ENSP00000339186,9606.ENSP00000411355	CD4,LCP2,ZAP70,LCK,GRAP2,PTPRC
PMID:23684445	(2013) Phosphatase regulation of immunoreceptor signaling in T cells, B cells and mast cells.	7	25	1.28	0.0018	9606.ENSP00000046794,9606.ENSP00000220003,9606.ENSP00000337825,9606.ENSP00000386559,9606.ENSP00000472929,9606.ENSP00000482228,9606.ENSP00000483570	LCP2,CSK,LCK,CD8A,VAV1,PLEKHA2,BTK
PMID:23686495	(2013) GB virus C particles inhibit T cell activation via envelope E2 protein-mediated inhibition of TCR signaling.	6	14	1.47	0.0018	9606.ENSP00000011653,9606.ENSP00000220003,9606.ENSP00000264972,9606.ENSP00000337825,9606.ENSP00000386559,9606.ENSP00000411355	CD4,CSK,ZAP70,LCK,CD8A,PTPRC
PMID:24190432	(2013) Annular PIP3 accumulation controls actin architecture and modulates cytotoxicity at the immunological synapse.	8	38	1.16	0.0018	9606.ENSP00000011653,9606.ENSP00000046794,9606.ENSP00000234313,9606.ENSP00000249071,9606.ENSP00000256935,9606.ENSP00000386559,9606.ENSP00000405338,9606.ENSP00000472929	CD4,LCP2,PLEK,RAC2,DOCK2,CD8A,INPP5D,VAV1
PMID:22149708	(2012) Predictions versus high-throughput experiments in T-cell epitope discovery: competition or synergy?	6	14	1.47	0.0018	9606.ENSP00000011653,9606.ENSP00000363976,9606.ENSP00000386559,9606.ENSP00000393566,9606.ENSP00000404833,9606.ENSP00000408146	CD4,HLA-DMA,CD8A,HLA-DPA1,TAPBP,HLA-DPB1
PMID:22412158	(2012) The Mst1 and Mst2 kinases control activation of rho family GTPases and thymic egress of mature thymocytes.	10	72	0.98	0.0018	9606.ENSP00000011653,9606.ENSP00000249071,9606.ENSP00000256935,9606.ENSP00000337825,9606.ENSP00000379364,9606.ENSP00000386559,9606.ENSP00000394888,9606.ENSP00000411355,9606.ENSP00000462099,9606.ENSP00000472929	CD4,RAC2,DOCK2,LCK,MOB1A,CD8A,DOCK8,PTPRC,RASSF5,VAV1
PMID:22550535	(2012) Releasing the brake: targeting Cbl-b to enhance lymphocyte effector functions.	7	25	1.28	0.0018	9606.ENSP00000011653,9606.ENSP00000046794,9606.ENSP00000264972,9606.ENSP00000337825,9606.ENSP00000365891,9606.ENSP00000386559,9606.ENSP00000472929	CD4,LCP2,ZAP70,LCK,WAS,CD8A,VAV1
PMID:22629298	(2012) High-throughput sequence analysis of turbot (Scophthalmus maximus) transcriptome using 454-pyrosequencing for the discovery of antiviral immune genes.	15	188	0.74	0.0018	9606.ENSP00000011653,9606.ENSP00000046794,9606.ENSP00000264972,9606.ENSP00000286186,9606.ENSP00000302935,9606.ENSP00000305355,9606.ENSP00000312455,9606.ENSP00000330237,9606.ENSP00000337825,9606.ENSP00000339186,9606.ENSP00000361359,9606.ENSP00000386559,9606.ENSP00000411355,9606.ENSP00000472929,9606.ENSP00000483570	CD4,LCP2,ZAP70,CASP10,IL16,PRKCB,CFLAR,CASP9,LCK,GRAP2,CD40,CD8A,PTPRC,VAV1,BTK
PMID:22654882	(2012) Chemokines and the signaling modules regulating integrin affinity.	7	25	1.28	0.0018	9606.ENSP00000256935,9606.ENSP00000349252,9606.ENSP00000361892,9606.ENSP00000381581,9606.ENSP00000427114,9606.ENSP00000462099,9606.ENSP00000472929	DOCK2,ITGAL,STK4,LCP1,FYB,RASSF5,VAV1
PMID:22723799	(2012) How does the kinase Lck phosphorylate the T cell receptor? Spatial organization as a regulatory mechanism.	6	14	1.47	0.0018	9606.ENSP00000011653,9606.ENSP00000220003,9606.ENSP00000264972,9606.ENSP00000337825,9606.ENSP00000386559,9606.ENSP00000411355	CD4,CSK,ZAP70,LCK,CD8A,PTPRC
PMID:22737151	(2012) TCR Signaling Emerges from the Sum of Many Parts.	6	14	1.47	0.0018	9606.ENSP00000011653,9606.ENSP00000264972,9606.ENSP00000337825,9606.ENSP00000354566,9606.ENSP00000371067,9606.ENSP00000386559	CD4,ZAP70,LCK,CD3E,JAK2,CD8A
PMID:22753936	(2012) Transcription factor zinc finger and BTB domain 1 is essential for lymphocyte development.	9	54	1.06	0.0018	9606.ENSP00000011653,9606.ENSP00000337825,9606.ENSP00000342681,9606.ENSP00000361359,9606.ENSP00000361965,9606.ENSP00000386559,9606.ENSP00000391676,9606.ENSP00000411355,9606.ENSP00000484431	CD4,LCK,CD5,CD40,ADA,CD8A,JAK3,PTPRC,CD48
PMID:22815285	(2012) A critical role for Rictor in T lymphopoiesis.	7	25	1.28	0.0018	9606.ENSP00000011653,9606.ENSP00000337825,9606.ENSP00000354566,9606.ENSP00000386559,9606.ENSP00000411355,9606.ENSP00000472929,9606.ENSP00000484431	CD4,LCK,CD3E,CD8A,PTPRC,VAV1,CD48
PMID:23012619	(2012) Herpesvirus exploitation of host immune inhibitory pathways.	8	38	1.16	0.0018	9606.ENSP00000011653,9606.ENSP00000276420,9606.ENSP00000354394,9606.ENSP00000361359,9606.ENSP00000363993,9606.ENSP00000371067,9606.ENSP00000386559,9606.ENSP00000391676	CD4,DOK2,STAT1,CD40,PSMB9,JAK2,CD8A,JAK3
PMID:23189081	(2012) The integration of signaling and the spatial organization of the T cell synapse.	7	25	1.28	0.0018	9606.ENSP00000011653,9606.ENSP00000046794,9606.ENSP00000264972,9606.ENSP00000284154,9606.ENSP00000337825,9606.ENSP00000339186,9606.ENSP00000411355	CD4,LCP2,ZAP70,GRAP,LCK,GRAP2,PTPRC
PMID:23253225	(2012) Breast cancer immunobiology driving immunotherapy: vaccines and immune checkpoint blockade.	8	38	1.16	0.0018	9606.ENSP00000011653,9606.ENSP00000216802,9606.ENSP00000351314,9606.ENSP00000354394,9606.ENSP00000361359,9606.ENSP00000363993,9606.ENSP00000376134,9606.ENSP00000386559	CD4,PSME2,PSMB10,STAT1,CD40,PSMB9,STAT4,CD8A
PMID:21041162	(2011) Gene expression alterations in immune system pathways in the thymus after exposure to immunosuppressive chemicals.	8	38	1.16	0.0018	9606.ENSP00000009530,9606.ENSP00000011653,9606.ENSP00000264972,9606.ENSP00000354566,9606.ENSP00000363976,9606.ENSP00000386559,9606.ENSP00000411355,9606.ENSP00000433138	CD74,CD4,ZAP70,CD3E,HLA-DMA,CD8A,PTPRC,CASP1
PMID:21365321	(2011) T cell recognition of weak ligands: roles of signaling, receptor number, and affinity.	6	14	1.47	0.0018	9606.ENSP00000011653,9606.ENSP00000046794,9606.ENSP00000264972,9606.ENSP00000337825,9606.ENSP00000386559,9606.ENSP00000472929	CD4,LCP2,ZAP70,LCK,CD8A,VAV1
PMID:21423703	(2011) Assembling a protein-protein interaction map of the SSU processome from existing datasets.	6	14	1.47	0.0018	9606.ENSP00000225298,9606.ENSP00000259239,9606.ENSP00000308179,9606.ENSP00000326981,9606.ENSP00000371169,9606.ENSP00000423067	UTP18,IMP4,WDR3,IMP3,RCL1,WDR36
PMID:21884580	(2011) Inhibitory effects of the JAK inhibitor CP690,550 on human CD4(+) T lymphocyte cytokine production.	7	25	1.28	0.0018	9606.ENSP00000011653,9606.ENSP00000264972,9606.ENSP00000354394,9606.ENSP00000371067,9606.ENSP00000376134,9606.ENSP00000386559,9606.ENSP00000391676	CD4,ZAP70,STAT1,JAK2,STAT4,CD8A,JAK3
PMID:20724987	(2010) Developmentally induced Mll1 loss reveals defects in postnatal haematopoiesis.	6	14	1.47	0.0018	9606.ENSP00000011653,9606.ENSP00000337825,9606.ENSP00000386559,9606.ENSP00000411355,9606.ENSP00000472929,9606.ENSP00000484431	CD4,LCK,CD8A,PTPRC,VAV1,CD48
PMID:19696767	(2009) Rho family GTPases and their regulators in lymphocytes.	10	72	0.98	0.0018	9606.ENSP00000011653,9606.ENSP00000249071,9606.ENSP00000256935,9606.ENSP00000264972,9606.ENSP00000319831,9606.ENSP00000337825,9606.ENSP00000356042,9606.ENSP00000365891,9606.ENSP00000386559,9606.ENSP00000472929	CD4,RAC2,DOCK2,ZAP70,DEF6,LCK,EZR,WAS,CD8A,VAV1
PMID:18389062	(2008) The MHV68 M2 protein drives IL-10 dependent B cell proliferation and differentiation.	7	25	1.28	0.0018	9606.ENSP00000011653,9606.ENSP00000349252,9606.ENSP00000354394,9606.ENSP00000361359,9606.ENSP00000386559,9606.ENSP00000411355,9606.ENSP00000472929	CD4,ITGAL,STAT1,CD40,CD8A,PTPRC,VAV1
PMID:18614237	(2008) The protein tyrosine phosphatase PTPN4PTP-MEG1, an enzyme capable of dephosphorylating the TCR ITAMs and regulating NF-kappaB, is dispensable for T cell development andor T cell effector functions.	8	38	1.16	0.0018	9606.ENSP00000011653,9606.ENSP00000220003,9606.ENSP00000264972,9606.ENSP00000309116,9606.ENSP00000337825,9606.ENSP00000342681,9606.ENSP00000386559,9606.ENSP00000411355	CD4,CSK,ZAP70,PTPN7,LCK,CD5,CD8A,PTPRC
PMID:18802443	(2008) Lineage fate and intense debate: myths, models and mechanisms of CD4- versus CD8-lineage choice.	7	25	1.28	0.0018	9606.ENSP00000011653,9606.ENSP00000220003,9606.ENSP00000264972,9606.ENSP00000331614,9606.ENSP00000337825,9606.ENSP00000361965,9606.ENSP00000386559	CD4,CSK,ZAP70,IKZF1,LCK,ADA,CD8A
PMID:15883169	(2005) A cytomegaloviral protein reveals a dual role for STAT2 in IFN-gamma signaling and antiviral responses.	7	25	1.28	0.0018	9606.ENSP00000011653,9606.ENSP00000351314,9606.ENSP00000354394,9606.ENSP00000363993,9606.ENSP00000364016,9606.ENSP00000371067,9606.ENSP00000386559	CD4,PSMB10,STAT1,PSMB9,PSMB8,JAK2,CD8A
PMID:15998796	(2005) Regulation of natural cytotoxicity by the adaptor SAP and the Src-related kinase Fyn.	8	38	1.16	0.0018	9606.ENSP00000011653,9606.ENSP00000264972,9606.ENSP00000312367,9606.ENSP00000337825,9606.ENSP00000360181,9606.ENSP00000386559,9606.ENSP00000411355,9606.ENSP00000484431	CD4,ZAP70,CD84,LCK,SH2D1A,CD8A,PTPRC,CD48
PMID:14997933	(2004) Neuropathology and pathogenesis of encephalitis following amyloid-beta immunization in Alzheimers disease.	6	14	1.47	0.0018	9606.ENSP00000011653,9606.ENSP00000342681,9606.ENSP00000351314,9606.ENSP00000363993,9606.ENSP00000364016,9606.ENSP00000386559	CD4,CD5,PSMB10,PSMB9,PSMB8,CD8A
PMID:15263016	(2004) Discs large (Dlg1) complexes in lymphocyte activation.	6	14	1.47	0.0018	9606.ENSP00000264972,9606.ENSP00000337825,9606.ENSP00000339186,9606.ENSP00000356042,9606.ENSP00000411355,9606.ENSP00000472929	ZAP70,LCK,GRAP2,EZR,PTPRC,VAV1
PMID:8996248	(1997) Replacement of pre-T cell receptor signaling functions by the CD4 coreceptor.	6	14	1.47	0.0018	9606.ENSP00000011653,9606.ENSP00000264972,9606.ENSP00000337825,9606.ENSP00000386559,9606.ENSP00000411355,9606.ENSP00000484431	CD4,ZAP70,LCK,CD8A,PTPRC,CD48
PMID:9199177	(1997) ZAP-70 protein tyrosine kinase is constitutively targeted to the T cell cortex independently of its SH2 domains.	6	14	1.47	0.0018	9606.ENSP00000011653,9606.ENSP00000264972,9606.ENSP00000356042,9606.ENSP00000386559,9606.ENSP00000411355,9606.ENSP00000472929	CD4,ZAP70,EZR,CD8A,PTPRC,VAV1
PMID:23383294	(2013) Accumulation of splice variants and transcripts in response to PI3K inhibition in T cells.	10	73	0.97	0.0019	9606.ENSP00000011653,9606.ENSP00000276420,9606.ENSP00000337825,9606.ENSP00000349252,9606.ENSP00000380227,9606.ENSP00000386559,9606.ENSP00000391592,9606.ENSP00000405338,9606.ENSP00000411355,9606.ENSP00000472929	CD4,DOK2,LCK,ITGAL,ITGA4,CD8A,PTPN6,INPP5D,PTPRC,VAV1
PMID:31167148	(2019) Molecular Profiling and Functional Analysis of Macrophage-Derived Tumor Extracellular Vesicles.	9	55	1.05	0.002	9606.ENSP00000011653,9606.ENSP00000256935,9606.ENSP00000330237,9606.ENSP00000340983,9606.ENSP00000361359,9606.ENSP00000380227,9606.ENSP00000386559,9606.ENSP00000411355,9606.ENSP00000482075	CD4,DOCK2,CASP9,LRRC25,CD40,ITGA4,CD8A,PTPRC,PTGES3
PMID:30094507	(2018) Human hyper-IgE syndrome: singular or plural?	9	55	1.05	0.002	9606.ENSP00000011653,9606.ENSP00000249071,9606.ENSP00000256935,9606.ENSP00000354394,9606.ENSP00000361359,9606.ENSP00000371067,9606.ENSP00000376330,9606.ENSP00000391676,9606.ENSP00000394888	CD4,RAC2,DOCK2,STAT1,CD40,JAK2,WIPF1,JAK3,DOCK8
PMID:25993291	(2015) Immunohistochemical analysis of the natural killer cell cytotoxicity pathway in human abdominal aortic aneurysms.	8	39	1.15	0.002	9606.ENSP00000046794,9606.ENSP00000249071,9606.ENSP00000264972,9606.ENSP00000349252,9606.ENSP00000360181,9606.ENSP00000386559,9606.ENSP00000472929,9606.ENSP00000484431	LCP2,RAC2,ZAP70,ITGAL,SH2D1A,CD8A,VAV1,CD48
PMID:25399561	(2014) Lipid-based patterning of the immunological synapse.	8	39	1.15	0.002	9606.ENSP00000011653,9606.ENSP00000046794,9606.ENSP00000249071,9606.ENSP00000256935,9606.ENSP00000264972,9606.ENSP00000337825,9606.ENSP00000365891,9606.ENSP00000386559	CD4,LCP2,RAC2,DOCK2,ZAP70,LCK,WAS,CD8A
PMID:21249183	(2011) Proteins encoded in genomic regions associated with immune-mediated disease physically interact and suggest underlying biology.	8	39	1.15	0.002	9606.ENSP00000011653,9606.ENSP00000344544,9606.ENSP00000354394,9606.ENSP00000361359,9606.ENSP00000371067,9606.ENSP00000376134,9606.ENSP00000411355,9606.ENSP00000484431	CD4,IKZF3,STAT1,CD40,JAK2,STAT4,PTPRC,CD48
PMID:20458333	(2010) T cells as therapeutic targets in SLE.	8	39	1.15	0.002	9606.ENSP00000011653,9606.ENSP00000264972,9606.ENSP00000337825,9606.ENSP00000349252,9606.ENSP00000356042,9606.ENSP00000361359,9606.ENSP00000386559,9606.ENSP00000411355	CD4,ZAP70,LCK,ITGAL,EZR,CD40,CD8A,PTPRC
PMID:34137173	(2021) Single-cell RNA sequencing identify SDCBP in ACE2-positive bronchial epithelial cells negatively correlates with COVID-19 severity.	6	15	1.44	0.0022	9606.ENSP00000009530,9606.ENSP00000011653,9606.ENSP00000363976,9606.ENSP00000386559,9606.ENSP00000393566,9606.ENSP00000408146	CD74,CD4,HLA-DMA,CD8A,HLA-DPA1,HLA-DPB1
PMID:32092981	(2020) beta2 Integrins-Multi-Functional Leukocyte Receptors in Health and Disease.	12	117	0.84	0.0022	9606.ENSP00000011653,9606.ENSP00000256935,9606.ENSP00000337825,9606.ENSP00000349252,9606.ENSP00000361892,9606.ENSP00000365891,9606.ENSP00000373854,9606.ENSP00000381581,9606.ENSP00000386559,9606.ENSP00000427114,9606.ENSP00000462099,9606.ENSP00000472929	CD4,DOCK2,LCK,ITGAL,STK4,WAS,ITGAD,LCP1,CD8A,FYB,RASSF5,VAV1
PMID:30675634	(2019) Origin and evolution of the specialized forms of proteasomes involved in antigen presentation.	6	15	1.44	0.0022	9606.ENSP00000216802,9606.ENSP00000351314,9606.ENSP00000363993,9606.ENSP00000364016,9606.ENSP00000386559,9606.ENSP00000404833	PSME2,PSMB10,PSMB9,PSMB8,CD8A,TAPBP
PMID:30984192	(2019) A Sentinel in the Crosstalk Between the Nervous and Immune System: The (Immuno)-Proteasome.	6	15	1.44	0.0022	9606.ENSP00000011653,9606.ENSP00000351314,9606.ENSP00000354394,9606.ENSP00000363993,9606.ENSP00000364016,9606.ENSP00000386559	CD4,PSMB10,STAT1,PSMB9,PSMB8,CD8A
PMID:31189943	(2019) Transcriptomic profiles conducive to immune-mediated tumor rejection in human breast cancer skin metastases treated with Imiquimod.	11	95	0.9	0.0022	9606.ENSP00000011653,9606.ENSP00000351314,9606.ENSP00000354394,9606.ENSP00000360181,9606.ENSP00000363976,9606.ENSP00000365817,9606.ENSP00000376134,9606.ENSP00000386559,9606.ENSP00000393566,9606.ENSP00000408146,9606.ENSP00000484431	CD4,PSMB10,STAT1,SH2D1A,HLA-DMA,HLA-E,STAT4,CD8A,HLA-DPA1,HLA-DPB1,CD48
PMID:31392129	(2019) Considerations for hematopoietic stem cell transplantation in primary immunodeficiency disorders.	7	26	1.26	0.0022	9606.ENSP00000011653,9606.ENSP00000219150,9606.ENSP00000361965,9606.ENSP00000365891,9606.ENSP00000391676,9606.ENSP00000394888,9606.ENSP00000411355	CD4,CORO1A,ADA,WAS,JAK3,DOCK8,PTPRC
PMID:31548474	(2019) Induction of immunoproteasomes in porcine kidney (PK)-15 cells by interferon-Gamma and tumor necrosis factor-Alfa.	6	15	1.44	0.0022	9606.ENSP00000011653,9606.ENSP00000351314,9606.ENSP00000354394,9606.ENSP00000363993,9606.ENSP00000364016,9606.ENSP00000386559	CD4,PSMB10,STAT1,PSMB9,PSMB8,CD8A
PMID:29255075	(2018) Cutting Edge: Allograft Rejection Is Associated with Weak T Cell Responses to Many Different Graft Leukocyte-Derived Peptides.	6	15	1.44	0.0022	9606.ENSP00000009530,9606.ENSP00000011653,9606.ENSP00000354566,9606.ENSP00000381581,9606.ENSP00000386559,9606.ENSP00000411355	CD74,CD4,CD3E,LCP1,CD8A,PTPRC
PMID:29568556	(2018) Highlights from the HIV Cure and Reservoir Symposium, 11-12 September 2017, Ghent, Belgium.	6	15	1.44	0.0022	9606.ENSP00000011653,9606.ENSP00000262878,9606.ENSP00000348089,9606.ENSP00000378067,9606.ENSP00000385057,9606.ENSP00000386559	CD4,SAMHD1,ERCC6,SLFN11,APOBEC3G,CD8A
PMID:29977931	(2018) LCK as a Potential Therapeutic Target for Acute Rejection after Kidney Transplantation: A Bioinformatics Clue.	6	15	1.44	0.0022	9606.ENSP00000011653,9606.ENSP00000337825,9606.ENSP00000354566,9606.ENSP00000356042,9606.ENSP00000386559,9606.ENSP00000472929	CD4,LCK,CD3E,EZR,CD8A,VAV1
PMID:30026743	(2018) A Mechanistic Model for Predicting Cell Surface Presentation of Competing Peptides by MHC Class I Molecules.	6	15	1.44	0.0022	9606.ENSP00000266556,9606.ENSP00000351314,9606.ENSP00000363993,9606.ENSP00000364016,9606.ENSP00000386559,9606.ENSP00000404833	TAPBPL,PSMB10,PSMB9,PSMB8,CD8A,TAPBP
PMID:30323793	(2018) Leishmania braziliensis Subverts Necroptosis by Modulating RIPK3 Expression.	6	15	1.44	0.0022	9606.ENSP00000011653,9606.ENSP00000308351,9606.ENSP00000315477,9606.ENSP00000386559,9606.ENSP00000411355,9606.ENSP00000433138	CD4,MLKL,CD209,CD8A,PTPRC,CASP1
PMID:30324023	(2018) Effects of rheumatoid arthritis associated transcriptional changes on osteoclast differentiation network in the synovium.	11	95	0.9	0.0022	9606.ENSP00000046794,9606.ENSP00000220003,9606.ENSP00000264972,9606.ENSP00000305355,9606.ENSP00000337825,9606.ENSP00000354394,9606.ENSP00000354566,9606.ENSP00000371067,9606.ENSP00000405338,9606.ENSP00000427114,9606.ENSP00000433138	LCP2,CSK,ZAP70,PRKCB,LCK,STAT1,CD3E,JAK2,INPP5D,FYB,CASP1
PMID:30622534	(2018) A Computational Approach Identifies Immunogenic Features of Prognosis in Human Cancers.	7	26	1.26	0.0022	9606.ENSP00000011653,9606.ENSP00000264972,9606.ENSP00000337825,9606.ENSP00000339186,9606.ENSP00000354566,9606.ENSP00000360181,9606.ENSP00000386559	CD4,ZAP70,LCK,GRAP2,CD3E,SH2D1A,CD8A
PMID:28202494	(2017) Fumarate hydratase is a critical metabolic regulator of hematopoietic stem cell functions.	8	40	1.13	0.0022	9606.ENSP00000011653,9606.ENSP00000171111,9606.ENSP00000337825,9606.ENSP00000342681,9606.ENSP00000386559,9606.ENSP00000411355,9606.ENSP00000472929,9606.ENSP00000484431	CD4,KEAP1,LCK,CD5,CD8A,PTPRC,VAV1,CD48
PMID:28250424	(2017) THEMIS enhances TCR signaling and enables positive selection by selective inhibition of the phosphatase SHP-1.	7	26	1.26	0.0022	9606.ENSP00000011653,9606.ENSP00000046794,9606.ENSP00000264972,9606.ENSP00000309116,9606.ENSP00000337825,9606.ENSP00000386559,9606.ENSP00000391592	CD4,LCP2,ZAP70,PTPN7,LCK,CD8A,PTPN6
PMID:28628650	(2017) The human cytomegalovirus glycoprotein pUL11 acts via CD45 to induce T cell IL-10 secretion.	6	15	1.44	0.0022	9606.ENSP00000011653,9606.ENSP00000046794,9606.ENSP00000264972,9606.ENSP00000337825,9606.ENSP00000386559,9606.ENSP00000411355	CD4,LCP2,ZAP70,LCK,CD8A,PTPRC
PMID:28827384	(2017) SAP and Lessons Learned from a Primary Immunodeficiency.	6	15	1.44	0.0022	9606.ENSP00000011653,9606.ENSP00000312367,9606.ENSP00000337825,9606.ENSP00000360181,9606.ENSP00000386559,9606.ENSP00000484431	CD4,CD84,LCK,SH2D1A,CD8A,CD48
PMID:28931758	(2017) Molecular characterization of the transition from acute to chronic kidney injury following ischemiareperfusion.	16	222	0.69	0.0022	9606.ENSP00000009530,9606.ENSP00000011653,9606.ENSP00000234313,9606.ENSP00000256935,9606.ENSP00000264972,9606.ENSP00000275015,9606.ENSP00000331614,9606.ENSP00000337825,9606.ENSP00000349252,9606.ENSP00000354566,9606.ENSP00000361359,9606.ENSP00000380227,9606.ENSP00000411355,9606.ENSP00000431284,9606.ENSP00000472929,9606.ENSP00000484431	CD74,CD4,PLEK,DOCK2,ZAP70,NFKBIE,IKZF1,LCK,ITGAL,CD3E,CD40,ITGA4,PTPRC,LPXN,VAV1,CD48
PMID:27014263	(2016) Distinct Mechanisms Regulate Lck Spatial Organization in Activated T Cells.	6	15	1.44	0.0022	9606.ENSP00000011653,9606.ENSP00000046794,9606.ENSP00000220003,9606.ENSP00000264972,9606.ENSP00000337825,9606.ENSP00000411355	CD4,LCP2,CSK,ZAP70,LCK,PTPRC
PMID:27056844	(2016) Phase separation of signaling molecules promotes T cell receptor signal transduction.	6	15	1.44	0.0022	9606.ENSP00000046794,9606.ENSP00000264972,9606.ENSP00000337825,9606.ENSP00000339186,9606.ENSP00000365891,9606.ENSP00000411355	LCP2,ZAP70,LCK,GRAP2,WAS,PTPRC
PMID:27521342	(2016) IL-12 Signals through the TCR To Support CD8 Innate Immune Responses.	8	40	1.13	0.0022	9606.ENSP00000011653,9606.ENSP00000046794,9606.ENSP00000264972,9606.ENSP00000337825,9606.ENSP00000371067,9606.ENSP00000376134,9606.ENSP00000386559,9606.ENSP00000411355	CD4,LCP2,ZAP70,LCK,JAK2,STAT4,CD8A,PTPRC
PMID:27677432	(2016) Advances in diagnostics for transplant rejection.	9	56	1.04	0.0022	9606.ENSP00000011653,9606.ENSP00000306565,9606.ENSP00000312455,9606.ENSP00000337825,9606.ENSP00000363993,9606.ENSP00000386559,9606.ENSP00000405338,9606.ENSP00000405965,9606.ENSP00000430237	CD4,ISG20,CFLAR,LCK,PSMB9,CD8A,INPP5D,SUMO2,RNF130
PMID:25287889	(2015) Modification by covalent reaction or oxidation of cysteine residues in the tandem-SH2 domains of ZAP-70 and Syk can block phosphopeptide binding.	6	15	1.44	0.0022	9606.ENSP00000011653,9606.ENSP00000046794,9606.ENSP00000264972,9606.ENSP00000337825,9606.ENSP00000386559,9606.ENSP00000427114	CD4,LCP2,ZAP70,LCK,CD8A,FYB
PMID:26438525	(2015) Ptpn22 and Cd2 Variations Are Associated with Altered Protein Expression and Susceptibility to Type 1 Diabetes in Nonobese Diabetic Mice.	7	26	1.26	0.0022	9606.ENSP00000011653,9606.ENSP00000220003,9606.ENSP00000264972,9606.ENSP00000337825,9606.ENSP00000386559,9606.ENSP00000411355,9606.ENSP00000484431	CD4,CSK,ZAP70,LCK,CD8A,PTPRC,CD48
PMID:24586191	(2014) Natural polymorphisms in Tap2 influence negative selection and CD4:CD8 lineage commitment in the rat.	7	26	1.26	0.0022	9606.ENSP00000342681,9606.ENSP00000363976,9606.ENSP00000364016,9606.ENSP00000386559,9606.ENSP00000398890,9606.ENSP00000404833,9606.ENSP00000411355	CD5,HLA-DMA,PSMB8,CD8A,HLA-DMB,TAPBP,PTPRC
PMID:24778448	(2014) Ikaros imposes a barrier to CD8+ T cell differentiation by restricting autocrine IL-2 production.	7	26	1.26	0.0022	9606.ENSP00000011653,9606.ENSP00000331614,9606.ENSP00000361359,9606.ENSP00000378402,9606.ENSP00000386559,9606.ENSP00000411355,9606.ENSP00000483570	CD4,IKZF1,CD40,SIN3A,CD8A,PTPRC,BTK
PMID:25162725	(2014) Early biodistribution and persistence of a protective live attenuated SIV vaccine elicits localised innate responses in multiple lymphoid tissues.	7	26	1.26	0.0022	9606.ENSP00000011653,9606.ENSP00000262878,9606.ENSP00000315477,9606.ENSP00000354394,9606.ENSP00000361359,9606.ENSP00000385057,9606.ENSP00000386559	CD4,SAMHD1,CD209,STAT1,CD40,APOBEC3G,CD8A
PMID:25284152	(2014) Coreceptor scanning by the T cell receptor provides a mechanism for T cell tolerance.	6	15	1.44	0.0022	9606.ENSP00000011653,9606.ENSP00000046794,9606.ENSP00000264972,9606.ENSP00000337825,9606.ENSP00000386559,9606.ENSP00000472929	CD4,LCP2,ZAP70,LCK,CD8A,VAV1
PMID:27917390	(2014) Targeting Interleukin-2-Inducible T-cell Kinase (ITK) in T-Cell Related Diseases.	7	26	1.26	0.0022	9606.ENSP00000011653,9606.ENSP00000046794,9606.ENSP00000234313,9606.ENSP00000264972,9606.ENSP00000337825,9606.ENSP00000386559,9606.ENSP00000483570	CD4,LCP2,PLEK,ZAP70,LCK,CD8A,BTK
PMID:23260110	(2013) Interleukin 2-inducible T cell kinase (ITK) facilitates efficient egress of HIV-1 by coordinating Gag distribution and actin organization.	6	15	1.44	0.0022	9606.ENSP00000011653,9606.ENSP00000046794,9606.ENSP00000234313,9606.ENSP00000264972,9606.ENSP00000337825,9606.ENSP00000472929	CD4,LCP2,PLEK,ZAP70,LCK,VAV1
PMID:23428395	(2013) In and out of the bulls eye: protein kinase Cs in the immunological synapse.	7	26	1.26	0.0022	9606.ENSP00000011653,9606.ENSP00000337825,9606.ENSP00000365891,9606.ENSP00000376330,9606.ENSP00000386559,9606.ENSP00000411355,9606.ENSP00000472929	CD4,LCK,WAS,WIPF1,CD8A,PTPRC,VAV1
PMID:23667468	(2013) Fli-1 overexpression in hematopoietic progenitors deregulates T cell development and induces pre-T cell lymphoblastic leukaemialymphoma.	7	26	1.26	0.0022	9606.ENSP00000011653,9606.ENSP00000331614,9606.ENSP00000337825,9606.ENSP00000376436,9606.ENSP00000386559,9606.ENSP00000411355,9606.ENSP00000484431	CD4,IKZF1,LCK,ETS1,CD8A,PTPRC,CD48
PMID:23681919	(2013) KIT receptor gain-of-function in hematopoiesis enhances stem cell self-renewal and promotes progenitor cell expansion.	6	15	1.44	0.0022	9606.ENSP00000011653,9606.ENSP00000337825,9606.ENSP00000371067,9606.ENSP00000386559,9606.ENSP00000411355,9606.ENSP00000484431	CD4,LCK,JAK2,CD8A,PTPRC,CD48
PMID:22844583	(2012) Cell Trafficking in Chronic Lymphocytic Leukemia.	8	40	1.13	0.0022	9606.ENSP00000009530,9606.ENSP00000234313,9606.ENSP00000264972,9606.ENSP00000320176,9606.ENSP00000361359,9606.ENSP00000380227,9606.ENSP00000482228,9606.ENSP00000483570	CD74,PLEK,ZAP70,HCLS1,CD40,ITGA4,PLEKHA2,BTK
PMID:23228155	(2012) Alternative expression of TCRZeta related genes in patients with chronic myeloid leukemia.	6	15	1.44	0.0022	9606.ENSP00000011653,9606.ENSP00000220003,9606.ENSP00000264972,9606.ENSP00000330237,9606.ENSP00000386559,9606.ENSP00000411355	CD4,CSK,ZAP70,CASP9,CD8A,PTPRC
PMID:21316766	(2011) Signal peptides and trans-membrane regions are broadly immunogenic and have high CD8+ T cell epitope densities: Implications for vaccine development.	6	15	1.44	0.0022	9606.ENSP00000011653,9606.ENSP00000351314,9606.ENSP00000363993,9606.ENSP00000364016,9606.ENSP00000386559,9606.ENSP00000404833	CD4,PSMB10,PSMB9,PSMB8,CD8A,TAPBP
PMID:19756593	(2010) Relationship between HLA class I antigen processing machinery component expression and the clinicopathologic characteristics of bladder carcinomas.	6	15	1.44	0.0022	9606.ENSP00000268802,9606.ENSP00000351314,9606.ENSP00000363993,9606.ENSP00000364016,9606.ENSP00000386559,9606.ENSP00000404833	NOB1,PSMB10,PSMB9,PSMB8,CD8A,TAPBP
PMID:20181882	(2010) Expression of Helios, an Ikaros transcription factor family member, differentiates thymic-derived from peripherally induced Foxp3+ T regulatory cells.	6	15	1.44	0.0022	9606.ENSP00000011653,9606.ENSP00000331614,9606.ENSP00000344544,9606.ENSP00000386559,9606.ENSP00000411355,9606.ENSP00000472929	CD4,IKZF1,IKZF3,CD8A,PTPRC,VAV1
PMID:20189884	(2010) Immunodeficiency due to mutations in ORAI1 and STIM1.	8	40	1.13	0.0022	9606.ENSP00000011653,9606.ENSP00000046794,9606.ENSP00000219150,9606.ENSP00000264972,9606.ENSP00000337825,9606.ENSP00000386559,9606.ENSP00000391676,9606.ENSP00000411355	CD4,LCP2,CORO1A,ZAP70,LCK,CD8A,JAK3,PTPRC
PMID:20541955	(2010) Constitutively active Lck kinase in T cells drives antigen receptor signal transduction.	6	15	1.44	0.0022	9606.ENSP00000011653,9606.ENSP00000220003,9606.ENSP00000264972,9606.ENSP00000337825,9606.ENSP00000386559,9606.ENSP00000411355	CD4,CSK,ZAP70,LCK,CD8A,PTPRC
PMID:20864884	(2010) Dedicator of cytokinesis 8 (DOCK8) deficiency.	7	26	1.26	0.0022	9606.ENSP00000011653,9606.ENSP00000234313,9606.ENSP00000256935,9606.ENSP00000276202,9606.ENSP00000365891,9606.ENSP00000386559,9606.ENSP00000394888	CD4,PLEK,DOCK2,DOCK11,WAS,CD8A,DOCK8
PMID:18977066	(2009) RAS, FLT3, and C-KIT mutations in immunophenotyped canine leukemias.	6	15	1.44	0.0022	9606.ENSP00000011653,9606.ENSP00000342681,9606.ENSP00000349252,9606.ENSP00000354566,9606.ENSP00000386559,9606.ENSP00000411355	CD4,CD5,ITGAL,CD3E,CD8A,PTPRC
PMID:19290927	(2009) Abl tyrosine kinases in T-cell signaling.	9	56	1.04	0.0022	9606.ENSP00000011653,9606.ENSP00000046794,9606.ENSP00000264972,9606.ENSP00000337825,9606.ENSP00000339186,9606.ENSP00000365891,9606.ENSP00000386559,9606.ENSP00000411355,9606.ENSP00000472929	CD4,LCP2,ZAP70,LCK,GRAP2,WAS,CD8A,PTPRC,VAV1
PMID:19586919	(2009) Inhibition and activation by CD244 depends on CD2 and phospholipase C-gamma1.	7	26	1.26	0.0022	9606.ENSP00000011653,9606.ENSP00000312367,9606.ENSP00000337825,9606.ENSP00000360181,9606.ENSP00000380921,9606.ENSP00000386559,9606.ENSP00000484431	CD4,CD84,LCK,SH2D1A,SH3KBP1,CD8A,CD48
PMID:18639449	(2008) The killers kiss: the many functions of NK cell immunological synapses.	9	56	1.04	0.0022	9606.ENSP00000046794,9606.ENSP00000264972,9606.ENSP00000315477,9606.ENSP00000337825,9606.ENSP00000356042,9606.ENSP00000365891,9606.ENSP00000376330,9606.ENSP00000411355,9606.ENSP00000472929	LCP2,ZAP70,CD209,LCK,EZR,WAS,WIPF1,PTPRC,VAV1
PMID:17998397	(2007) Myc stimulates B lymphocyte differentiation and amplifies calcium signaling.	8	40	1.13	0.0022	9606.ENSP00000011653,9606.ENSP00000264972,9606.ENSP00000305355,9606.ENSP00000342681,9606.ENSP00000386559,9606.ENSP00000391676,9606.ENSP00000411355,9606.ENSP00000483570	CD4,ZAP70,PRKCB,CD5,CD8A,JAK3,PTPRC,BTK
PMID:16446380	(2006) Essential role of the T cell-specific adapter protein in the activation of LCK in peripheral T cells.	7	26	1.26	0.0022	9606.ENSP00000011653,9606.ENSP00000249071,9606.ENSP00000264972,9606.ENSP00000337825,9606.ENSP00000339186,9606.ENSP00000386559,9606.ENSP00000411355	CD4,RAC2,ZAP70,LCK,GRAP2,CD8A,PTPRC
PMID:15699071	(2005) The adaptor molecules LAT and SLP-76 are specifically targeted by Yersinia to inhibit T cell activation.	7	26	1.26	0.0022	9606.ENSP00000046794,9606.ENSP00000234313,9606.ENSP00000264972,9606.ENSP00000337825,9606.ENSP00000339186,9606.ENSP00000427114,9606.ENSP00000472929	LCP2,PLEK,ZAP70,LCK,GRAP2,FYB,VAV1
PMID:12939343	(2003) Truncation of C-mip (Tc-mip), a new proximal signaling protein, induces c-maf Th2 transcription factor and cytoskeleton reorganization.	7	26	1.26	0.0022	9606.ENSP00000011653,9606.ENSP00000234313,9606.ENSP00000337825,9606.ENSP00000381581,9606.ENSP00000386559,9606.ENSP00000472929,9606.ENSP00000483570	CD4,PLEK,LCK,LCP1,CD8A,VAV1,BTK
PMID:9472038	(1998) Cytoskeletal polarization of T cells is regulated by an immunoreceptor tyrosine-based activation motif-dependent mechanism.	6	15	1.44	0.0022	9606.ENSP00000011653,9606.ENSP00000264972,9606.ENSP00000337825,9606.ENSP00000349252,9606.ENSP00000386559,9606.ENSP00000411355	CD4,ZAP70,LCK,ITGAL,CD8A,PTPRC
PMID:9166404	(1997) Intrinsic signals in the unique domain target p56(lck) to the plasma membrane independently of CD4.	7	26	1.26	0.0022	9606.ENSP00000011653,9606.ENSP00000220003,9606.ENSP00000337825,9606.ENSP00000342681,9606.ENSP00000386559,9606.ENSP00000411355,9606.ENSP00000484431	CD4,CSK,LCK,CD5,CD8A,PTPRC,CD48
PMID:7537394	(1995) Anti-CD2 monoclonal antibody-induced receptor changes: down modulation of cell surface CD2.	6	15	1.44	0.0022	9606.ENSP00000011653,9606.ENSP00000349252,9606.ENSP00000380227,9606.ENSP00000386559,9606.ENSP00000411355,9606.ENSP00000484431	CD4,ITGAL,ITGA4,CD8A,PTPRC,CD48
PMID:23544010	(2013) A systems biology approach reveals that tissue tropism to West Nile virus is regulated by antiviral genes and innate immune cellular processes.	9	57	1.03	0.0023	9606.ENSP00000011653,9606.ENSP00000046794,9606.ENSP00000306565,9606.ENSP00000354394,9606.ENSP00000359488,9606.ENSP00000364016,9606.ENSP00000386559,9606.ENSP00000472929,9606.ENSP00000483570	CD4,LCP2,ISG20,STAT1,GBP5,PSMB8,CD8A,VAV1,BTK
PMID:33791292	(2021) How the Discovery of the CD4CD8-p56(lck) Complexes Changed Immunology and Immunotherapy.	5	7	1.69	0.0024	9606.ENSP00000011653,9606.ENSP00000046794,9606.ENSP00000264972,9606.ENSP00000337825,9606.ENSP00000386559	CD4,LCP2,ZAP70,LCK,CD8A
PMID:34269799	(2021) CD4+ T cells sustain aggressive chronic lymphocytic leukemia in Emu-TCL1 mice through a CD40L-independent mechanism.	5	7	1.69	0.0024	9606.ENSP00000011653,9606.ENSP00000342681,9606.ENSP00000361359,9606.ENSP00000385036,9606.ENSP00000386559	CD4,CD5,CD40,TCL1A,CD8A
PMID:32284883	(2020) High salt diet accelerates the progression of murine lupus through dendritic cells via the p38 MAPK and STAT1 signaling pathways.	8	41	1.12	0.0024	9606.ENSP00000011653,9606.ENSP00000330237,9606.ENSP00000354394,9606.ENSP00000361359,9606.ENSP00000371067,9606.ENSP00000386559,9606.ENSP00000411355,9606.ENSP00000433138	CD4,CASP9,STAT1,CD40,JAK2,CD8A,PTPRC,CASP1
PMID:31221762	(2019) A cell topography-based mechanism for ligand discrimination by the T cell receptor.	5	7	1.69	0.0024	9606.ENSP00000011653,9606.ENSP00000337825,9606.ENSP00000386559,9606.ENSP00000411355,9606.ENSP00000484431	CD4,LCK,CD8A,PTPRC,CD48
PMID:31248034	(2019) B Cells as an Immune-Regulatory Signature in Ovarian Cancer.	8	41	1.12	0.0024	9606.ENSP00000011653,9606.ENSP00000254436,9606.ENSP00000342681,9606.ENSP00000354394,9606.ENSP00000381958,9606.ENSP00000386559,9606.ENSP00000411355,9606.ENSP00000483570	CD4,TRIM21,CD5,STAT1,KSR1,CD8A,PTPRC,BTK
PMID:29455667	(2018) Role of Non Receptor Tyrosine Kinases in Hematological Malignances and its Targeting by Natural Products.	11	97	0.89	0.0024	9606.ENSP00000046794,9606.ENSP00000220003,9606.ENSP00000234313,9606.ENSP00000264972,9606.ENSP00000337825,9606.ENSP00000354394,9606.ENSP00000356042,9606.ENSP00000371067,9606.ENSP00000391676,9606.ENSP00000472929,9606.ENSP00000483570	LCP2,CSK,PLEK,ZAP70,LCK,STAT1,EZR,JAK2,JAK3,VAV1,BTK
PMID:29618661	(2018) Comprehensive immunoproteogenomic analyses of malignant pleural mesothelioma.	8	41	1.12	0.0024	9606.ENSP00000011653,9606.ENSP00000361359,9606.ENSP00000365817,9606.ENSP00000376134,9606.ENSP00000386559,9606.ENSP00000393566,9606.ENSP00000408146,9606.ENSP00000411355	CD4,CD40,HLA-E,STAT4,CD8A,HLA-DPA1,HLA-DPB1,PTPRC
PMID:29717064	(2018) Glycerol monolaurate induces filopodia formation by disrupting the association between LAT and SLP-76 microclusters.	7	27	1.25	0.0024	9606.ENSP00000011653,9606.ENSP00000046794,9606.ENSP00000294742,9606.ENSP00000337825,9606.ENSP00000339186,9606.ENSP00000365891,9606.ENSP00000472929	CD4,LCP2,ARPC5,LCK,GRAP2,WAS,VAV1
PMID:29723108	(2018) Animal models for studying tumor microenvironment (TME) and resistance to lymphocytic infiltration.	8	41	1.12	0.0024	9606.ENSP00000009530,9606.ENSP00000011653,9606.ENSP00000046794,9606.ENSP00000312455,9606.ENSP00000342681,9606.ENSP00000371067,9606.ENSP00000386559,9606.ENSP00000427114	CD74,CD4,LCP2,CFLAR,CD5,JAK2,CD8A,FYB
PMID:30181811	(2018) Abnormal regulation of BCR signalling by c-Cbl in chronic lymphocytic leukaemia.	7	27	1.25	0.0024	9606.ENSP00000264972,9606.ENSP00000337825,9606.ENSP00000342681,9606.ENSP00000380921,9606.ENSP00000391592,9606.ENSP00000472929,9606.ENSP00000483570	ZAP70,LCK,CD5,SH3KBP1,PTPN6,VAV1,BTK
PMID:28716443	(2017) Editorial Overview: Antigen Processing and Presentation; many fingers in many pies.	5	7	1.69	0.0024	9606.ENSP00000011653,9606.ENSP00000266556,9606.ENSP00000365817,9606.ENSP00000386559,9606.ENSP00000404833	CD4,TAPBPL,HLA-E,CD8A,TAPBP
PMID:28812128	(2017) Protective effect of cigarette smoke on the course of dextran sulfate sodium-induced colitis is accompanied by lymphocyte subpopulation changes in the blood and colon.	5	7	1.69	0.0024	9606.ENSP00000011653,9606.ENSP00000315477,9606.ENSP00000354566,9606.ENSP00000386559,9606.ENSP00000411355	CD4,CD209,CD3E,CD8A,PTPRC
PMID:29204384	(2017) Approach to a Child with Primary Immunodeficiency Made Simple.	8	41	1.12	0.0024	9606.ENSP00000011653,9606.ENSP00000262878,9606.ENSP00000337623,9606.ENSP00000354394,9606.ENSP00000361965,9606.ENSP00000364016,9606.ENSP00000386559,9606.ENSP00000394888	CD4,SAMHD1,RNASEH2B,STAT1,ADA,PSMB8,CD8A,DOCK8
PMID:26905930	(2016) Non-cleavable talin rescues defect in the T-cell conjugation of T-cells deficient in the immune adaptor SKAP1.	7	27	1.25	0.0024	9606.ENSP00000011653,9606.ENSP00000337825,9606.ENSP00000349252,9606.ENSP00000386559,9606.ENSP00000427114,9606.ENSP00000462099,9606.ENSP00000472929	CD4,LCK,ITGAL,CD8A,FYB,RASSF5,VAV1
PMID:27153543	(2016) Defective STAT1 activation associated with impaired IFN-Gamma production in NK and T lymphocytes from metastatic melanoma patients treated with IL-2.	7	27	1.25	0.0024	9606.ENSP00000011653,9606.ENSP00000264972,9606.ENSP00000337825,9606.ENSP00000354394,9606.ENSP00000371067,9606.ENSP00000386559,9606.ENSP00000391676	CD4,ZAP70,LCK,STAT1,JAK2,CD8A,JAK3
PMID:27496090	(2016) Leukocyte adhesion molecule dynamics after Natalizumab withdrawal in Multiple Sclerosis.	5	7	1.69	0.0024	9606.ENSP00000011653,9606.ENSP00000349252,9606.ENSP00000380227,9606.ENSP00000386559,9606.ENSP00000411355	CD4,ITGAL,ITGA4,CD8A,PTPRC
PMID:27521337	(2016) Adhesion- and Degranulation-Promoting Adapter Protein Promotes CD8 T Cell Differentiation and Resident Memory Formation and Function during an Acute Infection.	8	41	1.12	0.0024	9606.ENSP00000011653,9606.ENSP00000046794,9606.ENSP00000349252,9606.ENSP00000371067,9606.ENSP00000376134,9606.ENSP00000386559,9606.ENSP00000411355,9606.ENSP00000472929	CD4,LCP2,ITGAL,JAK2,STAT4,CD8A,PTPRC,VAV1
PMID:26355151	(2015) Multi-Inhibitory Effects of A2A Adenosine Receptor Signaling on Neutrophil Adhesion Under Flow.	7	27	1.25	0.0024	9606.ENSP00000046794,9606.ENSP00000220003,9606.ENSP00000264972,9606.ENSP00000337825,9606.ENSP00000411355,9606.ENSP00000472929,9606.ENSP00000483570	LCP2,CSK,ZAP70,LCK,PTPRC,VAV1,BTK
PMID:26421924	(2015) Conserved Motifs within Hepatitis C Virus Envelope (E2) RNA and Protein Independently Inhibit T Cell Activation.	7	27	1.25	0.0024	9606.ENSP00000011653,9606.ENSP00000220003,9606.ENSP00000254667,9606.ENSP00000264972,9606.ENSP00000337825,9606.ENSP00000386559,9606.ENSP00000411355	CD4,CSK,PTPRE,ZAP70,LCK,CD8A,PTPRC
PMID:24100122	(2014) Gene hunting in the genomic era: approaches to diagnostic dilemmas in patients with primary immunodeficiencies.	7	27	1.25	0.0024	9606.ENSP00000219150,9606.ENSP00000354394,9606.ENSP00000360181,9606.ENSP00000361359,9606.ENSP00000376330,9606.ENSP00000391676,9606.ENSP00000394888	CORO1A,STAT1,SH2D1A,CD40,WIPF1,JAK3,DOCK8
PMID:23965983	(2013) p53 increases MHC class I expression by upregulating the endoplasmic reticulum aminopeptidase ERAP1.	7	27	1.25	0.0024	9606.ENSP00000216802,9606.ENSP00000266556,9606.ENSP00000351314,9606.ENSP00000363993,9606.ENSP00000364016,9606.ENSP00000400376,9606.ENSP00000404833	PSME2,TAPBPL,PSMB10,PSMB9,PSMB8,ERAP2,TAPBP
PMID:24101378	(2013) Regulated vesicle fusion generates signaling nanoterritories that control T cell activation at the immunological synapse.	7	27	1.25	0.0024	9606.ENSP00000046794,9606.ENSP00000264972,9606.ENSP00000312734,9606.ENSP00000337825,9606.ENSP00000339186,9606.ENSP00000386559,9606.ENSP00000411355	LCP2,ZAP70,RAB8B,LCK,GRAP2,CD8A,PTPRC
PMID:22206779	(2012) Advances in basic and clinical immunology in 2011.	7	27	1.25	0.0024	9606.ENSP00000249071,9606.ENSP00000264972,9606.ENSP00000360181,9606.ENSP00000361965,9606.ENSP00000365891,9606.ENSP00000386559,9606.ENSP00000394888	RAC2,ZAP70,SH2D1A,ADA,WAS,CD8A,DOCK8
PMID:22904299	(2012) CD5-dependent CK2 activation pathway regulates threshold for T cell anergy.	7	27	1.25	0.0024	9606.ENSP00000011653,9606.ENSP00000337825,9606.ENSP00000342681,9606.ENSP00000354394,9606.ENSP00000371067,9606.ENSP00000386559,9606.ENSP00000411355	CD4,LCK,CD5,STAT1,JAK2,CD8A,PTPRC
PMID:22956543	(2012) Mechanism and function of Vav1 localisation in TCR signalling.	8	41	1.12	0.0024	9606.ENSP00000011653,9606.ENSP00000234313,9606.ENSP00000249071,9606.ENSP00000264972,9606.ENSP00000361359,9606.ENSP00000386559,9606.ENSP00000411355,9606.ENSP00000472929	CD4,PLEK,RAC2,ZAP70,CD40,CD8A,PTPRC,VAV1
PMID:20636809	(2010) The power and the promise of restimulation-induced cell death in human immune diseases.	8	41	1.12	0.0024	9606.ENSP00000011653,9606.ENSP00000286186,9606.ENSP00000312455,9606.ENSP00000330237,9606.ENSP00000337825,9606.ENSP00000360181,9606.ENSP00000361359,9606.ENSP00000386559	CD4,CASP10,CFLAR,CASP9,LCK,SH2D1A,CD40,CD8A
PMID:20673780	(2010) Hijacking the T-cell communication network by the human T-cell leukemialymphoma virus type 1 (HTLV-1) p12 and p8 proteins.	7	27	1.25	0.0024	9606.ENSP00000011653,9606.ENSP00000046794,9606.ENSP00000264972,9606.ENSP00000337825,9606.ENSP00000386559,9606.ENSP00000391676,9606.ENSP00000472929	CD4,LCP2,ZAP70,LCK,CD8A,JAK3,VAV1
PMID:19693272	(2009) Multiparameter phospho-flow analysis of lymphocytes in early rheumatoid arthritis: implications for diagnosis and monitoring drug therapy.	7	27	1.25	0.0024	9606.ENSP00000011653,9606.ENSP00000264972,9606.ENSP00000337825,9606.ENSP00000354394,9606.ENSP00000376134,9606.ENSP00000386559,9606.ENSP00000483570	CD4,ZAP70,LCK,STAT1,STAT4,CD8A,BTK
PMID:18701083	(2008) Targeted cleavage of signaling proteins by caspase 3 inhibits T cell receptor signaling in anergic T cells.	7	27	1.25	0.0024	9606.ENSP00000011653,9606.ENSP00000046794,9606.ENSP00000302935,9606.ENSP00000312455,9606.ENSP00000330237,9606.ENSP00000339186,9606.ENSP00000472929	CD4,LCP2,IL16,CFLAR,CASP9,GRAP2,VAV1
PMID:18836449	(2008) The actin regulator coronin 1A is mutant in a thymic egress-deficient mouse strain and in a patient with severe combined immunodeficiency.	7	27	1.25	0.0024	9606.ENSP00000011653,9606.ENSP00000219150,9606.ENSP00000256935,9606.ENSP00000365891,9606.ENSP00000386559,9606.ENSP00000411355,9606.ENSP00000460885	CD4,CORO1A,DOCK2,WAS,CD8A,PTPRC,CORO7-PAM16
PMID:19009526	(2008) Resident enteric microbiota and CD8+ T cells shape the abundance of marginal zone B cells.	7	27	1.25	0.0024	9606.ENSP00000011653,9606.ENSP00000342681,9606.ENSP00000354394,9606.ENSP00000361359,9606.ENSP00000365817,9606.ENSP00000386559,9606.ENSP00000411355	CD4,CD5,STAT1,CD40,HLA-E,CD8A,PTPRC
PMID:15795236	(2005) Mutation of the phospholipase C-gamma1-binding site of LAT affects both positive and negative thymocyte selection.	7	27	1.25	0.0024	9606.ENSP00000011653,9606.ENSP00000046794,9606.ENSP00000264972,9606.ENSP00000339186,9606.ENSP00000386559,9606.ENSP00000411355,9606.ENSP00000472929	CD4,LCP2,ZAP70,GRAP2,CD8A,PTPRC,VAV1
PMID:12646627	(2003) Galectin-9 induces apoptosis through the calcium-calpain-caspase-1 pathway.	5	7	1.69	0.0024	9606.ENSP00000011653,9606.ENSP00000286186,9606.ENSP00000330237,9606.ENSP00000386559,9606.ENSP00000433138	CD4,CASP10,CASP9,CD8A,CASP1
PMID:11927633	(2002) Epitope-specific evolution of human CD8(+) T cell responses from primary to persistent phases of Epstein-Barr virus infection.	5	7	1.69	0.0024	9606.ENSP00000011653,9606.ENSP00000354394,9606.ENSP00000363993,9606.ENSP00000386559,9606.ENSP00000411355	CD4,STAT1,PSMB9,CD8A,PTPRC
PMID:11162627	(2001) High expression of HLA-A2 on an oral squamous cell carcinoma with down-regulated transporter for antigen presentation.	5	7	1.69	0.0024	9606.ENSP00000216802,9606.ENSP00000351314,9606.ENSP00000363993,9606.ENSP00000364016,9606.ENSP00000404833	PSME2,PSMB10,PSMB9,PSMB8,TAPBP
PMID:9601499	(1998) Establishment of MAIDS-defective virus-infected B cell lines and their characterization.	5	7	1.69	0.0024	9606.ENSP00000011653,9606.ENSP00000342681,9606.ENSP00000361359,9606.ENSP00000386559,9606.ENSP00000411355	CD4,CD5,CD40,CD8A,PTPRC
PMID:9687532	(1998) The Vav-Rac1 pathway in cytotoxic lymphocytes regulates the generation of cell-mediated killing.	7	27	1.25	0.0024	9606.ENSP00000011653,9606.ENSP00000234313,9606.ENSP00000264972,9606.ENSP00000337825,9606.ENSP00000349252,9606.ENSP00000386559,9606.ENSP00000472929	CD4,PLEK,ZAP70,LCK,ITGAL,CD8A,VAV1
PMID:7741140	(1995) Expression pattern of CD45 RARO isoformic antigens in T-lineage neoplasms.	5	7	1.69	0.0024	9606.ENSP00000011653,9606.ENSP00000337825,9606.ENSP00000342681,9606.ENSP00000386559,9606.ENSP00000411355	CD4,LCK,CD5,CD8A,PTPRC
PMID:2006524	(1991) Antibodies against functional leukocyte surface molecules in polyclonal antilymphocyte and antithymocyte globulins.	5	7	1.69	0.0024	9606.ENSP00000011653,9606.ENSP00000342681,9606.ENSP00000349252,9606.ENSP00000386559,9606.ENSP00000411355	CD4,CD5,ITGAL,CD8A,PTPRC
PMID:29780388	(2018) Regulation of Hematopoietic Cell Development and Function Through Phosphoinositides.	10	77	0.95	0.0025	9606.ENSP00000011653,9606.ENSP00000046794,9606.ENSP00000234313,9606.ENSP00000337825,9606.ENSP00000339186,9606.ENSP00000361359,9606.ENSP00000386559,9606.ENSP00000405338,9606.ENSP00000472929,9606.ENSP00000483570	CD4,LCP2,PLEK,LCK,GRAP2,CD40,CD8A,INPP5D,VAV1,BTK
PMID:30425987	(2018) Adhesive Interactions Delineate the Topography of the Immune Synapse.	9	58	1.02	0.0025	9606.ENSP00000011653,9606.ENSP00000264972,9606.ENSP00000337825,9606.ENSP00000349252,9606.ENSP00000361359,9606.ENSP00000371067,9606.ENSP00000380227,9606.ENSP00000386559,9606.ENSP00000472929	CD4,ZAP70,LCK,ITGAL,CD40,JAK2,ITGA4,CD8A,VAV1
PMID:28129744	(2017) Vitiligo blood transcriptomics provides new insights into disease mechanisms and identifies potential novel therapeutic targets.	10	77	0.95	0.0025	9606.ENSP00000011653,9606.ENSP00000306565,9606.ENSP00000330237,9606.ENSP00000346206,9606.ENSP00000354394,9606.ENSP00000363993,9606.ENSP00000364016,9606.ENSP00000371067,9606.ENSP00000386559,9606.ENSP00000391592	CD4,ISG20,CASP9,TAP1,STAT1,PSMB9,PSMB8,JAK2,CD8A,PTPN6
PMID:18836468	(2008) HLA antigen changes in malignant cells: epigenetic mechanisms and biologic significance.	9	58	1.02	0.0025	9606.ENSP00000011653,9606.ENSP00000312455,9606.ENSP00000354394,9606.ENSP00000361359,9606.ENSP00000363976,9606.ENSP00000364016,9606.ENSP00000365817,9606.ENSP00000386559,9606.ENSP00000404833	CD4,CFLAR,STAT1,CD40,HLA-DMA,PSMB8,HLA-E,CD8A,TAPBP
PMID:28931895	(2017) Defective thymic output in WAS patients is associated with abnormal actin organization.	6	16	1.41	0.0026	9606.ENSP00000011653,9606.ENSP00000219150,9606.ENSP00000365891,9606.ENSP00000376330,9606.ENSP00000386559,9606.ENSP00000411355	CD4,CORO1A,WAS,WIPF1,CD8A,PTPRC
PMID:28975841	(2017) Progressive Multifocal Leukoencephalopathy and Monoclonal Antibodies: A Review.	6	16	1.41	0.0026	9606.ENSP00000011653,9606.ENSP00000349252,9606.ENSP00000354394,9606.ENSP00000380227,9606.ENSP00000380781,9606.ENSP00000386559	CD4,ITGAL,STAT1,ITGA4,NFIX,CD8A
PMID:29073235	(2017) Src-family kinases negatively regulate NFAT signaling in resting human T cells.	6	16	1.41	0.0026	9606.ENSP00000011653,9606.ENSP00000220003,9606.ENSP00000264972,9606.ENSP00000337825,9606.ENSP00000386559,9606.ENSP00000411355	CD4,CSK,ZAP70,LCK,CD8A,PTPRC
PMID:27242799	(2016) Microenvironmental Control of High-Speed Interstitial T Cell Migration in the Lymph Node.	6	16	1.41	0.0026	9606.ENSP00000011653,9606.ENSP00000219150,9606.ENSP00000249071,9606.ENSP00000256935,9606.ENSP00000386559,9606.ENSP00000411355	CD4,CORO1A,RAC2,DOCK2,CD8A,PTPRC
PMID:24498279	(2014) Autoimmunity-associated LYP-W620 does not impair thymic negative selection of autoreactive T cells.	6	16	1.41	0.0026	9606.ENSP00000011653,9606.ENSP00000220003,9606.ENSP00000264972,9606.ENSP00000337825,9606.ENSP00000386559,9606.ENSP00000411355	CD4,CSK,ZAP70,LCK,CD8A,PTPRC
PMID:25419236	(2014) Dual roles for immune metagenes in breast cancer prognosis and therapy prediction.	6	16	1.41	0.0026	9606.ENSP00000009530,9606.ENSP00000363976,9606.ENSP00000386559,9606.ENSP00000393566,9606.ENSP00000398890,9606.ENSP00000408146	CD74,HLA-DMA,CD8A,HLA-DPA1,HLA-DMB,HLA-DPB1
PMID:21942986	(2012) Integrin antagonists prevent costimulatory blockade-resistant transplant rejection by CD8(+) memory T cells.	6	16	1.41	0.0026	9606.ENSP00000011653,9606.ENSP00000349252,9606.ENSP00000361359,9606.ENSP00000380227,9606.ENSP00000386559,9606.ENSP00000411355	CD4,ITGAL,CD40,ITGA4,CD8A,PTPRC
PMID:22134332	(2012) Down-regulation of Human Leukocyte Antigen class I heavy chain in tumors is associated with a poor prognosis in advanced esophageal cancer patients.	6	16	1.41	0.0026	9606.ENSP00000011653,9606.ENSP00000268802,9606.ENSP00000351314,9606.ENSP00000364016,9606.ENSP00000386559,9606.ENSP00000404833	CD4,NOB1,PSMB10,PSMB8,CD8A,TAPBP
PMID:22285280	(2012) Laboratory technology for population-based screening for severe combined immunodeficiency in neonates: the winner is T-cell receptor excision circles.	6	16	1.41	0.0026	9606.ENSP00000011653,9606.ENSP00000249071,9606.ENSP00000264972,9606.ENSP00000386559,9606.ENSP00000394888,9606.ENSP00000411355	CD4,RAC2,ZAP70,CD8A,DOCK8,PTPRC
PMID:19577230	(2009) Age-related changes in lck-Vav signaling pathways in mouse CD4 T cells.	6	16	1.41	0.0026	9606.ENSP00000011653,9606.ENSP00000264972,9606.ENSP00000337825,9606.ENSP00000356042,9606.ENSP00000411355,9606.ENSP00000472929	CD4,ZAP70,LCK,EZR,PTPRC,VAV1
[truncated: 6,003 more rows]

## Sheet: Local network cluster STRING
#term ID	term description	observed gene count	background gene count	strength	false discovery rate	matching proteins in your network (IDs)	matching proteins in your network (labels)
[truncated: 24 more rows]

[truncated: 4 more sheets: String KEGG, String Reactome, WikiPathways, String Disease association ]
