# Supplementary material for: HUNK Gene Alterations in Breast Cancer
Source: Biomedicines. 2022 Nov 29;10(12):3072. doi: 10.3390/biomedicines10123072 (PMC9775318; doi:10.3390/biomedicines10123072)
Supplement: Supplementary file 1 [file biomedicines-10-03072-s001.zip › File S6. Proteome Lower in HUNK altered.xlsx]

## Sheet: Reactome
Pathway identifier	Pathway name	#Entities found	#Entities total	Entities ratio	Entities pValue	Entities FDR	#Reactions found	#Reactions total	Reactions ratio	Species identifier	Species name	Submitted entities found	Mapped entities	Found reaction identifiers
R-HSA-3000178	ECM proteoglycans	27	79	0.0052304	7.77156e-16	9.82325e-13	22	23	0.00166739	9606	Homo sapiens	ITGB1;PTPRS;HAPLN1;ACAN;VTN;DAG1;NCAM1;TGFB3;LUM;BGN;FN1;HSPG2;DCN;ASPN;COL3A1;COL1A2;COL2A1;COL4A2;COL4A1;COL5A3;COL4A3;COL5A2;COL8A2;COL9A1;FMOD;AGRN;MATN3		R-HSA-2467716;R-HSA-2426471;R-HSA-4086204;R-HSA-2327909;R-HSA-4086132;R-HSA-2396079;R-HSA-2681667;R-HSA-2327886;R-HSA-2467659;R-HSA-2396395;R-HSA-2424246;R-HSA-2467665;R-HSA-2467633;R-HSA-2396370;R-HSA-2424243;R-HSA-2424252;R-HSA-2396124;R-HSA-2681681;R-HSA-2466238;R-HSA-2318623;R-HSA-2465883;R-HSA-2466106
R-HSA-1474244	Extracellular matrix organization	52	329	0.0217823	5.44009e-15	3.43814e-12	207	319	0.023126	9606	Homo sapiens	ITGB1;PRSS1;COL16A1;PTPRS;COL12A1;HAPLN1;LOXL2;DAG1;COL27A1;MME;BGN;ADAM10;PCOLCE;HSPG2;DCN;ASPN;CEACAM1;COL2A1;COL4A2;LOX;COL4A1;COL4A3;COL8A2;MMP19;MATN3;CD151;SDC2;COL11A1;HTRA1;LTBP3;FBLN2;THBS1;ACAN;VTN;NCAM1;DMD;TGFB3;LUM;FN1;COL3A1;BMP1;COL1A2;COL5A3;MFAP2;COL5A2;ITGA11;COL9A1;FMOD;AGRN		R-HSA-8944265;R-HSA-8944266;R-HSA-2002460;R-HSA-2473511;R-HSA-216064;R-HSA-1564179;R-HSA-216068;R-HSA-2545196;R-HSA-8944263;R-HSA-1564184;R-HSA-216076;R-HSA-1564164;R-HSA-2002440;R-HSA-2533950;R-HSA-2533944;R-HSA-1564169;R-HSA-2250301;R-HSA-2482180;R-HSA-1592371;R-HSA-2002466;R-HSA-2537499;R-HSA-2426471;R-HSA-2465890;R-HSA-2467436;R-HSA-4224014;R-HSA-2752125;R-HSA-2473584;R-HSA-1592398;R-HSA-2473…
R-HSA-2022090	Assembly of collagen fibrils and other multimeric structures	20	67	0.00443591	4.53785e-11	1.91043e-08	23	26	0.00188488	9606	Homo sapiens	CD151;COL27A1;COL11A1;COL12A1;PCOLCE;LOXL2;COL3A1;BMP1;COL1A2;COL2A1;LOX;COL4A2;COL4A1;COL5A3;COL4A3;COL5A2;COL8A2;COL9A1		R-HSA-2395302;R-HSA-2022141;R-HSA-2299620;R-HSA-2395340;R-HSA-2213192;R-HSA-1474266;R-HSA-2396234;R-HSA-2213201;R-HSA-2559639;R-HSA-2395223;R-HSA-2213205;R-HSA-2243926;R-HSA-2213207;R-HSA-2395314;R-HSA-2395324;R-HSA-2213208;R-HSA-2243931;R-HSA-2213210;R-HSA-2214330;R-HSA-2002466;R-HSA-2395257;R-HSA-2395322;R-HSA-2250301
R-HSA-3000171	Non-integrin membrane-ECM interactions	18	61	0.00403867	5.03054e-10	1.58965e-07	15	22	0.0015949	9606	Homo sapiens	ITGB1;SDC2;COL11A1;FN1;THBS1;HSPG2;VTN;COL3A1;COL1A2;COL2A1;COL4A2;COL4A1;COL5A3;COL4A3;COL5A2;DAG1;DMD;AGRN		R-HSA-2328129;R-HSA-2681675;R-HSA-2465890;R-HSA-2750177;R-HSA-2731075;R-HSA-2731074;R-HSA-2731141;R-HSA-2750181;R-HSA-2731078;R-HSA-2426263;R-HSA-2684507;R-HSA-2396113;R-HSA-2396337;R-HSA-2327738;R-HSA-2731122
R-HSA-8948216	Collagen chain trimerization	15	44	0.00291314	2.07974e-09	5.24094e-07	12	28	0.00202987	9606	Homo sapiens	COL27A1;COL16A1;COL11A1;COL12A1;COL3A1;COL1A2;COL2A1;COL4A2;COL4A1;COL5A3;COL4A3;COL5A2;COL8A2;COL9A1		R-HSA-8944232;R-HSA-8944265;R-HSA-8944266;R-HSA-8944218;R-HSA-8944219;R-HSA-8944223;R-HSA-8944240;R-HSA-8944242;R-HSA-8944227;R-HSA-8944229;R-HSA-8944214;R-HSA-8944263
R-HSA-216083	Integrin cell surface interactions	20	86	0.00569386	3.11108e-09	6.53326e-07	38	55	0.00398724	9606	Homo sapiens	ITGB1;COL16A1;LUM;FN1;THBS1;HSPG2;VTN;COL3A1;COL1A2;COL2A1;COL4A2;COL4A1;COL5A3;COL4A3;COL5A2;ITGA11;COL8A2;COL9A1;AGRN		R-HSA-2484965;R-HSA-114563;R-HSA-2473511;R-HSA-216064;R-HSA-4539779;R-HSA-216068;R-HSA-2467436;R-HSA-4084912;R-HSA-216076;R-HSA-4084910;R-HSA-265428;R-HSA-265429;R-HSA-204434;R-HSA-202706;R-HSA-265424;R-HSA-2752125;R-HSA-4084903;R-HSA-349593;R-HSA-198941;R-HSA-2752118;R-HSA-4085087;R-HSA-4088220;R-HSA-4085083;R-HSA-349603;R-HSA-4088281;R-HSA-216043;R-HSA-216040;R-HSA-2327695;R-HSA-216045;R-HSA-96…
R-HSA-114608	Platelet degranulation	25	141	0.00933528	7.75756e-09	1.39636e-06	5	11	0.000797448	9606	Homo sapiens	ITIH4;CD63;SERPINA3;TGFB3;IGF2;FN1;RAB27B;SYTL4;SOD3;CLU;THBS1;KNG1;CYB5R1;CLEC3B;ISLR;APOM;SELENOP;PCYOX1L;TIMP3;CD9;QSOX1;CTSF;GAS6		R-HSA-481044;R-HSA-482772;R-HSA-481010;R-HSA-481009;R-HSA-481007
R-HSA-1474290	Collagen formation	21	104	0.00688559	1.41063e-08	2.2288e-06	55	77	0.00558214	9606	Homo sapiens	CD151;COL27A1;COL16A1;COL11A1;COL12A1;PCOLCE;LOXL2;COL3A1;BMP1;COL1A2;COL2A1;LOX;COL4A2;COL4A1;COL5A3;COL4A3;COL5A2;COL8A2;COL9A1		R-HSA-8948232;R-HSA-8944265;R-HSA-8944266;R-HSA-2002460;R-HSA-8948234;R-HSA-2395302;R-HSA-8948224;R-HSA-8948226;R-HSA-8948228;R-HSA-8948230;R-HSA-8944263;R-HSA-8948231;R-HSA-2002440;R-HSA-2395314;R-HSA-2395324;R-HSA-2214330;R-HSA-2395322;R-HSA-2250301;R-HSA-2022073;R-HSA-1981104;R-HSA-2559639;R-HSA-2002466;R-HSA-2299620;R-HSA-1474266;R-HSA-8944218;R-HSA-8944219;R-HSA-1981128;R-HSA-1980233;R-HSA-8…
R-HSA-76005	Response to elevated platelet cytosolic Ca2+	25	148	0.00979873	1.96302e-08	2.39392e-06	5	14	0.00101493	9606	Homo sapiens	ITIH4;CD63;SERPINA3;TGFB3;IGF2;FN1;RAB27B;SYTL4;SOD3;CLU;THBS1;KNG1;CYB5R1;CLEC3B;ISLR;APOM;SELENOP;PCYOX1L;TIMP3;CD9;QSOX1;CTSF;GAS6		R-HSA-481044;R-HSA-482772;R-HSA-481010;R-HSA-481009;R-HSA-481007
R-HSA-1442490	Collagen degradation	17	69	0.00456833	2.06311e-08	2.39392e-06	22	34	0.00246484	9606	Homo sapiens	COL16A1;MME;COL11A1;COL12A1;ADAM10;COL3A1;COL1A2;COL2A1;COL4A2;COL4A1;COL5A3;COL4A3;COL5A2;COL8A2;COL9A1;MMP19		R-HSA-2168960;R-HSA-2482180;R-HSA-1474196;R-HSA-1474197;R-HSA-1564179;R-HSA-2168046;R-HSA-1564184;R-HSA-1454822;R-HSA-2485111;R-HSA-1454757;R-HSA-1564164;R-HSA-1474213;R-HSA-1474210;R-HSA-2473584;R-HSA-2168982;R-HSA-1458433;R-HSA-1564142;R-HSA-2473596;R-HSA-2168923;R-HSA-2537499;R-HSA-1564169;R-HSA-2473594
R-HSA-381426	Regulation of Insulin-like Growth Factor (IGF) transport and uptake by Insulin-like Growth Factor Binding Proteins (IGFBPs)	23	127	0.00840837	2.09993e-08	2.39392e-06	14	14	0.00101493	9606	Homo sapiens	IGFBP5;GOLM1;IGFBP4;SDC2;IGFBP2;IGF2;FN1;ADAM10;MIA3;KNG1;CST3;C4A;PROC;CDH2;MXRA8;SPARCL1;VWA1;IGFBP7;QSOX1;IGFBP6;GAS6;MFGE8;MATN3		R-HSA-381412;R-HSA-381543;R-HSA-381446;R-HSA-381537;R-HSA-8952289;R-HSA-381487;R-HSA-381518;R-HSA-381545;R-HSA-381461;R-HSA-381500;R-HSA-381503;R-HSA-381496;R-HSA-381435;R-HSA-381466
R-HSA-1474228	Degradation of the extracellular matrix	24	148	0.00979873	7.88589e-08	7.81642e-06	51	105	0.00761201	9606	Homo sapiens	PRSS1;COL16A1;MME;COL11A1;COL12A1;HTRA1;FN1;ADAM10;HSPG2;DCN;ACAN;COL3A1;BMP1;COL1A2;COL2A1;COL4A2;COL4A1;COL5A3;COL4A3;COL5A2;COL8A2;COL9A1;MMP19		R-HSA-1602458;R-HSA-1474196;R-HSA-1474197;R-HSA-3828025;R-HSA-1564179;R-HSA-3791295;R-HSA-1564184;R-HSA-1566981;R-HSA-1564164;R-HSA-1566979;R-HSA-3791149;R-HSA-8855825;R-HSA-1458433;R-HSA-2533950;R-HSA-2533944;R-HSA-3814820;R-HSA-1564169;R-HSA-1602488;R-HSA-2168960;R-HSA-2482180;R-HSA-3788061;R-HSA-1592371;R-HSA-1454781;R-HSA-1454757;R-HSA-1474213;R-HSA-1474210;R-HSA-2534160;R-HSA-2168982;R-HSA-2…
R-HSA-1650814	Collagen biosynthesis and modifying enzymes	17	76	0.00503178	8.05816e-08	7.81642e-06	32	51	0.00369726	9606	Homo sapiens	COL27A1;COL16A1;COL11A1;COL12A1;PCOLCE;COL3A1;BMP1;COL1A2;COL2A1;COL4A2;COL4A1;COL5A3;COL4A3;COL5A2;COL8A2;COL9A1		R-HSA-8948232;R-HSA-8944265;R-HSA-8944266;R-HSA-2002460;R-HSA-8948234;R-HSA-8948224;R-HSA-8948226;R-HSA-8948228;R-HSA-8948230;R-HSA-8944263;R-HSA-8948231;R-HSA-8944218;R-HSA-8944219;R-HSA-1981128;R-HSA-2002440;R-HSA-1980233;R-HSA-8944223;R-HSA-1981120;R-HSA-8944214;R-HSA-8944232;R-HSA-1650808;R-HSA-2002428;R-HSA-2022073;R-HSA-8944227;R-HSA-2089971;R-HSA-8944229;R-HSA-1981104;R-HSA-8948219;R-HSA-8…
R-HSA-8957275	Post-translational protein phosphorylation	20	109	0.00721663	1.41133e-07	1.2702e-05	1	1	7.24953e-05	9606	Homo sapiens	IGFBP5;GOLM1;IGFBP4;SDC2;FN1;ADAM10;MIA3;KNG1;CST3;C4A;PROC;CDH2;MXRA8;SPARCL1;VWA1;IGFBP7;QSOX1;GAS6;MFGE8;MATN3		R-HSA-8952289
R-HSA-3656244	Defective B4GALT1 causes B4GALT1-CDG (CDG-2d)	7	9	0.000595869	2.01128e-07	1.68947e-05	3	3	0.000217486	9606	Homo sapiens	ACAN;B4GALT1;LUM;OMD;PRELP;KERA;FMOD		R-HSA-3656230;R-HSA-9035949;R-HSA-9035950
R-HSA-3560782	Diseases associated with glycosaminoglycan metabolism	14	55	0.00364142	2.44631e-07	1.93259e-05	22	29	0.00210236	9606	Homo sapiens	B4GALT1;LUM;SDC2;OMD;BGN;PRELP;KERA;HSPG2;PAPSS2;DCN;ACAN;GPC4;FMOD;AGRN		R-HSA-3636919;R-HSA-9035949;R-HSA-9035950;R-HSA-3560785;R-HSA-9036289;R-HSA-3656254;R-HSA-9036290;R-HSA-3560794;R-HSA-4420365;R-HSA-3656230;R-HSA-3595175;R-HSA-3560804;R-HSA-9036283;R-HSA-3656261;R-HSA-3560802;R-HSA-9036285;R-HSA-3656258;R-HSA-3656257;R-HSA-3656269;R-HSA-3656267;R-HSA-3595178;R-HSA-3595176
R-HSA-2243919	Crosslinking of collagen fibrils	9	24	0.00158898	1.60375e-06	0.000118678	13	13	0.000942439	9606	Homo sapiens	BMP1;COL1A2;LOX;COL4A2;COL4A1;COL4A3;PCOLCE;LOXL2		R-HSA-2395302;R-HSA-2022141;R-HSA-2395340;R-HSA-2559639;R-HSA-2395223;R-HSA-2243926;R-HSA-2395314;R-HSA-2395324;R-HSA-2243931;R-HSA-2002466;R-HSA-2395257;R-HSA-2395322;R-HSA-2250301
R-HSA-3781865	Diseases of glycosylation	26	202	0.0133739	1.72333e-06	0.000120633	35	77	0.00558214	9606	Homo sapiens	NOTCH3;SPON2;B4GALT1;SDC2;PRELP;THBS2;THBS1;PAPSS2;LFNG;ACAN;ADAMTS15;MUC1;PDLIM2;DAG1;GPC4;LUM;OMD;BGN;KERA;MUC5B;HSPG2;DCN;DPM1;GLB1;FMOD;AGRN		R-HSA-3636919;R-HSA-4719375;R-HSA-9036289;R-HSA-3656254;R-HSA-9036290;R-HSA-4420365;R-HSA-5615556;R-HSA-3656230;R-HSA-3595175;R-HSA-3560804;R-HSA-6785524;R-HSA-3560802;R-HSA-5096537;R-HSA-5096538;R-HSA-5096532;R-HSA-4717406;R-HSA-3595178;R-HSA-5617096;R-HSA-3595176;R-HSA-5615604;R-HSA-9035949;R-HSA-9035950;R-HSA-3560785;R-HSA-4341669;R-HSA-3560794;R-HSA-4793956;R-HSA-9036283;R-HSA-3656261;R-HSA-4…
R-HSA-3656225	Defective CHST6 causes MCDC1	6	9	0.000595869	3.63152e-06	0.000228786	1	1	7.24953e-05	9606	Homo sapiens	ACAN;LUM;OMD;PRELP;KERA;FMOD		R-HSA-3656269
R-HSA-3656243	Defective ST3GAL3 causes MCT12 and EIEE15	6	9	0.000595869	3.63152e-06	0.000228786	1	1	7.24953e-05	9606	Homo sapiens	ACAN;LUM;OMD;PRELP;KERA;FMOD		R-HSA-3656258
R-HSA-3000170	Syndecan interactions	9	29	0.00192002	7.26562e-06	0.000431283	9	15	0.00108743	9606	Homo sapiens	ITGB1;VTN;COL3A1;COL1A2;COL5A3;SDC2;COL5A2;FN1;THBS1		R-HSA-2681675;R-HSA-2684507;R-HSA-2750177;R-HSA-2731075;R-HSA-2731122;R-HSA-2731074;R-HSA-2731141;R-HSA-2750181;R-HSA-2731078
R-HSA-2022857	Keratan sulfate degradation	8	22	0.00145657	7.56637e-06	0.000431283	3	7	0.000507467	9606	Homo sapiens	ACAN;LUM;GLB1;OMD;PRELP;KERA;FMOD		R-HSA-2046239;R-HSA-1793217;R-HSA-1630306
R-HSA-1566948	Elastic fibre formation	11	46	0.00304555	8.34276e-06	0.000450509	12	17	0.00123242	9606	Homo sapiens	ITGB1;VTN;LOX;TGFB3;MFAP2;FN1;LTBP3;FBLN2;LOXL2		R-HSA-2161282;R-HSA-2328033;R-HSA-2328048;R-HSA-2395328;R-HSA-2328037;R-HSA-2537665;R-HSA-2129353;R-HSA-2129385;R-HSA-2396029;R-HSA-1592387;R-HSA-2395320;R-HSA-2129375
R-HSA-8874081	MET activates PTK2 signaling	9	32	0.00211864	1.57035e-05	0.000816581	1	5	0.000362476	9606	Homo sapiens	ITGB1;COL3A1;COL27A1;COL1A2;COL2A1;COL5A3;COL11A1;COL5A2;FN1		R-HSA-8874079
R-HSA-76002	Platelet activation, signaling and aggregation	30	293	0.0193988	2.3723e-05	0.00118615	38	116	0.00840945	9606	Homo sapiens	ITIH4;CD63;SERPINA3;CLU;THBS1;KNG1;CYB5R1;CLEC3B;ISLR;APOM;TIMP3;QSOX1;CTSF;MAPK3;TGFB3;IGF2;FN1;RAB27B;SYTL4;SOD3;COL1A2;DGKQ;SELENOP;PCYOX1L;CD9;GAS6;MGLL		R-HSA-139842;R-HSA-418176;R-HSA-426240;R-HSA-429441;R-HSA-354124;R-HSA-443402;R-HSA-372693;R-HSA-481044;R-HSA-482772;R-HSA-430096;R-HSA-453200;R-HSA-354066;R-HSA-354073;R-HSA-372697;R-HSA-443418;R-HSA-418200;R-HSA-429529;R-HSA-354149;R-HSA-429415;R-HSA-354087;R-HSA-372705;R-HSA-481007;R-HSA-418158;R-HSA-377644;R-HSA-114600;R-HSA-377641;R-HSA-377640;R-HSA-377643;R-HSA-354165;R-HSA-481010;R-HSA-418…
R-HSA-419037	NCAM1 interactions	10	44	0.00291314	3.25292e-05	0.0015614	10	10	0.000724953	9606	Homo sapiens	COL3A1;COL2A1;COL4A2;COL4A1;COL5A3;COL4A3;COL5A2;COL9A1;NCAM1;AGRN		R-HSA-375157;R-HSA-422454;R-HSA-525833;R-HSA-375155;R-HSA-375154;R-HSA-375149;R-HSA-375148;R-HSA-375151;R-HSA-375160;R-HSA-375144
R-HSA-375165	NCAM signaling for neurite out-growth	12	70	0.00463453	8.19328e-05	0.00376891	22	23	0.00166739	9606	Homo sapiens	COL3A1;COL2A1;COL4A2;COL4A1;COL5A3;COL4A3;COL5A2;COL9A1;NCAM1;AGRN;MAPK3		R-HSA-525833;R-HSA-391872;R-HSA-198756;R-HSA-375149;R-HSA-375148;R-HSA-375151;R-HSA-375144;R-HSA-392053;R-HSA-375157;R-HSA-422454;R-HSA-392054;R-HSA-375155;R-HSA-392051;R-HSA-375154;R-HSA-391868;R-HSA-391871;R-HSA-391865;R-HSA-375161;R-HSA-375160;R-HSA-391867;R-HSA-391866;R-HSA-419033
R-HSA-8875878	MET promotes cell motility	9	45	0.00297934	0.000205328	0.00923978	2	12	0.000869943	9606	Homo sapiens	ITGB1;COL3A1;COL27A1;COL1A2;COL2A1;COL5A3;COL11A1;COL5A2;FN1		R-HSA-8874079;R-HSA-8875531
R-HSA-1630316	Glycosaminoglycan metabolism	20	182	0.0120498	0.000215029	0.00924625	58	88	0.00637959	9606	Homo sapiens	CEMIP;B4GALT1;IDUA;LUM;SDC2;ABCC5;OMD;BGN;PRELP;KERA;HSPG2;PAPSS2;DCN;ACAN;NAGLU;GLB1;GPC4;FMOD;AGRN		R-HSA-2046239;R-HSA-1971487;R-HSA-1793176;R-HSA-1971482;R-HSA-1971483;R-HSA-2024084;R-HSA-1678742;R-HSA-2046222;R-HSA-2022919;R-HSA-2076419;R-HSA-1889981;R-HSA-9638064;R-HSA-1667005;R-HSA-2046265;R-HSA-1889978;R-HSA-2090038;R-HSA-2090037;R-HSA-2142859;R-HSA-2022065;R-HSA-9632034;R-HSA-2022063;R-HSA-2024108;R-HSA-2022061;R-HSA-9632033;R-HSA-2022056;R-HSA-174389;R-HSA-1793186;R-HSA-2024100;R-HSA-20…
R-HSA-2129379	Molecules associated with elastic fibres	8	38	0.00251589	0.000326977	0.0133125	8	10	0.000724953	9606	Homo sapiens	ITGB1;VTN;TGFB3;MFAP2;FN1;LTBP3;FBLN2		R-HSA-2161282;R-HSA-2328033;R-HSA-2328048;R-HSA-2395328;R-HSA-2537665;R-HSA-2396029;R-HSA-1592387;R-HSA-2395320
R-HSA-186797	Signaling by PDGF	11	70	0.00463453	0.000332814	0.0133125	4	31	0.00224735	9606	Homo sapiens	COL3A1;COL2A1;COL4A2;COL4A1;COL5A3;PDGFC;COL4A3;COL5A2;COL9A1;THBS2;THBS1		R-HSA-382053;R-HSA-382054;R-HSA-382061;R-HSA-382057
R-HSA-4420332	Defective B3GALT6 causes EDSP2 and SEMDJL1	6	21	0.00139036	0.000377091	0.0143295	1	1	7.24953e-05	9606	Homo sapiens	SDC2;BGN;GPC4;AGRN;HSPG2;DCN		R-HSA-4420365
R-HSA-3560783	Defective B4GALT7 causes EDS, progeroid type	6	21	0.00139036	0.000377091	0.0143295	1	1	7.24953e-05	9606	Homo sapiens	SDC2;BGN;GPC4;AGRN;HSPG2;DCN		R-HSA-3560804
R-HSA-3560801	Defective B3GAT3 causes JDSSDHD	6	22	0.00145657	0.000480611	0.0177826	1	1	7.24953e-05	9606	Homo sapiens	SDC2;BGN;GPC4;AGRN;HSPG2;DCN		R-HSA-3560802
R-HSA-1638074	Keratan sulfate/keratin metabolism	9	52	0.0034428	0.000577741	0.0204326	11	16	0.00115992	9606	Homo sapiens	ACAN;B4GALT1;LUM;GLB1;OMD;PRELP;KERA;FMOD		R-HSA-2046239;R-HSA-2046175;R-HSA-2046222;R-HSA-2025724;R-HSA-2046285;R-HSA-2046298;R-HSA-2025723;R-HSA-2046265;R-HSA-1793217;R-HSA-1630306;R-HSA-2046180
R-HSA-2214320	Anchoring fibril formation	5	15	0.000993114	0.00058379	0.0204326	2	4	0.000289981	9606	Homo sapiens	BMP1;COL1A2;COL4A2;COL4A1;COL4A3		R-HSA-2214330;R-HSA-2396234
R-HSA-2473224	Antagonism of Activin by Follistatin	3	4	0.000264831	0.00078139	0.0265673	2	2	0.000144991	9606	Homo sapiens	FST;INHBB;INHBA		R-HSA-2473184;R-HSA-2473186
R-HSA-2024096	HS-GAG degradation	8	44	0.00291314	0.00084284	0.0278137	8	14	0.00101493	9606	Homo sapiens	NAGLU;IDUA;GLB1;SDC2;GPC4;AGRN;HSPG2		R-HSA-2090079;R-HSA-1667005;R-HSA-1678716;R-HSA-2090038;R-HSA-2024084;R-HSA-2090037;R-HSA-1678694;R-HSA-1678742
R-HSA-1502540	Signaling by Activin	5	17	0.00112553	0.00101656	0.0325298	8	10	0.000724953	9606	Homo sapiens	FST;INHBB;INHBA;MAPK3		R-HSA-1549526;R-HSA-173488;R-HSA-1181153;R-HSA-2473184;R-HSA-2470483;R-HSA-2473186;R-HSA-2470508;R-HSA-1181149
R-HSA-140837	Intrinsic Pathway of Fibrin Clot Formation	6	26	0.0017214	0.00113174	0.0350839	11	24	0.00173989	9606	Homo sapiens	PROC;F12;F11;PRCP;KNG1;SERPINA5		R-HSA-158354;R-HSA-158419;R-HSA-158145;R-HSA-158311;R-HSA-158357;R-HSA-158218;R-HSA-158251;R-HSA-158137;R-HSA-158313;R-HSA-158300;R-HSA-158333
R-HSA-5668914	Diseases of metabolism	33	425	0.0281382	0.00136645	0.0406643	49	195	0.0141366	9606	Homo sapiens	NOTCH3;SPON2;B4GALT1;MTRR;ACY1;IDUA;SDC2;PRELP;MTR;THBS2;THBS1;PAPSS2;LFNG;ACAN;ADAMTS15;MUC1;PDLIM2;NAGLU;DAG1;GPC4;MCCC2;LUM;OMD;BGN;KERA;MUC5B;HSPG2;DCN;DPM1;BTD;GLB1;FMOD;AGRN		R-HSA-3636919;R-HSA-9036041;R-HSA-9036289;R-HSA-3656254;R-HSA-9036290;R-HSA-3321918;R-HSA-9036037;R-HSA-5615556;R-HSA-3656230;R-HSA-3318563;R-HSA-3595175;R-HSA-6785524;R-HSA-5096537;R-HSA-9036061;R-HSA-5096538;R-HSA-5096532;R-HSA-4717406;R-HSA-3595178;R-HSA-5579081;R-HSA-2265534;R-HSA-5617096;R-HSA-9036052;R-HSA-3595176;R-HSA-5615604;R-HSA-9035949;R-HSA-9035950;R-HSA-4793956;R-HSA-3322140;R-HSA-4…
R-HSA-109582	Hemostasis	54	803	0.0531647	0.00139489	0.0406643	88	334	0.0242134	9606	Homo sapiens	ITGB1;SERPINA3;PIGR;CLU;SERPINA5;TUBB8;ISLR;GRB14;PPP2R1A;PPP2R5E;KIF13B;TIMP3;QSOX1;HMCN1;CTSF;ATP1B1;SYTL4;CEACAM1;KIF16B;DGKQ;KCNMA1;SELENOP;PDE5A;GAS6;MGLL;ITIH4;CD63;SDC2;PRCP;LRP8;THBS1;KNG1;CYB5R1;CLEC3B;H3C15;APOM;ABL1;MAPK3;TGFB3;F12;F11;IGF2;FN1;RAB27B;SOD3;PROC;COL1A2;PCYOX1L;CD9		R-HSA-997263;R-HSA-5606996;R-HSA-114563;R-HSA-418176;R-HSA-426240;R-HSA-429441;R-HSA-432129;R-HSA-158218;R-HSA-432143;R-HSA-443402;R-HSA-204813;R-HSA-5607002;R-HSA-158354;R-HSA-114577;R-HSA-204434;R-HSA-481044;R-HSA-5604929;R-HSA-430096;R-HSA-354066;R-HSA-158357;R-HSA-140696;R-HSA-354073;R-HSA-443418;R-HSA-418456;R-HSA-418200;R-HSA-354087;R-HSA-158251;R-HSA-377644;R-HSA-114600;R-HSA-140840;R-HSA-…
R-HSA-2022854	Keratan sulfate biosynthesis	7	37	0.00244968	0.00140222	0.0406643	8	9	0.000652458	9606	Homo sapiens	ACAN;B4GALT1;LUM;OMD;PRELP;KERA;FMOD		R-HSA-2046175;R-HSA-2046222;R-HSA-2025724;R-HSA-2046285;R-HSA-2046298;R-HSA-2025723;R-HSA-2046265;R-HSA-2046180
R-HSA-6806834	Signaling by MET	11	88	0.00582627	0.00206072	0.0577003	7	51	0.00369726	9606	Homo sapiens	ITGB1;COL3A1;COL27A1;COL1A2;COL2A1;COL5A3;F12;COL11A1;COL5A2;FN1;LRIG1		R-HSA-8875431;R-HSA-8875443;R-HSA-8875490;R-HSA-8874079;R-HSA-8875374;R-HSA-6800299;R-HSA-8875531
R-HSA-3906995	Diseases associated with O-glycosylation of proteins	10	78	0.00516419	0.00270335	0.070498	8	9	0.000652458	9606	Homo sapiens	LFNG;ADAMTS15;NOTCH3;SPON2;MUC1;PDLIM2;DAG1;MUC5B;THBS2;THBS1		R-HSA-5615556;R-HSA-5615604;R-HSA-6785524;R-HSA-5096537;R-HSA-5096538;R-HSA-5096532;R-HSA-6785565;R-HSA-5617096
R-HSA-1971475	A tetrasaccharide linker sequence is required for GAG synthesis	6	31	0.00205244	0.00271146	0.070498	5	5	0.000362476	9606	Homo sapiens	SDC2;BGN;GPC4;AGRN;HSPG2;DCN		R-HSA-1889981;R-HSA-9638064;R-HSA-1889978;R-HSA-1878002;R-HSA-1889955
R-HSA-1566977	Fibronectin matrix formation	3	7	0.000463453	0.0038012	0.0960809	3	3	0.000217486	9606	Homo sapiens	ITGB1;CEACAM1;FN1		R-HSA-202723;R-HSA-2327746;R-HSA-2545196
R-HSA-9006934	Signaling by Receptor Tyrosine Kinases	42	620	0.0410487	0.00405279	0.0960809	202	746	0.0540815	9606	Homo sapiens	ITGB1;NRP1;PTPRS;COL11A1;TGFB1I1;CTNND1;PTN;THBS2;AP2A2;THBS1;CDH5;PPP2R1A;ERBB2;PDGFC;LRIG1;RICTOR;MAPK3;DUSP4;ATP6V1G2;COL27A1;F12;TCF12;IGF2;FN1;WWP1;ADAM10;FRS2;AP2B1;COL3A1;COL1A2;COL2A1;COL4A2;COL4A1;COL5A3;NEDD4;COL4A3;COL5A2;COL9A1;ANOS1;PGR		R-HSA-9701524;R-HSA-5654614;R-HSA-5654615;R-HSA-8848005;R-HSA-5654612;R-HSA-6785636;R-HSA-5654608;R-HSA-5654622;R-HSA-5654620;R-HSA-5654618;R-HSA-5654596;R-HSA-5654594;R-HSA-9603719;R-HSA-203797;R-HSA-5654592;R-HSA-9701507;R-HSA-6785648;R-HSA-5654607;R-HSA-1963581;R-HSA-1963582;R-HSA-5654643;R-HSA-5654640;R-HSA-2428930;R-HSA-1963578;R-HSA-5654641;R-HSA-5654655;R-HSA-9665726;R-HSA-5654631;R-HSA-19…
R-HSA-202670	ERKs are inactivated	4	15	0.000993114	0.00457528	0.0960809	2	2	0.000144991	9606	Homo sapiens	DUSP4;PPP2R1A;MAPK3		R-HSA-199959;R-HSA-203797
R-HSA-418990	Adherens junctions interactions	6	35	0.00231727	0.00485967	0.0971935	8	16	0.00115992	9606	Homo sapiens	CDH5;CDH2;CADM1;CTNND1;ANG		R-HSA-420582;R-HSA-5692437;R-HSA-420595;R-HSA-420592;R-HSA-419002;R-HSA-420586;R-HSA-420584;R-HSA-419001
R-HSA-445144	Signal transduction by L1	5	25	0.00165519	0.00526802	0.10536	5	11	0.000797448	9606	Homo sapiens	ITGB1;NRP1;NCAM1;MAPK3		R-HSA-109860;R-HSA-109862;R-HSA-374669;R-HSA-374686;R-HSA-374681
R-HSA-9033500	TYSND1 cleaves peroxisomal proteins	3	8	0.000529661	0.00549464	0.108773	3	7	0.000507467	9606	Homo sapiens	PHYH;SCP2;ACAA1		R-HSA-9033529;R-HSA-9033490;R-HSA-9033524
R-HSA-3656253	Defective EXT1 causes exostoses 1, TRPS2 and CHDS	4	16	0.00105932	0.00572489	0.108773	4	4	0.000289981	9606	Homo sapiens	SDC2;GPC4;AGRN;HSPG2		R-HSA-9036283;R-HSA-3656261;R-HSA-9036285;R-HSA-3656257
R-HSA-3656237	Defective EXT2 causes exostoses 2	4	16	0.00105932	0.00572489	0.108773	4	4	0.000289981	9606	Homo sapiens	SDC2;GPC4;AGRN;HSPG2		R-HSA-9036289;R-HSA-3656254;R-HSA-9036290;R-HSA-3656267
R-HSA-1638091	Heparan sulfate/heparin (HS-GAG) metabolism	10	88	0.00582627	0.00617597	0.117343	26	33	0.00239234	9606	Homo sapiens	NAGLU;IDUA;GLB1;SDC2;BGN;GPC4;AGRN;HSPG2;DCN		R-HSA-2076383;R-HSA-2090079;R-HSA-2076508;R-HSA-2024084;R-HSA-2076371;R-HSA-1678742;R-HSA-2022860;R-HSA-2022856;R-HSA-2022919;R-HSA-2076419;R-HSA-2076611;R-HSA-2022851;R-HSA-1889981;R-HSA-9638064;R-HSA-1667005;R-HSA-1678716;R-HSA-1889978;R-HSA-2090038;R-HSA-2090037;R-HSA-1878002;R-HSA-2024108;R-HSA-2076392;R-HSA-2022887;R-HSA-2024100;R-HSA-1678694;R-HSA-1889955
R-HSA-9033241	Peroxisomal protein import	8	67	0.00443591	0.0103262	0.185872	22	26	0.00188488	9606	Homo sapiens	PHYH;SCP2;PEX5;LONP2;CROT;ACAA1;CRAT		R-HSA-9033514;R-HSA-9033485;R-HSA-9033516;R-HSA-9033505;R-HSA-9033509;R-HSA-9033478;R-HSA-9033529;R-HSA-9033240;R-HSA-8953946;R-HSA-9033499;R-HSA-9033533;R-HSA-8953917;R-HSA-9033233;R-HSA-9033232;R-HSA-9033235;R-HSA-9033491;R-HSA-9033490;R-HSA-9033236;R-HSA-9033524;R-HSA-9033527;R-HSA-9033238;R-HSA-9033526
R-HSA-3000157	Laminin interactions	5	31	0.00205244	0.0125121	0.225218	10	15	0.00108743	9606	Homo sapiens	ITGB1;COL4A2;COL4A1;COL4A3;HSPG2		R-HSA-216051;R-HSA-2328145;R-HSA-216048;R-HSA-2426450;R-HSA-2426530;R-HSA-4084505;R-HSA-3907292;R-HSA-216058;R-HSA-4084501;R-HSA-349626
R-HSA-140877	Formation of Fibrin Clot (Clotting Cascade)	6	43	0.00284693	0.0125335	0.225603	24	61	0.00442221	9606	Homo sapiens	PROC;F12;F11;PRCP;KNG1;SERPINA5		R-HSA-141026;R-HSA-5606996;R-HSA-158145;R-HSA-158311;R-HSA-5607058;R-HSA-158218;R-HSA-158251;R-HSA-140840;R-HSA-158313;R-HSA-5607002;R-HSA-158354;R-HSA-158419;R-HSA-141040;R-HSA-5604929;R-HSA-5591040;R-HSA-140599;R-HSA-158357;R-HSA-5591052;R-HSA-140696;R-HSA-158137;R-HSA-5591086;R-HSA-158300;R-HSA-5603467;R-HSA-158333
R-HSA-9006936	Signaling by TGFB family members	12	130	0.00860699	0.0135625	0.235983	24	118	0.00855444	9606	Homo sapiens	ITGB1;GREM2;ZFYVE9;TGFB3;FST;NEDD4;INHBB;LTBP3;INHBA;MAPK3		R-HSA-2176417;R-HSA-178178;R-HSA-170850;R-HSA-1549526;R-HSA-2176416;R-HSA-2328033;R-HSA-2395328;R-HSA-2473184;R-HSA-2473186;R-HSA-178218;R-HSA-2470508;R-HSA-2176491;R-HSA-1181149;R-HSA-178189;R-HSA-170835;R-HSA-201810;R-HSA-173488;R-HSA-1181153;R-HSA-2470483;R-HSA-170868;R-HSA-2176502;R-HSA-2396029;R-HSA-2169050;R-HSA-2395320
R-HSA-9696270	RND2 GTPase cycle	6	44	0.00291314	0.0138814	0.235983	1	2	0.000144991	9606	Homo sapiens	VANGL1;PLXND1;DLG5;TXNL1;SCRIB;FRS2		R-HSA-9696266
R-HSA-5173105	O-linked glycosylation	12	133	0.00880561	0.0159031	0.270352	23	27	0.00195737	9606	Homo sapiens	ADAMTS15;SPON2;MUC1;PDLIM2;GALNT2;POMK;DAG1;POMGNT2;MUC5B;THBS2;THBS1;GALNT10		R-HSA-5615637;R-HSA-5694487;R-HSA-977071;R-HSA-5173005;R-HSA-1964505;R-HSA-5173192;R-HSA-913675;R-HSA-8931648;R-HSA-1964501;R-HSA-8879117;R-HSA-914017;R-HSA-8931653;R-HSA-914018;R-HSA-914012;R-HSA-914008;R-HSA-914010;R-HSA-981497;R-HSA-5617037;R-HSA-914005;R-HSA-981814;R-HSA-914006;R-HSA-6786012;R-HSA-981809
R-HSA-5140745	WNT5A-dependent internalization of FZD2, FZD5 and ROR2	3	13	0.000860699	0.0201001	0.341702	2	2	0.000144991	9606	Homo sapiens	WNT5A;AP2B1;AP2A2		R-HSA-5140747;R-HSA-5140741
R-HSA-2173789	TGF-beta receptor signaling activates SMADs	6	50	0.00331038	0.0241325	0.358282	13	44	0.00318979	9606	Homo sapiens	ITGB1;ZFYVE9;TGFB3;NEDD4;LTBP3		R-HSA-2176417;R-HSA-170850;R-HSA-178178;R-HSA-2176416;R-HSA-2328033;R-HSA-2395328;R-HSA-178218;R-HSA-178189;R-HSA-170835;R-HSA-170868;R-HSA-2396029;R-HSA-2169050;R-HSA-2395320
R-HSA-5467340	AXIN missense mutants destabilize the destruction complex	3	14	0.000926907	0.0243215	0.358282	1	1	7.24953e-05	9606	Homo sapiens	PPP2R1A;CSNK1A1;PPP2R5E		R-HSA-4839734
R-HSA-5467348	Truncations of AMER1 destabilize the destruction complex	3	14	0.000926907	0.0243215	0.358282	1	1	7.24953e-05	9606	Homo sapiens	PPP2R1A;CSNK1A1;PPP2R5E		R-HSA-4839746
R-HSA-5467337	APC truncation mutants have impaired AXIN binding	3	14	0.000926907	0.0243215	0.358282	1	1	7.24953e-05	9606	Homo sapiens	PPP2R1A;CSNK1A1;PPP2R5E		R-HSA-4791278
R-HSA-4839744	Signaling by APC mutants	3	14	0.000926907	0.0243215	0.358282	1	2	0.000144991	9606	Homo sapiens	PPP2R1A;CSNK1A1;PPP2R5E		R-HSA-4791278
R-HSA-9675108	Nervous system development	38	621	0.0411149	0.0259358	0.358282	101	324	0.0234885	9606	Homo sapiens	ITGB1;NRP1;TRIO;PLXND1;SDC2;AP2A2;TUBB8;PSMB7;ERBB2;ABL1;DAG1;NCAM1;PLXNC1;PDLIM7;MAPK3;ARHGEF11;UNC5B;CYP51A1;ADAM10;FRS2;AP2B1;RBX1;ENAH;EFNA1;SHTN1;COL3A1;COL2A1;COL4A2;COL4A1;COL5A3;COL4A3;COL5A2;COL9A1;UTRN;AGRN		R-HSA-525833;R-HSA-9621406;R-HSA-9621404;R-HSA-3928628;R-HSA-622357;R-HSA-3928602;R-HSA-3928607;R-HSA-418850;R-HSA-109860;R-HSA-3928604;R-HSA-109862;R-HSA-392749;R-HSA-434990;R-HSA-392748;R-HSA-434989;R-HSA-418858;R-HSA-3928597;R-HSA-418856;R-HSA-422454;R-HSA-9010872;R-HSA-555065;R-HSA-3928584;R-HSA-3928591;R-HSA-418865;R-HSA-399934;R-HSA-399935;R-HSA-3928578;R-HSA-399933;R-HSA-399930;R-HSA-41887…
R-HSA-198753	ERK/MAPK targets	4	26	0.0017214	0.0285018	0.358282	5	7	0.000507467	9606	Homo sapiens	DUSP4;PPP2R1A;MAPK3		R-HSA-199959;R-HSA-203797;R-HSA-198756;R-HSA-198731;R-HSA-198746
R-HSA-5626978	TNFR1-mediated ceramide production	2	6	0.000397246	0.0289644	0.358282	3	3	0.000217486	9606	Homo sapiens	SMPD3;TNFRSF1A		R-HSA-5626981;R-HSA-5626982;R-HSA-5626988
R-HSA-9652169	Signaling by MAP2K mutants	2	6	0.000397246	0.0289644	0.358282	1	1	7.24953e-05	9606	Homo sapiens	MAPK3		R-HSA-9652165
R-HSA-5083630	Defective LFNG causes SCDO3	2	6	0.000397246	0.0289644	0.358282	1	1	7.24953e-05	9606	Homo sapiens	LFNG;NOTCH3		R-HSA-5096538
R-HSA-2142850	Hyaluronan biosynthesis and export	2	6	0.000397246	0.0289644	0.358282	2	3	0.000217486	9606	Homo sapiens	CEMIP;ABCC5		R-HSA-5693356;R-HSA-2142859
R-HSA-5339716	Signaling by GSK3beta mutants	3	15	0.000993114	0.0289836	0.358282	1	1	7.24953e-05	9606	Homo sapiens	PPP2R1A;CSNK1A1;PPP2R5E		R-HSA-5339713
R-HSA-4839735	Signaling by AXIN mutants	3	15	0.000993114	0.0289836	0.358282	1	2	0.000144991	9606	Homo sapiens	PPP2R1A;CSNK1A1;PPP2R5E		R-HSA-4839734
R-HSA-4839748	Signaling by AMER1 mutants	3	15	0.000993114	0.0289836	0.358282	1	2	0.000144991	9606	Homo sapiens	PPP2R1A;CSNK1A1;PPP2R5E		R-HSA-4839746
R-HSA-5654726	Negative regulation of FGFR1 signaling	5	39	0.0025821	0.0298569	0.358282	12	15	0.00108743	9606	Homo sapiens	PPP2R1A;ANOS1;FRS2;MAPK3		R-HSA-1295634;R-HSA-934559;R-HSA-1295632;R-HSA-5654514;R-HSA-1295622;R-HSA-5654672;R-HSA-5654560;R-HSA-5654673;R-HSA-1295609;R-HSA-1549564;R-HSA-1295599;R-HSA-1295613
R-HSA-8878166	Transcriptional regulation by RUNX2	12	147	0.00973252	0.031029	0.372348	18	84	0.0060896	9606	Homo sapiens	PSMB7;MSX2;ABL1;WWP1;ITGBL1;SKP2;ZNF521;MAPK3;RBX1		R-HSA-9008137;R-HSA-8939688;R-HSA-8985227;R-HSA-8877922;R-HSA-9008076;R-HSA-9007759;R-HSA-9008110;R-HSA-9008036;R-HSA-9007686;R-HSA-8939801;R-HSA-9009208;R-HSA-8939833;R-HSA-8939706;R-HSA-9008475;R-HSA-9008479;R-HSA-9008478;R-HSA-9009362;R-HSA-8939829
R-HSA-9725371	Nuclear events stimulated by ALK signaling in cancer	4	27	0.00178761	0.0320583	0.3847	5	9	0.000652458	9606	Homo sapiens	FN1;MAPK3;RBX1		R-HSA-9725030;R-HSA-9701810;R-HSA-9725357;R-HSA-9725342;R-HSA-9725023
R-HSA-4839743	Signaling by CTNNB1 phospho-site mutants	3	16	0.00105932	0.0340835	0.394497	4	4	0.000289981	9606	Homo sapiens	PPP2R1A;CSNK1A1;PPP2R5E		R-HSA-4827388;R-HSA-4839635;R-HSA-4839634;R-HSA-4839638
R-HSA-5358749	CTNNB1 S37 mutants aren't phosphorylated	3	16	0.00105932	0.0340835	0.394497	1	1	7.24953e-05	9606	Homo sapiens	PPP2R1A;CSNK1A1;PPP2R5E		R-HSA-4839635
R-HSA-5358747	CTNNB1 S33 mutants aren't phosphorylated	3	16	0.00105932	0.0340835	0.394497	1	1	7.24953e-05	9606	Homo sapiens	PPP2R1A;CSNK1A1;PPP2R5E		R-HSA-4839634
R-HSA-5358752	CTNNB1 T41 mutants aren't phosphorylated	3	16	0.00105932	0.0340835	0.394497	1	1	7.24953e-05	9606	Homo sapiens	PPP2R1A;CSNK1A1;PPP2R5E		R-HSA-4839638
R-HSA-5358751	CTNNB1 S45 mutants aren't phosphorylated	3	16	0.00105932	0.0340835	0.394497	1	1	7.24953e-05	9606	Homo sapiens	PPP2R1A;CSNK1A1;PPP2R5E		R-HSA-4827388
R-HSA-9694614	Attachment and Entry	4	28	0.00185381	0.0358634	0.394497	5	11	0.000797448	9606	Homo sapiens	SDC2;GPC4;AGRN;HSPG2		R-HSA-9694579;R-HSA-9694661;R-HSA-9699007;R-HSA-9697423;R-HSA-9698988
R-HSA-174577	Activation of C3 and C5	2	7	0.000463453	0.0383201	0.421521	3	3	0.000217486	9606	Homo sapiens	C4A;C4B_2		R-HSA-173680;R-HSA-166817;R-HSA-173636
R-HSA-420597	Nectin/Necl trans heterodimerization	2	7	0.000463453	0.0383201	0.421521	4	8	0.000579962	9606	Homo sapiens	CADM1		R-HSA-420582;R-HSA-420595;R-HSA-420586;R-HSA-420584
R-HSA-170968	Frs2-mediated activation	3	17	0.00112553	0.039616	0.435776	11	13	0.000942439	9606	Homo sapiens	FRS2;MAPK3		R-HSA-170978;R-HSA-170979;R-HSA-170977;R-HSA-9610166;R-HSA-170964;R-HSA-5674385;R-HSA-9610154;R-HSA-9610152;R-HSA-9610153;R-HSA-170975;R-HSA-9610156
R-HSA-422475	Axon guidance	35	585	0.0387315	0.0413087	0.454396	97	298	0.0216036	9606	Homo sapiens	ITGB1;NRP1;TRIO;PLXND1;SDC2;AP2A2;TUBB8;PSMB7;ERBB2;ABL1;DAG1;NCAM1;PLXNC1;PDLIM7;MAPK3;ARHGEF11;UNC5B;ADAM10;FRS2;AP2B1;RBX1;ENAH;EFNA1;SHTN1;COL3A1;COL2A1;COL4A2;COL4A1;COL5A3;COL4A3;COL5A2;COL9A1;AGRN		R-HSA-525833;R-HSA-3928628;R-HSA-622357;R-HSA-3928602;R-HSA-3928607;R-HSA-418850;R-HSA-109860;R-HSA-3928604;R-HSA-109862;R-HSA-392749;R-HSA-434990;R-HSA-392748;R-HSA-434989;R-HSA-418858;R-HSA-3928597;R-HSA-418856;R-HSA-422454;R-HSA-9010872;R-HSA-555065;R-HSA-3928584;R-HSA-3928591;R-HSA-418865;R-HSA-399934;R-HSA-399935;R-HSA-3928578;R-HSA-399933;R-HSA-399930;R-HSA-418874;R-HSA-399931;R-HSA-399928;…
R-HSA-1793185	Chondroitin sulfate/dermatan sulfate metabolism	7	73	0.00483316	0.0438878	0.482766	22	28	0.00202987	9606	Homo sapiens	IDUA;SDC2;BGN;GPC4;AGRN;HSPG2;DCN		R-HSA-1889981;R-HSA-2022911;R-HSA-1971487;R-HSA-9638064;R-HSA-1793176;R-HSA-1971482;R-HSA-2018682;R-HSA-1971483;R-HSA-1889978;R-HSA-1878002;R-HSA-2065233;R-HSA-2022065;R-HSA-9632034;R-HSA-2022063;R-HSA-2022061;R-HSA-9632033;R-HSA-2022056;R-HSA-1793186;R-HSA-2022052;R-HSA-2018659;R-HSA-1971491;R-HSA-1889955
R-HSA-5357956	TNFR1-induced NFkappaB signaling pathway	4	30	0.00198623	0.0442231	0.486455	5	5	0.000362476	9606	Homo sapiens	RNF31;RNF216;OTUD7B;TNFRSF1A		R-HSA-5357776;R-HSA-5357904;R-HSA-5357860;R-HSA-5357780;R-HSA-5357757
R-HSA-5674499	Negative feedback regulation of MAPK pathway	2	8	0.000529661	0.0486547	0.486547	3	3	0.000217486	9606	Homo sapiens	MAPK3		R-HSA-5674496;R-HSA-5675198;R-HSA-5675194
R-HSA-182218	Nef Mediated CD8 Down-regulation	2	8	0.000529661	0.0486547	0.486547	3	3	0.000217486	9606	Homo sapiens	AP2B1;AP2A2		R-HSA-182198;R-HSA-182186;R-HSA-182171
R-HSA-3359467	Defective MTRR causes HMAE	2	8	0.000529661	0.0486547	0.486547	1	1	7.24953e-05	9606	Homo sapiens	MTRR;MTR		R-HSA-3318563
R-HSA-5653890	Lactose synthesis	2	8	0.000529661	0.0486547	0.486547	2	3	0.000217486	9606	Homo sapiens	B4GALT1;LALBA		R-HSA-5653878;R-HSA-5653886
R-HSA-5610787	Hedgehog 'off' state	10	124	0.00820975	0.0493339	0.493339	22	32	0.00231985	9606	Homo sapiens	PSMB7;CSNK1A1;SUFU;TTC21B;WDR19;IFT122;KIF7;WDR35;RBX1		R-HSA-5610741;R-HSA-5610742;R-HSA-5610737;R-HSA-5610717;R-HSA-5610718;R-HSA-5610745;R-HSA-5610746;R-HSA-5610725;R-HSA-5610757;R-HSA-5610727;R-HSA-5610726;R-HSA-5610758;R-HSA-5610720;R-HSA-5610723;R-HSA-5610722;R-HSA-5610754;R-HSA-5610733;R-HSA-5610732;R-HSA-5610767;R-HSA-5610766;R-HSA-5610760;R-HSA-5610730
R-HSA-196299	Beta-catenin phosphorylation cascade	3	19	0.00125794	0.0519477	0.512875	4	4	0.000289981	9606	Homo sapiens	PPP2R1A;CSNK1A1;PPP2R5E		R-HSA-195283;R-HSA-195318;R-HSA-195287;R-HSA-195300
R-HSA-1295596	Spry regulation of FGF signaling	3	19	0.00125794	0.0519477	0.512875	8	11	0.000797448	9606	Homo sapiens	PPP2R1A;MAPK3		R-HSA-1295634;R-HSA-934559;R-HSA-1295632;R-HSA-1295622;R-HSA-1295609;R-HSA-1549564;R-HSA-1295599;R-HSA-1295613
R-HSA-416700	Other semaphorin interactions	3	19	0.00125794	0.0519477	0.512875	4	9	0.000652458	9606	Homo sapiens	ITGB1;PLXND1;PLXNC1		R-HSA-416690;R-HSA-434990;R-HSA-434989;R-HSA-416683
R-HSA-9035034	RHOF GTPase cycle	5	46	0.00304555	0.0535665	0.512875	2	3	0.000217486	9606	Homo sapiens	VANGL1;FARP1;SYDE1;ARHGAP32;MCAM		R-HSA-9693282;R-HSA-9693125
R-HSA-5099900	WNT5A-dependent internalization of FZD4	3	20	0.00132415	0.058727	0.512875	5	5	0.000362476	9606	Homo sapiens	WNT5A;AP2B1;AP2A2		R-HSA-5138459;R-HSA-5099899;R-HSA-5138441;R-HSA-5138432;R-HSA-5138433
R-HSA-5083636	Defective GALNT12 causes CRCS1	3	20	0.00132415	0.058727	0.512875	1	1	7.24953e-05	9606	Homo sapiens	MUC1;PDLIM2;MUC5B		R-HSA-5096532
R-HSA-5083625	Defective GALNT3 causes HFTC	3	20	0.00132415	0.058727	0.512875	1	1	7.24953e-05	9606	Homo sapiens	MUC1;PDLIM2;MUC5B		R-HSA-5096537
R-HSA-169893	Prolonged ERK activation events	3	20	0.00132415	0.058727	0.512875	11	19	0.00137741	9606	Homo sapiens	FRS2;MAPK3		R-HSA-170978;R-HSA-170979;R-HSA-170977;R-HSA-9610166;R-HSA-170964;R-HSA-5674385;R-HSA-9610154;R-HSA-9610152;R-HSA-9610153;R-HSA-170975;R-HSA-9610156
R-HSA-3359469	Defective MTR causes HMAG	2	9	0.000595869	0.0598677	0.512875	2	2	0.000144991	9606	Homo sapiens	MTRR;MTR		R-HSA-3321918;R-HSA-3322140
R-HSA-3595172	Defective CHST3 causes SEDCJD	2	9	0.000595869	0.0598677	0.512875	1	1	7.24953e-05	9606	Homo sapiens	BGN;DCN		R-HSA-3595175
R-HSA-3595174	Defective CHST14 causes EDS, musculocontractural type	2	9	0.000595869	0.0598677	0.512875	1	1	7.24953e-05	9606	Homo sapiens	BGN;DCN		R-HSA-3636919
R-HSA-8951671	RUNX3 regulates YAP1-mediated transcription	2	9	0.000595869	0.0598677	0.512875	2	3	0.000217486	9606	Homo sapiens	CCN2		R-HSA-8951695;R-HSA-1989766
R-HSA-159763	Transport of gamma-carboxylated protein precursors from the endoplasmic reticulum to the Golgi apparatus	2	9	0.000595869	0.0598677	0.512875	2	9	0.000652458	9606	Homo sapiens	PROC;GAS6		R-HSA-159762;R-HSA-163809
R-HSA-446728	Cell junction organization	8	95	0.00628972	0.0604725	0.512875	11	37	0.00268233	9606	Homo sapiens	ITGB1;CDH5;CD151;CDH2;CADM1;CTNND1;ANG		R-HSA-420582;R-HSA-5692437;R-HSA-420595;R-HSA-446083;R-HSA-420592;R-HSA-432897;R-HSA-446077;R-HSA-419002;R-HSA-420586;R-HSA-420584;R-HSA-419001
R-HSA-5654732	Negative regulation of FGFR3 signaling	4	34	0.00225106	0.0639279	0.512875	11	14	0.00101493	9606	Homo sapiens	PPP2R1A;FRS2;MAPK3		R-HSA-1295634;R-HSA-5654679;R-HSA-934559;R-HSA-5654565;R-HSA-1295632;R-HSA-1295622;R-HSA-1295609;R-HSA-1549564;R-HSA-5654730;R-HSA-1295599;R-HSA-1295613
R-HSA-8940973	RUNX2 regulates osteoblast differentiation	4	34	0.00225106	0.0639279	0.512875	4	24	0.00173989	9606	Homo sapiens	ABL1;ZNF521;MAPK3		R-HSA-9008137;R-HSA-9009208;R-HSA-8985227;R-HSA-8877922
R-HSA-5675221	Negative regulation of MAPK pathway	5	49	0.00324417	0.066309	0.512875	8	17	0.00123242	9606	Homo sapiens	DUSP4;PPP2R1A;PPP2R5E;MAPK3		R-HSA-5675431;R-HSA-5675376;R-HSA-5674496;R-HSA-9635739;R-HSA-5675198;R-HSA-5675373;R-HSA-9635743;R-HSA-5675194
R-HSA-5654733	Negative regulation of FGFR4 signaling	4	35	0.00231727	0.0694651	0.512875	11	14	0.00101493	9606	Homo sapiens	PPP2R1A;FRS2;MAPK3		R-HSA-5654566;R-HSA-1295634;R-HSA-934559;R-HSA-1295632;R-HSA-1295622;R-HSA-5654734;R-HSA-5654684;R-HSA-1295609;R-HSA-1549564;R-HSA-1295599;R-HSA-1295613
R-HSA-450282	MAPK targets/ Nuclear events mediated by MAP kinases	4	35	0.00231727	0.0694651	0.512875	7	16	0.00115992	9606	Homo sapiens	DUSP4;PPP2R1A;MAPK3		R-HSA-450325;R-HSA-199959;R-HSA-203797;R-HSA-168053;R-HSA-198756;R-HSA-198731;R-HSA-198746
R-HSA-8856825	Cargo recognition for clathrin-mediated endocytosis	9	115	0.00761388	0.0694995	0.512875	8	15	0.00108743	9606	Homo sapiens	SCARB2;SYT1;WNT5A;REPS2;COPS7A;AP2B1;AP2A2		R-HSA-8866279;R-HSA-8863463;R-HSA-8866277;R-HSA-9681616;R-HSA-8866269;R-HSA-8866283;R-HSA-8863723;R-HSA-8863721
R-HSA-8948747	Regulation of PTEN localization	2	10	0.000662076	0.071865	0.512875	4	4	0.000289981	9606	Homo sapiens	NEDD4;PTEN		R-HSA-6807126;R-HSA-6807106;R-HSA-6807105;R-HSA-6807118
R-HSA-3595177	Defective CHSY1 causes TPBS	2	10	0.000662076	0.071865	0.512875	2	2	0.000144991	9606	Homo sapiens	BGN;DCN		R-HSA-3595178;R-HSA-3595176
R-HSA-167590	Nef Mediated CD4 Down-regulation	2	10	0.000662076	0.071865	0.512875	3	5	0.000362476	9606	Homo sapiens	AP2B1;AP2A2		R-HSA-167601;R-HSA-167537;R-HSA-167597
R-HSA-447041	CHL1 interactions	2	10	0.000662076	0.071865	0.512875	2	5	0.000362476	9606	Homo sapiens	ITGB1;NRP1		R-HSA-445088;R-HSA-445083
R-HSA-209822	Glycoprotein hormones	2	10	0.000662076	0.071865	0.512875	1	4	0.000289981	9606	Homo sapiens	INHBB;INHBA		R-HSA-378975
R-HSA-159782	Removal of aminoterminal propeptides from gamma-carboxylated proteins	2	10	0.000662076	0.071865	0.512875	2	9	0.000652458	9606	Homo sapiens	PROC;GAS6		R-HSA-163843;R-HSA-159771
R-HSA-1852241	Organelle biogenesis and maintenance	21	338	0.0223782	0.0722861	0.512875	38	86	0.00623459	9606	Homo sapiens	UNC119B;ARF4;PRKAB2;SYT1;ATP5PB;SSNA1;WDR19;IFT122;TFB2M;WDR35;LZTFL1;TUBB8;PPP2R1A;TTC21B;ALMS1;CEP41;TBL1X;ATP5MG;CC2D2A;ATP5ME		R-HSA-5623508;R-HSA-8949580;R-HSA-5625424;R-HSA-5625426;R-HSA-5623513;R-HSA-5617816;R-HSA-5618328;R-HSA-5618331;R-HSA-5624133;R-HSA-5624132;R-HSA-5624129;R-HSA-5638016;R-HSA-5624131;R-HSA-5624130;R-HSA-5625421;R-HSA-2466367;R-HSA-5625416;R-HSA-5626699;R-HSA-5624949;R-HSA-5638006;R-HSA-5626228;R-HSA-5638007;R-HSA-5638004;R-HSA-5620918;R-HSA-1592252;R-HSA-5626227;R-HSA-5620914;R-HSA-5624127;R-HSA-5…
R-HSA-9725370	Signaling by ALK fusions and activated point mutants	6	66	0.0043697	0.0726537	0.512875	17	29	0.00210236	9606	Homo sapiens	FN1;RRBP1;FRS2;MAPK3;RBX1		R-HSA-9712084;R-HSA-9700181;R-HSA-9712085;R-HSA-9712087;R-HSA-9712081;R-HSA-9701810;R-HSA-9700179;R-HSA-9712083;R-HSA-9700190;R-HSA-9725342;R-HSA-9725023;R-HSA-9725030;R-HSA-9700193;R-HSA-9724099;R-HSA-9725357;R-HSA-9712078;R-HSA-9712079
R-HSA-9700206	Signaling by ALK in cancer	6	66	0.0043697	0.0726537	0.512875	18	37	0.00268233	9606	Homo sapiens	FN1;RRBP1;FRS2;MAPK3;RBX1		R-HSA-9712084;R-HSA-9700181;R-HSA-9712085;R-HSA-9712087;R-HSA-9712081;R-HSA-9701810;R-HSA-9700179;R-HSA-9712083;R-HSA-9700190;R-HSA-9725342;R-HSA-9725023;R-HSA-9725030;R-HSA-9700193;R-HSA-9700131;R-HSA-9724099;R-HSA-9725357;R-HSA-9712078;R-HSA-9712079
R-HSA-71387	Metabolism of carbohydrates	27	456	0.0301907	0.0732679	0.512875	67	243	0.0176164	9606	Homo sapiens	SLC25A1;CEMIP;B4GALT1;IDUA;SDC2;PRELP;PAPSS2;ACAN;NAGLU;PPP2R1A;GPC4;MANBA;TPI1;LUM;ABCC5;OMD;BGN;KERA;PHKA2;HSPG2;DCN;GLB1;LALBA;FMOD;AGRN;SLC25A13		R-HSA-2046239;R-HSA-1971487;R-HSA-1793176;R-HSA-1971482;R-HSA-1971483;R-HSA-2024084;R-HSA-1678742;R-HSA-2046222;R-HSA-2022919;R-HSA-2076419;R-HSA-5653878;R-HSA-1889981;R-HSA-9638064;R-HSA-1667005;R-HSA-163750;R-HSA-71588;R-HSA-2046265;R-HSA-1889978;R-HSA-5653886;R-HSA-2090038;R-HSA-2090037;R-HSA-2142859;R-HSA-2022065;R-HSA-9632034;R-HSA-2022063;R-HSA-2024108;R-HSA-2022061;R-HSA-9632033;R-HSA-2022…
R-HSA-9609507	Protein localization	12	170	0.0112553	0.0746198	0.522339	32	53	0.00384225	9606	Homo sapiens	FIS1;ARSA;PHYH;CHCHD2;SCP2;PEX5;LONP2;CROT;ACAA1;CRAT;SLC25A13		R-HSA-9033485;R-HSA-1307802;R-HSA-9603804;R-HSA-1299484;R-HSA-9033478;R-HSA-9033240;R-HSA-8953946;R-HSA-9033499;R-HSA-9609860;R-HSA-9033233;R-HSA-9610442;R-HSA-9033232;R-HSA-9033235;R-HSA-9033491;R-HSA-9603784;R-HSA-9033490;R-HSA-9033236;R-HSA-9033238;R-HSA-9033514;R-HSA-9033516;R-HSA-9033505;R-HSA-9033509;R-HSA-9603775;R-HSA-9617596;R-HSA-9609917;R-HSA-9033529;R-HSA-9033533;R-HSA-8953917;R-HSA-9…
R-HSA-75893	TNF signaling	5	51	0.00337659	0.0756621	0.529635	20	32	0.00231985	9606	Homo sapiens	RNF31;SMPD3;RNF216;OTUD7B;TNFRSF1A		R-HSA-5357776;R-HSA-5357904;R-HSA-5693108;R-HSA-5357845;R-HSA-5357780;R-HSA-5693055;R-HSA-83656;R-HSA-3371353;R-HSA-5357757;R-HSA-83660;R-HSA-5626981;R-HSA-140978;R-HSA-5626982;R-HSA-5357860;R-HSA-5634221;R-HSA-5357928;R-HSA-5626988;R-HSA-5661517;R-HSA-5626953;R-HSA-83582
R-HSA-170834	Signaling by TGF-beta Receptor Complex	8	101	0.00668697	0.0794697	0.556288	16	93	0.00674206	9606	Homo sapiens	ITGB1;ZFYVE9;TGFB3;NEDD4;LTBP3;MAPK3		R-HSA-2176417;R-HSA-170850;R-HSA-178178;R-HSA-2176416;R-HSA-2328033;R-HSA-2395328;R-HSA-178218;R-HSA-2176491;R-HSA-178189;R-HSA-170835;R-HSA-173488;R-HSA-170868;R-HSA-2176502;R-HSA-2396029;R-HSA-2169050;R-HSA-2395320
R-HSA-421270	Cell-cell junction organization	6	68	0.00450212	0.0810546	0.564833	8	21	0.0015224	9606	Homo sapiens	CDH5;CDH2;CADM1;CTNND1;ANG		R-HSA-420582;R-HSA-5692437;R-HSA-420595;R-HSA-420592;R-HSA-419002;R-HSA-420586;R-HSA-420584;R-HSA-419001
R-HSA-1912420	Pre-NOTCH Processing in Golgi	3	23	0.00152278	0.0813707	0.564833	8	8	0.000579962	9606	Homo sapiens	LFNG;NOTCH3;B4GALT1		R-HSA-1912382;R-HSA-1912379;R-HSA-1912378;R-HSA-1912372;R-HSA-1912374;R-HSA-1912369;R-HSA-1912352;R-HSA-1912355
R-HSA-163210	Formation of ATP by chemiosmotic coupling	3	23	0.00152278	0.0813707	0.564833	3	3	0.000217486	9606	Homo sapiens	ATP5PB;ATP5MG;ATP5ME		R-HSA-164834;R-HSA-164832;R-HSA-164840
R-HSA-432142	Platelet sensitization by LDL	3	23	0.00152278	0.0813707	0.564833	4	9	0.000652458	9606	Homo sapiens	PPP2R1A;PPP2R5E;LRP8		R-HSA-432129;R-HSA-432143;R-HSA-8948034;R-HSA-432121
R-HSA-5617833	Cilium Assembly	14	210	0.0139036	0.0823866	0.564833	32	50	0.00362476	9606	Homo sapiens	UNC119B;ARF4;SYT1;SSNA1;WDR19;IFT122;WDR35;LZTFL1;TUBB8;PPP2R1A;TTC21B;ALMS1;CEP41;CC2D2A		R-HSA-5623508;R-HSA-5625424;R-HSA-5625426;R-HSA-5623513;R-HSA-5617816;R-HSA-5618328;R-HSA-5618331;R-HSA-5624133;R-HSA-5624132;R-HSA-5624129;R-HSA-5638016;R-HSA-5624131;R-HSA-5624130;R-HSA-5625421;R-HSA-5625416;R-HSA-5626699;R-HSA-5624949;R-HSA-5638006;R-HSA-5626228;R-HSA-5638007;R-HSA-5638004;R-HSA-5620918;R-HSA-5626227;R-HSA-5620914;R-HSA-5624127;R-HSA-5626681;R-HSA-5620921;R-HSA-5624952;R-HSA-5…
R-HSA-3371598	Defective BTD causes biotidinase deficiency	1	2	0.000132415	0.0838107	0.564833	2	2	0.000144991	9606	Homo sapiens	BTD		R-HSA-3325540;R-HSA-4225086
R-HSA-5632927	Defective Mismatch Repair Associated With MSH3	1	2	0.000132415	0.0838107	0.564833	1	1	7.24953e-05	9606	Homo sapiens	MSH3		R-HSA-5578663
R-HSA-1253288	Downregulation of ERBB4 signaling	2	11	0.000728284	0.0845592	0.564833	4	5	0.000362476	9606	Homo sapiens	NEDD4;WWP1		R-HSA-1253282;R-HSA-1253300;R-HSA-1973956;R-HSA-1977296
R-HSA-444257	RSK activation	2	11	0.000728284	0.0845592	0.564833	1	4	0.000289981	9606	Homo sapiens	MAPK3		R-HSA-9619843
R-HSA-166658	Complement cascade	11	156	0.0103284	0.0856189	0.564833	37	71	0.00514717	9606	Homo sapiens	APCS;C4A;VTN;CPB2;CFHR2;CFHR1;CFHR5;MASP2;C4B_2;CLU;CD55		R-HSA-977615;R-HSA-166721;R-HSA-166726;R-HSA-173636;R-HSA-166795;R-HSA-166792;R-HSA-981637;R-HSA-977602;R-HSA-2855077;R-HSA-8852809;R-HSA-173709;R-HSA-977375;R-HSA-981535;R-HSA-977629;R-HSA-977626;R-HSA-981658;R-HSA-173723;R-HSA-8852509;R-HSA-173720;R-HSA-2530429;R-HSA-977619;R-HSA-981648;R-HSA-173725;R-HSA-981713;R-HSA-166753;R-HSA-8852580;R-HSA-166817;R-HSA-2855054;R-HSA-8851436;R-HSA-2855047;R…
R-HSA-8943724	Regulation of PTEN gene transcription	6	70	0.00463453	0.0899744	0.564833	13	15	0.00108743	9606	Homo sapiens	CBX6;PTEN;MTA3;MAPK3		R-HSA-8944104;R-HSA-8943817;R-HSA-6807077;R-HSA-8944397;R-HSA-8944078;R-HSA-8944047;R-HSA-8944099;R-HSA-8943811;R-HSA-8943780;R-HSA-8944420;R-HSA-8944026;R-HSA-8943728;R-HSA-5632939
R-HSA-5083635	Defective B3GALTL causes PpS	4	39	0.0025821	0.0939527	0.564833	1	1	7.24953e-05	9606	Homo sapiens	SPON2;ADAMTS15;THBS2;THBS1		R-HSA-6785565
R-HSA-442742	CREB1 phosphorylation through NMDA receptor-mediated activation of RAS signaling	4	39	0.0025821	0.0939527	0.564833	3	7	0.000507467	9606	Homo sapiens	RASGRF2;NEFL;MAPK3		R-HSA-9619843;R-HSA-442732;R-HSA-442760
R-HSA-9619665	EGR2 and SOX10-mediated initiation of Schwann cell myelination	4	39	0.0025821	0.0939527	0.564833	4	26	0.00188488	9606	Homo sapiens	CYP51A1;DAG1;UTRN		R-HSA-9619666;R-HSA-9619668;R-HSA-9621406;R-HSA-9621404
R-HSA-9013148	CDC42 GTPase cycle	11	159	0.010527	0.0944687	0.564833	3	6	0.000434972	9606	Homo sapiens	ARHGEF11;VANGL1;FARP1;SYDE1;ARHGAP32;TRIO;ARHGEF26;RASGRF2;ARHGAP29;SCRIB;KCTD3		R-HSA-9013161;R-HSA-9013157;R-HSA-9013159
R-HSA-373755	Semaphorin interactions	6	71	0.00470074	0.0946266	0.564833	21	41	0.00297231	9606	Homo sapiens	ITGB1;ARHGEF11;NRP1;PLXND1;ERBB2;PLXNC1		R-HSA-399942;R-HSA-399941;R-HSA-399939;R-HSA-434990;R-HSA-399951;R-HSA-416588;R-HSA-434989;R-HSA-399946;R-HSA-399947;R-HSA-416683;R-HSA-399944;R-HSA-373750;R-HSA-416690;R-HSA-416594;R-HSA-399952;R-HSA-399934;R-HSA-399935;R-HSA-399933;R-HSA-399930;R-HSA-399931;R-HSA-399928
R-HSA-2426168	Activation of gene expression by SREBF (SREBP)	6	71	0.00470074	0.0946266	0.564833	7	42	0.0030448	9606	Homo sapiens	HMGCS1;CCDC57;CYP51A1;TBL1X		R-HSA-1655848;R-HSA-1655850;R-HSA-2426150;R-HSA-2426163;R-HSA-1655843;R-HSA-1655826;R-HSA-1655847
R-HSA-437239	Recycling pathway of L1	5	55	0.00364142	0.0963794	0.564833	9	14	0.00101493	9606	Homo sapiens	TUBB8;SHTN1;AP2B1;AP2A2;MAPK3		R-HSA-445079;R-HSA-555065;R-HSA-443783;R-HSA-445077;R-HSA-392749;R-HSA-445071;R-HSA-392748;R-HSA-373736;R-HSA-374696
R-HSA-3323169	Defects in biotin (Btn) metabolism	2	12	0.000794492	0.0978688	0.564833	3	6	0.000434972	9606	Homo sapiens	MCCC2;BTD		R-HSA-3325540;R-HSA-9035987;R-HSA-4225086
R-HSA-450341	Activation of the AP-1 family of transcription factors	2	12	0.000794492	0.0978688	0.564833	2	5	0.000362476	9606	Homo sapiens	MAPK3		R-HSA-450325;R-HSA-168053
R-HSA-450520	HuR (ELAVL1) binds and stabilizes mRNA	2	12	0.000794492	0.0978688	0.564833	1	7	0.000507467	9606	Homo sapiens	GPRC5A;ENPP2		R-HSA-450595
R-HSA-977225	Amyloid fiber formation	7	89	0.00589248	0.0994018	0.564833	9	33	0.00239234	9606	Homo sapiens	CST3;APCS;H3C15;ADAM10;MFGE8;GLA;HSPG2		R-HSA-976734;R-HSA-9010074;R-HSA-977224;R-HSA-9010113;R-HSA-9010034;R-HSA-976723;R-HSA-977136;R-HSA-976817;R-HSA-5693001
R-HSA-2022928	HS-GAG biosynthesis	4	40	0.00264831	0.100635	0.564833	13	14	0.00101493	9606	Homo sapiens	SDC2;GPC4;AGRN;HSPG2		R-HSA-2076383;R-HSA-2076508;R-HSA-2076371;R-HSA-2024108;R-HSA-2022860;R-HSA-2022856;R-HSA-2076392;R-HSA-2022887;R-HSA-2022919;R-HSA-2024100;R-HSA-2076419;R-HSA-2076611;R-HSA-2022851
R-HSA-5173214	O-glycosylation of TSR domain-containing proteins	4	41	0.00271451	0.107531	0.564833	2	2	0.000144991	9606	Homo sapiens	SPON2;ADAMTS15;THBS2;THBS1		R-HSA-5173005;R-HSA-5173192
R-HSA-5654727	Negative regulation of FGFR2 signaling	4	41	0.00271451	0.107531	0.564833	11	14	0.00101493	9606	Homo sapiens	PPP2R1A;FRS2;MAPK3		R-HSA-1295634;R-HSA-934559;R-HSA-5654677;R-HSA-1295632;R-HSA-5654562;R-HSA-1295622;R-HSA-1295609;R-HSA-1549564;R-HSA-1295599;R-HSA-1295613;R-HSA-5654729
R-HSA-5357905	Regulation of TNFR1 signaling	4	41	0.00271451	0.107531	0.564833	7	17	0.00123242	9606	Homo sapiens	RNF31;RNF216;OTUD7B;TNFRSF1A		R-HSA-5693108;R-HSA-5357845;R-HSA-5634221;R-HSA-5357928;R-HSA-5693055;R-HSA-5661517;R-HSA-5626953
R-HSA-2022923	Dermatan sulfate biosynthesis	2	13	0.000860699	0.111718	0.564833	4	4	0.000289981	9606	Homo sapiens	BGN;DCN		R-HSA-2022063;R-HSA-2022061;R-HSA-2022052;R-HSA-2022065
R-HSA-428359	Insulin-like Growth Factor-2 mRNA Binding Proteins (IGF2BPs/IMPs/VICKZs) bind RNA	2	13	0.000860699	0.111718	0.564833	3	3	0.000217486	9606	Homo sapiens	IGF2		R-HSA-428293;R-HSA-428287;R-HSA-428296
R-HSA-209952	Peptide hormone biosynthesis	2	13	0.000860699	0.111718	0.564833	1	5	0.000362476	9606	Homo sapiens	INHBB;INHBA		R-HSA-378975
R-HSA-9627069	Regulation of the apoptosome activity	2	13	0.000860699	0.111718	0.564833	1	6	0.000434972	9606	Homo sapiens	MAPK3		R-HSA-9627089
R-HSA-111458	Formation of apoptosome	2	13	0.000860699	0.111718	0.564833	1	10	0.000724953	9606	Homo sapiens	MAPK3		R-HSA-9627089
R-HSA-9013404	RAC2 GTPase cycle	7	92	0.0060911	0.112787	0.564833	4	10	0.000724953	9606	Homo sapiens	ITGB1;VANGL1;ARMCX3;SYDE1;ARHGAP32;TRIO;MCAM		R-HSA-9014296;R-HSA-9714477;R-HSA-9014295;R-HSA-9014294
R-HSA-6798695	Neutrophil degranulation	27	480	0.0317797	0.114096	0.564833	10	10	0.000724953	9606	Homo sapiens	CD63;SERPINA3;PIGR;ASAH1;B4GALT1;TNFAIP6;LPCAT1;PRCP;AP2A2;CST3;PSMB7;CYB5R1;APOM;QSOX1;AGA;ACAA1;CD55;ARSA;MANBA;TRAPPC1;PTPRN2;CD93;MME;ADAM10;CEACAM1;GLB1;GLA		R-HSA-6798743;R-HSA-6799350;R-HSA-6798739;R-HSA-6800434;R-HSA-6798751;R-HSA-6798749;R-HSA-6798748;R-HSA-6798747;R-HSA-6800426;R-HSA-6798745
R-HSA-3296482	Defects in vitamin and cofactor metabolism	4	42	0.00278072	0.114633	0.564833	6	20	0.00144991	9606	Homo sapiens	MCCC2;MTRR;BTD;MTR		R-HSA-3318563;R-HSA-3325540;R-HSA-9035987;R-HSA-3321918;R-HSA-4225086;R-HSA-3322140
R-HSA-2995383	Initiation of Nuclear Envelope (NE) Reformation	3	27	0.00178761	0.116392	0.564833	3	7	0.000507467	9606	Homo sapiens	PPP2R1A;LMNA		R-HSA-2995388;R-HSA-2995376;R-HSA-9667965
R-HSA-9013409	RHOJ GTPase cycle	5	59	0.00390625	0.119659	0.564833	3	3	0.000217486	9606	Homo sapiens	VANGL1;SYDE1;ARHGAP32;TRIO;SCRIB		R-HSA-9017488;R-HSA-9017507;R-HSA-9017491
R-HSA-373760	L1CAM interactions	9	130	0.00860699	0.121466	0.564833	16	54	0.00391475	9606	Homo sapiens	ITGB1;TUBB8;SHTN1;NRP1;NCAM1;AP2B1;AP2A2;MAPK3		R-HSA-443783;R-HSA-109860;R-HSA-445088;R-HSA-109862;R-HSA-374669;R-HSA-392749;R-HSA-445071;R-HSA-392748;R-HSA-373736;R-HSA-374696;R-HSA-445079;R-HSA-555065;R-HSA-445077;R-HSA-374686;R-HSA-374681;R-HSA-445083
R-HSA-9696273	RND1 GTPase cycle	4	43	0.00284693	0.121936	0.564833	1	2	0.000144991	9606	Homo sapiens	VANGL1;DLG5;TXNL1;FRS2		R-HSA-9696271
R-HSA-9696264	RND3 GTPase cycle	4	43	0.00284693	0.121936	0.564833	1	2	0.000144991	9606	Homo sapiens	VANGL1;DLG5;TXNL1;SCRIB		R-HSA-9696268
R-HSA-8941326	RUNX2 regulates bone development	4	43	0.00284693	0.121936	0.564833	4	32	0.00231985	9606	Homo sapiens	ABL1;ZNF521;MAPK3		R-HSA-9008137;R-HSA-9009208;R-HSA-8985227;R-HSA-8877922
R-HSA-5619109	Defective SLC6A2 causes orthostatic intolerance (OI)	1	3	0.000198623	0.123048	0.564833	1	1	7.24953e-05	9606	Homo sapiens	NAT1		R-HSA-5659764
R-HSA-4793953	Defective B4GALT1 causes CDG-2d	1	3	0.000198623	0.123048	0.564833	1	1	7.24953e-05	9606	Homo sapiens	B4GALT1		R-HSA-4793956
R-HSA-5674404	PTEN Loss of Function in Cancer	1	3	0.000198623	0.123048	0.564833	1	1	7.24953e-05	9606	Homo sapiens	PTEN		R-HSA-2317387
R-HSA-5083628	Defective POMGNT1 causes MDDGA3, MDDGB3 and MDDGC3	1	3	0.000198623	0.123048	0.564833	1	1	7.24953e-05	9606	Homo sapiens	DAG1		R-HSA-5617096
R-HSA-5632928	Defective Mismatch Repair Associated With MSH2	1	3	0.000198623	0.123048	0.564833	1	2	0.000144991	9606	Homo sapiens	MSH3		R-HSA-5577259
R-HSA-163282	Mitochondrial transcription initiation	1	3	0.000198623	0.123048	0.564833	1	2	0.000144991	9606	Homo sapiens	TFB2M		R-HSA-163296
R-HSA-352238	Breakdown of the nuclear lamina	1	3	0.000198623	0.123048	0.564833	1	3	0.000217486	9606	Homo sapiens	LMNA		R-HSA-264865
R-HSA-9657689	Defective SERPING1 causes hereditary angioedema	1	3	0.000198623	0.123048	0.564833	1	3	0.000217486	9606	Homo sapiens	F12		R-HSA-9651456
R-HSA-5358351	Signaling by Hedgehog	11	168	0.0111229	0.124184	0.564833	36	82	0.00594461	9606	Homo sapiens	SCUBE2;PSMB7;CSNK1A1;SUFU;TTC21B;WDR19;IFT122;KIF7;WDR35;RBX1		R-HSA-5635860;R-HSA-5362448;R-HSA-5633040;R-HSA-5635856;R-HSA-5635859;R-HSA-5610717;R-HSA-5635868;R-HSA-5632671;R-HSA-5610718;R-HSA-5632670;R-HSA-5610757;R-HSA-5610758;R-HSA-5610754;R-HSA-5610767;R-HSA-5635855;R-HSA-5610766;R-HSA-5635854;R-HSA-5610760;R-HSA-5610741;R-HSA-5610742;R-HSA-5610737;R-HSA-5362551;R-HSA-5635839;R-HSA-5610745;R-HSA-5610746;R-HSA-5610725;R-HSA-5610727;R-HSA-5610726;R-HSA-5…
R-HSA-9013507	NOTCH3 Activation and Transmission of Signal to the Nucleus	3	28	0.00185381	0.125902	0.564833	15	15	0.00108743	9606	Homo sapiens	NOTCH3;ADAM10;MIB1		R-HSA-9013069;R-HSA-9018573;R-HSA-9018572;R-HSA-157124;R-HSA-2168136;R-HSA-9017797;R-HSA-9013284;R-HSA-157100;R-HSA-9017817;R-HSA-157937;R-HSA-9017855;R-HSA-9013361;R-HSA-9021520;R-HSA-9021523;R-HSA-157145
R-HSA-350054	Notch-HLH transcription pathway	3	28	0.00185381	0.125902	0.564833	2	2	0.000144991	9606	Homo sapiens	NOTCH3;HDAC11;TBL1X		R-HSA-212356;R-HSA-350058
R-HSA-112409	RAF-independent MAPK1/3 activation	3	28	0.00185381	0.125902	0.564833	10	12	0.000869943	9606	Homo sapiens	DUSP4;MAPK3		R-HSA-5675206;R-HSA-109857;R-HSA-5674387;R-HSA-109860;R-HSA-5675376;R-HSA-109863;R-HSA-5674385;R-HSA-109862;R-HSA-109864;R-HSA-5675373
R-HSA-8964038	LDL clearance	3	28	0.00185381	0.125902	0.564833	4	19	0.00137741	9606	Homo sapiens	LSR;AP2B1;AP2A2		R-HSA-8933258;R-HSA-6784738;R-HSA-6784735;R-HSA-6784729
R-HSA-5357786	TNFR1-induced proapoptotic signaling	2	14	0.000926907	0.126036	0.564833	2	3	0.000217486	9606	Homo sapiens	OTUD7B;TNFRSF1A		R-HSA-140978;R-HSA-83582
R-HSA-8941332	RUNX2 regulates genes involved in cell migration	2	14	0.000926907	0.126036	0.564833	2	7	0.000507467	9606	Homo sapiens	ITGBL1		R-HSA-8939833;R-HSA-8939829
R-HSA-9013408	RHOG GTPase cycle	6	78	0.00516419	0.13065	0.564833	3	6	0.000434972	9606	Homo sapiens	ITGB1;VANGL1;ARHGAP32;TRIO;ARHGEF26;MCAM		R-HSA-9014433;R-HSA-9014449;R-HSA-9014434
R-HSA-2024101	CS/DS degradation	3	29	0.00192002	0.13568	0.564833	4	10	0.000724953	9606	Homo sapiens	IDUA;BGN;DCN		R-HSA-1793176;R-HSA-2022056;R-HSA-1793186;R-HSA-2065233
R-HSA-975634	Retinoid metabolism and transport	6	79	0.0052304	0.136269	0.564833	4	28	0.00202987	9606	Homo sapiens	APOM;SDC2;GPC4;AGRN;LRP8;HSPG2		R-HSA-2404131;R-HSA-2423785;R-HSA-2429643;R-HSA-5246478
R-HSA-5610783	Degradation of GLI2 by the proteasome	5	62	0.00410487	0.138684	0.564833	5	5	0.000362476	9606	Homo sapiens	PSMB7;CSNK1A1;SUFU;RBX1		R-HSA-5610757;R-HSA-5610717;R-HSA-5610718;R-HSA-5610745;R-HSA-5610730
R-HSA-5610785	GLI3 is processed to GLI3R by the proteasome	5	62	0.00410487	0.138684	0.564833	5	5	0.000362476	9606	Homo sapiens	PSMB7;CSNK1A1;SUFU;RBX1		R-HSA-5610720;R-HSA-5610722;R-HSA-5610754;R-HSA-5610732;R-HSA-5610746
R-HSA-5654736	Signaling by FGFR1	5	62	0.00410487	0.138684	0.564833	27	48	0.00347977	9606	Homo sapiens	PPP2R1A;ANOS1;FRS2;MAPK3		R-HSA-1295634;R-HSA-1295632;R-HSA-5654672;R-HSA-5654673;R-HSA-934559;R-HSA-5654596;R-HSA-5654594;R-HSA-1295622;R-HSA-5654592;R-HSA-5654514;R-HSA-5654515;R-HSA-5654591;R-HSA-1295609;R-HSA-1549564;R-HSA-5654586;R-HSA-5654587;R-HSA-5654584;R-HSA-5654392;R-HSA-1295613;R-HSA-190256;R-HSA-5654692;R-HSA-5654690;R-HSA-5654560;R-HSA-5654575;R-HSA-1295599;R-HSA-8941623;R-HSA-5654569
R-HSA-159740	Gamma-carboxylation of protein precursors	2	15	0.000993114	0.140758	0.564833	2	9	0.000652458	9606	Homo sapiens	PROC;GAS6		R-HSA-163810;R-HSA-159795
R-HSA-111461	Cytochrome c-mediated apoptotic response	2	15	0.000993114	0.140758	0.564833	1	12	0.000869943	9606	Homo sapiens	MAPK3		R-HSA-9627089
R-HSA-9012852	Signaling by NOTCH3	5	63	0.00417108	0.145305	0.564833	35	37	0.00268233	9606	Homo sapiens	NOTCH3;PLXND1;ADAM10;MIB1		R-HSA-9021451;R-HSA-9021450;R-HSA-9013069;R-HSA-9018573;R-HSA-9021325;R-HSA-9018572;R-HSA-157124;R-HSA-9013568;R-HSA-9017797;R-HSA-9017817;R-HSA-9016861;R-HSA-9021406;R-HSA-9021520;R-HSA-9021523;R-HSA-157145;R-HSA-9016916;R-HSA-9013652;R-HSA-9021480;R-HSA-9018538;R-HSA-9016751;R-HSA-9018542;R-HSA-2168136;R-HSA-9013284;R-HSA-9021412;R-HSA-157100;R-HSA-9021478;R-HSA-157937;R-HSA-9014141;R-HSA-90178…
R-HSA-193648	NRAGE signals death through JNK	5	64	0.00423729	0.152059	0.564833	1	7	0.000507467	9606	Homo sapiens	ARHGEF11;TRIO;ARHGEF26;ARHGEF37;RASGRF2		R-HSA-205039
R-HSA-9013423	RAC3 GTPase cycle	7	100	0.00662076	0.152775	0.564833	3	6	0.000434972	9606	Homo sapiens	ITGB1;VANGL1;SYDE1;ARHGAP32;TRIO;MCAM;NOXA1		R-HSA-9018808;R-HSA-9018804;R-HSA-9018806
R-HSA-156582	Acetylation	2	16	0.00105932	0.155823	0.564833	4	4	0.000289981	9606	Homo sapiens	NAT1		R-HSA-174963;R-HSA-158832;R-HSA-174967;R-HSA-174959
R-HSA-75892	Platelet Adhesion to exposed collagen	2	16	0.00105932	0.155823	0.564833	4	6	0.000434972	9606	Homo sapiens	ITGB1;COL1A2		R-HSA-114577;R-HSA-114563;R-HSA-114671;R-HSA-114670
R-HSA-8866427	VLDLR internalisation and degradation	2	16	0.00105932	0.155823	0.564833	2	4	0.000289981	9606	Homo sapiens	AP2B1;AP2A2		R-HSA-8855131;R-HSA-8855130
R-HSA-2691232	Constitutive Signaling by NOTCH1 HD Domain Mutants	2	16	0.00105932	0.155823	0.564833	2	6	0.000434972	9606	Homo sapiens	ADAM10;MIB1		R-HSA-2730752;R-HSA-2737728
R-HSA-2691230	Signaling by NOTCH1 HD Domain Mutants in Cancer	2	16	0.00105932	0.155823	0.564833	2	6	0.000434972	9606	Homo sapiens	ADAM10;MIB1		R-HSA-2730752;R-HSA-2737728
R-HSA-159854	Gamma-carboxylation, transport, and amino-terminal cleavage of proteins	2	16	0.00105932	0.155823	0.564833	6	27	0.00195737	9606	Homo sapiens	PROC;GAS6		R-HSA-159762;R-HSA-163810;R-HSA-159795;R-HSA-163843;R-HSA-163809;R-HSA-159771
R-HSA-8949613	Cristae formation	3	31	0.00205244	0.155972	0.564833	1	2	0.000144991	9606	Homo sapiens	ATP5PB;ATP5MG;ATP5ME		R-HSA-8949580
R-HSA-389887	Beta-oxidation of pristanoyl-CoA	3	31	0.00205244	0.155972	0.564833	4	11	0.000797448	9606	Homo sapiens	SCP2;CROT;CRAT		R-HSA-390224;R-HSA-390291;R-HSA-390284;R-HSA-390281
R-HSA-8939902	Regulation of RUNX2 expression and activity	6	83	0.00549523	0.159837	0.564833	12	32	0.00231985	9606	Homo sapiens	PSMB7;MSX2;WWP1;SKP2;RBX1		R-HSA-8939688;R-HSA-8939801;R-HSA-8939706;R-HSA-9008475;R-HSA-9008076;R-HSA-9007759;R-HSA-9008479;R-HSA-9008110;R-HSA-9008478;R-HSA-9009362;R-HSA-9008036;R-HSA-9007686
R-HSA-977606	Regulation of Complement cascade	9	139	0.00920286	0.160518	0.564833	19	42	0.0030448	9606	Homo sapiens	C4A;VTN;CPB2;CFHR2;CFHR1;CFHR5;C4B_2;CLU;CD55		R-HSA-977615;R-HSA-8852580;R-HSA-981637;R-HSA-8851436;R-HSA-2855047;R-HSA-977602;R-HSA-8852809;R-HSA-977375;R-HSA-981535;R-HSA-977629;R-HSA-2530453;R-HSA-977626;R-HSA-981658;R-HSA-8951486;R-HSA-981621;R-HSA-2530429;R-HSA-977619;R-HSA-981680;R-HSA-981648
R-HSA-9665230	Drug resistance in ERBB2 KD mutants	1	4	0.000264831	0.160607	0.564833	8	8	0.000579962	9606	Homo sapiens	ERBB2		R-HSA-9665315;R-HSA-9665232;R-HSA-9665280;R-HSA-9665286;R-HSA-9665284;R-HSA-9665304;R-HSA-9665311;R-HSA-9665278
R-HSA-9652282	Drug-mediated inhibition of ERBB2 signaling	1	4	0.000264831	0.160607	0.564833	3	3	0.000217486	9606	Homo sapiens	ERBB2		R-HSA-9652277;R-HSA-9652264;R-HSA-9665726
R-HSA-2206308	MPS IV - Morquio syndrome B	1	4	0.000264831	0.160607	0.564833	2	2	0.000144991	9606	Homo sapiens	GLB1		R-HSA-9036061;R-HSA-2265534
R-HSA-3560796	Defective PAPSS2 causes SEMD-PA	1	4	0.000264831	0.160607	0.564833	2	2	0.000144991	9606	Homo sapiens	PAPSS2		R-HSA-3560785;R-HSA-3560794
R-HSA-9657688	Defective factor XII causes hereditary angioedema	1	4	0.000264831	0.160607	0.564833	2	2	0.000144991	9606	Homo sapiens	F12		R-HSA-9653249;R-HSA-9655046
R-HSA-2206282	MPS IIIB - Sanfilippo syndrome B	1	4	0.000264831	0.160607	0.564833	2	2	0.000144991	9606	Homo sapiens	NAGLU		R-HSA-2263496;R-HSA-9036052
R-HSA-5083633	Defective POMT1 causes MDDGA1, MDDGB1 and MDDGC1	1	4	0.000264831	0.160607	0.564833	1	1	7.24953e-05	9606	Homo sapiens	DAG1		R-HSA-5615604
R-HSA-9665250	Resistance of ERBB2 KD mutants to AEE788	1	4	0.000264831	0.160607	0.564833	1	1	7.24953e-05	9606	Homo sapiens	ERBB2		R-HSA-9665278
R-HSA-9665244	Resistance of ERBB2 KD mutants to sapitinib	1	4	0.000264831	0.160607	0.564833	1	1	7.24953e-05	9606	Homo sapiens	ERBB2		R-HSA-9665304
R-HSA-9665245	Resistance of ERBB2 KD mutants to tesevatinib	1	4	0.000264831	0.160607	0.564833	1	1	7.24953e-05	9606	Homo sapiens	ERBB2		R-HSA-9665315
R-HSA-5655799	Defective SLC40A1 causes hemochromatosis 4 (HFE4) (duodenum)	1	4	0.000264831	0.160607	0.564833	1	1	7.24953e-05	9606	Homo sapiens	HEPH		R-HSA-5655760
R-HSA-9665251	Resistance of ERBB2 KD mutants to lapatinib	1	4	0.000264831	0.160607	0.564833	1	1	7.24953e-05	9606	Homo sapiens	ERBB2		R-HSA-9665284
R-HSA-9665233	Resistance of ERBB2 KD mutants to trastuzumab	1	4	0.000264831	0.160607	0.564833	1	1	7.24953e-05	9606	Homo sapiens	ERBB2		R-HSA-9665232
R-HSA-9665247	Resistance of ERBB2 KD mutants to osimertinib	1	4	0.000264831	0.160607	0.564833	1	1	7.24953e-05	9606	Homo sapiens	ERBB2		R-HSA-9665280
R-HSA-5083629	Defective POMT2 causes MDDGA2, MDDGB2 and MDDGC2	1	4	0.000264831	0.160607	0.564833	1	1	7.24953e-05	9606	Homo sapiens	DAG1		R-HSA-5615556
R-HSA-9665249	Resistance of ERBB2 KD mutants to afatinib	1	4	0.000264831	0.160607	0.564833	1	1	7.24953e-05	9606	Homo sapiens	ERBB2		R-HSA-9665311
R-HSA-9665737	Drug resistance in ERBB2 TMD/JMD mutants	1	4	0.000264831	0.160607	0.564833	1	1	7.24953e-05	9606	Homo sapiens	ERBB2		R-HSA-9665708
R-HSA-9665246	Resistance of ERBB2 KD mutants to neratinib	1	4	0.000264831	0.160607	0.564833	1	1	7.24953e-05	9606	Homo sapiens	ERBB2		R-HSA-9665286
R-HSA-446343	Localization of the PINCH-ILK-PARVIN complex to focal adhesions	1	4	0.000264831	0.160607	0.564833	1	2	0.000144991	9606	Homo sapiens	ITGB1		R-HSA-432897
R-HSA-194306	Neurophilin interactions with VEGF and VEGFR	1	4	0.000264831	0.160607	0.564833	1	2	0.000144991	9606	Homo sapiens	NRP1		R-HSA-195408
R-HSA-75944	Transcription from mitochondrial promoters	1	4	0.000264831	0.160607	0.564833	1	3	0.000217486	9606	Homo sapiens	TFB2M		R-HSA-163296
R-HSA-9708296	tRNA-derived small RNA (tsRNA or tRNA-related fragment, tRF) biogenesis	1	4	0.000264831	0.160607	0.564833	1	4	0.000289981	9606	Homo sapiens	ANG		R-HSA-9708327
R-HSA-73887	Death Receptor Signalling	10	159	0.010527	0.164221	0.564833	21	93	0.00674206	9606	Homo sapiens	ARHGEF11;RNF31;SMPD3;TRIO;RNF216;ARHGEF26;ARHGEF37;RASGRF2;OTUD7B;TNFRSF1A		R-HSA-5357776;R-HSA-5357904;R-HSA-5693108;R-HSA-5357845;R-HSA-5357780;R-HSA-5693055;R-HSA-83656;R-HSA-3371353;R-HSA-205039;R-HSA-5357757;R-HSA-83660;R-HSA-5626981;R-HSA-140978;R-HSA-5626982;R-HSA-5357860;R-HSA-5634221;R-HSA-5357928;R-HSA-5626988;R-HSA-5661517;R-HSA-5626953;R-HSA-83582
R-HSA-525793	Myogenesis	3	32	0.00211864	0.166451	0.564833	10	14	0.00101493	9606	Homo sapiens	CDH2;TCF12;ABL1		R-HSA-376117;R-HSA-448951;R-HSA-375140;R-HSA-376119;R-HSA-448962;R-HSA-448963;R-HSA-449200;R-HSA-448958;R-HSA-448957;R-HSA-376121
R-HSA-3000480	Scavenging by Class A Receptors	4	49	0.00324417	0.169559	0.564833	1	10	0.000724953	9606	Homo sapiens	COL3A1;COL1A2;COL4A2;COL4A1		R-HSA-3221843
R-HSA-157118	Signaling by NOTCH	15	259	0.0171478	0.169564	0.564833	64	154	0.0111643	9606	Homo sapiens	LFNG;NOTCH3;PSMB7;H3C15;B4GALT1;PLXND1;HDAC11;ADAM10;TBL1X;RBX1;MIB1		R-HSA-1912349;R-HSA-9021451;R-HSA-9021450;R-HSA-9021325;R-HSA-9604629;R-HSA-9016861;R-HSA-9013652;R-HSA-9021480;R-HSA-1912382;R-HSA-9018538;R-HSA-1912379;R-HSA-9016751;R-HSA-9018542;R-HSA-1912378;R-HSA-1912372;R-HSA-1912374;R-HSA-1912369;R-HSA-9013284;R-HSA-2172172;R-HSA-157100;R-HSA-9021478;R-HSA-9604642;R-HSA-1912366;R-HSA-1980074;R-HSA-9013567;R-HSA-1912362;R-HSA-9604264;R-HSA-1912353;R-HSA-19…
R-HSA-162658	Golgi Cisternae Pericentriolar Stack Reorganization	2	17	0.00112553	0.171175	0.564833	1	6	0.000434972	9606	Homo sapiens	MAPK3		R-HSA-2422927
R-HSA-8856828	Clathrin-mediated endocytosis	10	161	0.0106594	0.173109	0.564833	27	35	0.00253734	9606	Homo sapiens	SCARB2;SYT1;WNT5A;REPS2;AMPH;COPS7A;AP2B1;AP2A2		R-HSA-8868230;R-HSA-9681616;R-HSA-8868236;R-HSA-8862280;R-HSA-8866269;R-HSA-8871196;R-HSA-8871194;R-HSA-8871193;R-HSA-8868071;R-HSA-8866279;R-HSA-8863463;R-HSA-8866277;R-HSA-8856813;R-HSA-8867756;R-HSA-8868651;R-HSA-8866283;R-HSA-8863723;R-HSA-8867754;R-HSA-8863721;R-HSA-8868072;R-HSA-8868648;R-HSA-8856808;R-HSA-8868661;R-HSA-8868660;R-HSA-8868659;R-HSA-8868658;R-HSA-8869438
R-HSA-4641262	Disassembly of the destruction complex and recruitment of AXIN to the membrane	3	33	0.00218485	0.177129	0.564833	2	7	0.000507467	9606	Homo sapiens	PPP2R1A;CSNK1A1;PPP2R5E		R-HSA-201685;R-HSA-3601585
R-HSA-1660662	Glycosphingolipid metabolism	6	86	0.00569386	0.178587	0.564833	9	32	0.00231985	9606	Homo sapiens	SMPD3;ARSA;ASAH1;GLB1;GLA		R-HSA-1605624;R-HSA-1606312;R-HSA-1605736;R-HSA-1614362;R-HSA-1606602;R-HSA-1605724;R-HSA-1606273;R-HSA-2248891;R-HSA-1606807
R-HSA-8873719	RAB geranylgeranylation	5	68	0.00450212	0.180318	0.564833	4	5	0.000362476	9606	Homo sapiens	RAB3B;PTP4A2;RAB30;RAB13;RAB27B		R-HSA-8870469;R-HSA-8870466;R-HSA-8870461;R-HSA-8870457
R-HSA-2644603	Signaling by NOTCH1 in Cancer	5	68	0.00450212	0.180318	0.564833	10	39	0.00282732	9606	Homo sapiens	HDAC11;ADAM10;TBL1X;RBX1;MIB1		R-HSA-2220976;R-HSA-2220944;R-HSA-2900765;R-HSA-2220978;R-HSA-2769007;R-HSA-2220967;R-HSA-2220982;R-HSA-2730752;R-HSA-2737728;R-HSA-2666278
R-HSA-2644602	Signaling by NOTCH1 PEST Domain Mutants in Cancer	5	68	0.00450212	0.180318	0.564833	4	21	0.0015224	9606	Homo sapiens	HDAC11;ADAM10;TBL1X;RBX1;MIB1		R-HSA-2220944;R-HSA-2769007;R-HSA-2220967;R-HSA-2220982
R-HSA-2894858	Signaling by NOTCH1 HD+PEST Domain Mutants in Cancer	5	68	0.00450212	0.180318	0.564833	4	21	0.0015224	9606	Homo sapiens	HDAC11;ADAM10;TBL1X;RBX1;MIB1		R-HSA-2220976;R-HSA-2900765;R-HSA-2220967;R-HSA-2220982
R-HSA-2644606	Constitutive Signaling by NOTCH1 PEST Domain Mutants	5	68	0.00450212	0.180318	0.564833	4	21	0.0015224	9606	Homo sapiens	HDAC11;ADAM10;TBL1X;RBX1;MIB1		R-HSA-2220944;R-HSA-2769007;R-HSA-2220967;R-HSA-2220982
R-HSA-2894862	Constitutive Signaling by NOTCH1 HD+PEST Domain Mutants	5	68	0.00450212	0.180318	0.564833	4	21	0.0015224	9606	Homo sapiens	HDAC11;ADAM10;TBL1X;RBX1;MIB1		R-HSA-2220976;R-HSA-2900765;R-HSA-2220967;R-HSA-2220982
R-HSA-1655829	Regulation of cholesterol biosynthesis by SREBP (SREBF)	6	87	0.00576006	0.185027	0.564833	7	52	0.00376975	9606	Homo sapiens	HMGCS1;CCDC57;CYP51A1;TBL1X		R-HSA-1655848;R-HSA-1655850;R-HSA-2426150;R-HSA-2426163;R-HSA-1655843;R-HSA-1655826;R-HSA-1655847
R-HSA-5654743	Signaling by FGFR4	4	51	0.00337659	0.186702	0.564833	24	41	0.00297231	9606	Homo sapiens	PPP2R1A;FRS2;MAPK3		R-HSA-5654422;R-HSA-1295634;R-HSA-1295632;R-HSA-5654418;R-HSA-8941613;R-HSA-5654655;R-HSA-5654684;R-HSA-1295609;R-HSA-5654717;R-HSA-1549564;R-HSA-5654714;R-HSA-1295613;R-HSA-5654662;R-HSA-5654566;R-HSA-5654663;R-HSA-934559;R-HSA-5654658;R-HSA-5654659;R-HSA-1295622;R-HSA-5654734;R-HSA-5654669;R-HSA-1295599;R-HSA-5654667;R-HSA-5654664
R-HSA-177504	Retrograde neurotrophin signalling	2	18	0.00119174	0.186762	0.564833	3	3	0.000217486	9606	Homo sapiens	AP2B1;AP2A2		R-HSA-177491;R-HSA-177479;R-HSA-177501
R-HSA-418457	cGMP effects	2	18	0.00119174	0.186762	0.564833	2	4	0.000289981	9606	Homo sapiens	KCNMA1;PDE5A		R-HSA-418549;R-HSA-418456
R-HSA-2032785	YAP1- and WWTR1 (TAZ)-stimulated gene expression	2	18	0.00119174	0.186762	0.564833	1	9	0.000652458	9606	Homo sapiens	CCN2		R-HSA-1989766
R-HSA-2206302	MPS I - Hurler syndrome	1	5	0.000331038	0.19656	0.564833	3	3	0.000217486	9606	Homo sapiens	IDUA		R-HSA-9036041;R-HSA-2206299;R-HSA-9036037
R-HSA-4719360	Defective DPM3 causes DPM3-CDG	1	5	0.000331038	0.19656	0.564833	1	1	7.24953e-05	9606	Homo sapiens	DPM1		R-HSA-4719354
R-HSA-5579007	Defective ACY1 causes encephalopathy	1	5	0.000331038	0.19656	0.564833	1	1	7.24953e-05	9606	Homo sapiens	ACY1		R-HSA-5579081
R-HSA-4719377	Defective DPM2 causes DPM2-CDG	1	5	0.000331038	0.19656	0.564833	1	1	7.24953e-05	9606	Homo sapiens	DPM1		R-HSA-4719375
R-HSA-4717374	Defective DPM1 causes DPM1-CDG	1	5	0.000331038	0.19656	0.564833	1	1	7.24953e-05	9606	Homo sapiens	DPM1		R-HSA-4717406
R-HSA-8875513	MET interacts with TNS proteins	1	5	0.000331038	0.19656	0.564833	1	2	0.000144991	9606	Homo sapiens	ITGB1		R-HSA-8875531
R-HSA-5423599	Diseases of Mismatch Repair (MMR)	1	5	0.000331038	0.19656	0.564833	2	6	0.000434972	9606	Homo sapiens	MSH3		R-HSA-5578663;R-HSA-5577259
R-HSA-8981607	Intracellular oxygen transport	1	5	0.000331038	0.19656	0.564833	2	6	0.000434972	9606	Homo sapiens	MB		R-HSA-8981622;R-HSA-8981606
R-HSA-6806667	Metabolism of fat-soluble vitamins	6	89	0.00589248	0.198173	0.564833	4	34	0.00246484	9606	Homo sapiens	APOM;SDC2;GPC4;AGRN;LRP8;HSPG2		R-HSA-2404131;R-HSA-2423785;R-HSA-2429643;R-HSA-5246478
R-HSA-196780	Biotin transport and metabolism	2	19	0.00125794	0.202535	0.564833	5	13	0.000942439	9606	Homo sapiens	MCCC2;BTD		R-HSA-3323111;R-HSA-3076905;R-HSA-3065959;R-HSA-2993799;R-HSA-4167509
R-HSA-5654741	Signaling by FGFR3	4	53	0.003509	0.204374	0.564833	24	43	0.0031173	9606	Homo sapiens	PPP2R1A;FRS2;MAPK3		R-HSA-1295634;R-HSA-5654679;R-HSA-1295632;R-HSA-5654709;R-HSA-5654643;R-HSA-5654416;R-HSA-5654640;R-HSA-5654641;R-HSA-5654705;R-HSA-1295609;R-HSA-1549564;R-HSA-1295613;R-HSA-934559;R-HSA-5654631;R-HSA-5654565;R-HSA-8941628;R-HSA-1295622;R-HSA-5654413;R-HSA-5654637;R-HSA-5654730;R-HSA-1295599;R-HSA-5654408;R-HSA-5654409;R-HSA-5654633
R-HSA-9013508	NOTCH3 Intracellular Domain Regulates Transcription	3	36	0.00238347	0.210194	0.564833	20	22	0.0015949	9606	Homo sapiens	NOTCH3;PLXND1		R-HSA-9021480;R-HSA-9021451;R-HSA-9021450;R-HSA-9018538;R-HSA-9021325;R-HSA-9016751;R-HSA-9018542;R-HSA-9013568;R-HSA-9021412;R-HSA-9021478;R-HSA-9016861;R-HSA-9014141;R-HSA-9013567;R-HSA-9013631;R-HSA-9021406;R-HSA-9014129;R-HSA-9013488;R-HSA-9016916;R-HSA-9013652;R-HSA-9017398
R-HSA-2206281	Mucopolysaccharidoses	3	36	0.00238347	0.210194	0.564833	7	22	0.0015949	9606	Homo sapiens	NAGLU;IDUA;GLB1		R-HSA-9036041;R-HSA-9036061;R-HSA-2263496;R-HSA-2206299;R-HSA-9036037;R-HSA-2265534;R-HSA-9036052
R-HSA-195253	Degradation of beta-catenin by the destruction complex	6	91	0.00602489	0.211654	0.564833	12	23	0.00166739	9606	Homo sapiens	PSMB7;PPP2R1A;CSNK1A1;PPP2R5E;RBX1		R-HSA-5229343;R-HSA-195283;R-HSA-195251;R-HSA-195280;R-HSA-195318;R-HSA-195287;R-HSA-195300;R-HSA-2130279;R-HSA-195275;R-HSA-2130282;R-HSA-195304;R-HSA-2130286
R-HSA-9679191	Potential therapeutics for SARS	6	91	0.00602489	0.211654	0.564833	5	34	0.00246484	9606	Homo sapiens	ITGB1;AP2B1;ATP1B1;AP2A2;MTA3;RBX1		R-HSA-9681616;R-HSA-9712274;R-HSA-9684068;R-HSA-9679787;R-HSA-9679740
R-HSA-913709	O-linked glycosylation of mucins	5	73	0.00483316	0.218099	0.564833	16	16	0.00115992	9606	Homo sapiens	MUC1;PDLIM2;GALNT2;MUC5B;GALNT10		R-HSA-5694487;R-HSA-977071;R-HSA-1964505;R-HSA-913675;R-HSA-1964501;R-HSA-914017;R-HSA-914018;R-HSA-914012;R-HSA-914008;R-HSA-914010;R-HSA-981497;R-HSA-914005;R-HSA-981814;R-HSA-914006;R-HSA-6786012;R-HSA-981809
R-HSA-6802952	Signaling by BRAF and RAF1 fusions	5	73	0.00483316	0.218099	0.564833	5	5	0.000362476	9606	Homo sapiens	MPRIP;LMNA;FN1;MAPK3		R-HSA-6802935;R-HSA-6802934;R-HSA-6802933;R-HSA-6802932;R-HSA-6802927
R-HSA-68949	Orc1 removal from chromatin	5	73	0.00483316	0.218099	0.564833	3	4	0.000289981	9606	Homo sapiens	PSMB7;CCNL1;SKP2;RBX1		R-HSA-68944;R-HSA-68946;R-HSA-68948
R-HSA-9673324	WNT5:FZD7-mediated leishmania damping	2	20	0.00132415	0.21845	0.564833	7	9	0.000652458	9606	Homo sapiens	NOXA1;WNT5A		R-HSA-9673794;R-HSA-9673346;R-HSA-9673296;R-HSA-9673797;R-HSA-9673349;R-HSA-9673284;R-HSA-9673288
R-HSA-9664420	Killing mechanisms	2	20	0.00132415	0.21845	0.564833	7	9	0.000652458	9606	Homo sapiens	NOXA1;WNT5A		R-HSA-9673794;R-HSA-9673346;R-HSA-9673296;R-HSA-9673797;R-HSA-9673349;R-HSA-9673284;R-HSA-9673288
R-HSA-9708530	Regulation of BACH1 activity	2	20	0.00132415	0.21845	0.564833	2	8	0.000579962	9606	Homo sapiens	SKP2;RBX1		R-HSA-9708517;R-HSA-9708525
R-HSA-5632684	Hedgehog 'on' state	6	92	0.0060911	0.218512	0.564833	13	37	0.00268233	9606	Homo sapiens	PSMB7;CSNK1A1;SUFU;KIF7;RBX1		R-HSA-5635860;R-HSA-5633040;R-HSA-5635856;R-HSA-5635859;R-HSA-5635868;R-HSA-5632671;R-HSA-5635839;R-HSA-5632670;R-HSA-5632672;R-HSA-5610723;R-HSA-5632674;R-HSA-5635855;R-HSA-5635854
R-HSA-6807070	PTEN Regulation	10	171	0.0113215	0.220721	0.564833	42	56	0.00405974	9606	Homo sapiens	PSMB7;CBX6;NEDD4;PTEN;MTA3;MAPK3		R-HSA-8943817;R-HSA-6807206;R-HSA-6807077;R-HSA-8944650;R-HSA-8944522;R-HSA-2318752;R-HSA-8851011;R-HSA-8944397;R-HSA-8850945;R-HSA-8944078;R-HSA-8948800;R-HSA-8944706;R-HSA-8943811;R-HSA-8948569;R-HSA-8944026;R-HSA-8944538;R-HSA-8850961;R-HSA-8944599;R-HSA-8944104;R-HSA-8944684;R-HSA-6807106;R-HSA-8945709;R-HSA-6807105;R-HSA-8847968;R-HSA-8944047;R-HSA-8948832;R-HSA-6807118;R-HSA-8944099;R-HSA-8…
R-HSA-3928665	EPH-ephrin mediated repulsion of cells	4	55	0.00364142	0.22251	0.564833	7	9	0.000652458	9606	Homo sapiens	EFNA1;ADAM10;AP2B1;AP2A2		R-HSA-4093327;R-HSA-3928607;R-HSA-3928654;R-HSA-3928604;R-HSA-3928642;R-HSA-3928628;R-HSA-3928660
R-HSA-1251932	PLCG1 events in ERBB2 signaling	1	6	0.000397246	0.230975	0.564833	2	2	0.000144991	9606	Homo sapiens	ERBB2		R-HSA-1251922;R-HSA-1251944
R-HSA-1306955	GRB7 events in ERBB2 signaling	1	6	0.000397246	0.230975	0.564833	1	1	7.24953e-05	9606	Homo sapiens	ERBB2		R-HSA-1306953
R-HSA-3656532	TGFBR1 KD Mutants in Cancer	1	6	0.000397246	0.230975	0.564833	1	1	7.24953e-05	9606	Homo sapiens	ZFYVE9		R-HSA-3656523
R-HSA-2644607	Loss of Function of FBXW7 in Cancer and NOTCH1 Signaling	1	6	0.000397246	0.230975	0.564833	1	1	7.24953e-05	9606	Homo sapiens	RBX1		R-HSA-2220978
R-HSA-2644605	FBXW7 Mutants and NOTCH1 in Cancer	1	6	0.000397246	0.230975	0.564833	1	1	7.24953e-05	9606	Homo sapiens	RBX1		R-HSA-2220978
R-HSA-1300645	Acrosome Reaction and Sperm:Oocyte Membrane Binding	1	6	0.000397246	0.230975	0.564833	1	3	0.000217486	9606	Homo sapiens	CD9		R-HSA-1297275
R-HSA-5620924	Intraflagellar transport	4	56	0.00370763	0.231732	0.564833	7	12	0.000869943	9606	Homo sapiens	TTC21B;WDR19;IFT122;WDR35		R-HSA-5624949;R-HSA-5617829;R-HSA-5625424;R-HSA-5625426;R-HSA-5625421;R-HSA-5624952;R-HSA-5625416
R-HSA-4791275	Signaling by WNT in cancer	3	38	0.00251589	0.232932	0.564833	8	16	0.00115992	9606	Homo sapiens	PPP2R1A;CSNK1A1;PPP2R5E		R-HSA-5339713;R-HSA-4827388;R-HSA-4791278;R-HSA-4839635;R-HSA-4839746;R-HSA-4839634;R-HSA-4839638;R-HSA-4839734
R-HSA-5668599	RHO GTPases Activate NADPH Oxidases	3	38	0.00251589	0.232932	0.564833	5	14	0.00101493	9606	Homo sapiens	NOXA1;MAPK3		R-HSA-9626832;R-HSA-5668718;R-HSA-5668735;R-HSA-5668714;R-HSA-5668731
R-HSA-9013407	RHOH GTPase cycle	3	38	0.00251589	0.232932	0.564833	1	3	0.000217486	9606	Homo sapiens	VANGL1;RALGAPA1;MTR		R-HSA-9018758
R-HSA-5083632	Defective C1GALT1C1 causes TNPS	2	21	0.00139036	0.234466	0.564833	1	1	7.24953e-05	9606	Homo sapiens	MUC1;MUC5B		R-HSA-6785524
R-HSA-9651496	Defects of contact activation system (CAS) and kallikrein/kinin system (KKS)	2	21	0.00139036	0.234466	0.564833	4	18	0.00130492	9606	Homo sapiens	F12;F11		R-HSA-9653249;R-HSA-9651456;R-HSA-9673223;R-HSA-9655046
R-HSA-9671793	Diseases of hemostasis	2	21	0.00139036	0.234466	0.564833	4	18	0.00130492	9606	Homo sapiens	F12;F11		R-HSA-9653249;R-HSA-9651456;R-HSA-9673223;R-HSA-9655046
R-HSA-8866910	TFAP2 (AP-2) family regulates transcription of growth factors and their receptors	2	21	0.00139036	0.234466	0.564833	2	18	0.00130492	9606	Homo sapiens	ERBB2		R-HSA-8864453;R-HSA-8864466
R-HSA-1500931	Cell-Cell communication	8	134	0.00887182	0.236873	0.564833	11	60	0.00434972	9606	Homo sapiens	ITGB1;CDH5;CD151;CDH2;CADM1;CTNND1;ANG		R-HSA-420582;R-HSA-5692437;R-HSA-420595;R-HSA-446083;R-HSA-420592;R-HSA-432897;R-HSA-446077;R-HSA-419002;R-HSA-420586;R-HSA-420584;R-HSA-419001
R-HSA-5620920	Cargo trafficking to the periciliary membrane	4	57	0.00377383	0.241045	0.564833	15	27	0.00195737	9606	Homo sapiens	UNC119B;ARF4;SYT1;LZTFL1		R-HSA-5638006;R-HSA-5623508;R-HSA-5638007;R-HSA-5638004;R-HSA-5620918;R-HSA-5620914;R-HSA-5624127;R-HSA-5623513;R-HSA-5620921;R-HSA-5624133;R-HSA-5624132;R-HSA-5624129;R-HSA-5638016;R-HSA-5624131;R-HSA-5624130
R-HSA-9013424	RHOV GTPase cycle	3	39	0.0025821	0.244464	0.564833	1	2	0.000144991	9606	Homo sapiens	VANGL1;DLG5;TXNL1		R-HSA-9018794
R-HSA-438064	Post NMDA receptor activation events	6	96	0.00635593	0.246648	0.564833	9	39	0.00282732	9606	Homo sapiens	TUBB8;PRKAB2;RASGRF2;NEFL;MAPK3		R-HSA-445367;R-HSA-9619843;R-HSA-9619542;R-HSA-9619478;R-HSA-9612085;R-HSA-9619515;R-HSA-442732;R-HSA-9618750;R-HSA-442760
R-HSA-5358606	Mismatch repair (MMR) directed by MSH2:MSH3 (MutSbeta)	2	22	0.00145657	0.250546	0.564833	8	9	0.000652458	9606	Homo sapiens	POLD4;MSH3		R-HSA-5358545;R-HSA-5358513;R-HSA-5358512;R-HSA-5358579;R-HSA-5358519;R-HSA-5358919;R-HSA-5358619;R-HSA-5444511
R-HSA-164938	Nef-mediates down modulation of cell surface receptors by recruiting them to clathrin adapters	2	22	0.00145657	0.250546	0.564833	6	15	0.00108743	9606	Homo sapiens	AP2B1;AP2A2		R-HSA-167601;R-HSA-167537;R-HSA-182198;R-HSA-182186;R-HSA-182171;R-HSA-167597
R-HSA-5210891	Uptake and function of anthrax toxins	2	22	0.00145657	0.250546	0.564833	6	20	0.00144991	9606	Homo sapiens	ANTXR2		R-HSA-5210959;R-HSA-5210943;R-HSA-5210892;R-HSA-5210918;R-HSA-5210932;R-HSA-5210912
R-HSA-5696394	DNA Damage Recognition in GG-NER	3	40	0.00264831	0.256083	0.564833	4	5	0.000362476	9606	Homo sapiens	COPS7A;RBX1		R-HSA-5691006;R-HSA-6782943;R-HSA-5696655;R-HSA-5696664
R-HSA-5624138	Trafficking of myristoylated proteins to the cilium	1	7	0.000463453	0.263918	0.564833	8	8	0.000579962	9606	Homo sapiens	UNC119B		R-HSA-5638006;R-HSA-5624133;R-HSA-5638007;R-HSA-5624132;R-HSA-5638004;R-HSA-5638016;R-HSA-5624131;R-HSA-5624130
R-HSA-9673221	Defective F9 activation	1	7	0.000463453	0.263918	0.564833	1	1	7.24953e-05	9606	Homo sapiens	F11		R-HSA-9673223
R-HSA-3304356	SMAD2/3 Phosphorylation Motif Mutants in Cancer	1	7	0.000463453	0.263918	0.564833	1	1	7.24953e-05	9606	Homo sapiens	ZFYVE9		R-HSA-3304394
R-HSA-5250989	Toxicity of botulinum toxin type G (botG)	1	7	0.000463453	0.263918	0.564833	3	5	0.000362476	9606	Homo sapiens	SYT1		R-HSA-5250979;R-HSA-5250986;R-HSA-5250972
R-HSA-69478	G2/M DNA replication checkpoint	1	7	0.000463453	0.263918	0.564833	1	2	0.000144991	9606	Homo sapiens	MYT1		R-HSA-170055
R-HSA-3656534	Loss of Function of TGFBR1 in Cancer	1	7	0.000463453	0.263918	0.564833	1	2	0.000144991	9606	Homo sapiens	ZFYVE9		R-HSA-3656523
R-HSA-162699	Synthesis of dolichyl-phosphate mannose	1	7	0.000463453	0.263918	0.564833	1	2	0.000144991	9606	Homo sapiens	DPM1		R-HSA-162721
R-HSA-9673768	Signaling by membrane-tethered fusions of PDGFRA or PDGFRB	1	7	0.000463453	0.263918	0.564833	1	2	0.000144991	9606	Homo sapiens	AMPH		R-HSA-9673761
R-HSA-416993	Trafficking of GluR2-containing AMPA receptors	2	23	0.00152278	0.266654	0.564833	2	3	0.000217486	9606	Homo sapiens	AP2B1;AP2A2		R-HSA-416639;R-HSA-421007
R-HSA-5358508	Mismatch Repair	2	23	0.00152278	0.266654	0.564833	8	17	0.00123242	9606	Homo sapiens	POLD4;MSH3		R-HSA-5358545;R-HSA-5358513;R-HSA-5358512;R-HSA-5358579;R-HSA-5358519;R-HSA-5358919;R-HSA-5358619;R-HSA-5444511
R-HSA-4419969	Depolymerisation of the Nuclear Lamina	2	23	0.00152278	0.266654	0.564833	2	6	0.000434972	9606	Homo sapiens	LMNA		R-HSA-5229194;R-HSA-5244669
R-HSA-2979096	NOTCH2 Activation and Transmission of Signal to the Nucleus	2	23	0.00152278	0.266654	0.564833	2	11	0.000797448	9606	Homo sapiens	ADAM10;MIB1		R-HSA-2172172;R-HSA-157629
R-HSA-2142845	Hyaluronan metabolism	2	23	0.00152278	0.266654	0.564833	2	13	0.000942439	9606	Homo sapiens	CEMIP;ABCC5		R-HSA-5693356;R-HSA-2142859
R-HSA-111471	Apoptotic factor-mediated response	2	23	0.00152278	0.266654	0.564833	1	28	0.00202987	9606	Homo sapiens	MAPK3		R-HSA-9627089
R-HSA-5663213	RHO GTPases Activate WASPs and WAVEs	3	41	0.00271451	0.267776	0.564833	2	10	0.000724953	9606	Homo sapiens	ABL1;MAPK3		R-HSA-2130194;R-HSA-2029469
R-HSA-4086400	PCP/CE pathway	6	99	0.00655456	0.268396	0.564833	18	24	0.00173989	9606	Homo sapiens	PSMB7;WNT5A;SCRIB;AP2B1;AP2A2		R-HSA-3858491;R-HSA-5099886;R-HSA-4608866;R-HSA-5140747;R-HSA-4551555;R-HSA-5138441;R-HSA-3858482;R-HSA-3858480;R-HSA-5140741;R-HSA-5138432;R-HSA-5138433;R-HSA-4608855;R-HSA-5138459;R-HSA-5099899;R-HSA-4551571;R-HSA-4551570;R-HSA-4608862;R-HSA-4608825
R-HSA-6794361	Neurexins and neuroligins	4	60	0.00397246	0.269458	0.564833	5	19	0.00137741	9606	Homo sapiens	EPB41L5;RNF216;SYT1;PODN		R-HSA-6797974;R-HSA-6797553;R-HSA-6797568;R-HSA-6794351;R-HSA-6794348
R-HSA-5339562	Uptake and actions of bacterial toxins	4	60	0.00397246	0.269458	0.564833	16	66	0.00478469	9606	Homo sapiens	SYT1;CD9;ANTXR2		R-HSA-5210959;R-HSA-5244402;R-HSA-5210892;R-HSA-5244404;R-HSA-5210918;R-HSA-5250972;R-HSA-5336413;R-HSA-5210912;R-HSA-5336417;R-HSA-5210943;R-HSA-5250979;R-HSA-5336420;R-HSA-5336422;R-HSA-5250986;R-HSA-5210932;R-HSA-5244397
R-HSA-198725	Nuclear Events (kinase and transcription factor activation)	5	80	0.00529661	0.274504	0.564833	7	48	0.00347977	9606	Homo sapiens	DUSP4;PPP2R1A;TCF12;MAPK3		R-HSA-9620723;R-HSA-199959;R-HSA-203797;R-HSA-198756;R-HSA-198731;R-HSA-198746;R-HSA-9620717
R-HSA-187687	Signalling to ERKs	3	42	0.00278072	0.279529	0.564833	11	32	0.00231985	9606	Homo sapiens	FRS2;MAPK3		R-HSA-170978;R-HSA-170979;R-HSA-170977;R-HSA-9610166;R-HSA-170964;R-HSA-5674385;R-HSA-9610154;R-HSA-9610152;R-HSA-9610153;R-HSA-170975;R-HSA-9610156
R-HSA-8964539	Glutamate and glutamine metabolism	3	42	0.00278072	0.279529	0.564833	2	14	0.00101493	9606	Homo sapiens	PYCR3;ALDH18A1		R-HSA-6783955;R-HSA-508040
R-HSA-9013422	RHOBTB1 GTPase cycle	2	24	0.00158898	0.282759	0.564833	1	2	0.000144991	9606	Homo sapiens	TXNL1;PDE5A		R-HSA-9018778
R-HSA-881907	Gastrin-CREB signalling pathway via PKC and MAPK	2	24	0.00158898	0.282759	0.564833	1	9	0.000652458	9606	Homo sapiens	MAPK3		R-HSA-198746
R-HSA-204998	Cell death signalling via NRAGE, NRIF and NADE	5	81	0.00536282	0.282811	0.564833	1	17	0.00123242	9606	Homo sapiens	ARHGEF11;TRIO;ARHGEF26;ARHGEF37;RASGRF2		R-HSA-205039
R-HSA-5610780	Degradation of GLI1 by the proteasome	4	62	0.00410487	0.288716	0.564833	5	6	0.000434972	9606	Homo sapiens	PSMB7;SUFU;RBX1		R-HSA-5610741;R-HSA-5610742;R-HSA-5610758;R-HSA-5610737;R-HSA-5610760
R-HSA-187037	Signaling by NTRK1 (TRKA)	8	143	0.00946769	0.291753	0.564833	21	102	0.00739452	9606	Homo sapiens	DUSP4;PPP2R1A;TCF12;FRS2;AP2B1;AP2A2;MAPK3		R-HSA-170978;R-HSA-9620723;R-HSA-170979;R-HSA-170977;R-HSA-9610166;R-HSA-177479;R-HSA-5674385;R-HSA-198756;R-HSA-198731;R-HSA-177491;R-HSA-199959;R-HSA-203797;R-HSA-170964;R-HSA-9610154;R-HSA-198746;R-HSA-9610152;R-HSA-9610153;R-HSA-170975;R-HSA-9610156;R-HSA-9620717;R-HSA-177501
R-HSA-9017802	Noncanonical activation of NOTCH3	1	8	0.000529661	0.295452	0.564833	2	2	0.000144991	9606	Homo sapiens	NOTCH3		R-HSA-9017817;R-HSA-9017797
R-HSA-4341670	Defective NEU1 causes sialidosis	1	8	0.000529661	0.295452	0.564833	1	1	7.24953e-05	9606	Homo sapiens	GLB1		R-HSA-4341669
R-HSA-9022537	Loss of MECP2 binding ability to the NCoR/SMRT complex	1	8	0.000529661	0.295452	0.564833	1	1	7.24953e-05	9606	Homo sapiens	TBL1X		R-HSA-9005585
R-HSA-166665	Terminal pathway of complement	1	8	0.000529661	0.295452	0.564833	4	5	0.000362476	9606	Homo sapiens	CLU		R-HSA-173723;R-HSA-173720;R-HSA-173725;R-HSA-173709
R-HSA-3304349	Loss of Function of SMAD2/3 in Cancer	1	8	0.000529661	0.295452	0.564833	1	2	0.000144991	9606	Homo sapiens	ZFYVE9		R-HSA-3304394
R-HSA-8937144	Aryl hydrocarbon receptor signalling	1	8	0.000529661	0.295452	0.564833	2	5	0.000362476	9606	Homo sapiens	ARNT2		R-HSA-8937177;R-HSA-8936851
R-HSA-9667769	Acetylcholine inhibits contraction of outer hair cells	1	8	0.000529661	0.295452	0.564833	1	4	0.000289981	9606	Homo sapiens	KCNMA1		R-HSA-9667809
R-HSA-2660825	Signaling by NOTCH1 t(7;9)(NOTCH1:M1580_K2555) Translocation Mutant	1	8	0.000529661	0.295452	0.564833	1	5	0.000362476	9606	Homo sapiens	ADAM10		R-HSA-2666278
R-HSA-5362798	Release of Hh-Np from the secreting cell	1	8	0.000529661	0.295452	0.564833	1	5	0.000362476	9606	Homo sapiens	SCUBE2		R-HSA-5362551
R-HSA-2660826	Constitutive Signaling by NOTCH1 t(7;9)(NOTCH1:M1580_K2555) Translocation Mutant	1	8	0.000529661	0.295452	0.564833	1	5	0.000362476	9606	Homo sapiens	ADAM10		R-HSA-2666278
R-HSA-9013406	RHOQ GTPase cycle	4	63	0.00417108	0.298417	0.564833	2	5	0.000362476	9606	Homo sapiens	VANGL1;SYDE1;ARHGAP32;SCRIB		R-HSA-9018745;R-HSA-9018746
R-HSA-9753281	Paracetamol ADME	4	63	0.00417108	0.298417	0.564833	3	12	0.000869943	9606	Homo sapiens	ACY1;NAT1;ABCC5		R-HSA-9753284;R-HSA-9753676;R-HSA-9753944
R-HSA-2022870	Chondroitin sulfate biosynthesis	2	25	0.00165519	0.298831	0.564833	9	9	0.000652458	9606	Homo sapiens	BGN;DCN		R-HSA-9632034;R-HSA-2022911;R-HSA-1971487;R-HSA-9632033;R-HSA-1971482;R-HSA-2018682;R-HSA-1971483;R-HSA-2018659;R-HSA-1971491
R-HSA-389513	CTLA4 inhibitory signaling	2	25	0.00165519	0.298831	0.564833	4	5	0.000362476	9606	Homo sapiens	PPP2R1A;PPP2R5E		R-HSA-388833;R-HSA-389532;R-HSA-390329;R-HSA-388809
R-HSA-5620916	VxPx cargo-targeting to cilium	2	25	0.00165519	0.298831	0.564833	5	10	0.000724953	9606	Homo sapiens	ARF4;SYT1		R-HSA-5623508;R-HSA-5620918;R-HSA-5620914;R-HSA-5623513;R-HSA-5620921
R-HSA-140875	Common Pathway of Fibrin Clot Formation	2	25	0.00165519	0.298831	0.564833	13	29	0.00210236	9606	Homo sapiens	PROC;SERPINA5		R-HSA-141026;R-HSA-5606996;R-HSA-5607058;R-HSA-140840;R-HSA-5607002;R-HSA-141040;R-HSA-5604929;R-HSA-5591040;R-HSA-140599;R-HSA-5591052;R-HSA-140696;R-HSA-5591086;R-HSA-5603467
R-HSA-416572	Sema4D induced cell migration and growth-cone collapse	2	25	0.00165519	0.298831	0.564833	3	7	0.000507467	9606	Homo sapiens	ARHGEF11;ERBB2		R-HSA-373750;R-HSA-416594;R-HSA-416588
R-HSA-1181150	Signaling by NODAL	2	25	0.00165519	0.298831	0.564833	1	12	0.000869943	9606	Homo sapiens	MAPK3		R-HSA-173488
R-HSA-6802948	Signaling by high-kinase activity BRAF mutants	3	44	0.00291314	0.303161	0.564833	4	6	0.000434972	9606	Homo sapiens	FN1;MAPK3		R-HSA-6802912;R-HSA-6802911;R-HSA-6802910;R-HSA-6803227
R-HSA-9013420	RHOU GTPase cycle	3	44	0.00291314	0.303161	0.564833	1	4	0.000289981	9606	Homo sapiens	VANGL1;DLG5;TXNL1		R-HSA-9018766
R-HSA-166520	Signaling by NTRKs	9	166	0.0109905	0.305464	0.564833	27	164	0.0118892	9606	Homo sapiens	DUSP4;PTPRS;PPP2R1A;TCF12;FRS2;AP2B1;AP2A2;MAPK3		R-HSA-9032073;R-HSA-177479;R-HSA-5674385;R-HSA-198731;R-HSA-9032067;R-HSA-177491;R-HSA-199959;R-HSA-9603719;R-HSA-203797;R-HSA-170964;R-HSA-198746;R-HSA-170975;R-HSA-177501;R-HSA-170978;R-HSA-9620723;R-HSA-170979;R-HSA-170977;R-HSA-9610166;R-HSA-9031981;R-HSA-198756;R-HSA-9028728;R-HSA-9028730;R-HSA-9610154;R-HSA-9610152;R-HSA-9610153;R-HSA-9610156;R-HSA-9620717
R-HSA-1980143	Signaling by NOTCH1	5	84	0.00556144	0.307999	0.564833	5	39	0.00282732	9606	Homo sapiens	HDAC11;ADAM10;TBL1X;RBX1;MIB1		R-HSA-157632;R-HSA-1852623;R-HSA-1980074;R-HSA-1912388;R-HSA-1912385
R-HSA-210991	Basigin interactions	2	26	0.0017214	0.314844	0.564833	2	10	0.000724953	9606	Homo sapiens	ITGB1;ATP1B1		R-HSA-204434;R-HSA-375133
R-HSA-416482	G alpha (12/13) signalling events	5	86	0.00569386	0.324965	0.564833	1	15	0.00108743	9606	Homo sapiens	ARHGEF11;TRIO;ARHGEF26;ARHGEF37;RASGRF2		R-HSA-419166
R-HSA-163767	PP2A-mediated dephosphorylation of key metabolic factors	1	9	0.000595869	0.325637	0.564833	4	4	0.000289981	9606	Homo sapiens	PPP2R1A		R-HSA-163750;R-HSA-163688;R-HSA-164056;R-HSA-163689
R-HSA-1855231	Synthesis of IPs in the ER lumen	1	9	0.000595869	0.325637	0.564833	3	3	0.000217486	9606	Homo sapiens	MINPP1		R-HSA-1855225;R-HSA-1855163;R-HSA-1855200
R-HSA-140180	COX reactions	1	9	0.000595869	0.325637	0.564833	2	2	0.000144991	9606	Homo sapiens	PTGS1		R-HSA-140355;R-HSA-140359
R-HSA-1483152	Hydrolysis of LPE	1	9	0.000595869	0.325637	0.564833	1	3	0.000217486	9606	Homo sapiens	GPCPD1		R-HSA-1483107
R-HSA-111995	phospho-PLA2 pathway	1	9	0.000595869	0.325637	0.564833	1	3	0.000217486	9606	Homo sapiens	MAPK3		R-HSA-111898
R-HSA-9013425	RHOT1 GTPase cycle	1	9	0.000595869	0.325637	0.564833	1	3	0.000217486	9606	Homo sapiens	RAP1GDS1		R-HSA-9018817
R-HSA-3304351	Signaling by TGF-beta Receptor Complex in Cancer	1	9	0.000595869	0.325637	0.564833	2	7	0.000507467	9606	Homo sapiens	ZFYVE9		R-HSA-3304394;R-HSA-3656523
R-HSA-6806942	MET Receptor Activation	1	9	0.000595869	0.325637	0.564833	1	5	0.000362476	9606	Homo sapiens	F12		R-HSA-6800299
R-HSA-8964043	Plasma lipoprotein clearance	3	46	0.00304555	0.326877	0.564833	7	35	0.00253734	9606	Homo sapiens	LSR;AP2B1;AP2A2		R-HSA-8933258;R-HSA-8933292;R-HSA-6784738;R-HSA-6784735;R-HSA-8855131;R-HSA-8855130;R-HSA-6784729
R-HSA-5218920	VEGFR2 mediated vascular permeability	3	46	0.00304555	0.326877	0.564833	2	15	0.00108743	9606	Homo sapiens	CDH5;CTNND1;RICTOR		R-HSA-198640;R-HSA-5357477
R-HSA-4608870	Asymmetric localization of PCP proteins	4	66	0.0043697	0.327722	0.564833	5	7	0.000507467	9606	Homo sapiens	PSMB7;WNT5A;SCRIB		R-HSA-4608855;R-HSA-5099886;R-HSA-4608866;R-HSA-4608862;R-HSA-4608825
R-HSA-9013149	RAC1 GTPase cycle	10	191	0.0126457	0.328241	0.564833	3	6	0.000434972	9606	Homo sapiens	ITGB1;ARHGEF11;VANGL1;FARP1;ARHGAP32;TRIO;RASGRF2;MCAM;NOXA1;ARHGAP29		R-HSA-9013145;R-HSA-9013144;R-HSA-9013143
R-HSA-6811434	COPI-dependent Golgi-to-ER retrograde traffic	6	107	0.00708422	0.328353	0.564833	9	11	0.000797448	9606	Homo sapiens	TUBB8;ARF4;SYT1;KIF16B;KIF13B;TMED3		R-HSA-6811415;R-HSA-6811414;R-HSA-6811412;R-HSA-6811411;R-HSA-6811427;R-HSA-6811426;R-HSA-6811423;R-HSA-6811418;R-HSA-6811417
R-HSA-1592230	Mitochondrial biogenesis	7	128	0.00847458	0.329741	0.564833	6	36	0.00260983	9606	Homo sapiens	PRKAB2;ATP5PB;TBL1X;TFB2M;ATP5MG;ATP5ME		R-HSA-1592252;R-HSA-8949580;R-HSA-1592238;R-HSA-2466367;R-HSA-1592244;R-HSA-2466392
R-HSA-442982	Ras activation upon Ca2+ influx through NMDA receptor	2	27	0.00178761	0.330774	0.564833	2	2	0.000144991	9606	Homo sapiens	RASGRF2;NEFL		R-HSA-442732;R-HSA-442760
R-HSA-2022377	Metabolism of Angiotensinogen to Angiotensins	2	27	0.00178761	0.330774	0.564833	3	20	0.00144991	9606	Homo sapiens	CPB2;MME		R-HSA-2022396;R-HSA-2028294;R-HSA-2022368
R-HSA-202733	Cell surface interactions at the vascular wall	13	257	0.0170154	0.337901	0.564833	13	65	0.00471219	9606	Homo sapiens	ITGB1;PIGR;CEACAM1;PROC;COL1A2;GRB14;SDC2;FN1;HMCN1;ATP1B1;GAS6		R-HSA-202723;R-HSA-8870732;R-HSA-204813;R-HSA-9679740;R-HSA-114577;R-HSA-204434;R-HSA-202706;R-HSA-141040;R-HSA-202710;R-HSA-8867135;R-HSA-375133;R-HSA-8858428;R-HSA-202717
R-HSA-2995410	Nuclear Envelope (NE) Reassembly	5	88	0.00582627	0.342028	0.564833	9	24	0.00173989	9606	Homo sapiens	TUBB8;PPP2R1A;CHMP2B;LMNA		R-HSA-9668419;R-HSA-2995388;R-HSA-9668389;R-HSA-9668405;R-HSA-9668395;R-HSA-9668415;R-HSA-9668398;R-HSA-2995376;R-HSA-9667965
R-HSA-977068	Termination of O-glycan biosynthesis	2	28	0.00185381	0.346598	0.564833	4	4	0.000289981	9606	Homo sapiens	MUC1;MUC5B		R-HSA-977071;R-HSA-981497;R-HSA-981814;R-HSA-981809
R-HSA-2173788	Downregulation of TGF-beta receptor signaling	2	28	0.00185381	0.346598	0.564833	6	28	0.00202987	9606	Homo sapiens	ZFYVE9;NEDD4		R-HSA-2176417;R-HSA-178178;R-HSA-2176416;R-HSA-178218;R-HSA-2169050;R-HSA-178189
R-HSA-3299685	Detoxification of Reactive Oxygen Species	4	68	0.00450212	0.347356	0.564833	10	34	0.00246484	9606	Homo sapiens	GPX3;SOD3		R-HSA-3299682;R-HSA-8951723;R-HSA-3697838;R-HSA-3780958;R-HSA-3341397;R-HSA-6799695;R-HSA-3780979;R-HSA-3299753;R-HSA-3697860;R-HSA-4837364
R-HSA-428890	Role of ABL in ROBO-SLIT signaling	1	10	0.000662076	0.354531	0.564833	4	4	0.000289981	9606	Homo sapiens	ABL1		R-HSA-428885;R-HSA-428883;R-HSA-376141;R-HSA-428888
R-HSA-964827	Progressive trimming of alpha-1,2-linked mannose residues from Man9/8/7GlcNAc2 to produce Man5GlcNAc2	1	10	0.000662076	0.354531	0.564833	3	3	0.000217486	9606	Homo sapiens	MAN1A1		R-HSA-964830;R-HSA-964825;R-HSA-964737
R-HSA-1912399	Pre-NOTCH Processing in the Endoplasmic Reticulum	1	10	0.000662076	0.354531	0.564833	2	2	0.000144991	9606	Homo sapiens	NOTCH3		R-HSA-1912349;R-HSA-1912353
R-HSA-5336415	Uptake and function of diphtheria toxin	1	10	0.000662076	0.354531	0.564833	4	5	0.000362476	9606	Homo sapiens	CD9		R-HSA-5336417;R-HSA-5336420;R-HSA-5336422;R-HSA-5336413
R-HSA-418886	Netrin mediated repulsion signals	1	10	0.000662076	0.354531	0.564833	2	4	0.000289981	9606	Homo sapiens	UNC5B		R-HSA-373751;R-HSA-373713
R-HSA-1296052	Ca2+ activated K+ channels	1	10	0.000662076	0.354531	0.564833	1	3	0.000217486	9606	Homo sapiens	KCNMA1		R-HSA-1296037
R-HSA-8964046	VLDL clearance	1	10	0.000662076	0.354531	0.564833	1	3	0.000217486	9606	Homo sapiens	LSR		R-HSA-8933292
R-HSA-426117	Cation-coupled Chloride cotransporters	1	10	0.000662076	0.354531	0.564833	1	3	0.000217486	9606	Homo sapiens	SLC12A2		R-HSA-426086
R-HSA-3371599	Defective HLCS causes multiple carboxylase deficiency	1	10	0.000662076	0.354531	0.564833	1	4	0.000289981	9606	Homo sapiens	MCCC2		R-HSA-9035987
R-HSA-450294	MAP kinase activation	4	69	0.00456833	0.357183	0.564833	7	32	0.00231985	9606	Homo sapiens	DUSP4;PPP2R1A;MAPK3		R-HSA-450325;R-HSA-199959;R-HSA-203797;R-HSA-168053;R-HSA-198756;R-HSA-198731;R-HSA-198746
R-HSA-390918	Peroxisomal lipid metabolism	5	90	0.00595869	0.359151	0.564833	6	35	0.00253734	9606	Homo sapiens	PHYH;SCP2;CROT;ACAA1;CRAT		R-HSA-389639;R-HSA-390224;R-HSA-390291;R-HSA-390284;R-HSA-390281;R-HSA-390250
R-HSA-8943723	Regulation of PTEN mRNA translation	2	29	0.00192002	0.362296	0.564833	13	24	0.00173989	9606	Homo sapiens	PTEN		R-HSA-8944650;R-HSA-8944522;R-HSA-2318752;R-HSA-8944684;R-HSA-8945709;R-HSA-8944706;R-HSA-8944483;R-HSA-8944632;R-HSA-8944569;R-HSA-8948569;R-HSA-8944538;R-HSA-8944497;R-HSA-8944599
R-HSA-164952	The role of Nef in HIV-1 replication and disease pathogenesis	2	29	0.00192002	0.362296	0.564833	6	20	0.00144991	9606	Homo sapiens	AP2B1;AP2A2		R-HSA-167601;R-HSA-167537;R-HSA-182198;R-HSA-182186;R-HSA-182171;R-HSA-167597
R-HSA-9634638	Estrogen-dependent nuclear events downstream of ESR-membrane signaling	2	29	0.00192002	0.362296	0.564833	2	12	0.000869943	9606	Homo sapiens	MAPK3		R-HSA-198731;R-HSA-9632873
R-HSA-982772	Growth hormone receptor signaling	2	29	0.00192002	0.362296	0.564833	1	28	0.00202987	9606	Homo sapiens	MAPK3		R-HSA-1168459
R-HSA-8980692	RHOA GTPase cycle	8	154	0.010196	0.362341	0.564833	3	6	0.000434972	9606	Homo sapiens	ARHGEF11;VANGL1;FARP1;ARHGAP32;TRIO;RASGRF2;MCAM;ARHGAP29		R-HSA-9013009;R-HSA-8980691;R-HSA-8981637
R-HSA-5674135	MAP2K and MAPK activation	3	49	0.00324417	0.362406	0.564833	12	12	0.000869943	9606	Homo sapiens	FN1;MAPK3		R-HSA-9657603;R-HSA-5672980;R-HSA-5674132;R-HSA-5674373;R-HSA-5672978;R-HSA-5674130;R-HSA-9657606;R-HSA-5674366;R-HSA-5672972;R-HSA-9657608;R-HSA-5672973;R-HSA-9657599
R-HSA-9656223	Signaling by RAF1 mutants	3	49	0.00324417	0.362406	0.564833	4	7	0.000507467	9606	Homo sapiens	FN1;MAPK3		R-HSA-9656211;R-HSA-9656209;R-HSA-9656215;R-HSA-9656214
R-HSA-445355	Smooth Muscle Contraction	3	49	0.00324417	0.362406	0.564833	6	11	0.000797448	9606	Homo sapiens	CALD1;SORBS3;MYLK		R-HSA-445700;R-HSA-445813;R-HSA-445797;R-HSA-445699;R-HSA-445704;R-HSA-445705
R-HSA-6811438	Intra-Golgi traffic	3	49	0.00324417	0.362406	0.564833	3	10	0.000724953	9606	Homo sapiens	RAB30;MAN2A2;MAN1A1		R-HSA-8849748;R-HSA-8847635;R-HSA-8847544
R-HSA-9716542	Signaling by Rho GTPases, Miro GTPases and RHOBTB3	34	725	0.0480005	0.364367	0.564833	69	212	0.015369	9606	Homo sapiens	ITGB1;TRIO;ARHGEF26;PLXND1;RASGRF2;RAP1GDS1;MTR;MYLK;TUBB8;SYDE1;H3C15;PPP2R1A;PPP2R5E;ABL1;MAPK3;ARHGEF11;FARP1;RALGAPA1;MCAM;TXNL1;ARHGAP29;FRS2;SCRIB;KCTD3;LRRC41;VANGL1;ARMCX3;ARHGAP32;DLG5;TAOK1;NOXA1;PDE5A		R-HSA-9706390;R-HSA-2029469;R-HSA-9018766;R-HSA-5666129;R-HSA-8981637;R-HSA-9018758;R-HSA-5625797;R-HSA-9013145;R-HSA-5625796;R-HSA-9014296;R-HSA-9013144;R-HSA-9018778;R-HSA-9013023;R-HSA-9013022;R-HSA-9013009;R-HSA-9696266;R-HSA-9017488;R-HSA-9017491;R-HSA-9696271;R-HSA-9693198;R-HSA-9014295;R-HSA-9013143;R-HSA-9696268;R-HSA-9014294;R-HSA-9013161;R-HSA-9018794;R-HSA-5668978;R-HSA-5666160;R-HSA-9…
R-HSA-948021	Transport to the Golgi and subsequent modification	11	219	0.0144995	0.364706	0.564833	22	60	0.00434972	9606	Homo sapiens	TUBB8;ARF4;B4GALT1;TRAPPC1;SYT1;MAN2A2;TRAPPC6B;TMED3;MAN1A1;MIA3;CD55		R-HSA-975919;R-HSA-6807877;R-HSA-6807875;R-HSA-5694418;R-HSA-6807872;R-HSA-975814;R-HSA-6809006;R-HSA-6809003;R-HSA-5694427;R-HSA-964737;R-HSA-964830;R-HSA-5694439;R-HSA-5694436;R-HSA-6809011;R-HSA-5694435;R-HSA-6809010;R-HSA-964825;R-HSA-6807868;R-HSA-6807866;R-HSA-6807864;R-HSA-5694441;R-HSA-5694409
R-HSA-6811442	Intra-Golgi and retrograde Golgi-to-ER traffic	11	219	0.0144995	0.364706	0.564833	16	48	0.00347977	9606	Homo sapiens	TUBB8;ARF4;RAB30;SYT1;MAN2A2;GALNT2;KIF16B;KIF13B;TMED3;NAA35;MAN1A1		R-HSA-8849350;R-HSA-8849348;R-HSA-6811427;R-HSA-6811426;R-HSA-6814090;R-HSA-8849353;R-HSA-6811415;R-HSA-6811414;R-HSA-6811412;R-HSA-8849748;R-HSA-6811411;R-HSA-8847635;R-HSA-6811423;R-HSA-6811418;R-HSA-6811417;R-HSA-8847544
R-HSA-9012999	RHO GTPase cycle	22	460	0.0304555	0.366269	0.564833	42	91	0.00659707	9606	Homo sapiens	ITGB1;ARHGEF11;FARP1;TRIO;PLXND1;ARHGEF26;RALGAPA1;RASGRF2;MCAM;TXNL1;ARHGAP29;SCRIB;FRS2;MTR;KCTD3;VANGL1;ARMCX3;SYDE1;ARHGAP32;DLG5;NOXA1;PDE5A		R-HSA-9018766;R-HSA-8981637;R-HSA-9018758;R-HSA-9013145;R-HSA-9014296;R-HSA-9013144;R-HSA-9018778;R-HSA-9693125;R-HSA-9013023;R-HSA-9013022;R-HSA-9013009;R-HSA-9696266;R-HSA-9017488;R-HSA-8980691;R-HSA-9017491;R-HSA-9696271;R-HSA-9693198;R-HSA-9014295;R-HSA-9013143;R-HSA-9696268;R-HSA-9014294;R-HSA-9013161;R-HSA-9018794;R-HSA-9014433;R-HSA-9013024;R-HSA-9017507;R-HSA-9018787;R-HSA-9014434;R-HSA-9…
R-HSA-2559582	Senescence-Associated Secretory Phenotype (SASP)	5	91	0.00602489	0.367724	0.564833	6	22	0.0015949	9606	Homo sapiens	H3C15;IGFBP7;MAPK3		R-HSA-3788745;R-HSA-3788748;R-HSA-3797196;R-HSA-198746;R-HSA-3857329;R-HSA-3797202
R-HSA-442755	Activation of NMDA receptors and postsynaptic events	6	113	0.00748146	0.374396	0.564833	20	71	0.00514717	9606	Homo sapiens	TUBB8;PRKAB2;RASGRF2;NEFL;MAPK3		R-HSA-432164;R-HSA-432162;R-HSA-9611030;R-HSA-9619542;R-HSA-9619478;R-HSA-9612085;R-HSA-9619515;R-HSA-442732;R-HSA-432172;R-HSA-9618750;R-HSA-9610879;R-HSA-442760;R-HSA-445367;R-HSA-9610627;R-HSA-9619843;R-HSA-438037;R-HSA-9611368;R-HSA-9610408;R-HSA-9614185;R-HSA-9617326
R-HSA-380284	Loss of proteins required for interphase microtubule organization from the centrosome	4	71	0.00470074	0.376824	0.564833	3	3	0.000217486	9606	Homo sapiens	PPP2R1A;SSNA1;ALMS1;CEP41		R-HSA-380294;R-HSA-380272;R-HSA-380303
R-HSA-380259	Loss of Nlp from mitotic centrosomes	4	71	0.00470074	0.376824	0.564833	2	2	0.000144991	9606	Homo sapiens	PPP2R1A;SSNA1;ALMS1;CEP41		R-HSA-380272;R-HSA-380303
R-HSA-110314	Recognition of DNA damage by PCNA-containing replication complex	2	30	0.00198623	0.377849	0.564833	3	6	0.000434972	9606	Homo sapiens	POLD4;RBX1		R-HSA-5652005;R-HSA-5651992;R-HSA-5652009
R-HSA-1912422	Pre-NOTCH Expression and Processing	6	114	0.00754767	0.382103	0.564833	19	38	0.00275482	9606	Homo sapiens	LFNG;NOTCH3;H3C15;B4GALT1		R-HSA-1912349;R-HSA-1912415;R-HSA-9017835;R-HSA-1912382;R-HSA-1912409;R-HSA-1912379;R-HSA-1912378;R-HSA-1912372;R-HSA-1912374;R-HSA-1912369;R-HSA-9604831;R-HSA-9604829;R-HSA-9604834;R-HSA-1912366;R-HSA-1912362;R-HSA-1912353;R-HSA-1912352;R-HSA-9021364;R-HSA-1912355
R-HSA-112126	ALKBH3 mediated reversal of alkylation damage	1	11	0.000728284	0.382188	0.564833	6	6	0.000434972	9606	Homo sapiens	ALKBH3		R-HSA-5657637;R-HSA-5657617;R-HSA-112123;R-HSA-112125;R-HSA-5657642;R-HSA-112124
R-HSA-163680	AMPK inhibits chREBP transcriptional activation activity	1	11	0.000728284	0.382188	0.564833	3	4	0.000289981	9606	Homo sapiens	PRKAB2		R-HSA-163664;R-HSA-164151;R-HSA-163691
R-HSA-5250958	Toxicity of botulinum toxin type B (botB)	1	11	0.000728284	0.382188	0.564833	3	5	0.000362476	9606	Homo sapiens	SYT1		R-HSA-5244402;R-HSA-5244404;R-HSA-5244397
R-HSA-446107	Type I hemidesmosome assembly	1	11	0.000728284	0.382188	0.564833	2	6	0.000434972	9606	Homo sapiens	CD151		R-HSA-446083;R-HSA-446077
R-HSA-9013419	RHOT2 GTPase cycle	1	11	0.000728284	0.382188	0.564833	1	3	0.000217486	9606	Homo sapiens	RAP1GDS1		R-HSA-9018825
R-HSA-442380	Zinc influx into cells by the SLC39 gene family	1	11	0.000728284	0.382188	0.564833	1	6	0.000434972	9606	Homo sapiens	SLC39A6		R-HSA-442317
R-HSA-6802957	Oncogenic MAPK signaling	5	93	0.00615731	0.384874	0.564833	26	46	0.00333478	9606	Homo sapiens	MPRIP;LMNA;FN1;MAPK3		R-HSA-9656211;R-HSA-6802919;R-HSA-6802918;R-HSA-9656209;R-HSA-9656215;R-HSA-9656214;R-HSA-6802914;R-HSA-6803234;R-HSA-6803233;R-HSA-6802912;R-HSA-6802927;R-HSA-6802926;R-HSA-6802925;R-HSA-6802922;R-HSA-6802921;R-HSA-6802935;R-HSA-6802934;R-HSA-6802933;R-HSA-6802932;R-HSA-9652165;R-HSA-6802943;R-HSA-6802942;R-HSA-6802911;R-HSA-6802910;R-HSA-6803230;R-HSA-6803227
R-HSA-6794362	Protein-protein interactions at synapses	5	93	0.00615731	0.384874	0.564833	9	33	0.00239234	9606	Homo sapiens	EPB41L5;PTPRS;RNF216;SYT1;PODN		R-HSA-6797974;R-HSA-6798258;R-HSA-6798257;R-HSA-6797553;R-HSA-8855648;R-HSA-6797568;R-HSA-6794351;R-HSA-6794348;R-HSA-388824
R-HSA-1234176	Oxygen-dependent proline hydroxylation of Hypoxia-inducible Factor Alpha	4	72	0.00476695	0.386626	0.564833	9	12	0.000869943	9606	Homo sapiens	PSMB7;WTIP;RBX1		R-HSA-1234163;R-HSA-1234179;R-HSA-1234177;R-HSA-1234183;R-HSA-1234169;R-HSA-1234159;R-HSA-1234175;R-HSA-1234172;R-HSA-1234173
R-HSA-199418	Negative regulation of the PI3K/AKT network	7	137	0.00907044	0.39298	0.564833	6	10	0.000724953	9606	Homo sapiens	PPP2R1A;PPP2R5E;ERBB2;PTEN;FRS2;MAPK3		R-HSA-2316434;R-HSA-8857925;R-HSA-199456;R-HSA-6811472;R-HSA-6811504;R-HSA-6811454
R-HSA-3214842	HDMs demethylate histones	2	31	0.00205244	0.393242	0.564833	14	17	0.00123242	9606	Homo sapiens	KDM4B;H3C15		R-HSA-4754187;R-HSA-4754176;R-HSA-5661116;R-HSA-5661114;R-HSA-5661115;R-HSA-4754181;R-HSA-3214912;R-HSA-5661122;R-HSA-4724284;R-HSA-5661123;R-HSA-5661120;R-HSA-5661121;R-HSA-4722133;R-HSA-4724279
R-HSA-400685	Sema4D in semaphorin signaling	2	31	0.00205244	0.393242	0.564833	3	13	0.000942439	9606	Homo sapiens	ARHGEF11;ERBB2		R-HSA-373750;R-HSA-416594;R-HSA-416588
R-HSA-1187000	Fertilization	2	31	0.00205244	0.393242	0.564833	2	9	0.000652458	9606	Homo sapiens	B4GALT1;CD9		R-HSA-1297275;R-HSA-1297338
R-HSA-3296469	Defects in cobalamin (B12) metabolism	2	31	0.00205244	0.393242	0.564833	3	14	0.00101493	9606	Homo sapiens	MTRR;MTR		R-HSA-3318563;R-HSA-3321918;R-HSA-3322140
R-HSA-69052	Switching of origins to a post-replicative state	5	94	0.00622352	0.393442	0.564833	5	10	0.000724953	9606	Homo sapiens	PSMB7;CCNL1;SKP2;RBX1		R-HSA-68944;R-HSA-68946;R-HSA-68948;R-HSA-69016;R-HSA-69019
R-HSA-8876198	RAB GEFs exchange GTP for GDP on RABs	5	94	0.00622352	0.393442	0.564833	3	21	0.0015224	9606	Homo sapiens	TRAPPC1;TRAPPC6B;RAB13;RAB27B;TRAPPC13		R-HSA-8876615;R-HSA-8877475;R-HSA-8877308
R-HSA-199991	Membrane Trafficking	31	668	0.0442267	0.39491	0.564833	75	219	0.0158765	9606	Homo sapiens	SCARB2;ARF4;RABGAP1;COPS7A;MIA3;AP2A2;TUBB8;MAN2A2;REPS2;KIF13B;TMED3;MAN1A1;TRAPPC13;CD55;PRKAB2;TRAPPC1;SYT1;GALNT2;WNT5A;RAB27B;AP2B1;RAB30;TRAPPC6B;KIF16B;RAB13;CHMP2B;NAA35;AMPH		R-HSA-1445143;R-HSA-8868230;R-HSA-5694418;R-HSA-8868236;R-HSA-5694427;R-HSA-8847635;R-HSA-2316347;R-HSA-8854303;R-HSA-8871196;R-HSA-8871194;R-HSA-8871193;R-HSA-5694409;R-HSA-190877;R-HSA-6807877;R-HSA-8877475;R-HSA-6807875;R-HSA-6807872;R-HSA-8867756;R-HSA-8868651;R-HSA-8867754;R-HSA-8868648;R-HSA-5694439;R-HSA-8868661;R-HSA-5694436;R-HSA-8868660;R-HSA-917693;R-HSA-8868659;R-HSA-350769;R-HSA-8868…
R-HSA-69236	G1 Phase	3	52	0.0034428	0.39763	0.564833	5	17	0.00123242	9606	Homo sapiens	PPP2R1A;ABL1;SKP2		R-HSA-1363328;R-HSA-1363331;R-HSA-8942607;R-HSA-1363276;R-HSA-1363274
R-HSA-69231	Cyclin D associated events in G1	3	52	0.0034428	0.39763	0.564833	5	17	0.00123242	9606	Homo sapiens	PPP2R1A;ABL1;SKP2		R-HSA-1363328;R-HSA-1363331;R-HSA-8942607;R-HSA-1363276;R-HSA-1363274
R-HSA-196741	Cobalamin (Cbl, vitamin B12) transport and metabolism	3	52	0.0034428	0.39763	0.564833	5	27	0.00195737	9606	Homo sapiens	PRSS1;MTRR;MTR		R-HSA-3149539;R-HSA-174374;R-HSA-3132753;R-HSA-3149518;R-HSA-3204318
R-HSA-8854518	AURKA Activation by TPX2	4	74	0.00489936	0.406165	0.564833	2	2	0.000144991	9606	Homo sapiens	PPP2R1A;SSNA1;ALMS1;CEP41		R-HSA-8853405;R-HSA-8853419
R-HSA-8948751	Regulation of PTEN stability and activity	4	74	0.00489936	0.406165	0.564833	12	13	0.000942439	9606	Homo sapiens	PSMB7;NEDD4;PTEN		R-HSA-6807206;R-HSA-8850997;R-HSA-8851011;R-HSA-8850945;R-HSA-8850961;R-HSA-8847968;R-HSA-8850992;R-HSA-8948832;R-HSA-8948800;R-HSA-6807134;R-HSA-8847977;R-HSA-8948775
R-HSA-69273	Cyclin A/B1/B2 associated events during G2/M transition	2	32	0.00211864	0.40846	0.564833	5	25	0.00181238	9606	Homo sapiens	PPP2R1A;MYT1		R-HSA-8856951;R-HSA-4088141;R-HSA-170055;R-HSA-170116;R-HSA-8856945
R-HSA-2122948	Activated NOTCH1 Transmits Signal to the Nucleus	2	32	0.00211864	0.40846	0.564833	2	21	0.0015224	9606	Homo sapiens	ADAM10;MIB1		R-HSA-157632;R-HSA-1980074
R-HSA-2855086	Ficolins bind to repetitive carbohydrate structures on the target cell surface	1	12	0.000794492	0.408662	0.564833	3	3	0.000217486	9606	Homo sapiens	MASP2		R-HSA-2855054;R-HSA-2855077;R-HSA-2855125
R-HSA-9700645	ALK mutants bind TKIs	1	12	0.000794492	0.408662	0.564833	1	1	7.24953e-05	9606	Homo sapiens	FN1		R-HSA-9700131
R-HSA-430116	GP1b-IX-V activation signalling	1	12	0.000794492	0.408662	0.564833	5	7	0.000507467	9606	Homo sapiens	COL1A2		R-HSA-430096;R-HSA-430076;R-HSA-443418;R-HSA-443402;R-HSA-430073
R-HSA-112411	MAPK1 (ERK2) activation	1	12	0.000794492	0.408662	0.564833	2	3	0.000217486	9606	Homo sapiens	MAPK3		R-HSA-109862;R-HSA-109864
R-HSA-176974	Unwinding of DNA	1	12	0.000794492	0.408662	0.564833	2	4	0.000289981	9606	Homo sapiens	CCNL1		R-HSA-176942;R-HSA-169468
R-HSA-2534343	Interaction With Cumulus Cells And The Zona Pellucida	1	12	0.000794492	0.408662	0.564833	1	2	0.000144991	9606	Homo sapiens	B4GALT1		R-HSA-1297338
R-HSA-9715370	Miro GTPase Cycle	1	12	0.000794492	0.408662	0.564833	2	6	0.000434972	9606	Homo sapiens	RAP1GDS1		R-HSA-9018825;R-HSA-9018817
R-HSA-418889	Caspase activation via Dependence Receptors in the absence of ligand	1	12	0.000794492	0.408662	0.564833	2	8	0.000579962	9606	Homo sapiens	UNC5B		R-HSA-418852;R-HSA-418849
R-HSA-2465910	MASTL Facilitates Mitotic Progression	1	12	0.000794492	0.408662	0.564833	1	4	0.000289981	9606	Homo sapiens	PPP2R1A		R-HSA-2430552
R-HSA-8853383	Lysosomal oligosaccharide catabolism	1	12	0.000794492	0.408662	0.564833	1	5	0.000362476	9606	Homo sapiens	MANBA		R-HSA-8853710
R-HSA-9613354	Lipophagy	1	12	0.000794492	0.408662	0.564833	1	5	0.000362476	9606	Homo sapiens	PRKAB2		R-HSA-9613530
R-HSA-9013700	NOTCH4 Activation and Transmission of Signal to the Nucleus	1	12	0.000794492	0.408662	0.564833	1	5	0.000362476	9606	Homo sapiens	ADAM10		R-HSA-9604264
R-HSA-9634635	Estrogen-stimulated signaling through PRKCZ	1	12	0.000794492	0.408662	0.564833	1	6	0.000434972	9606	Homo sapiens	MAPK3		R-HSA-9632910
R-HSA-6783310	Fanconi Anemia Pathway	3	53	0.003509	0.409261	0.564833	10	15	0.00108743	9606	Homo sapiens	EME1;FANCD2		R-HSA-6786166;R-HSA-6785732;R-HSA-6785986;R-HSA-6785361;R-HSA-6788385;R-HSA-6785342;R-HSA-6786171;R-HSA-6786155;R-HSA-6785594;R-HSA-6788392
R-HSA-983712	Ion channel transport	10	206	0.0136388	0.41461	0.564833	8	45	0.00326229	9606	Homo sapiens	ATP6V1G2;ATP8B1;NEDD4;WNK4;WWP1;ANO10;ATP10A;ATP1B1;ANO5;RYR3		R-HSA-2682349;R-HSA-5252133;R-HSA-9684068;R-HSA-2855020;R-HSA-947591;R-HSA-2684901;R-HSA-939763;R-HSA-936897
R-HSA-9013026	RHOB GTPase cycle	4	75	0.00496557	0.415891	0.564833	3	6	0.000434972	9606	Homo sapiens	ARHGEF11;VANGL1;ARHGAP32;MCAM		R-HSA-9013023;R-HSA-9013022;R-HSA-9013024
R-HSA-380320	Recruitment of NuMA to mitotic centrosomes	5	97	0.00642214	0.419071	0.564833	2	2	0.000144991	9606	Homo sapiens	TUBB8;PPP2R1A;SSNA1;ALMS1;CEP41		R-HSA-380316;R-HSA-380508
R-HSA-2672351	Stimuli-sensing channels	6	119	0.00787871	0.420598	0.564833	3	28	0.00202987	9606	Homo sapiens	NEDD4;WNK4;WWP1;ANO10;ANO5;RYR3		R-HSA-2682349;R-HSA-2855020;R-HSA-2684901
R-HSA-9762114	GSK3B and BTRC:CUL1-mediated-degradation of NFE2L2	3	54	0.00357521	0.420823	0.564833	3	4	0.000289981	9606	Homo sapiens	PSMB7;RBX1		R-HSA-9762096;R-HSA-9762093;R-HSA-9762091
R-HSA-6802946	Signaling by moderate kinase activity BRAF mutants	3	54	0.00357521	0.420823	0.564833	4	7	0.000507467	9606	Homo sapiens	FN1;MAPK3		R-HSA-6802919;R-HSA-6802914;R-HSA-6803230;R-HSA-6802921
R-HSA-9649948	Signaling downstream of RAS mutants	3	54	0.00357521	0.420823	0.564833	4	7	0.000507467	9606	Homo sapiens	FN1;MAPK3		R-HSA-6803233;R-HSA-6802926;R-HSA-6802925;R-HSA-6802922
R-HSA-6802955	Paradoxical activation of RAF signaling by kinase inactive BRAF	3	54	0.00357521	0.420823	0.564833	4	7	0.000507467	9606	Homo sapiens	FN1;MAPK3		R-HSA-6802918;R-HSA-6803234;R-HSA-6802943;R-HSA-6802942
R-HSA-6802949	Signaling by RAS mutants	3	54	0.00357521	0.420823	0.564833	4	9	0.000652458	9606	Homo sapiens	FN1;MAPK3		R-HSA-6803233;R-HSA-6802926;R-HSA-6802925;R-HSA-6802922
R-HSA-169911	Regulation of Apoptosis	3	54	0.00357521	0.420823	0.564833	2	5	0.000362476	9606	Homo sapiens	PSMB7;OMA1		R-HSA-211715;R-HSA-8867344
R-HSA-9759218	Cobalamin (Cbl) metabolism	2	33	0.00218485	0.423489	0.564833	4	11	0.000797448	9606	Homo sapiens	MTRR;MTR		R-HSA-3149539;R-HSA-174374;R-HSA-3149518;R-HSA-3204318
R-HSA-425410	Metal ion SLC transporters	2	33	0.00218485	0.423489	0.564833	2	20	0.00144991	9606	Homo sapiens	HEPH;SLC39A6		R-HSA-442368;R-HSA-442317
R-HSA-199977	ER to Golgi Anterograde Transport	8	164	0.0108581	0.427808	0.564833	17	39	0.00282732	9606	Homo sapiens	TUBB8;ARF4;TRAPPC1;SYT1;TRAPPC6B;TMED3;MIA3;CD55		R-HSA-6807877;R-HSA-6807875;R-HSA-5694418;R-HSA-6807872;R-HSA-6809006;R-HSA-6809003;R-HSA-5694427;R-HSA-5694439;R-HSA-5694436;R-HSA-6809011;R-HSA-5694435;R-HSA-6809010;R-HSA-6807868;R-HSA-6807866;R-HSA-6807864;R-HSA-5694441;R-HSA-5694409
R-HSA-8854050	FBXL7 down-regulates AURKA during mitotic entry and in early mitosis	3	55	0.00364142	0.432307	0.564833	6	6	0.000434972	9606	Homo sapiens	PSMB7;RBX1		R-HSA-8854071;R-HSA-8854052;R-HSA-8854051;R-HSA-8854044;R-HSA-8854041;R-HSA-8853496
R-HSA-1483191	Synthesis of PC	3	55	0.00364142	0.432307	0.564833	3	18	0.00130492	9606	Homo sapiens	SLC44A4;SLC44A1;LPCAT1		R-HSA-8873923;R-HSA-444433;R-HSA-8873834
R-HSA-9664873	Pexophagy	1	13	0.000860699	0.434003	0.564833	11	13	0.000942439	9606	Homo sapiens	PEX5		R-HSA-9664883;R-HSA-9674131;R-HSA-9664850;R-HSA-9664881;R-HSA-9664880;R-HSA-9664855;R-HSA-9664888;R-HSA-9674127;R-HSA-9664879;R-HSA-9664862;R-HSA-9664892
R-HSA-110056	MAPK3 (ERK1) activation	1	13	0.000860699	0.434003	0.564833	3	4	0.000289981	9606	Homo sapiens	MAPK3		R-HSA-109857;R-HSA-109860;R-HSA-109863
R-HSA-141333	Biogenic amines are oxidatively deaminated to aldehydes by MAOA and MAOB	1	13	0.000860699	0.434003	0.564833	2	3	0.000217486	9606	Homo sapiens	MAOB		R-HSA-141202;R-HSA-141200
R-HSA-2468052	Establishment of Sister Chromatid Cohesion	1	13	0.000860699	0.434003	0.564833	2	4	0.000289981	9606	Homo sapiens	ESCO1		R-HSA-2468039;R-HSA-2473152
R-HSA-174362	Transport and synthesis of PAPS	1	13	0.000860699	0.434003	0.564833	2	4	0.000289981	9606	Homo sapiens	PAPSS2		R-HSA-174389;R-HSA-174392
R-HSA-2151209	Activation of PPARGC1A (PGC-1alpha) by phosphorylation	1	13	0.000860699	0.434003	0.564833	1	2	0.000144991	9606	Homo sapiens	PRKAB2		R-HSA-1592244
R-HSA-173599	Formation of the active cofactor, UDP-glucuronate	1	13	0.000860699	0.434003	0.564833	1	3	0.000217486	9606	Homo sapiens	UGDH		R-HSA-173597
R-HSA-426048	Arachidonate production from DAG	1	13	0.000860699	0.434003	0.564833	1	3	0.000217486	9606	Homo sapiens	MGLL		R-HSA-426043
R-HSA-74749	Signal attenuation	1	13	0.000860699	0.434003	0.564833	2	7	0.000507467	9606	Homo sapiens	MAPK3		R-HSA-109823;R-HSA-109822
R-HSA-9668250	Defective factor IX causes hemophilia B	1	13	0.000860699	0.434003	0.564833	1	4	0.000289981	9606	Homo sapiens	F11		R-HSA-9673223
R-HSA-140342	Apoptosis induced DNA fragmentation	1	13	0.000860699	0.434003	0.564833	2	12	0.000869943	9606	Homo sapiens	H1-1		R-HSA-211239;R-HSA-211247
R-HSA-1257604	PIP3 activates AKT signaling	15	321	0.0212526	0.434702	0.564833	49	86	0.00623459	9606	Homo sapiens	PSMB7;CBX6;PPP2R1A;PPP2R5E;NEDD4;ERBB2;PTEN;RICTOR;FRS2;MTA3;MAPK3		R-HSA-8944650;R-HSA-8944522;R-HSA-2318752;R-HSA-8944397;R-HSA-8850945;R-HSA-8944026;R-HSA-8944538;R-HSA-8850961;R-HSA-6811504;R-HSA-199456;R-HSA-8944684;R-HSA-6807106;R-HSA-8945709;R-HSA-6807105;R-HSA-8944047;R-HSA-6807118;R-HSA-8943780;R-HSA-8944420;R-HSA-8948775;R-HSA-6807126;R-HSA-2316434;R-HSA-8944569;R-HSA-8850997;R-HSA-8850992;R-HSA-6811472;R-HSA-6807134;R-HSA-8943817;R-HSA-6807206;R-HSA-88…
R-HSA-5620912	Anchoring of the basal body to the plasma membrane	5	99	0.00655456	0.436059	0.564833	8	9	0.000652458	9606	Homo sapiens	PPP2R1A;SSNA1;ALMS1;CEP41;CC2D2A		R-HSA-5626228;R-HSA-5626227;R-HSA-5626220;R-HSA-5626223;R-HSA-5626681;R-HSA-5617816;R-HSA-5626699;R-HSA-5638009
R-HSA-9619483	Activation of AMPK downstream of NMDARs	2	34	0.00225106	0.438318	0.564833	3	3	0.000217486	9606	Homo sapiens	TUBB8;PRKAB2		R-HSA-9619542;R-HSA-9619478;R-HSA-9619515
R-HSA-73728	RNA Polymerase I Promoter Opening	2	34	0.00225106	0.438318	0.564833	2	2	0.000144991	9606	Homo sapiens	H3C15;MAPK3		R-HSA-73718;R-HSA-73722
R-HSA-6785807	Interleukin-4 and Interleukin-13 signaling	10	211	0.0139698	0.443612	0.564833	4	47	0.00340728	9606	Homo sapiens	ITGB1;MUC1;ZEB1;COL1A2;FN1		R-HSA-6785895;R-HSA-6790022;R-HSA-6790036;R-HSA-6788346
R-HSA-180585	Vif-mediated degradation of APOBEC3G	3	56	0.00370763	0.443707	0.564833	3	4	0.000289981	9606	Homo sapiens	PSMB7;RBX1		R-HSA-180603;R-HSA-180555;R-HSA-180540
R-HSA-6781823	Formation of TC-NER Pre-Incision Complex	3	56	0.00370763	0.443707	0.564833	4	7	0.000507467	9606	Homo sapiens	COPS7A;RBX1		R-HSA-6782069;R-HSA-6782004;R-HSA-6781867;R-HSA-6781833
R-HSA-448424	Interleukin-17 signaling	4	78	0.00516419	0.444833	0.564833	7	35	0.00253734	9606	Homo sapiens	DUSP4;PPP2R1A;MAPK3		R-HSA-450325;R-HSA-199959;R-HSA-203797;R-HSA-168053;R-HSA-198756;R-HSA-198731;R-HSA-198746
R-HSA-9615710	Late endosomal microautophagy	2	35	0.00231727	0.452936	0.564833	3	3	0.000217486	9606	Homo sapiens	CHMP2B;RNASE1		R-HSA-9631065;R-HSA-9615721;R-HSA-9631068
R-HSA-392154	Nitric oxide stimulates guanylate cyclase	2	35	0.00231727	0.452936	0.564833	2	7	0.000507467	9606	Homo sapiens	KCNMA1;PDE5A		R-HSA-418549;R-HSA-418456
R-HSA-199220	Vitamin B5 (pantothenate) metabolism	2	35	0.00231727	0.452936	0.564833	2	12	0.000869943	9606	Homo sapiens	CCDC57;ENPP2		R-HSA-199202;R-HSA-8938314
R-HSA-9013106	RHOC GTPase cycle	4	79	0.0052304	0.454385	0.564833	3	6	0.000434972	9606	Homo sapiens	ARHGEF11;VANGL1;ARHGAP32;MCAM		R-HSA-9013109;R-HSA-9013111;R-HSA-9013110
R-HSA-194315	Signaling by Rho GTPases	32	709	0.0469412	0.454474	0.564833	66	203	0.0147165	9606	Homo sapiens	ITGB1;TRIO;ARHGEF26;PLXND1;RASGRF2;MTR;MYLK;TUBB8;SYDE1;H3C15;PPP2R1A;PPP2R5E;ABL1;MAPK3;ARHGEF11;FARP1;RALGAPA1;MCAM;TXNL1;ARHGAP29;FRS2;SCRIB;KCTD3;VANGL1;ARMCX3;ARHGAP32;DLG5;TAOK1;NOXA1;PDE5A		R-HSA-2029469;R-HSA-9018766;R-HSA-5666129;R-HSA-8981637;R-HSA-9018758;R-HSA-5625797;R-HSA-9013145;R-HSA-5625796;R-HSA-9014296;R-HSA-9013144;R-HSA-9018778;R-HSA-9013023;R-HSA-9013022;R-HSA-9013009;R-HSA-9696266;R-HSA-9017488;R-HSA-9017491;R-HSA-9696271;R-HSA-9693198;R-HSA-9014295;R-HSA-9013143;R-HSA-9696268;R-HSA-9014294;R-HSA-9013161;R-HSA-9018794;R-HSA-5668978;R-HSA-5666160;R-HSA-9014433;R-HSA-5…
R-HSA-4641258	Degradation of DVL	3	57	0.00377383	0.455017	0.564833	4	7	0.000507467	9606	Homo sapiens	PSMB7;RBX1		R-HSA-1504213;R-HSA-1504193;R-HSA-1504190;R-HSA-4641260
R-HSA-9604323	Negative regulation of NOTCH4 signaling	3	57	0.00377383	0.455017	0.564833	2	6	0.000434972	9606	Homo sapiens	PSMB7;RBX1		R-HSA-9604642;R-HSA-9604629
R-HSA-9013405	RHOD GTPase cycle	3	57	0.00377383	0.455017	0.564833	2	9	0.000652458	9606	Homo sapiens	VANGL1;ARHGAP32;MCAM		R-HSA-9013437;R-HSA-9693198
R-HSA-2122947	NOTCH1 Intracellular Domain Regulates Transcription	3	57	0.00377383	0.455017	0.564833	3	18	0.00130492	9606	Homo sapiens	HDAC11;TBL1X;RBX1		R-HSA-1852623;R-HSA-1912388;R-HSA-1912385
R-HSA-2173793	Transcriptional activity of SMAD2/SMAD3:SMAD4 heterotrimer	3	57	0.00377383	0.455017	0.564833	3	44	0.00318979	9606	Homo sapiens	NEDD4;MAPK3		R-HSA-173488;R-HSA-2176502;R-HSA-2176491
R-HSA-112308	Presynaptic depolarization and calcium channel opening	1	14	0.000926907	0.45826	0.564833	1	1	7.24953e-05	9606	Homo sapiens	CACNA2D2		R-HSA-210420
R-HSA-8876493	InlA-mediated entry of Listeria monocytogenes into host cells	1	14	0.000926907	0.45826	0.564833	4	5	0.000362476	9606	Homo sapiens	CTNND1		R-HSA-8876948;R-HSA-8876993;R-HSA-8876497;R-HSA-112333
R-HSA-9706019	RHOBTB3 ATPase cycle	1	14	0.000926907	0.45826	0.564833	1	3	0.000217486	9606	Homo sapiens	LRRC41		R-HSA-9706390
R-HSA-70688	Proline catabolism	1	14	0.000926907	0.45826	0.564833	1	4	0.000289981	9606	Homo sapiens	ALDH4A1		R-HSA-70679
R-HSA-1483248	Synthesis of PIPs at the ER membrane	1	14	0.000926907	0.45826	0.564833	1	5	0.000362476	9606	Homo sapiens	PI4K2B		R-HSA-1675813
R-HSA-9635465	Suppression of apoptosis	1	14	0.000926907	0.45826	0.564833	1	7	0.000507467	9606	Homo sapiens	MAPK3		R-HSA-9636304
R-HSA-2682334	EPH-Ephrin signaling	5	102	0.00675318	0.461321	0.564833	17	56	0.00405974	9606	Homo sapiens	EFNA1;SDC2;ADAM10;AP2B1;AP2A2		R-HSA-4093342;R-HSA-3928602;R-HSA-3928607;R-HSA-3928604;R-HSA-4093332;R-HSA-3928597;R-HSA-3928628;R-HSA-3928660;R-HSA-3928651;R-HSA-4093327;R-HSA-3928584;R-HSA-3928648;R-HSA-3928591;R-HSA-3928654;R-HSA-3928642;R-HSA-3928578;R-HSA-3928646
R-HSA-9706574	RHOBTB GTPase Cycle	2	36	0.00238347	0.467335	0.564833	2	4	0.000289981	9606	Homo sapiens	TXNL1;PDE5A		R-HSA-9018778;R-HSA-9018787
R-HSA-456926	Thrombin signalling through proteinase activated receptors (PARs)	2	36	0.00238347	0.467335	0.564833	5	15	0.00108743	9606	Homo sapiens	MAPK3		R-HSA-418163;R-HSA-418176;R-HSA-418158;R-HSA-418170;R-HSA-418200
R-HSA-8856688	Golgi-to-ER retrograde transport	7	148	0.00979873	0.470215	0.564833	12	18	0.00130492	9606	Homo sapiens	TUBB8;ARF4;SYT1;GALNT2;KIF16B;KIF13B;TMED3		R-HSA-6811415;R-HSA-8849350;R-HSA-6811414;R-HSA-8849348;R-HSA-6811412;R-HSA-6811427;R-HSA-6811411;R-HSA-6811426;R-HSA-6811423;R-HSA-6811418;R-HSA-8849353;R-HSA-6811417
R-HSA-201681	TCF dependent signaling in response to WNT	10	216	0.0143008	0.472463	0.564833	16	71	0.00514717	9606	Homo sapiens	PSMB7;BCL9;H3C15;PPP2R1A;CSNK1A1;PPP2R5E;WNT5A;SOX13;RBX1		R-HSA-3769370;R-HSA-1504213;R-HSA-3601585;R-HSA-5323545;R-HSA-1504190;R-HSA-3364026;R-HSA-4641260;R-HSA-1458875;R-HSA-4641256;R-HSA-201712;R-HSA-201685;R-HSA-1504193;R-HSA-3364042;R-HSA-3364014;R-HSA-3640874;R-HSA-5665608
R-HSA-380270	Recruitment of mitotic centrosome proteins and complexes	4	81	0.00536282	0.473322	0.564833	3	3	0.000217486	9606	Homo sapiens	PPP2R1A;SSNA1;ALMS1;CEP41		R-HSA-380311;R-HSA-380455;R-HSA-380283
R-HSA-166662	Lectin pathway of complement activation	1	15	0.000993114	0.481479	0.564833	6	6	0.000434972	9606	Homo sapiens	MASP2		R-HSA-166721;R-HSA-166726;R-HSA-2855054;R-HSA-8852509;R-HSA-2855077;R-HSA-2855125
R-HSA-190373	FGFR1c ligand binding and activation	1	15	0.000993114	0.481479	0.564833	2	3	0.000217486	9606	Homo sapiens	ANOS1		R-HSA-190256;R-HSA-5654515
R-HSA-113501	Inhibition of replication initiation of damaged DNA by RB1/E2F1	1	15	0.000993114	0.481479	0.564833	1	3	0.000217486	9606	Homo sapiens	PPP2R1A		R-HSA-113503
R-HSA-3772470	Negative regulation of TCF-dependent signaling by WNT ligand antagonists	1	15	0.000993114	0.481479	0.564833	1	5	0.000362476	9606	Homo sapiens	WNT5A		R-HSA-3769370
R-HSA-9758881	Uptake of dietary cobalamins into enterocytes	1	15	0.000993114	0.481479	0.564833	1	7	0.000507467	9606	Homo sapiens	PRSS1		R-HSA-3132753
R-HSA-399719	Trafficking of AMPA receptors	2	37	0.00244968	0.481505	0.564833	2	4	0.000289981	9606	Homo sapiens	AP2B1;AP2A2		R-HSA-416639;R-HSA-421007
R-HSA-162588	Budding and maturation of HIV virion	2	37	0.00244968	0.481505	0.564833	2	4	0.000289981	9606	Homo sapiens	NEDD4;CHMP2B		R-HSA-3159232;R-HSA-3159227
R-HSA-5693568	Resolution of D-loop Structures through Holliday Junction Intermediates	2	37	0.00244968	0.481505	0.564833	4	9	0.000652458	9606	Homo sapiens	EME1		R-HSA-5693584;R-HSA-5686430;R-HSA-5686475;R-HSA-5686440
R-HSA-1236394	Signaling by ERBB4	4	82	0.00542903	0.482697	0.564833	6	52	0.00376975	9606	Homo sapiens	NEDD4;WWP1;PGR		R-HSA-1253282;R-HSA-1253300;R-HSA-8954208;R-HSA-1973956;R-HSA-1254392;R-HSA-1977296
R-HSA-380287	Centrosome maturation	4	83	0.00549523	0.492006	0.564833	6	6	0.000434972	9606	Homo sapiens	PPP2R1A;SSNA1;ALMS1;CEP41		R-HSA-380311;R-HSA-380455;R-HSA-380294;R-HSA-380272;R-HSA-380303;R-HSA-380283
R-HSA-8939236	RUNX1 regulates transcription of genes involved in differentiation of HSCs	5	106	0.00701801	0.494462	0.564833	9	15	0.00108743	9606	Homo sapiens	PSMB7;H3C15;TCF12;ABL1		R-HSA-8956568;R-HSA-8956586;R-HSA-8865491;R-HSA-8865505;R-HSA-8956639;R-HSA-8956608;R-HSA-8957265;R-HSA-8956659;R-HSA-8865498
R-HSA-69190	DNA strand elongation	2	38	0.00251589	0.495441	0.564833	9	15	0.00108743	9606	Homo sapiens	POLD4;CCNL1		R-HSA-69152;R-HSA-69074;R-HSA-69140;R-HSA-69127;R-HSA-69142;R-HSA-69144;R-HSA-176942;R-HSA-69116;R-HSA-169468
R-HSA-5693537	Resolution of D-Loop Structures	2	38	0.00251589	0.495441	0.564833	4	10	0.000724953	9606	Homo sapiens	EME1		R-HSA-5693584;R-HSA-5686430;R-HSA-5686475;R-HSA-5686440
R-HSA-1980145	Signaling by NOTCH2	2	38	0.00251589	0.495441	0.564833	2	20	0.00144991	9606	Homo sapiens	ADAM10;MIB1		R-HSA-2172172;R-HSA-157629
R-HSA-2173796	SMAD2/SMAD3:SMAD4 heterotrimer regulates transcription	2	38	0.00251589	0.495441	0.564833	1	19	0.00137741	9606	Homo sapiens	MAPK3		R-HSA-173488
R-HSA-6811558	PI5P, PP2A and IER3 Regulate PI3K/AKT Signaling	6	129	0.00854078	0.496302	0.564833	5	7	0.000507467	9606	Homo sapiens	PPP2R1A;PPP2R5E;ERBB2;FRS2;MAPK3		R-HSA-2316434;R-HSA-8857925;R-HSA-6811472;R-HSA-6811504;R-HSA-6811454
R-HSA-6807878	COPI-mediated anterograde transport	5	107	0.00708422	0.502632	0.564833	10	12	0.000869943	9606	Homo sapiens	TUBB8;ARF4;SYT1;TMED3;CD55		R-HSA-6807877;R-HSA-6807875;R-HSA-6809011;R-HSA-6809010;R-HSA-6807872;R-HSA-6809006;R-HSA-6807868;R-HSA-6809003;R-HSA-6807866;R-HSA-6807864
R-HSA-190236	Signaling by FGFR	5	107	0.00708422	0.502632	0.564833	75	142	0.0102943	9606	Homo sapiens	PPP2R1A;ANOS1;FRS2;MAPK3		R-HSA-5654614;R-HSA-1295634;R-HSA-5654615;R-HSA-5654612;R-HSA-1295632;R-HSA-5654608;R-HSA-5654622;R-HSA-5654620;R-HSA-5654618;R-HSA-934559;R-HSA-5654596;R-HSA-5654594;R-HSA-1295622;R-HSA-5654592;R-HSA-5654734;R-HSA-5654607;R-HSA-5654730;R-HSA-5654729;R-HSA-5654514;R-HSA-5654515;R-HSA-5654643;R-HSA-8941613;R-HSA-5654640;R-HSA-5654641;R-HSA-5654655;R-HSA-5654399;R-HSA-5654397;R-HSA-5654392;R-HSA-56…
R-HSA-9634285	Constitutive Signaling by Overexpressed ERBB2	1	16	0.00105932	0.503704	0.564833	8	8	0.000579962	9606	Homo sapiens	ERBB2		R-HSA-9634418;R-HSA-9634402;R-HSA-9634391;R-HSA-9634390;R-HSA-1248694;R-HSA-9652277;R-HSA-9652264;R-HSA-1227964
R-HSA-9028731	Activated NTRK2 signals through FRS2 and FRS3	1	16	0.00105932	0.503704	0.564833	5	7	0.000507467	9606	Homo sapiens	FRS2		R-HSA-9032073;R-HSA-9028728;R-HSA-9028730;R-HSA-9031981;R-HSA-9032067
R-HSA-2428933	SHC-related events triggered by IGF1R	1	16	0.00105932	0.503704	0.564833	3	5	0.000362476	9606	Homo sapiens	IGF2		R-HSA-2404193;R-HSA-2404195;R-HSA-5686072
R-HSA-73943	Reversal of alkylation damage by DNA dioxygenases	1	16	0.00105932	0.503704	0.564833	6	13	0.000942439	9606	Homo sapiens	ALKBH3		R-HSA-5657637;R-HSA-5657617;R-HSA-112123;R-HSA-112125;R-HSA-5657642;R-HSA-112124
R-HSA-1358803	Downregulation of ERBB2:ERBB3 signaling	1	16	0.00105932	0.503704	0.564833	2	8	0.000579962	9606	Homo sapiens	ERBB2		R-HSA-1358798;R-HSA-1358792
R-HSA-69109	Leading Strand Synthesis	1	16	0.00105932	0.503704	0.564833	1	4	0.000289981	9606	Homo sapiens	POLD4		R-HSA-69074
R-HSA-69091	Polymerase switching	1	16	0.00105932	0.503704	0.564833	1	4	0.000289981	9606	Homo sapiens	POLD4		R-HSA-69074
R-HSA-879415	Advanced glycosylation endproduct receptor signaling	1	16	0.00105932	0.503704	0.564833	1	4	0.000289981	9606	Homo sapiens	MAPK3		R-HSA-879362
R-HSA-9005895	Pervasive developmental disorders	1	16	0.00105932	0.503704	0.564833	1	5	0.000362476	9606	Homo sapiens	TBL1X		R-HSA-9005585
R-HSA-9675151	Disorders of Developmental Biology	1	16	0.00105932	0.503704	0.564833	1	5	0.000362476	9606	Homo sapiens	TBL1X		R-HSA-9005585
R-HSA-9697154	Disorders of Nervous System Development	1	16	0.00105932	0.503704	0.564833	1	5	0.000362476	9606	Homo sapiens	TBL1X		R-HSA-9005585
R-HSA-9005891	Loss of function of MECP2 in Rett syndrome	1	16	0.00105932	0.503704	0.564833	1	5	0.000362476	9606	Homo sapiens	TBL1X		R-HSA-9005585
R-HSA-9668328	Sealing of the nuclear envelope (NE) by ESCRT-III	2	39	0.0025821	0.509136	0.564833	6	7	0.000507467	9606	Homo sapiens	TUBB8;CHMP2B		R-HSA-9668419;R-HSA-9668389;R-HSA-9668405;R-HSA-9668395;R-HSA-9668415;R-HSA-9668398
R-HSA-399721	Glutamate binding, activation of AMPA receptors and synaptic plasticity	2	39	0.0025821	0.509136	0.564833	2	9	0.000652458	9606	Homo sapiens	AP2B1;AP2A2		R-HSA-416639;R-HSA-421007
R-HSA-187577	SCF(Skp2)-mediated degradation of p27/p21	3	62	0.00410487	0.509991	0.564833	4	7	0.000507467	9606	Homo sapiens	PSMB7;SKP2		R-HSA-187552;R-HSA-187574;R-HSA-187575;R-HSA-187545
R-HSA-6781827	Transcription-Coupled Nucleotide Excision Repair (TC-NER)	4	85	0.00562765	0.51041	0.564833	14	17	0.00123242	9606	Homo sapiens	POLD4;COPS7A;RBX1		R-HSA-6782211;R-HSA-9684118;R-HSA-6782208;R-HSA-6781867;R-HSA-6781833;R-HSA-6782069;R-HSA-6782004;R-HSA-6782131;R-HSA-6782227;R-HSA-6782224;R-HSA-6782141;R-HSA-6782204;R-HSA-6782138;R-HSA-6782234
R-HSA-9007101	Rab regulation of trafficking	6	131	0.0086732	0.511071	0.564833	4	35	0.00253734	9606	Homo sapiens	RABGAP1;TRAPPC1;TRAPPC6B;RAB13;RAB27B;TRAPPC13		R-HSA-8876615;R-HSA-8877475;R-HSA-8854303;R-HSA-8877308
R-HSA-5663202	Diseases of signal transduction by growth factor receptors and second messengers	22	498	0.0329714	0.511973	0.564833	159	478	0.0346527	9606	Homo sapiens	ZFYVE9;CSNK1A1;HDAC11;FN1;PTEN;ADAM10;RRBP1;FRS2;RBX1;MIB1;PSMB7;MPRIP;PPP2R1A;PPP2R5E;ERBB2;LMNA;RICTOR;AMPH;TBL1X;MAPK3		R-HSA-9656211;R-HSA-9656209;R-HSA-9656215;R-HSA-9656214;R-HSA-9664918;R-HSA-9725342;R-HSA-4839746;R-HSA-9664664;R-HSA-2666278;R-HSA-5339713;R-HSA-9665411;R-HSA-9665410;R-HSA-9665409;R-HSA-9665408;R-HSA-9665415;R-HSA-9664646;R-HSA-9665413;R-HSA-9665412;R-HSA-9665417;R-HSA-9665416;R-HSA-9664950;R-HSA-9701810;R-HSA-2730752;R-HSA-2400009;R-HSA-9665699;R-HSA-9665698;R-HSA-2900765;R-HSA-9665697;R-HSA-9…
R-HSA-69239	Synthesis of DNA	6	132	0.00873941	0.518395	0.564833	14	27	0.00195737	9606	Homo sapiens	POLD4;PSMB7;CCNL1;SKP2;RBX1		R-HSA-69152;R-HSA-69127;R-HSA-176942;R-HSA-68944;R-HSA-68946;R-HSA-69074;R-HSA-68948;R-HSA-69140;R-HSA-69142;R-HSA-69016;R-HSA-69144;R-HSA-69019;R-HSA-69116;R-HSA-169468
R-HSA-1234174	Cellular response to hypoxia	4	86	0.00569386	0.519497	0.564833	9	20	0.00144991	9606	Homo sapiens	PSMB7;WTIP;RBX1		R-HSA-1234163;R-HSA-1234179;R-HSA-1234177;R-HSA-1234183;R-HSA-1234169;R-HSA-1234159;R-HSA-1234175;R-HSA-1234172;R-HSA-1234173
R-HSA-3214815	HDACs deacetylate histones	3	63	0.00417108	0.520636	0.564833	5	5	0.000362476	9606	Homo sapiens	H3C15;TBL1X;MTA3		R-HSA-3777129;R-HSA-3782637;R-HSA-3782655;R-HSA-9679787;R-HSA-3769447
R-HSA-114508	Effects of PIP2 hydrolysis	2	40	0.00264831	0.522585	0.564833	2	9	0.000652458	9606	Homo sapiens	DGKQ;MGLL		R-HSA-426240;R-HSA-426043
R-HSA-4090294	SUMOylation of intracellular receptors	2	40	0.00264831	0.522585	0.564833	2	25	0.00181238	9606	Homo sapiens	PGR;NR2C1		R-HSA-4341073;R-HSA-4717521
R-HSA-1663150	The activation of arylsulfatases	1	17	0.00112553	0.524978	0.564833	1	2	0.000144991	9606	Homo sapiens	ARSA		R-HSA-1614362
R-HSA-2559584	Formation of Senescence-Associated Heterochromatin Foci (SAHF)	1	17	0.00112553	0.524978	0.564833	1	2	0.000144991	9606	Homo sapiens	H1-1		R-HSA-4647594
R-HSA-5576893	Phase 2 - plateau phase	1	17	0.00112553	0.524978	0.564833	1	2	0.000144991	9606	Homo sapiens	CACNA2D2		R-HSA-5577213
R-HSA-1475029	Reversible hydration of carbon dioxide	1	17	0.00112553	0.524978	0.564833	2	8	0.000579962	9606	Homo sapiens	CA5B		R-HSA-1475028;R-HSA-1475032
R-HSA-1482883	Acyl chain remodeling of DAG and TAG	1	17	0.00112553	0.524978	0.564833	1	8	0.000579962	9606	Homo sapiens	MGLL		R-HSA-1482543
R-HSA-9029558	NR1H2 & NR1H3 regulate gene expression linked to lipogenesis	1	17	0.00112553	0.524978	0.564833	1	8	0.000579962	9606	Homo sapiens	CCDC57		R-HSA-9605063
R-HSA-193704	p75 NTR receptor-mediated signalling	5	110	0.00728284	0.526819	0.564833	1	50	0.00362476	9606	Homo sapiens	ARHGEF11;TRIO;ARHGEF26;ARHGEF37;RASGRF2		R-HSA-205039
R-HSA-5696400	Dual Incision in GG-NER	2	41	0.00271451	0.535785	0.564833	3	3	0.000217486	9606	Homo sapiens	POLD4;RBX1		R-HSA-5690213;R-HSA-5690990;R-HSA-5690988
R-HSA-5673000	RAF activation	2	41	0.00271451	0.535785	0.564833	2	12	0.000869943	9606	Homo sapiens	PPP2R1A;PPP2R5E		R-HSA-5672961;R-HSA-5672957
R-HSA-5654738	Signaling by FGFR2	4	88	0.00582627	0.537429	0.564833	24	46	0.00333478	9606	Homo sapiens	PPP2R1A;FRS2;MAPK3		R-HSA-5654614;R-HSA-1295634;R-HSA-5654615;R-HSA-5654612;R-HSA-5654677;R-HSA-1295632;R-HSA-5654608;R-HSA-5654622;R-HSA-5654399;R-HSA-5654620;R-HSA-1295609;R-HSA-5654397;R-HSA-1549564;R-HSA-5654618;R-HSA-1295613;R-HSA-934559;R-HSA-5654562;R-HSA-1295622;R-HSA-5654607;R-HSA-8941618;R-HSA-5654701;R-HSA-1295599;R-HSA-5654729;R-HSA-5654697
R-HSA-5653656	Vesicle-mediated transport	36	828	0.0548199	0.540073	0.564833	79	252	0.0182688	9606	Homo sapiens	SCARB2;ARF4;RABGAP1;COPS7A;MIA3;AP2A2;TUBB8;MAN2A2;REPS2;KIF13B;TMED3;MAN1A1;TRAPPC13;CD55;PRKAB2;TRAPPC1;SYT1;AMBP;GALNT2;WNT5A;RAB27B;AP2B1;RAB30;COL3A1;COL1A2;COL4A2;TRAPPC6B;COL4A1;KIF16B;RAB13;CHMP2B;NAA35;AMPH		R-HSA-1445143;R-HSA-8868230;R-HSA-5694418;R-HSA-8868236;R-HSA-5694427;R-HSA-2168881;R-HSA-8847635;R-HSA-2316347;R-HSA-8854303;R-HSA-2168888;R-HSA-8871196;R-HSA-8871194;R-HSA-8871193;R-HSA-5694409;R-HSA-190877;R-HSA-6807877;R-HSA-8877475;R-HSA-6807875;R-HSA-6807872;R-HSA-8867756;R-HSA-8868651;R-HSA-8867754;R-HSA-8868648;R-HSA-5694439;R-HSA-8868661;R-HSA-5694436;R-HSA-8868660;R-HSA-917693;R-HSA-886…
R-HSA-68875	Mitotic Prophase	6	135	0.00893803	0.540103	0.564833	13	34	0.00246484	9606	Homo sapiens	H3C15;PPP2R1A;LMNA;MAPK3		R-HSA-2245218;R-HSA-2288097;R-HSA-5229194;R-HSA-2172678;R-HSA-2993898;R-HSA-2294600;R-HSA-2422927;R-HSA-2294574;R-HSA-5244669;R-HSA-2301205;R-HSA-2294580;R-HSA-2294590;R-HSA-2430552
R-HSA-1483255	PI Metabolism	5	112	0.00741525	0.542653	0.564833	9	89	0.00645208	9606	Homo sapiens	PI4K2B;PLEKHA5;GDE1;PTEN;TNFAIP8L3		R-HSA-1676185;R-HSA-8874470;R-HSA-199456;R-HSA-6813740;R-HSA-1676149;R-HSA-1675813;R-HSA-1675780;R-HSA-8870489;R-HSA-1675974
R-HSA-399956	CRMPs in Sema3A signaling	1	18	0.00119174	0.545341	0.564833	5	5	0.000362476	9606	Homo sapiens	NRP1		R-HSA-399951;R-HSA-399946;R-HSA-399947;R-HSA-399931;R-HSA-399944
R-HSA-69166	Removal of the Flap Intermediate	1	18	0.00119174	0.545341	0.564833	4	4	0.000289981	9606	Homo sapiens	POLD4		R-HSA-69152;R-HSA-69140;R-HSA-69142;R-HSA-69144
R-HSA-8847993	ERBB2 Activates PTK6 Signaling	1	18	0.00119174	0.545341	0.564833	2	2	0.000144991	9606	Homo sapiens	ERBB2		R-HSA-8848005;R-HSA-8847995
R-HSA-964739	N-glycan trimming and elongation in the cis-Golgi	1	18	0.00119174	0.545341	0.564833	3	5	0.000362476	9606	Homo sapiens	MAN1A1		R-HSA-964830;R-HSA-964825;R-HSA-964737
R-HSA-5655291	Signaling by FGFR4 in disease	1	18	0.00119174	0.545341	0.564833	7	15	0.00108743	9606	Homo sapiens	FRS2		R-HSA-5655351;R-HSA-5655252;R-HSA-5655348;R-HSA-5655284;R-HSA-5655235;R-HSA-5655347;R-HSA-5655248
R-HSA-9634600	Regulation of glycolysis by fructose 2,6-bisphosphate metabolism	1	18	0.00119174	0.545341	0.564833	1	4	0.000289981	9606	Homo sapiens	PPP2R1A		R-HSA-163750
R-HSA-1170546	Prolactin receptor signaling	1	18	0.00119174	0.545341	0.564833	3	14	0.00101493	9606	Homo sapiens	RBX1		R-HSA-1370500;R-HSA-976991;R-HSA-1170539
R-HSA-1483115	Hydrolysis of LPC	1	18	0.00119174	0.545341	0.564833	1	6	0.000434972	9606	Homo sapiens	GPCPD1		R-HSA-1483116
R-HSA-6814848	Glycerophospholipid catabolism	1	18	0.00119174	0.545341	0.564833	1	7	0.000507467	9606	Homo sapiens	GDE1		R-HSA-6813740
R-HSA-8963896	HDL assembly	1	18	0.00119174	0.545341	0.564833	1	9	0.000652458	9606	Homo sapiens	BMP1		R-HSA-264758
R-HSA-435354	Zinc transporters	1	18	0.00119174	0.545341	0.564833	1	13	0.000942439	9606	Homo sapiens	SLC39A6		R-HSA-442317
R-HSA-1912408	Pre-NOTCH Transcription and Translation	4	89	0.00589248	0.546268	0.564833	9	28	0.00202987	9606	Homo sapiens	NOTCH3;H3C15		R-HSA-9604834;R-HSA-1912415;R-HSA-9017835;R-HSA-1912366;R-HSA-1912409;R-HSA-1912362;R-HSA-9604831;R-HSA-9021364;R-HSA-9604829
R-HSA-5673001	RAF/MAP kinase cascade	14	322	0.0213189	0.546486	0.564833	28	75	0.00543715	9606	Homo sapiens	DUSP4;PSMB7;PPP2R1A;PPP2R5E;RASGRF2;ERBB2;FN1;NEFL;FRS2;NCAM1;MAPK3;RBX1		R-HSA-5672980;R-HSA-5674132;R-HSA-5672978;R-HSA-5674130;R-HSA-5674387;R-HSA-5674385;R-HSA-9635739;R-HSA-9635743;R-HSA-9657603;R-HSA-5675206;R-HSA-5672965;R-HSA-5674373;R-HSA-9657606;R-HSA-5674496;R-HSA-5672961;R-HSA-5672972;R-HSA-9657608;R-HSA-5672973;R-HSA-5675376;R-HSA-5658430;R-HSA-5675198;R-HSA-5674366;R-HSA-5672957;R-HSA-9657599;R-HSA-5675194;R-HSA-5658424;R-HSA-5675431;R-HSA-5675373
R-HSA-2559585	Oncogene Induced Senescence	2	42	0.00278072	0.548732	0.564833	3	19	0.00137741	9606	Homo sapiens	MAPK3		R-HSA-3209160;R-HSA-3209177;R-HSA-3132737
R-HSA-70263	Gluconeogenesis	3	66	0.0043697	0.551794	0.564833	3	26	0.00188488	9606	Homo sapiens	SLC25A1;TPI1;SLC25A13		R-HSA-70481;R-HSA-372449;R-HSA-372448
R-HSA-201556	Signaling by ALK	2	43	0.00284693	0.561423	0.564833	24	40	0.00289981	9606	Homo sapiens	FRS2;PTN		R-HSA-9701524;R-HSA-9700149;R-HSA-9700662;R-HSA-9701488;R-HSA-201510;R-HSA-9700156;R-HSA-201515;R-HSA-9700120;R-HSA-201519;R-HSA-201486;R-HSA-9700121;R-HSA-9700154;R-HSA-9700164;R-HSA-201521;R-HSA-9700647;R-HSA-9701507;R-HSA-9725315;R-HSA-9701485;R-HSA-9700142;R-HSA-9700175;R-HSA-9700168;R-HSA-9700200;R-HSA-9700648;R-HSA-9700171
R-HSA-6804757	Regulation of TP53 Degradation	2	43	0.00284693	0.561423	0.564833	3	30	0.00217486	9606	Homo sapiens	PPP2R1A;RICTOR		R-HSA-6792871;R-HSA-6792863;R-HSA-6795290
R-HSA-8853659	RET signaling	2	43	0.00284693	0.561423	0.564833	2	24	0.00173989	9606	Homo sapiens	FRS2;PDLIM7		R-HSA-8855564;R-HSA-8855915
R-HSA-73780	RNA Polymerase III Chain Elongation	1	19	0.00125794	0.564833	0.564833	3	3	0.000217486	9606	Homo sapiens	CRCP		R-HSA-113446;R-HSA-113705;R-HSA-113451
R-HSA-6785631	ERBB2 Regulates Cell Motility	1	19	0.00125794	0.564833	0.564833	2	2	0.000144991	9606	Homo sapiens	ERBB2		R-HSA-6785636;R-HSA-6785648
R-HSA-69183	Processive synthesis on the lagging strand	1	19	0.00125794	0.564833	0.564833	6	7	0.000507467	9606	Homo sapiens	POLD4		R-HSA-69152;R-HSA-69140;R-HSA-69127;R-HSA-69142;R-HSA-69144;R-HSA-69116
R-HSA-399954	Sema3A PAK dependent Axon repulsion	1	19	0.00125794	0.564833	0.564833	3	6	0.000434972	9606	Homo sapiens	NRP1		R-HSA-399939;R-HSA-399952;R-HSA-399930
R-HSA-418885	DCC mediated attractive signaling	1	19	0.00125794	0.564833	0.564833	5	12	0.000869943	9606	Homo sapiens	TRIO		R-HSA-418850;R-HSA-418865;R-HSA-418874;R-HSA-418858;R-HSA-418856
R-HSA-73942	DNA Damage Reversal	1	19	0.00125794	0.564833	0.564833	6	16	0.00115992	9606	Homo sapiens	ALKBH3		R-HSA-5657637;R-HSA-5657617;R-HSA-112123;R-HSA-112125;R-HSA-5657642;R-HSA-112124
R-HSA-975577	N-Glycan antennae elongation	1	19	0.00125794	0.564833	0.564833	1	6	0.000434972	9606	Homo sapiens	B4GALT1		R-HSA-975919
R-HSA-446353	Cell-extracellular matrix interactions	1	19	0.00125794	0.564833	0.564833	1	10	0.000724953	9606	Homo sapiens	ITGB1		R-HSA-432897
R-HSA-983189	Kinesins	3	68	0.00450212	0.571886	0.571886	2	14	0.00101493	9606	Homo sapiens	TUBB8;KIF16B;KIF13B		R-HSA-983259;R-HSA-983266
R-HSA-5696399	Global Genome Nucleotide Excision Repair (GG-NER)	4	92	0.0060911	0.572244	0.572244	17	20	0.00144991	9606	Homo sapiens	POLD4;COPS7A;RBX1		R-HSA-5690996;R-HSA-5690997;R-HSA-5691006;R-HSA-5696670;R-HSA-5696664;R-HSA-5691000;R-HSA-5691001;R-HSA-6790487;R-HSA-6790454;R-HSA-5690213;R-HSA-5689317;R-HSA-5689861;R-HSA-5690990;R-HSA-6782943;R-HSA-5696655;R-HSA-5690991;R-HSA-5690988
R-HSA-2565942	Regulation of PLK1 Activity at G2/M Transition	4	92	0.0060911	0.572244	0.572244	4	12	0.000869943	9606	Homo sapiens	PPP2R1A;SSNA1;ALMS1;CEP41		R-HSA-3000319;R-HSA-2574845;R-HSA-3000310;R-HSA-2574840
R-HSA-9013694	Signaling by NOTCH4	4	92	0.0060911	0.572244	0.572244	3	20	0.00144991	9606	Homo sapiens	PSMB7;ADAM10;RBX1		R-HSA-9604642;R-HSA-9604629;R-HSA-9604264
R-HSA-5689896	Ovarian tumor domain proteases	2	44	0.00291314	0.573856	0.573856	3	14	0.00101493	9606	Homo sapiens	PTEN;OTUD7B		R-HSA-5690870;R-HSA-8869506;R-HSA-8873946
R-HSA-3769402	Deactivation of the beta-catenin transactivating complex	2	44	0.00291314	0.573856	0.573856	2	14	0.00101493	9606	Homo sapiens	BCL9;SOX13		R-HSA-3364042;R-HSA-5665608
R-HSA-5684996	MAPK1/MAPK3 signaling	14	329	0.0217823	0.578663	0.578663	33	82	0.00594461	9606	Homo sapiens	DUSP4;PSMB7;PPP2R1A;PPP2R5E;RASGRF2;ERBB2;FN1;NEFL;FRS2;NCAM1;MAPK3;RBX1		R-HSA-5672980;R-HSA-5674132;R-HSA-5672978;R-HSA-5674130;R-HSA-5674387;R-HSA-5674385;R-HSA-9635739;R-HSA-9635743;R-HSA-9657603;R-HSA-5675206;R-HSA-5672965;R-HSA-5674373;R-HSA-9657606;R-HSA-5674496;R-HSA-5672961;R-HSA-5672972;R-HSA-9657608;R-HSA-5672973;R-HSA-109857;R-HSA-109860;R-HSA-5675376;R-HSA-109863;R-HSA-109862;R-HSA-5658430;R-HSA-5675198;R-HSA-5674366;R-HSA-109864;R-HSA-5672957;R-HSA-965759…
R-HSA-450531	Regulation of mRNA stability by proteins that bind AU-rich elements	4	93	0.00615731	0.580715	0.580715	2	26	0.00188488	9606	Homo sapiens	PSMB7;GPRC5A;ENPP2		R-HSA-450466;R-HSA-450595
R-HSA-597592	Post-translational protein modification	69	1605	0.106263	0.580719	0.580719	114	538	0.0390025	9606	Homo sapiens	RAB3B;SPON2;ARF4;B4GALT1;PTEN;OTUD7B;MIA3;GALNT10;TUBB8;C4A;CDH2;TMED3;DAG1;MAN1A1;QSOX1;SKP2;ARSA;IGFBP5;IGFBP4;ADAM10;POMGNT2;LRRC41;RBX1;DPM1;PTP4A2;RAB30;TRAPPC6B;PEX5;MXRA8;VWA1;SPARCL1;PGR;GAS6;MFGE8;MATN3;SDC2;COPS7A;LYPD3;THBS2;NR2C1;THBS1;KNG1;CST3;ADAMTS15;PSMB7;MUC1;PDLIM2;MAN2A2;IGFBP7;UGGT2;CD55;UBE2H;TRAPPC1;SYT1;GALNT2;GOLM1;FN1;GP2;FBXL15;RAB27B;MUC5B;PROC;KLHL5;GLB1;RAB13;POMK		R-HSA-8956040;R-HSA-163843;R-HSA-1614362;R-HSA-8956045;R-HSA-8869506;R-HSA-913675;R-HSA-5689950;R-HSA-159762;R-HSA-8955289;R-HSA-4341073;R-HSA-159771;R-HSA-5665871;R-HSA-8956050;R-HSA-548884;R-HSA-8955285;R-HSA-9758090;R-HSA-975919;R-HSA-6807877;R-HSA-6807875;R-HSA-8852129;R-HSA-6807872;R-HSA-159795;R-HSA-9755303;R-HSA-981814;R-HSA-4084999;R-HSA-9755306;R-HSA-981809;R-HSA-5615637;R-HSA-5694487;R-…
R-HSA-69275	G2/M Transition	9	212	0.014036	0.581497	0.581497	28	78	0.00565463	9606	Homo sapiens	TUBB8;PSMB7;PPP2R1A;SSNA1;ALMS1;CEP41;MYT1;RBX1		R-HSA-380294;R-HSA-170055;R-HSA-8852354;R-HSA-170116;R-HSA-380303;R-HSA-8852298;R-HSA-3000319;R-HSA-380311;R-HSA-8852306;R-HSA-8853405;R-HSA-2574845;R-HSA-3000310;R-HSA-8854044;R-HSA-8854041;R-HSA-2574840;R-HSA-380455;R-HSA-162657;R-HSA-8854052;R-HSA-8854051;R-HSA-8853419;R-HSA-8854071;R-HSA-8856951;R-HSA-4088141;R-HSA-380272;R-HSA-8856945;R-HSA-380283;R-HSA-8853496;R-HSA-8852280
R-HSA-1660499	Synthesis of PIPs at the plasma membrane	3	69	0.00456833	0.581721	0.581721	4	33	0.00239234	9606	Homo sapiens	PI4K2B;PLEKHA5;PTEN		R-HSA-199456;R-HSA-1676149;R-HSA-1675780;R-HSA-8870489
R-HSA-352230	Amino acid transport across the plasma membrane	3	69	0.00456833	0.581721	0.581721	3	36	0.00260983	9606	Homo sapiens	NAT1;SLC7A2		R-HSA-352174;R-HSA-375790;R-HSA-375768
R-HSA-354194	GRB2:SOS provides linkage to MAPK signaling for Integrins	1	20	0.00132415	0.58349	0.58349	2	2	0.000144991	9606	Homo sapiens	FN1		R-HSA-354165;R-HSA-354087
R-HSA-9687136	Aberrant regulation of mitotic exit in cancer due to RB1 defects	1	20	0.00132415	0.58349	0.58349	1	1	7.24953e-05	9606	Homo sapiens	SKP2		R-HSA-9687377
R-HSA-399955	SEMA3A-Plexin repulsion signaling by inhibiting Integrin adhesion	1	20	0.00132415	0.58349	0.58349	6	8	0.000579962	9606	Homo sapiens	NRP1		R-HSA-399942;R-HSA-399941;R-HSA-399934;R-HSA-399935;R-HSA-399933;R-HSA-399928
R-HSA-5635838	Activation of SMO	1	20	0.00132415	0.58349	0.58349	5	9	0.000652458	9606	Homo sapiens	CSNK1A1		R-HSA-5633040;R-HSA-5632672;R-HSA-5632674;R-HSA-5632671;R-HSA-5632670
R-HSA-9603798	Class I peroxisomal membrane protein import	1	20	0.00132415	0.58349	0.58349	3	6	0.000434972	9606	Homo sapiens	FIS1		R-HSA-9603784;R-HSA-9603775;R-HSA-9603804
R-HSA-388844	Receptor-type tyrosine-protein phosphatases	1	20	0.00132415	0.58349	0.58349	3	6	0.000434972	9606	Homo sapiens	PTPRS		R-HSA-6798258;R-HSA-6798257;R-HSA-388824
R-HSA-8849471	PTK6 Regulates RHO GTPases, RAS GTPase and MAP kinases	1	20	0.00132415	0.58349	0.58349	3	13	0.000942439	9606	Homo sapiens	TGFB1I1		R-HSA-8848611;R-HSA-8848606;R-HSA-8848618
R-HSA-8963684	Tyrosine catabolism	1	20	0.00132415	0.58349	0.58349	1	6	0.000434972	9606	Homo sapiens	HGD		R-HSA-71164
R-HSA-2046106	alpha-linolenic acid (ALA) metabolism	2	45	0.00297934	0.586031	0.586031	2	15	0.00108743	9606	Homo sapiens	SCP2;ACAA1		R-HSA-2066781;R-HSA-2066788
R-HSA-418346	Platelet homeostasis	5	118	0.0078125	0.588581	0.588581	6	30	0.00217486	9606	Homo sapiens	PPP2R1A;PPP2R5E;KCNMA1;PDE5A;LRP8		R-HSA-418549;R-HSA-432129;R-HSA-432143;R-HSA-8948034;R-HSA-418456;R-HSA-432121
R-HSA-453274	Mitotic G2-G2/M phases	9	214	0.0141684	0.592644	0.592644	28	80	0.00579962	9606	Homo sapiens	TUBB8;PSMB7;PPP2R1A;SSNA1;ALMS1;CEP41;MYT1;RBX1		R-HSA-380294;R-HSA-170055;R-HSA-8852354;R-HSA-170116;R-HSA-380303;R-HSA-8852298;R-HSA-3000319;R-HSA-380311;R-HSA-8852306;R-HSA-8853405;R-HSA-2574845;R-HSA-3000310;R-HSA-8854044;R-HSA-8854041;R-HSA-2574840;R-HSA-380455;R-HSA-162657;R-HSA-8854052;R-HSA-8854051;R-HSA-8853419;R-HSA-8854071;R-HSA-8856951;R-HSA-4088141;R-HSA-380272;R-HSA-8856945;R-HSA-380283;R-HSA-8853496;R-HSA-8852280
R-HSA-975871	MyD88 cascade initiated on plasma membrane	4	95	0.00628972	0.597366	0.597366	7	58	0.00420473	9606	Homo sapiens	DUSP4;PPP2R1A;MAPK3		R-HSA-450325;R-HSA-199959;R-HSA-203797;R-HSA-168053;R-HSA-198756;R-HSA-198731;R-HSA-198746
R-HSA-168176	Toll Like Receptor 5 (TLR5) Cascade	4	95	0.00628972	0.597366	0.597366	7	59	0.00427722	9606	Homo sapiens	DUSP4;PPP2R1A;MAPK3		R-HSA-450325;R-HSA-199959;R-HSA-203797;R-HSA-168053;R-HSA-198756;R-HSA-198731;R-HSA-198746
R-HSA-168142	Toll Like Receptor 10 (TLR10) Cascade	4	95	0.00628972	0.597366	0.597366	7	59	0.00427722	9606	Homo sapiens	DUSP4;PPP2R1A;MAPK3		R-HSA-450325;R-HSA-199959;R-HSA-203797;R-HSA-168053;R-HSA-198756;R-HSA-198731;R-HSA-198746
R-HSA-381038	XBP1(S) activates chaperone genes	4	95	0.00628972	0.597366	0.597366	2	47	0.00340728	9606	Homo sapiens	SCP2;LMNA		R-HSA-1791130;R-HSA-1791128
R-HSA-975576	N-glycan antennae elongation in the medial/trans-Golgi	2	46	0.00304555	0.597946	0.597946	2	14	0.00101493	9606	Homo sapiens	B4GALT1;MAN2A2		R-HSA-975919;R-HSA-975814
R-HSA-189451	Heme biosynthesis	2	46	0.00304555	0.597946	0.597946	2	20	0.00144991	9606	Homo sapiens	FECH;UROS		R-HSA-189488;R-HSA-189465
R-HSA-6806003	Regulation of TP53 Expression and Degradation	2	46	0.00304555	0.597946	0.597946	3	35	0.00253734	9606	Homo sapiens	PPP2R1A;RICTOR		R-HSA-6792871;R-HSA-6792863;R-HSA-6795290
R-HSA-3781860	Diseases associated with N-glycosylation of proteins	2	46	0.00304555	0.597946	0.597946	2	24	0.00173989	9606	Homo sapiens	B4GALT1;GLB1		R-HSA-4341669;R-HSA-4793956
R-HSA-5658442	Regulation of RAS by GAPs	3	71	0.00470074	0.600955	0.600955	2	5	0.000362476	9606	Homo sapiens	PSMB7;RBX1		R-HSA-5658430;R-HSA-5658424
R-HSA-936837	Ion transport by P-type ATPases	3	71	0.00470074	0.600955	0.600955	4	16	0.00115992	9606	Homo sapiens	ATP8B1;ATP10A;ATP1B1		R-HSA-9684068;R-HSA-947591;R-HSA-939763;R-HSA-936897
R-HSA-1963640	GRB2 events in ERBB2 signaling	1	21	0.00139036	0.601348	0.601348	4	4	0.000289981	9606	Homo sapiens	ERBB2		R-HSA-1250498;R-HSA-1306969;R-HSA-1250488;R-HSA-1306972
R-HSA-190242	FGFR1 ligand binding and activation	1	21	0.00139036	0.601348	0.601348	2	7	0.000507467	9606	Homo sapiens	ANOS1		R-HSA-190256;R-HSA-5654515
R-HSA-109581	Apoptosis	8	192	0.0127119	0.602865	0.602865	8	141	0.0102218	9606	Homo sapiens	PSMB7;UNC5B;LMNA;OMA1;H1-1;MAPK3		R-HSA-211715;R-HSA-418852;R-HSA-9627089;R-HSA-211239;R-HSA-264865;R-HSA-418849;R-HSA-8867344;R-HSA-211247
R-HSA-69306	DNA Replication	7	169	0.0111891	0.608575	0.608575	31	58	0.00420473	9606	Homo sapiens	POLD4;PSMB7;H3C15;CCNL1;SKP2;RBX1		R-HSA-69127;R-HSA-68940;R-HSA-9749253;R-HSA-68944;R-HSA-68946;R-HSA-69074;R-HSA-68948;R-HSA-69140;R-HSA-69142;R-HSA-68825;R-HSA-9749197;R-HSA-69016;R-HSA-69144;R-HSA-69019;R-HSA-68954;R-HSA-9749320;R-HSA-9757258;R-HSA-68960;R-HSA-69152;R-HSA-176942;R-HSA-9749350;R-HSA-9749286;R-HSA-9749351;R-HSA-68914;R-HSA-68917;R-HSA-68916;R-HSA-68919;R-HSA-68918;R-HSA-69116;R-HSA-9749098;R-HSA-169468
R-HSA-379726	Mitochondrial tRNA aminoacylation	2	47	0.00311176	0.609602	0.609602	2	21	0.0015224	9606	Homo sapiens	LARS2;PARS2		R-HSA-380198;R-HSA-380200
R-HSA-1251985	Nuclear signaling by ERBB4	2	47	0.00311176	0.609602	0.609602	2	34	0.00246484	9606	Homo sapiens	PGR		R-HSA-8954208;R-HSA-1254392
R-HSA-5358346	Hedgehog ligand biogenesis	3	72	0.00476695	0.610351	0.610351	2	15	0.00108743	9606	Homo sapiens	SCUBE2;PSMB7		R-HSA-5362448;R-HSA-5362551
R-HSA-1963642	PI3K events in ERBB2 signaling	1	22	0.00145657	0.618442	0.618442	7	7	0.000507467	9606	Homo sapiens	ERBB2		R-HSA-1306963;R-HSA-1306979;R-HSA-1306965;R-HSA-1250346;R-HSA-1250462;R-HSA-1306957;R-HSA-1250189
R-HSA-174437	Removal of the Flap Intermediate from the C-strand	1	22	0.00145657	0.618442	0.618442	4	4	0.000289981	9606	Homo sapiens	POLD4		R-HSA-174451;R-HSA-174441;R-HSA-174446;R-HSA-174445
R-HSA-372708	p130Cas linkage to MAPK signaling for integrins	1	22	0.00145657	0.618442	0.618442	3	3	0.000217486	9606	Homo sapiens	FN1		R-HSA-372693;R-HSA-372705;R-HSA-372697
R-HSA-190840	Microtubule-dependent trafficking of connexons from Golgi to the plasma membrane	1	22	0.00145657	0.618442	0.618442	1	2	0.000144991	9606	Homo sapiens	TUBB8		R-HSA-190520
R-HSA-140179	Amine Oxidase reactions	1	22	0.00145657	0.618442	0.618442	2	6	0.000434972	9606	Homo sapiens	MAOB		R-HSA-141202;R-HSA-141200
R-HSA-2408550	Metabolism of ingested H2SeO4 and H2SeO3 into H2Se	1	22	0.00145657	0.618442	0.618442	2	7	0.000507467	9606	Homo sapiens	PAPSS2		R-HSA-2408540;R-HSA-2408525
R-HSA-6798163	Choline catabolism	1	22	0.00145657	0.618442	0.618442	1	8	0.000579962	9606	Homo sapiens	SLC44A1		R-HSA-6797956
R-HSA-5358565	Mismatch repair (MMR) directed by MSH2:MSH6 (MutSalpha)	1	22	0.00145657	0.618442	0.618442	1	10	0.000724953	9606	Homo sapiens	POLD4		R-HSA-5358579
R-HSA-5685942	HDR through Homologous Recombination (HRR)	3	73	0.00483316	0.619598	0.619598	5	21	0.0015224	9606	Homo sapiens	POLD4;EME1		R-HSA-5693584;R-HSA-5686430;R-HSA-5686475;R-HSA-5686440;R-HSA-5693593
R-HSA-427389	ERCC6 (CSB) and EHMT2 (G9a) positively regulate rRNA expression	2	48	0.00317797	0.620999	0.620999	3	4	0.000289981	9606	Homo sapiens	H3C15;MTA3		R-HSA-427383;R-HSA-427404;R-HSA-427336
R-HSA-983168	Antigen processing: Ubiquitination & Proteasome degradation	13	315	0.0208554	0.622017	0.622017	6	9	0.000652458	9606	Homo sapiens	PSMB7;UBE2H;KLHL5;NEDD4;WWP1;FBXL15;UBE3A;SKP2;MEX3C;LRRC41;RBX1		R-HSA-983150;R-HSA-983147;R-HSA-983157;R-HSA-983156;R-HSA-983140;R-HSA-983152
R-HSA-1474165	Reproduction	5	123	0.00814354	0.624853	0.624853	9	24	0.00173989	9606	Homo sapiens	H3C15;B4GALT1;SYCP2;SCP2;LMNA;CD9		R-HSA-912505;R-HSA-912408;R-HSA-912389;R-HSA-1297275;R-HSA-1297338;R-HSA-912470;R-HSA-1214188;R-HSA-912467;R-HSA-912450
R-HSA-174178	APC/C:Cdh1 mediated degradation of Cdc20 and other APC/C:Cdh1 targeted proteins in late mitosis/early G1	3	74	0.00489936	0.628695	0.628695	4	6	0.000434972	9606	Homo sapiens	PSMB7;SKP2		R-HSA-9686980;R-HSA-9686969;R-HSA-174105;R-HSA-188191
R-HSA-163841	Gamma carboxylation, hypusine formation and arylsulfatase activation	3	74	0.00489936	0.628695	0.628695	7	40	0.00289981	9606	Homo sapiens	ARSA;PROC;GAS6		R-HSA-159762;R-HSA-163810;R-HSA-159795;R-HSA-163843;R-HSA-1614362;R-HSA-163809;R-HSA-159771
R-HSA-9609736	Assembly and cell surface presentation of NMDA receptors	2	49	0.00324417	0.632137	0.632137	5	23	0.00166739	9606	Homo sapiens	TUBB8;NEFL		R-HSA-9610627;R-HSA-9611030;R-HSA-9611368;R-HSA-9610408;R-HSA-9610879
R-HSA-9665348	Signaling by ERBB2 ECD mutants	1	23	0.00152278	0.634804	0.634804	15	15	0.00108743	9606	Homo sapiens	ERBB2		R-HSA-9665407;R-HSA-9665406;R-HSA-9665405;R-HSA-9665404;R-HSA-9665411;R-HSA-9665410;R-HSA-9665409;R-HSA-9665408;R-HSA-9665415;R-HSA-9665413;R-HSA-9665412;R-HSA-9665417;R-HSA-9665416;R-HSA-9665389;R-HSA-9665388
R-HSA-5651801	PCNA-Dependent Long Patch Base Excision Repair	1	23	0.00152278	0.634804	0.634804	6	6	0.000434972	9606	Homo sapiens	POLD4		R-HSA-110368;R-HSA-110371;R-HSA-5651809;R-HSA-110363;R-HSA-5651805;R-HSA-110364
R-HSA-73980	RNA Polymerase III Transcription Termination	1	23	0.00152278	0.634804	0.634804	2	2	0.000144991	9606	Homo sapiens	CRCP		R-HSA-113449;R-HSA-113454
R-HSA-181429	Serotonin Neurotransmitter Release Cycle	1	23	0.00152278	0.634804	0.634804	2	4	0.000289981	9606	Homo sapiens	SYT1		R-HSA-380901;R-HSA-380905
R-HSA-9613829	Chaperone Mediated Autophagy	1	23	0.00152278	0.634804	0.634804	9	19	0.00137741	9606	Homo sapiens	RNASE1		R-HSA-9625188;R-HSA-9620197;R-HSA-9622840;R-HSA-9615721;R-HSA-9624158;R-HSA-9622831;R-HSA-9625196;R-HSA-9626060;R-HSA-9625197
R-HSA-190872	Transport of connexons to the plasma membrane	1	23	0.00152278	0.634804	0.634804	1	3	0.000217486	9606	Homo sapiens	TUBB8		R-HSA-190520
R-HSA-1237044	Erythrocytes take up carbon dioxide and release oxygen	1	23	0.00152278	0.634804	0.634804	1	7	0.000507467	9606	Homo sapiens	CYB5R1		R-HSA-6806831
R-HSA-8849932	Synaptic adhesion-like molecules	1	23	0.00152278	0.634804	0.634804	1	8	0.000579962	9606	Homo sapiens	PTPRS		R-HSA-8855648
R-HSA-1480926	O2/CO2 exchange in erythrocytes	1	23	0.00152278	0.634804	0.634804	1	13	0.000942439	9606	Homo sapiens	CYB5R1		R-HSA-6806831
R-HSA-210993	Tie2 Signaling	1	23	0.00152278	0.634804	0.634804	1	14	0.00101493	9606	Homo sapiens	GRB14		R-HSA-204813
R-HSA-156711	Polo-like kinase mediated events	1	23	0.00152278	0.634804	0.634804	1	15	0.00108743	9606	Homo sapiens	MYT1		R-HSA-162657
R-HSA-9679504	Translation of Replicase and Assembly of the Replication Transcription Complex	1	23	0.00152278	0.634804	0.634804	1	30	0.00217486	9606	Homo sapiens	CHMP2B		R-HSA-9687435
R-HSA-5663220	RHO GTPases Activate Formins	6	149	0.00986494	0.635056	0.635056	5	27	0.00195737	9606	Homo sapiens	ITGB1;TUBB8;PPP2R1A;PPP2R5E;TAOK1		R-HSA-5666160;R-HSA-5666129;R-HSA-5666049;R-HSA-5666046;R-HSA-5666169
R-HSA-211733	Regulation of activated PAK-2p34 by proteasome mediated degradation	2	50	0.00331038	0.643018	0.643018	1	2	0.000144991	9606	Homo sapiens	PSMB7		R-HSA-211715
R-HSA-9006925	Intracellular signaling by second messengers	15	368	0.0243644	0.644551	0.644551	49	114	0.00826446	9606	Homo sapiens	PSMB7;CBX6;PPP2R1A;PPP2R5E;NEDD4;ERBB2;PTEN;RICTOR;FRS2;MTA3;MAPK3		R-HSA-8944650;R-HSA-8944522;R-HSA-2318752;R-HSA-8944397;R-HSA-8850945;R-HSA-8944026;R-HSA-8944538;R-HSA-8850961;R-HSA-6811504;R-HSA-199456;R-HSA-8944684;R-HSA-6807106;R-HSA-8945709;R-HSA-6807105;R-HSA-8944047;R-HSA-6807118;R-HSA-8943780;R-HSA-8944420;R-HSA-8948775;R-HSA-6807126;R-HSA-2316434;R-HSA-8944569;R-HSA-8850997;R-HSA-8850992;R-HSA-6811472;R-HSA-6807134;R-HSA-8943817;R-HSA-6807206;R-HSA-88…
R-HSA-381070	IRE1alpha activates chaperones	4	101	0.00668697	0.644868	0.644868	2	53	0.00384225	9606	Homo sapiens	SCP2;LMNA		R-HSA-1791130;R-HSA-1791128
R-HSA-9662360	Sensory processing of sound by inner hair cells of the cochlea	3	76	0.00503178	0.646434	0.646434	3	7	0.000507467	9606	Homo sapiens	KCNMA1;CACNA2D2;TPRN		R-HSA-9667761;R-HSA-9659380;R-HSA-9659515
R-HSA-189445	Metabolism of porphyrins	3	76	0.00503178	0.646434	0.646434	4	42	0.0030448	9606	Homo sapiens	GSTA4;FECH;UROS		R-HSA-189488;R-HSA-9663511;R-HSA-9663492;R-HSA-189465
R-HSA-5654710	PI-3K cascade:FGFR3	1	24	0.00158898	0.650466	0.650466	6	7	0.000507467	9606	Homo sapiens	FRS2		R-HSA-5654709;R-HSA-5654643;R-HSA-5654640;R-HSA-5654641;R-HSA-5654705;R-HSA-5654637
R-HSA-9013418	RHOBTB2 GTPase cycle	1	24	0.00158898	0.650466	0.650466	1	2	0.000144991	9606	Homo sapiens	TXNL1		R-HSA-9018787
R-HSA-1237112	Methionine salvage pathway	1	24	0.00158898	0.650466	0.650466	2	7	0.000507467	9606	Homo sapiens	MRI1		R-HSA-1299507;R-HSA-1237096
R-HSA-113510	E2F mediated regulation of DNA replication	1	24	0.00158898	0.650466	0.650466	1	4	0.000289981	9606	Homo sapiens	PPP2R1A		R-HSA-113503
R-HSA-9694631	Maturation of nucleoprotein	1	24	0.00158898	0.650466	0.650466	1	13	0.000942439	9606	Homo sapiens	CSNK1A1		R-HSA-9729318
R-HSA-9694676	Translation of Replicase and Assembly of the Replication Transcription Complex	1	24	0.00158898	0.650466	0.650466	1	29	0.00210236	9606	Homo sapiens	CHMP2B		R-HSA-9698265
R-HSA-975138	TRAF6 mediated induction of NFkB and MAP kinases upon TLR7/8 or 9 activation	4	102	0.00675318	0.652415	0.652415	7	48	0.00347977	9606	Homo sapiens	DUSP4;PPP2R1A;MAPK3		R-HSA-450325;R-HSA-199959;R-HSA-203797;R-HSA-168053;R-HSA-198756;R-HSA-198731;R-HSA-198746
R-HSA-174824	Plasma lipoprotein assembly, remodeling, and clearance	4	102	0.00675318	0.652415	0.652415	8	85	0.0061621	9606	Homo sapiens	BMP1;LSR;AP2B1;AP2A2		R-HSA-8933258;R-HSA-264758;R-HSA-8933292;R-HSA-6784738;R-HSA-6784735;R-HSA-8855131;R-HSA-8855130;R-HSA-6784729
R-HSA-350562	Regulation of ornithine decarboxylase (ODC)	2	51	0.00337659	0.653644	0.653644	1	4	0.000289981	9606	Homo sapiens	PSMB7		R-HSA-353125
R-HSA-168164	Toll Like Receptor 3 (TLR3) Cascade	4	103	0.00681939	0.659855	0.659855	7	61	0.00442221	9606	Homo sapiens	DUSP4;PPP2R1A;MAPK3		R-HSA-450325;R-HSA-199959;R-HSA-203797;R-HSA-168053;R-HSA-198756;R-HSA-198731;R-HSA-198746
R-HSA-975155	MyD88 dependent cascade initiated on endosome	4	103	0.00681939	0.659855	0.659855	7	63	0.0045672	9606	Homo sapiens	DUSP4;PPP2R1A;MAPK3		R-HSA-450325;R-HSA-199959;R-HSA-203797;R-HSA-168053;R-HSA-198756;R-HSA-198731;R-HSA-198746
R-HSA-8936459	RUNX1 regulates genes involved in megakaryocyte differentiation and platelet function	3	78	0.00516419	0.663565	0.663565	20	33	0.00239234	9606	Homo sapiens	H3C15;THBS1		R-HSA-8936584;R-HSA-8936616;R-HSA-8937097;R-HSA-8936621;R-HSA-8937037;R-HSA-8936608;R-HSA-8936481;R-HSA-8936995;R-HSA-8937016;R-HSA-8937113;R-HSA-8937050;R-HSA-8935740;R-HSA-8936989;R-HSA-8937022;R-HSA-8937118;R-HSA-8935730;R-HSA-8935731;R-HSA-8936979;R-HSA-8936628;R-HSA-8936599
R-HSA-156581	Methylation	2	52	0.0034428	0.664015	0.664015	1	13	0.000942439	9606	Homo sapiens	MTRR;MTR		R-HSA-174374
R-HSA-8864260	Transcriptional regulation by the AP-2 (TFAP2) family of transcription factors	2	52	0.0034428	0.664015	0.664015	2	44	0.00318979	9606	Homo sapiens	ERBB2		R-HSA-8864453;R-HSA-8864466
R-HSA-5654720	PI-3K cascade:FGFR4	1	25	0.00165519	0.665456	0.665456	6	7	0.000507467	9606	Homo sapiens	FRS2		R-HSA-5654662;R-HSA-5654659;R-HSA-5654669;R-HSA-5654717;R-HSA-5654714;R-HSA-5654667
R-HSA-9609523	Insertion of tail-anchored proteins into the endoplasmic reticulum membrane	1	25	0.00165519	0.665456	0.665456	5	7	0.000507467	9606	Homo sapiens	ARSA		R-HSA-9609860;R-HSA-9610442;R-HSA-9609899;R-HSA-9617596;R-HSA-9609917
R-HSA-5620922	BBSome-mediated cargo-targeting to cilium	1	25	0.00165519	0.665456	0.665456	2	5	0.000362476	9606	Homo sapiens	LZTFL1		R-HSA-5624129;R-HSA-5624127
R-HSA-6807004	Negative regulation of MET activity	1	25	0.00165519	0.665456	0.665456	4	12	0.000869943	9606	Homo sapiens	LRIG1		R-HSA-8875431;R-HSA-8875443;R-HSA-8875490;R-HSA-8875374
R-HSA-2142700	Synthesis of Lipoxins (LX)	1	25	0.00165519	0.665456	0.665456	1	8	0.000579962	9606	Homo sapiens	PTGR1		R-HSA-2161844
R-HSA-77111	Synthesis of Ketone Bodies	1	25	0.00165519	0.665456	0.665456	1	8	0.000579962	9606	Homo sapiens	HMGCS1		R-HSA-73918
R-HSA-168181	Toll Like Receptor 7/8 (TLR7/8) Cascade	4	104	0.00688559	0.667187	0.667187	7	66	0.00478469	9606	Homo sapiens	DUSP4;PPP2R1A;MAPK3		R-HSA-450325;R-HSA-199959;R-HSA-203797;R-HSA-168053;R-HSA-198756;R-HSA-198731;R-HSA-198746
R-HSA-69242	S Phase	7	179	0.0118512	0.667276	0.667276	21	55	0.00398724	9606	Homo sapiens	POLD4;PSMB7;ESCO1;CCNL1;SKP2;RBX1		R-HSA-69152;R-HSA-2468039;R-HSA-187552;R-HSA-2473152;R-HSA-69127;R-HSA-176942;R-HSA-75825;R-HSA-68944;R-HSA-68946;R-HSA-69074;R-HSA-187574;R-HSA-187575;R-HSA-68948;R-HSA-69140;R-HSA-69142;R-HSA-69016;R-HSA-69144;R-HSA-69019;R-HSA-187545;R-HSA-69116;R-HSA-169468
R-HSA-76009	Platelet Aggregation (Plug Formation)	2	53	0.003509	0.674136	0.674136	16	27	0.00195737	9606	Homo sapiens	COL1A2;FN1		R-HSA-354149;R-HSA-429415;R-HSA-354087;R-HSA-372705;R-HSA-429441;R-HSA-377644;R-HSA-354124;R-HSA-377641;R-HSA-377640;R-HSA-377643;R-HSA-354165;R-HSA-372693;R-HSA-354066;R-HSA-354073;R-HSA-372697;R-HSA-429529
R-HSA-180534	Vpu mediated degradation of CD4	2	53	0.003509	0.674136	0.674136	1	5	0.000362476	9606	Homo sapiens	PSMB7		R-HSA-180573
R-HSA-1236978	Cross-presentation of soluble exogenous antigens (endosomes)	2	53	0.003509	0.674136	0.674136	1	6	0.000434972	9606	Homo sapiens	PSMB7		R-HSA-1236970
R-HSA-69186	Lagging Strand Synthesis	1	26	0.0017214	0.679805	0.679805	7	11	0.000797448	9606	Homo sapiens	POLD4		R-HSA-69152;R-HSA-69074;R-HSA-69140;R-HSA-69127;R-HSA-69142;R-HSA-69144;R-HSA-69116
R-HSA-264642	Acetylcholine Neurotransmitter Release Cycle	1	26	0.0017214	0.679805	0.679805	3	6	0.000434972	9606	Homo sapiens	SYT1		R-HSA-264615;R-HSA-372529;R-HSA-372505
R-HSA-1368082	RORA activates gene expression	1	26	0.0017214	0.679805	0.679805	1	4	0.000289981	9606	Homo sapiens	TBL1X		R-HSA-1801587
R-HSA-1482925	Acyl chain remodelling of PG	1	26	0.0017214	0.679805	0.679805	2	10	0.000724953	9606	Homo sapiens	LPCAT1		R-HSA-1482635;R-HSA-1482539
R-HSA-70221	Glycogen breakdown (glycogenolysis)	1	26	0.0017214	0.679805	0.679805	1	15	0.00108743	9606	Homo sapiens	PHKA2		R-HSA-71588
R-HSA-9759194	Nuclear events mediated by NFE2L2	4	106	0.00701801	0.681523	0.681523	4	46	0.00333478	9606	Homo sapiens	PSMB7;GSTA4;RBX1		R-HSA-9760128;R-HSA-9762096;R-HSA-9762093;R-HSA-9762091
R-HSA-69610	p53-Independent DNA Damage Response	2	54	0.00357521	0.684007	0.684007	1	4	0.000289981	9606	Homo sapiens	PSMB7		R-HSA-69600
R-HSA-69613	p53-Independent G1/S DNA damage checkpoint	2	54	0.00357521	0.684007	0.684007	1	4	0.000289981	9606	Homo sapiens	PSMB7		R-HSA-69600
R-HSA-69601	Ubiquitin Mediated Degradation of Phosphorylated Cdc25A	2	54	0.00357521	0.684007	0.684007	1	4	0.000289981	9606	Homo sapiens	PSMB7		R-HSA-69600
R-HSA-349425	Autodegradation of the E3 ubiquitin ligase COP1	2	54	0.00357521	0.684007	0.684007	1	5	0.000362476	9606	Homo sapiens	PSMB7		R-HSA-264458
R-HSA-75815	Ubiquitin-dependent degradation of Cyclin D	2	54	0.00357521	0.684007	0.684007	1	5	0.000362476	9606	Homo sapiens	PSMB7		R-HSA-75825
R-HSA-75153	Apoptotic execution phase	2	54	0.00357521	0.684007	0.684007	3	57	0.00413223	9606	Homo sapiens	LMNA;H1-1		R-HSA-211239;R-HSA-264865;R-HSA-211247
R-HSA-1445148	Translocation of SLC2A4 (GLUT4) to the plasma membrane	3	81	0.00536282	0.688117	0.688117	5	15	0.00108743	9606	Homo sapiens	TUBB8;PRKAB2;RAB13		R-HSA-1445143;R-HSA-2316352;R-HSA-2316347;R-HSA-2255343;R-HSA-1454699
R-HSA-5663084	Diseases of carbohydrate metabolism	3	81	0.00536282	0.688117	0.688117	7	44	0.00318979	9606	Homo sapiens	NAGLU;IDUA;GLB1		R-HSA-9036041;R-HSA-9036061;R-HSA-2263496;R-HSA-2206299;R-HSA-9036037;R-HSA-2265534;R-HSA-9036052
R-HSA-168138	Toll Like Receptor 9 (TLR9) Cascade	4	107	0.00708422	0.688527	0.688527	7	68	0.00492968	9606	Homo sapiens	DUSP4;PPP2R1A;MAPK3		R-HSA-450325;R-HSA-199959;R-HSA-203797;R-HSA-168053;R-HSA-198756;R-HSA-198731;R-HSA-198746
R-HSA-428157	Sphingolipid metabolism	6	158	0.0104608	0.689568	0.689568	9	64	0.0046397	9606	Homo sapiens	SMPD3;ARSA;ASAH1;GLB1;GLA		R-HSA-1605624;R-HSA-1606312;R-HSA-1605736;R-HSA-1614362;R-HSA-1606602;R-HSA-1605724;R-HSA-1606273;R-HSA-2248891;R-HSA-1606807
R-HSA-438066	Unblocking of NMDA receptors, glutamate binding and activation	1	27	0.00178761	0.693539	0.693539	5	5	0.000362476	9606	Homo sapiens	NEFL		R-HSA-432164;R-HSA-438037;R-HSA-432162;R-HSA-432172;R-HSA-9614185
R-HSA-5696397	Gap-filling DNA repair synthesis and ligation in GG-NER	1	27	0.00178761	0.693539	0.693539	2	2	0.000144991	9606	Homo sapiens	POLD4		R-HSA-5690997;R-HSA-5691001
R-HSA-5654706	FRS-mediated FGFR3 signaling	1	27	0.00178761	0.693539	0.693539	7	9	0.000652458	9606	Homo sapiens	FRS2		R-HSA-5654631;R-HSA-8941628;R-HSA-5654416;R-HSA-5654413;R-HSA-5654408;R-HSA-5654633;R-HSA-5654409
R-HSA-76066	RNA Polymerase III Transcription Initiation From Type 2 Promoter	1	27	0.00178761	0.693539	0.693539	2	4	0.000289981	9606	Homo sapiens	CRCP		R-HSA-112150;R-HSA-83805
R-HSA-8876384	Listeria monocytogenes entry into host cells	1	27	0.00178761	0.693539	0.693539	4	13	0.000942439	9606	Homo sapiens	CTNND1		R-HSA-8876948;R-HSA-8876993;R-HSA-8876497;R-HSA-112333
R-HSA-9617324	Negative regulation of NMDA receptor-mediated neuronal transmission	1	27	0.00178761	0.693539	0.693539	1	4	0.000289981	9606	Homo sapiens	NEFL		R-HSA-9617326
R-HSA-5627123	RHO GTPases activate PAKs	1	27	0.00178761	0.693539	0.693539	3	15	0.00108743	9606	Homo sapiens	MYLK		R-HSA-445797;R-HSA-5668978;R-HSA-5668984
R-HSA-196108	Pregnenolone biosynthesis	1	27	0.00178761	0.693539	0.693539	1	9	0.000652458	9606	Homo sapiens	TSPO		R-HSA-8951850
R-HSA-9034015	Signaling by NTRK3 (TRKC)	1	27	0.00178761	0.693539	0.693539	1	19	0.00137741	9606	Homo sapiens	PTPRS		R-HSA-9603719
R-HSA-9671555	Signaling by PDGFR in disease	1	27	0.00178761	0.693539	0.693539	1	24	0.00173989	9606	Homo sapiens	AMPH		R-HSA-9673761
R-HSA-3214858	RMTs methylate histone arginines	2	55	0.00364142	0.693632	0.693632	8	22	0.0015949	9606	Homo sapiens	H3C15;PRMT7		R-HSA-5205822;R-HSA-5218952;R-HSA-5205799;R-HSA-5661117;R-HSA-5229010;R-HSA-5225602;R-HSA-5225649;R-HSA-5205824
R-HSA-174113	SCF-beta-TrCP mediated degradation of Emi1	2	55	0.00364142	0.693632	0.693632	1	3	0.000217486	9606	Homo sapiens	PSMB7		R-HSA-174203
R-HSA-2046104	alpha-linolenic (omega3) and linoleic (omega6) acid metabolism	2	55	0.00364142	0.693632	0.693632	2	25	0.00181238	9606	Homo sapiens	SCP2;ACAA1		R-HSA-2066781;R-HSA-2066788
R-HSA-195721	Signaling by WNT	13	332	0.0219809	0.694132	0.694132	58	157	0.0113818	9606	Homo sapiens	PSMB7;BCL9;H3C15;PPP2R1A;CSNK1A1;PPP2R5E;WNT5A;SOX13;SCRIB;AP2B1;AP2A2;RBX1		R-HSA-3858491;R-HSA-3601585;R-HSA-3858482;R-HSA-3364026;R-HSA-3858480;R-HSA-3781941;R-HSA-3781943;R-HSA-4608855;R-HSA-3238691;R-HSA-3238694;R-HSA-4608862;R-HSA-3364014;R-HSA-3640874;R-HSA-5665608;R-HSA-5099886;R-HSA-3769370;R-HSA-4608866;R-HSA-1504190;R-HSA-4641260;R-HSA-1458875;R-HSA-4641256;R-HSA-195251;R-HSA-5099899;R-HSA-3965444;R-HSA-3965446;R-HSA-3965447;R-HSA-3965441;R-HSA-1504213;R-HSA-51…
R-HSA-937061	TRIF(TICAM1)-mediated TLR4 signaling	4	108	0.00715042	0.695422	0.695422	7	58	0.00420473	9606	Homo sapiens	DUSP4;PPP2R1A;MAPK3		R-HSA-450325;R-HSA-199959;R-HSA-203797;R-HSA-168053;R-HSA-198756;R-HSA-198731;R-HSA-198746
R-HSA-166166	MyD88-independent TLR4 cascade	4	108	0.00715042	0.695422	0.695422	7	60	0.00434972	9606	Homo sapiens	DUSP4;PPP2R1A;MAPK3		R-HSA-450325;R-HSA-199959;R-HSA-203797;R-HSA-168053;R-HSA-198756;R-HSA-198731;R-HSA-198746
R-HSA-162582	Signal Transduction	127	3013	0.199484	0.696514	0.696514	622	2465	0.178701	9606	Homo sapiens	TRIO;PLXND1;ZFYVE9;HDAC11;CTNND1;MYLK;TUBB8;CDH5;SYDE1;PPP2R1A;PDK3;PRKAB2;ATP6V1G2;COL27A1;RALGAPA1;FST;WNT5A;SOX13;ADAM10;FRS2;SCRIB;KCTD3;RBX1;ARMCX3;COL4A2;COL4A1;DGKQ;COL4A3;ANOS1;PGR;NOTCH3;CRABP2;ARHGEF26;LTBP3;KNG1;SCUBE2;RNF216;TTC21B;PDGFC;ABL1;CBX6;ARHGEF37;TGFB3;MCAM;FN1;IGF2;IFT122;ARHGAP29;INHBB;INHBA;VANGL1;BCL9;ARHGAP32;COL1A2;COL5A3;DLG5;NOXA1;COL5A2;COL9A1;ITGB1;NRP1;PTPRS;B4GAL…		R-HSA-9701524;R-HSA-178178;R-HSA-5654614;R-HSA-3858491;R-HSA-5654615;R-HSA-5654612;R-HSA-5654608;R-HSA-380930;R-HSA-3858482;R-HSA-5654622;R-HSA-3858480;R-HSA-5654620;R-HSA-5654618;R-HSA-8981637;R-HSA-178189;R-HSA-380949;R-HSA-5654596;R-HSA-5654594;R-HSA-203797;R-HSA-5654592;R-HSA-9701507;R-HSA-9017488;R-HSA-5654607;R-HSA-9017491;R-HSA-5626953;R-HSA-9632910;R-HSA-3769370;R-HSA-9018538;R-HSA-566897…
R-HSA-450408	AUF1 (hnRNP D0) binds and destabilizes mRNA	2	56	0.00370763	0.703013	0.703013	1	4	0.000289981	9606	Homo sapiens	PSMB7		R-HSA-450466
R-HSA-9634597	GPER1 signaling	2	56	0.00370763	0.703013	0.703013	1	10	0.000724953	9606	Homo sapiens	ITGB1;FN1		R-HSA-9624017
R-HSA-8852276	The role of GTSE1 in G2/M progression after G2 checkpoint	3	83	0.00549523	0.703724	0.703724	4	10	0.000724953	9606	Homo sapiens	TUBB8;PSMB7		R-HSA-8852306;R-HSA-8852354;R-HSA-8852298;R-HSA-8852280
R-HSA-5654689	PI-3K cascade:FGFR1	1	28	0.00185381	0.706685	0.706685	6	7	0.000507467	9606	Homo sapiens	FRS2		R-HSA-5654692;R-HSA-5654596;R-HSA-5654594;R-HSA-5654690;R-HSA-5654592;R-HSA-5654591
R-HSA-5654712	FRS-mediated FGFR4 signaling	1	28	0.00185381	0.706685	0.706685	7	9	0.000652458	9606	Homo sapiens	FRS2		R-HSA-5654422;R-HSA-5654663;R-HSA-5654658;R-HSA-5654418;R-HSA-8941613;R-HSA-5654655;R-HSA-5654664
R-HSA-3238698	WNT ligand biogenesis and trafficking	1	28	0.00185381	0.706685	0.706685	8	12	0.000869943	9606	Homo sapiens	WNT5A		R-HSA-3247840;R-HSA-3247843;R-HSA-3238691;R-HSA-3247844;R-HSA-3238694;R-HSA-3781941;R-HSA-3247837;R-HSA-3781943
R-HSA-76071	RNA Polymerase III Transcription Initiation From Type 3 Promoter	1	28	0.00185381	0.706685	0.706685	2	4	0.000289981	9606	Homo sapiens	CRCP		R-HSA-112152;R-HSA-83803
R-HSA-212676	Dopamine Neurotransmitter Release Cycle	1	28	0.00185381	0.706685	0.706685	2	5	0.000362476	9606	Homo sapiens	SYT1		R-HSA-380869;R-HSA-380574
R-HSA-76061	RNA Polymerase III Transcription Initiation From Type 1 Promoter	1	28	0.00185381	0.706685	0.706685	2	5	0.000362476	9606	Homo sapiens	CRCP		R-HSA-76056;R-HSA-76060
R-HSA-77387	Insulin receptor recycling	1	28	0.00185381	0.706685	0.706685	2	6	0.000434972	9606	Homo sapiens	ATP6V1G2		R-HSA-74723;R-HSA-5252133
R-HSA-429947	Deadenylation of mRNA	1	28	0.00185381	0.706685	0.706685	1	4	0.000289981	9606	Homo sapiens	KIAA1671;TNKS1BP1		R-HSA-429955
R-HSA-168799	Neurotoxicity of clostridium toxins	1	28	0.00185381	0.706685	0.706685	6	40	0.00289981	9606	Homo sapiens	SYT1		R-HSA-5244402;R-HSA-5250979;R-HSA-5244404;R-HSA-5250986;R-HSA-5250972;R-HSA-5244397
R-HSA-975578	Reactions specific to the complex N-glycan synthesis pathway	1	28	0.00185381	0.706685	0.706685	1	7	0.000507467	9606	Homo sapiens	MAN2A2		R-HSA-975814
R-HSA-200425	Carnitine metabolism	1	28	0.00185381	0.706685	0.706685	1	9	0.000652458	9606	Homo sapiens	PRKAB2		R-HSA-200423
R-HSA-389357	CD28 dependent PI3K/Akt signaling	1	28	0.00185381	0.706685	0.706685	1	9	0.000652458	9606	Homo sapiens	RICTOR		R-HSA-198640
R-HSA-6804115	TP53 regulates transcription of additional cell cycle genes whose exact role in the p53 pathway remain uncertain	1	28	0.00185381	0.706685	0.706685	1	14	0.00101493	9606	Homo sapiens	KIAA1671;TNKS1BP1		R-HSA-6798044
R-HSA-8852135	Protein ubiquitination	3	84	0.00556144	0.711302	0.711302	3	32	0.00231985	9606	Homo sapiens	UBE2H;PEX5		R-HSA-8953946;R-HSA-8953917;R-HSA-8852129
R-HSA-4641257	Degradation of AXIN	2	57	0.00377383	0.712155	0.712155	2	8	0.000579962	9606	Homo sapiens	PSMB7		R-HSA-3640874;R-HSA-4641256
R-HSA-73893	DNA Damage Bypass	2	57	0.00377383	0.712155	0.712155	5	34	0.00246484	9606	Homo sapiens	POLD4;RBX1		R-HSA-5652005;R-HSA-5653840;R-HSA-5653838;R-HSA-5651992;R-HSA-5652009
R-HSA-8941858	Regulation of RUNX3 expression and activity	2	57	0.00377383	0.712155	0.712155	1	9	0.000652458	9606	Homo sapiens	PSMB7		R-HSA-8952408
R-HSA-5357801	Programmed Cell Death	9	238	0.0157574	0.713966	0.713966	9	197	0.0142816	9606	Homo sapiens	PSMB7;UNC5B;CHMP2B;LMNA;OMA1;H1-1;MAPK3		R-HSA-9647619;R-HSA-211715;R-HSA-418852;R-HSA-9627089;R-HSA-211239;R-HSA-264865;R-HSA-418849;R-HSA-8867344;R-HSA-211247
R-HSA-73854	RNA Polymerase I Promoter Clearance	3	85	0.00562765	0.718729	0.718729	4	10	0.000724953	9606	Homo sapiens	H3C15;MTA3;MAPK3		R-HSA-73718;R-HSA-73739;R-HSA-74986;R-HSA-73722
R-HSA-74182	Ketone body metabolism	1	29	0.00192002	0.719268	0.719268	1	11	0.000797448	9606	Homo sapiens	HMGCS1		R-HSA-73918
R-HSA-5674400	Constitutive Signaling by AKT1 E17K in Cancer	1	29	0.00192002	0.719268	0.719268	1	18	0.00130492	9606	Homo sapiens	RICTOR		R-HSA-2243938
R-HSA-9748787	Azathioprine ADME	2	58	0.00384004	0.721059	0.721059	2	18	0.00130492	9606	Homo sapiens	GSTA4;ABCC5		R-HSA-9748996;R-HSA-9750617
R-HSA-383280	Nuclear Receptor transcription pathway	3	86	0.00569386	0.726007	0.726007	2	2	0.000144991	9606	Homo sapiens	PGR;NR2C1		R-HSA-382096;R-HSA-376419
R-HSA-425366	Transport of bile salts and organic acids, metal ions and amine compounds	6	165	0.0109243	0.728074	0.728074	5	67	0.00485718	9606	Homo sapiens	SLC44A4;SLC44A1;NAT1;HEPH;SLC39A6;ERC1		R-HSA-442368;R-HSA-444433;R-HSA-443997;R-HSA-442317;R-HSA-434650
R-HSA-373752	Netrin-1 signaling	2	59	0.00390625	0.72973	0.72973	8	37	0.00268233	9606	Homo sapiens	TRIO;UNC5B		R-HSA-373751;R-HSA-373713;R-HSA-418850;R-HSA-418865;R-HSA-622357;R-HSA-418874;R-HSA-418858;R-HSA-418856
R-HSA-69541	Stabilization of p53	2	59	0.00390625	0.72973	0.72973	1	15	0.00108743	9606	Homo sapiens	PSMB7		R-HSA-264458
R-HSA-9665686	Signaling by ERBB2 TMD/JMD mutants	1	30	0.00198623	0.731312	0.731312	13	13	0.000942439	9606	Homo sapiens	ERBB2		R-HSA-9665699;R-HSA-9665698;R-HSA-9665697;R-HSA-9665696;R-HSA-9665703;R-HSA-9665702;R-HSA-9665701;R-HSA-9665700;R-HSA-9665707;R-HSA-9665706;R-HSA-9665705;R-HSA-9665704;R-HSA-9665709
R-HSA-181430	Norepinephrine Neurotransmitter Release Cycle	1	30	0.00198623	0.731312	0.731312	2	6	0.000434972	9606	Homo sapiens	SYT1		R-HSA-374899;R-HSA-374922
R-HSA-204174	Regulation of pyruvate dehydrogenase (PDH) complex	1	30	0.00198623	0.731312	0.731312	1	4	0.000289981	9606	Homo sapiens	PDK3		R-HSA-203946
R-HSA-5669034	TNFs bind their physiological receptors	1	30	0.00198623	0.731312	0.731312	1	13	0.000942439	9606	Homo sapiens	TNFRSF1A		R-HSA-5669097
R-HSA-201451	Signaling by BMP	1	30	0.00198623	0.731312	0.731312	1	17	0.00123242	9606	Homo sapiens	GREM2		R-HSA-201810
R-HSA-8963898	Plasma lipoprotein assembly	1	30	0.00198623	0.731312	0.731312	1	19	0.00137741	9606	Homo sapiens	BMP1		R-HSA-264758
R-HSA-8863678	Neurodegenerative Diseases	1	30	0.00198623	0.731312	0.731312	1	22	0.0015949	9606	Homo sapiens	LMNA		R-HSA-8868344
R-HSA-8862803	Deregulated CDK5 triggers multiple neurodegenerative pathways in Alzheimer's disease models	1	30	0.00198623	0.731312	0.731312	1	22	0.0015949	9606	Homo sapiens	LMNA		R-HSA-8868344
R-HSA-194138	Signaling by VEGF	5	140	0.00926907	0.732834	0.732834	7	86	0.00623459	9606	Homo sapiens	NRP1;CDH5;TGFB1I1;CTNND1;RICTOR		R-HSA-195408;R-HSA-198640;R-HSA-5357477;R-HSA-5218811;R-HSA-5218809;R-HSA-5218839;R-HSA-5218822
R-HSA-9659379	Sensory processing of sound	3	87	0.00576006	0.733137	0.733137	5	13	0.000942439	9606	Homo sapiens	KCNMA1;CACNA2D2;TPRN		R-HSA-9663363;R-HSA-9667809;R-HSA-9667761;R-HSA-9659380;R-HSA-9659515
R-HSA-73864	RNA Polymerase I Transcription	3	87	0.00576006	0.733137	0.733137	4	14	0.00101493	9606	Homo sapiens	H3C15;MTA3;MAPK3		R-HSA-73718;R-HSA-73739;R-HSA-74986;R-HSA-73722
R-HSA-3858494	Beta-catenin independent WNT signaling	6	166	0.0109905	0.733291	0.733291	22	51	0.00369726	9606	Homo sapiens	PSMB7;WNT5A;SCRIB;AP2B1;AP2A2		R-HSA-3858491;R-HSA-5099886;R-HSA-4608866;R-HSA-5140747;R-HSA-4551555;R-HSA-5138441;R-HSA-3858482;R-HSA-3858480;R-HSA-5140741;R-HSA-5138432;R-HSA-5138433;R-HSA-4608855;R-HSA-5138459;R-HSA-5099899;R-HSA-4551571;R-HSA-4551570;R-HSA-3965444;R-HSA-4608862;R-HSA-3965446;R-HSA-3965447;R-HSA-3965441;R-HSA-4608825
R-HSA-68867	Assembly of the pre-replicative complex	4	114	0.00754767	0.73449	0.73449	9	23	0.00166739	9606	Homo sapiens	PSMB7;H3C15;CCNL1		R-HSA-9749253;R-HSA-9749350;R-HSA-9749286;R-HSA-9749351;R-HSA-68825;R-HSA-9749197;R-HSA-9749320;R-HSA-9749098;R-HSA-9757258
R-HSA-2559580	Oxidative Stress Induced Senescence	4	114	0.00754767	0.73449	0.73449	7	40	0.00289981	9606	Homo sapiens	H3C15;CBX6;MAPK3		R-HSA-3229089;R-HSA-3222593;R-HSA-3223200;R-HSA-450325;R-HSA-3223236;R-HSA-3240295;R-HSA-3229102
R-HSA-9755511	KEAP1-NFE2L2 pathway	5	141	0.00933528	0.738417	0.738417	19	78	0.00565463	9606	Homo sapiens	PSMB7;GSTA4;SKP2;RBX1		R-HSA-9766677;R-HSA-9766645;R-HSA-9762096;R-HSA-9755505;R-HSA-9712274;R-HSA-9755507;R-HSA-9766687;R-HSA-8932355;R-HSA-8932327;R-HSA-9759172;R-HSA-9708517;R-HSA-9760128;R-HSA-9759169;R-HSA-9766656;R-HSA-9708525;R-HSA-9762093;R-HSA-9758090;R-HSA-9755306;R-HSA-9762091
R-HSA-9711123	Cellular response to chemical stress	10	269	0.0178099	0.739451	0.739451	30	134	0.00971437	9606	Homo sapiens	PSMB7;GSTA4;GPX3;TBL1X;SKP2;SOD3;RBX1		R-HSA-9766677;R-HSA-9712274;R-HSA-400143;R-HSA-3780979;R-HSA-9766687;R-HSA-8932355;R-HSA-3299682;R-HSA-9759172;R-HSA-9760128;R-HSA-9759169;R-HSA-9766656;R-HSA-3697838;R-HSA-3299753;R-HSA-9758090;R-HSA-9766645;R-HSA-8951723;R-HSA-9762096;R-HSA-9755505;R-HSA-3780958;R-HSA-9755507;R-HSA-3341397;R-HSA-6799695;R-HSA-8932327;R-HSA-9708517;R-HSA-9708525;R-HSA-9762093;R-HSA-3697860;R-HSA-4837364;R-HSA-97…
R-HSA-69202	Cyclin E associated events during G1/S transition	3	88	0.00582627	0.74012	0.74012	4	20	0.00144991	9606	Homo sapiens	PSMB7;SKP2		R-HSA-187552;R-HSA-187574;R-HSA-187575;R-HSA-187545
R-HSA-2151201	Transcriptional activation of mitochondrial biogenesis	3	88	0.00582627	0.74012	0.74012	4	32	0.00231985	9606	Homo sapiens	TBL1X;TFB2M		R-HSA-1592252;R-HSA-1592238;R-HSA-2466367;R-HSA-2466392
R-HSA-5654695	PI-3K cascade:FGFR2	1	31	0.00205244	0.742839	0.742839	6	7	0.000507467	9606	Homo sapiens	FRS2		R-HSA-5654614;R-HSA-5654612;R-HSA-5654622;R-HSA-5654620;R-HSA-5654701;R-HSA-5654697
R-HSA-5654693	FRS-mediated FGFR1 signaling	1	31	0.00205244	0.742839	0.742839	7	9	0.000652458	9606	Homo sapiens	FRS2		R-HSA-5654575;R-HSA-5654586;R-HSA-5654587;R-HSA-5654584;R-HSA-5654392;R-HSA-8941623;R-HSA-5654569
R-HSA-9620244	Long-term potentiation	1	31	0.00205244	0.742839	0.742839	3	7	0.000507467	9606	Homo sapiens	NEFL		R-HSA-445367;R-HSA-9612085;R-HSA-9618750
R-HSA-174411	Polymerase switching on the C-strand of the telomere	1	31	0.00205244	0.742839	0.742839	1	6	0.000434972	9606	Homo sapiens	POLD4		R-HSA-174448
R-HSA-389599	Alpha-oxidation of phytanate	1	31	0.00205244	0.742839	0.742839	1	8	0.000579962	9606	Homo sapiens	PHYH		R-HSA-389639
R-HSA-1266695	Interleukin-7 signaling	1	31	0.00205244	0.742839	0.742839	2	26	0.00188488	9606	Homo sapiens	H3C15		R-HSA-8865711;R-HSA-8865613
R-HSA-1660516	Synthesis of PIPs at the early endosome membrane	1	31	0.00205244	0.742839	0.742839	1	13	0.000942439	9606	Homo sapiens	PI4K2B		R-HSA-1675974
R-HSA-5362768	Hh mutants are degraded by ERAD	2	61	0.00403867	0.746387	0.746387	1	6	0.000434972	9606	Homo sapiens	PSMB7		R-HSA-5387392
R-HSA-8866654	E3 ubiquitin ligases ubiquitinate target proteins	2	61	0.00403867	0.746387	0.746387	2	16	0.00115992	9606	Homo sapiens	PEX5		R-HSA-8953946;R-HSA-8953917
R-HSA-5676590	NIK-->noncanonical NF-kB signaling	2	61	0.00403867	0.746387	0.746387	1	9	0.000652458	9606	Homo sapiens	PSMB7		R-HSA-5607731
R-HSA-177929	Signaling by EGFR	2	61	0.00403867	0.746387	0.746387	2	49	0.00355227	9606	Homo sapiens	LRIG1;ADAM10		R-HSA-177942;R-HSA-177946
R-HSA-9663891	Selective autophagy	3	89	0.00589248	0.746957	0.746957	16	48	0.00347977	9606	Homo sapiens	TUBB8;PRKAB2;PEX5		R-HSA-9664883;R-HSA-9674131;R-HSA-9664850;R-HSA-9664881;R-HSA-9664880;R-HSA-9664855;R-HSA-9646679;R-HSA-9646390;R-HSA-9613530;R-HSA-9664888;R-HSA-9664862;R-HSA-9646685;R-HSA-9664892;R-HSA-9674127;R-HSA-9664879;R-HSA-9646383
R-HSA-6796648	TP53 Regulates Transcription of DNA Repair Genes	3	89	0.00589248	0.746957	0.746957	3	17	0.00123242	9606	Homo sapiens	FANCD2		R-HSA-6797606;R-HSA-6797712;R-HSA-6797616
R-HSA-2187338	Visual phototransduction	6	169	0.0111891	0.748515	0.748515	4	92	0.00666957	9606	Homo sapiens	APOM;SDC2;GPC4;AGRN;LRP8;HSPG2		R-HSA-2404131;R-HSA-2423785;R-HSA-2429643;R-HSA-5246478
R-HSA-69656	Cyclin A:Cdk2-associated events at S phase entry	3	90	0.00595869	0.75365	0.75365	4	19	0.00137741	9606	Homo sapiens	PSMB7;SKP2		R-HSA-187552;R-HSA-187574;R-HSA-187575;R-HSA-187545
R-HSA-210500	Glutamate Neurotransmitter Release Cycle	1	32	0.00211864	0.753873	0.753873	3	8	0.000579962	9606	Homo sapiens	SYT1		R-HSA-210426;R-HSA-210430;R-HSA-210444
R-HSA-110373	Resolution of AP sites via the multiple-nucleotide patch replacement pathway	1	32	0.00211864	0.753873	0.753873	6	19	0.00137741	9606	Homo sapiens	POLD4		R-HSA-110368;R-HSA-110371;R-HSA-5651809;R-HSA-110363;R-HSA-5651805;R-HSA-110364
R-HSA-400042	Adrenaline,noradrenaline inhibits insulin secretion	1	32	0.00211864	0.753873	0.753873	1	6	0.000434972	9606	Homo sapiens	CACNA2D2		R-HSA-400046
R-HSA-5357769	Caspase activation via extrinsic apoptotic signalling pathway	1	32	0.00211864	0.753873	0.753873	2	17	0.00123242	9606	Homo sapiens	UNC5B		R-HSA-418852;R-HSA-418849
R-HSA-1660514	Synthesis of PIPs at the Golgi membrane	1	32	0.00211864	0.753873	0.753873	1	11	0.000797448	9606	Homo sapiens	PI4K2B		R-HSA-1676185
R-HSA-1221632	Meiotic synapsis	2	62	0.00410487	0.75438	0.75438	6	6	0.000434972	9606	Homo sapiens	SYCP2;SCP2;LMNA		R-HSA-912505;R-HSA-912408;R-HSA-912389;R-HSA-912470;R-HSA-912467;R-HSA-912450
R-HSA-8878159	Transcriptional regulation by RUNX3	4	118	0.0078125	0.758367	0.758367	3	47	0.00340728	9606	Homo sapiens	PSMB7;CCN2		R-HSA-8952408;R-HSA-8951695;R-HSA-1989766
R-HSA-8951664	Neddylation	9	249	0.0164857	0.760943	0.760943	33	44	0.00318979	9606	Homo sapiens	PSMB7;KLHL5;FBXL15;COPS7A;SKP2;LRRC41;RBX1		R-HSA-8956040;R-HSA-8956106;R-HSA-8956045;R-HSA-8956099;R-HSA-8932355;R-HSA-8956103;R-HSA-8956184;R-HSA-8955289;R-HSA-8956050;R-HSA-8955285;R-HSA-9758090;R-HSA-8956200;R-HSA-8955241;R-HSA-8952618;R-HSA-8952620;R-HSA-8952044;R-HSA-8956140;R-HSA-9755505;R-HSA-8955245;R-HSA-9755507;R-HSA-8952039;R-HSA-8932327;R-HSA-8956025;R-HSA-8956026;R-HSA-9755303;R-HSA-8952638;R-HSA-8956031;R-HSA-8952639;R-HSA-8…
R-HSA-68882	Mitotic Anaphase	9	249	0.0164857	0.760943	0.760943	12	32	0.00231985	9606	Homo sapiens	TUBB8;PSMB7;PPP2R1A;PPP2R5E;TAOK1;CHMP2B;LMNA		R-HSA-9668419;R-HSA-2995388;R-HSA-2467809;R-HSA-2467811;R-HSA-9668405;R-HSA-9668389;R-HSA-9668395;R-HSA-174202;R-HSA-9668415;R-HSA-9668398;R-HSA-2995376;R-HSA-9667965
R-HSA-6811436	COPI-independent Golgi-to-ER retrograde traffic	2	63	0.00417108	0.762155	0.762155	3	7	0.000507467	9606	Homo sapiens	TUBB8;GALNT2		R-HSA-8849350;R-HSA-8849348;R-HSA-8849353
R-HSA-5696398	Nucleotide Excision Repair	4	119	0.00787871	0.764069	0.764069	31	37	0.00268233	9606	Homo sapiens	POLD4;COPS7A;RBX1		R-HSA-9684118;R-HSA-5696670;R-HSA-6781867;R-HSA-5696664;R-HSA-6790454;R-HSA-6782069;R-HSA-6782004;R-HSA-5689861;R-HSA-6782131;R-HSA-5696655;R-HSA-6782141;R-HSA-6782204;R-HSA-6782138;R-HSA-5690996;R-HSA-5690997;R-HSA-6782211;R-HSA-6782208;R-HSA-5691006;R-HSA-6781833;R-HSA-5691000;R-HSA-5691001;R-HSA-6790487;R-HSA-5690213;R-HSA-5689317;R-HSA-6782227;R-HSA-6782224;R-HSA-5690990;R-HSA-6782943;R-HSA-5…
R-HSA-166058	MyD88:MAL(TIRAP) cascade initiated on plasma membrane	4	119	0.00787871	0.764069	0.764069	7	64	0.0046397	9606	Homo sapiens	DUSP4;PPP2R1A;MAPK3		R-HSA-450325;R-HSA-199959;R-HSA-203797;R-HSA-168053;R-HSA-198756;R-HSA-198731;R-HSA-198746
R-HSA-168188	Toll Like Receptor TLR6:TLR2 Cascade	4	119	0.00787871	0.764069	0.764069	7	66	0.00478469	9606	Homo sapiens	DUSP4;PPP2R1A;MAPK3		R-HSA-450325;R-HSA-199959;R-HSA-203797;R-HSA-168053;R-HSA-198756;R-HSA-198731;R-HSA-198746
R-HSA-174414	Processive synthesis on the C-strand of the telomere	1	33	0.00218485	0.764435	0.764435	7	7	0.000507467	9606	Homo sapiens	POLD4		R-HSA-174451;R-HSA-174438;R-HSA-174456;R-HSA-174441;R-HSA-174446;R-HSA-174444;R-HSA-174445
R-HSA-3928663	EPHA-mediated growth cone collapse	1	33	0.00218485	0.764435	0.764435	3	4	0.000289981	9606	Homo sapiens	EFNA1		R-HSA-3928651;R-HSA-3928602;R-HSA-3928648
R-HSA-5655332	Signaling by FGFR3 in disease	1	33	0.00218485	0.764435	0.764435	7	21	0.0015224	9606	Homo sapiens	FRS2		R-HSA-5655270;R-HSA-5655285;R-HSA-5655315;R-HSA-5655262;R-HSA-5655295;R-HSA-5655277;R-HSA-5655289
R-HSA-9006115	Signaling by NTRK2 (TRKB)	1	33	0.00218485	0.764435	0.764435	5	38	0.00275482	9606	Homo sapiens	FRS2		R-HSA-9032073;R-HSA-9028728;R-HSA-9028730;R-HSA-9031981;R-HSA-9032067
R-HSA-901032	ER Quality Control Compartment (ERQC)	1	33	0.00218485	0.764435	0.764435	1	9	0.000652458	9606	Homo sapiens	UGGT2		R-HSA-548884
R-HSA-1483213	Synthesis of PE	1	33	0.00218485	0.764435	0.764435	1	9	0.000652458	9606	Homo sapiens	ETNK2		R-HSA-1483222
R-HSA-2173795	Downregulation of SMAD2/3:SMAD4 transcriptional activity	1	33	0.00218485	0.764435	0.764435	2	25	0.00181238	9606	Homo sapiens	NEDD4		R-HSA-2176502;R-HSA-2176491
R-HSA-8866652	Synthesis of active ubiquitin: roles of E1 and E2 enzymes	1	33	0.00218485	0.764435	0.764435	1	16	0.00115992	9606	Homo sapiens	UBE2H		R-HSA-8852129
R-HSA-9734009	Defective Intrinsic Pathway for Apoptosis	1	33	0.00218485	0.764435	0.764435	1	24	0.00173989	9606	Homo sapiens	LMNA		R-HSA-8868344
R-HSA-195258	RHO GTPase Effectors	12	326	0.0215837	0.764657	0.764657	24	113	0.00819197	9606	Homo sapiens	ITGB1;TUBB8;H3C15;PPP2R1A;PPP2R5E;TAOK1;NOXA1;ABL1;MAPK3;MYLK		R-HSA-9626832;R-HSA-445797;R-HSA-2029469;R-HSA-5668978;R-HSA-5666160;R-HSA-5666129;R-HSA-5666046;R-HSA-5668735;R-HSA-5625849;R-HSA-5625848;R-HSA-5625784;R-HSA-5668731;R-HSA-5625883;R-HSA-5668984;R-HSA-5666169;R-HSA-5625797;R-HSA-5625796;R-HSA-2130194;R-HSA-5666049;R-HSA-5668718;R-HSA-5625870;R-HSA-5625774;R-HSA-5668714;R-HSA-5672329
R-HSA-2555396	Mitotic Metaphase and Anaphase	9	250	0.0165519	0.764931	0.764931	12	33	0.00239234	9606	Homo sapiens	TUBB8;PSMB7;PPP2R1A;PPP2R5E;TAOK1;CHMP2B;LMNA		R-HSA-9668419;R-HSA-2995388;R-HSA-2467809;R-HSA-2467811;R-HSA-9668405;R-HSA-9668389;R-HSA-9668395;R-HSA-174202;R-HSA-9668415;R-HSA-9668398;R-HSA-2995376;R-HSA-9667965
R-HSA-1500620	Meiosis	3	92	0.0060911	0.766608	0.766608	7	15	0.00108743	9606	Homo sapiens	H3C15;SYCP2;SCP2;LMNA		R-HSA-912505;R-HSA-912408;R-HSA-912389;R-HSA-912470;R-HSA-1214188;R-HSA-912467;R-HSA-912450
R-HSA-453276	Regulation of mitotic cell cycle	3	92	0.0060911	0.766608	0.766608	8	40	0.00289981	9606	Homo sapiens	PSMB7;SKP2		R-HSA-9686980;R-HSA-174058;R-HSA-174202;R-HSA-174203;R-HSA-9686969;R-HSA-174105;R-HSA-188191;R-HSA-174255
R-HSA-174143	APC/C-mediated degradation of cell cycle proteins	3	92	0.0060911	0.766608	0.766608	8	40	0.00289981	9606	Homo sapiens	PSMB7;SKP2		R-HSA-9686980;R-HSA-174058;R-HSA-174202;R-HSA-174203;R-HSA-9686969;R-HSA-174105;R-HSA-188191;R-HSA-174255
R-HSA-1614635	Sulfur amino acid metabolism	3	92	0.0060911	0.766608	0.766608	3	37	0.00268233	9606	Homo sapiens	MTRR;MRI1;MTR		R-HSA-1299507;R-HSA-174374;R-HSA-1237096
R-HSA-166663	Initial triggering of complement	4	120	0.00794492	0.769666	0.769666	11	21	0.0015224	9606	Homo sapiens	APCS;C4A;MASP2;C4B_2		R-HSA-166721;R-HSA-166753;R-HSA-166726;R-HSA-2855054;R-HSA-173626;R-HSA-166795;R-HSA-8852509;R-HSA-166792;R-HSA-2855077;R-HSA-2855125;R-HSA-981713
R-HSA-174084	Autodegradation of Cdh1 by Cdh1:APC/C	2	64	0.00423729	0.769716	0.769716	1	2	0.000144991	9606	Homo sapiens	PSMB7		R-HSA-174058
R-HSA-9662361	Sensory processing of sound by outer hair cells of the cochlea	2	64	0.00423729	0.769716	0.769716	2	8	0.000579962	9606	Homo sapiens	KCNMA1;TPRN		R-HSA-9663363;R-HSA-9667809
R-HSA-5578775	Ion homeostasis	2	64	0.00423729	0.769716	0.769716	3	16	0.00115992	9606	Homo sapiens	ATP1B1;RYR3		R-HSA-9684068;R-HSA-2855020;R-HSA-936897
R-HSA-5387390	Hh mutants abrogate ligand secretion	2	64	0.00423729	0.769716	0.769716	1	7	0.000507467	9606	Homo sapiens	PSMB7		R-HSA-5387392
R-HSA-109606	Intrinsic Pathway for Apoptosis	2	64	0.00423729	0.769716	0.769716	1	62	0.00449471	9606	Homo sapiens	MAPK3		R-HSA-9627089
R-HSA-2559583	Cellular Senescence	7	200	0.0132415	0.771561	0.771561	17	90	0.00652458	9606	Homo sapiens	H3C15;CBX6;IGFBP7;H1-1;MAPK3		R-HSA-3209177;R-HSA-3857329;R-HSA-3797202;R-HSA-4647594;R-HSA-3132737;R-HSA-3229089;R-HSA-3788745;R-HSA-3222593;R-HSA-3223200;R-HSA-450325;R-HSA-3788748;R-HSA-3223236;R-HSA-3797196;R-HSA-3240295;R-HSA-3209160;R-HSA-198746;R-HSA-3229102
R-HSA-453279	Mitotic G1 phase and G1/S transition	6	174	0.0115201	0.772474	0.772474	18	101	0.00732202	9606	Homo sapiens	PSMB7;PPP2R1A;ABL1;CCNL1;SKP2		R-HSA-68960;R-HSA-187552;R-HSA-8942607;R-HSA-68940;R-HSA-68914;R-HSA-187574;R-HSA-1363328;R-HSA-68917;R-HSA-187575;R-HSA-68916;R-HSA-68919;R-HSA-1363331;R-HSA-68918;R-HSA-1363276;R-HSA-187545;R-HSA-68954;R-HSA-113503;R-HSA-1363274
R-HSA-5654700	FRS-mediated FGFR2 signaling	1	34	0.00225106	0.774543	0.774543	7	9	0.000652458	9606	Homo sapiens	FRS2		R-HSA-5654615;R-HSA-5654608;R-HSA-5654607;R-HSA-5654399;R-HSA-8941618;R-HSA-5654397;R-HSA-5654618
R-HSA-5576892	Phase 0 - rapid depolarisation	1	34	0.00225106	0.774543	0.774543	1	2	0.000144991	9606	Homo sapiens	CACNA2D2		R-HSA-5577213
R-HSA-5620971	Pyroptosis	1	34	0.00225106	0.774543	0.774543	1	23	0.00166739	9606	Homo sapiens	CHMP2B		R-HSA-9647619
R-HSA-9648025	EML4 and NUDC in mitotic spindle formation	4	121	0.00801112	0.775159	0.775159	2	5	0.000362476	9606	Homo sapiens	TUBB8;PPP2R1A;PPP2R5E;TAOK1		R-HSA-9648114;R-HSA-9648017
R-HSA-5683057	MAPK family signaling cascades	14	380	0.0251589	0.777012	0.777012	34	122	0.00884443	9606	Homo sapiens	DUSP4;PSMB7;PPP2R1A;PPP2R5E;RASGRF2;ERBB2;FN1;NEFL;FRS2;NCAM1;MAPK3;RBX1		R-HSA-5672980;R-HSA-5674132;R-HSA-5672978;R-HSA-5674130;R-HSA-5674387;R-HSA-5674385;R-HSA-9635739;R-HSA-9635743;R-HSA-9657603;R-HSA-5675206;R-HSA-5672965;R-HSA-5674373;R-HSA-9657606;R-HSA-5674496;R-HSA-5672961;R-HSA-5672972;R-HSA-9657608;R-HSA-5672973;R-HSA-5687112;R-HSA-109857;R-HSA-109860;R-HSA-5675376;R-HSA-109863;R-HSA-109862;R-HSA-5658430;R-HSA-5675198;R-HSA-5674366;R-HSA-109864;R-HSA-567295…
R-HSA-2980766	Nuclear Envelope Breakdown	2	65	0.0043035	0.777067	0.777067	3	13	0.000942439	9606	Homo sapiens	LMNA		R-HSA-5229194;R-HSA-2993898;R-HSA-5244669
R-HSA-5621480	Dectin-2 family	2	65	0.0043035	0.777067	0.777067	1	12	0.000869943	9606	Homo sapiens	MUC1;MUC5B		R-HSA-8858500
R-HSA-141444	Amplification of signal from unattached kinetochores via a MAD2 inhibitory signal	3	94	0.00622352	0.779006	0.779006	4	4	0.000289981	9606	Homo sapiens	PPP2R1A;PPP2R5E;TAOK1		R-HSA-141409;R-HSA-141431;R-HSA-141422;R-HSA-141439
R-HSA-141424	Amplification of signal from the kinetochores	3	94	0.00622352	0.779006	0.779006	4	4	0.000289981	9606	Homo sapiens	PPP2R1A;PPP2R5E;TAOK1		R-HSA-141409;R-HSA-141431;R-HSA-141422;R-HSA-141439
R-HSA-2132295	MHC class II antigen presentation	5	149	0.00986494	0.780021	0.780021	7	26	0.00188488	9606	Homo sapiens	TUBB8;AP2B1;CTSF;OSBPL1A;AP2A2		R-HSA-2130640;R-HSA-2213248;R-HSA-2130706;R-HSA-2130725;R-HSA-2130486;R-HSA-2130504;R-HSA-2130349
R-HSA-168179	Toll Like Receptor TLR1:TLR2 Cascade	4	122	0.00807733	0.780548	0.780548	7	66	0.00478469	9606	Homo sapiens	DUSP4;PPP2R1A;MAPK3		R-HSA-450325;R-HSA-199959;R-HSA-203797;R-HSA-168053;R-HSA-198756;R-HSA-198731;R-HSA-198746
R-HSA-181438	Toll Like Receptor 2 (TLR2) Cascade	4	122	0.00807733	0.780548	0.780548	7	68	0.00492968	9606	Homo sapiens	DUSP4;PPP2R1A;MAPK3		R-HSA-450325;R-HSA-199959;R-HSA-203797;R-HSA-168053;R-HSA-198756;R-HSA-198731;R-HSA-198746
R-HSA-382556	ABC-family proteins mediated transport	4	122	0.00807733	0.780548	0.780548	2	27	0.00195737	9606	Homo sapiens	PSMB7;ABCC5		R-HSA-1454916;R-HSA-8866553
R-HSA-6782210	Gap-filling DNA repair synthesis and ligation in TC-NER	2	66	0.0043697	0.784212	0.784212	2	2	0.000144991	9606	Homo sapiens	POLD4;RBX1		R-HSA-6782227;R-HSA-6782208
R-HSA-5678895	Defective CFTR causes cystic fibrosis	2	66	0.0043697	0.784212	0.784212	1	7	0.000507467	9606	Homo sapiens	PSMB7		R-HSA-8866858
R-HSA-5607761	Dectin-1 mediated noncanonical NF-kB signaling	2	66	0.0043697	0.784212	0.784212	1	9	0.000652458	9606	Homo sapiens	PSMB7		R-HSA-5607731
R-HSA-9664565	Signaling by ERBB2 KD Mutants	1	35	0.00231727	0.784219	0.784219	17	17	0.00123242	9606	Homo sapiens	ERBB2		R-HSA-9665009;R-HSA-9649393;R-HSA-9664976;R-HSA-9664983;R-HSA-9664567;R-HSA-9664950;R-HSA-9664918;R-HSA-9664664;R-HSA-9664991;R-HSA-9665121;R-HSA-9664646;R-HSA-9664933;R-HSA-9665034;R-HSA-9665000;R-HSA-9665032;R-HSA-9664588;R-HSA-9664940
R-HSA-5654708	Downstream signaling of activated FGFR3	1	35	0.00231727	0.784219	0.784219	13	23	0.00166739	9606	Homo sapiens	FRS2		R-HSA-5654709;R-HSA-5654643;R-HSA-5654640;R-HSA-5654416;R-HSA-5654641;R-HSA-5654705;R-HSA-5654631;R-HSA-8941628;R-HSA-5654637;R-HSA-5654413;R-HSA-5654408;R-HSA-5654633;R-HSA-5654409
R-HSA-917729	Endosomal Sorting Complex Required For Transport (ESCRT)	1	35	0.00231727	0.784219	0.784219	2	4	0.000289981	9606	Homo sapiens	CHMP2B		R-HSA-917693;R-HSA-917700
R-HSA-1592389	Activation of Matrix Metalloproteinases	1	35	0.00231727	0.784219	0.784219	7	27	0.00195737	9606	Homo sapiens	PRSS1		R-HSA-1602488;R-HSA-1604712;R-HSA-1602458;R-HSA-1592316;R-HSA-1592398;R-HSA-1604722;R-HSA-1592371
R-HSA-5656169	Termination of translesion DNA synthesis	1	35	0.00231727	0.784219	0.784219	2	9	0.000652458	9606	Homo sapiens	POLD4		R-HSA-5653840;R-HSA-5653838
R-HSA-180024	DARPP-32 events	1	35	0.00231727	0.784219	0.784219	1	12	0.000869943	9606	Homo sapiens	PPP2R1A		R-HSA-201790
R-HSA-69206	G1/S Transition	5	150	0.00993114	0.784845	0.784845	13	61	0.00442221	9606	Homo sapiens	PSMB7;PPP2R1A;CCNL1;SKP2		R-HSA-68960;R-HSA-187552;R-HSA-68940;R-HSA-68914;R-HSA-187574;R-HSA-68917;R-HSA-187575;R-HSA-68916;R-HSA-68919;R-HSA-68918;R-HSA-187545;R-HSA-68954;R-HSA-113503
R-HSA-162909	Host Interactions of HIV factors	5	151	0.00999735	0.789586	0.789586	10	54	0.00391475	9606	Homo sapiens	PSMB7;AP2B1;AP2A2;RBX1		R-HSA-167601;R-HSA-167537;R-HSA-182198;R-HSA-182186;R-HSA-180603;R-HSA-180555;R-HSA-182171;R-HSA-180540;R-HSA-180573;R-HSA-167597
R-HSA-2219528	PI3K/AKT Signaling in Cancer	4	124	0.00820975	0.791019	0.791019	3	21	0.0015224	9606	Homo sapiens	ERBB2;PTEN;RICTOR;FRS2		R-HSA-2243938;R-HSA-2317387;R-HSA-2400009
R-HSA-5693567	HDR through Homologous Recombination (HRR) or Single Strand Annealing (SSA)	4	124	0.00820975	0.791019	0.791019	6	44	0.00318979	9606	Homo sapiens	POLD4;EME1;ABL1		R-HSA-5693584;R-HSA-5686430;R-HSA-5686475;R-HSA-5686587;R-HSA-5686440;R-HSA-5693593
R-HSA-5693565	Recruitment and ATM-mediated phosphorylation of repair and signaling proteins at DNA double strand breaks	2	67	0.00443591	0.791154	0.791154	10	39	0.00282732	9606	Homo sapiens	KDM4B;ABL1		R-HSA-5682598;R-HSA-5682629;R-HSA-5683077;R-HSA-5686578;R-HSA-5682992;R-HSA-5682607;R-HSA-5682863;R-HSA-5682588;R-HSA-5682586;R-HSA-5682858
R-HSA-201722	Formation of the beta-catenin:TCF transactivating complex	2	67	0.00443591	0.791154	0.791154	3	13	0.000942439	9606	Homo sapiens	BCL9;H3C15		R-HSA-201712;R-HSA-3364026;R-HSA-3364014
R-HSA-1227990	Signaling by ERBB2 in Cancer	1	36	0.00238347	0.79348	0.79348	62	62	0.00449471	9606	Homo sapiens	ERBB2		R-HSA-9664918;R-HSA-9664664;R-HSA-9665304;R-HSA-9665311;R-HSA-9665411;R-HSA-9665410;R-HSA-9665409;R-HSA-9665408;R-HSA-9665280;R-HSA-9665415;R-HSA-9664646;R-HSA-9665286;R-HSA-9665413;R-HSA-9665284;R-HSA-9665412;R-HSA-9665034;R-HSA-9665417;R-HSA-9665032;R-HSA-9665416;R-HSA-9664567;R-HSA-9664950;R-HSA-1248694;R-HSA-9652277;R-HSA-1227964;R-HSA-9665699;R-HSA-9665315;R-HSA-9665698;R-HSA-9665697;R-HSA-9…
R-HSA-5334118	DNA methylation	1	36	0.00238347	0.79348	0.79348	7	7	0.000507467	9606	Homo sapiens	H3C15		R-HSA-5334097;R-HSA-5334160;R-HSA-5334099;R-HSA-5334179;R-HSA-5334164;R-HSA-5334151;R-HSA-5334152
R-HSA-68962	Activation of the pre-replicative complex	1	36	0.00238347	0.79348	0.79348	8	9	0.000652458	9606	Homo sapiens	CCNL1		R-HSA-68960;R-HSA-68914;R-HSA-68917;R-HSA-68916;R-HSA-68919;R-HSA-68918;R-HSA-68954;R-HSA-68940
R-HSA-380972	Energy dependent regulation of mTOR by LKB1-AMPK	1	36	0.00238347	0.79348	0.79348	5	7	0.000507467	9606	Homo sapiens	PRKAB2		R-HSA-380949;R-HSA-447074;R-HSA-200421;R-HSA-380930;R-HSA-380927
R-HSA-1250196	SHC1 events in ERBB2 signaling	1	36	0.00238347	0.79348	0.79348	4	6	0.000434972	9606	Homo sapiens	ERBB2		R-HSA-1250195;R-HSA-1250486;R-HSA-1963578;R-HSA-1250463
R-HSA-8863795	Downregulation of ERBB2 signaling	1	36	0.00238347	0.79348	0.79348	8	14	0.00101493	9606	Homo sapiens	ERBB2		R-HSA-1918092;R-HSA-1918095;R-HSA-1963563;R-HSA-8864125;R-HSA-1358798;R-HSA-8863804;R-HSA-1358792;R-HSA-8864105
R-HSA-5654716	Downstream signaling of activated FGFR4	1	36	0.00238347	0.79348	0.79348	13	23	0.00166739	9606	Homo sapiens	FRS2		R-HSA-5654422;R-HSA-5654418;R-HSA-8941613;R-HSA-5654655;R-HSA-5654717;R-HSA-5654714;R-HSA-5654662;R-HSA-5654663;R-HSA-5654658;R-HSA-5654659;R-HSA-5654669;R-HSA-5654667;R-HSA-5654664
R-HSA-76046	RNA Polymerase III Transcription Initiation	1	36	0.00238347	0.79348	0.79348	6	13	0.000942439	9606	Homo sapiens	CRCP		R-HSA-112150;R-HSA-112152;R-HSA-76056;R-HSA-83803;R-HSA-83805;R-HSA-76060
R-HSA-9687139	Aberrant regulation of mitotic cell cycle due to RB1 defects	1	36	0.00238347	0.79348	0.79348	1	3	0.000217486	9606	Homo sapiens	SKP2		R-HSA-9687377
R-HSA-5626467	RHO GTPases activate IQGAPs	1	36	0.00238347	0.79348	0.79348	1	5	0.000362476	9606	Homo sapiens	TUBB8		R-HSA-5672329
R-HSA-112314	Neurotransmitter receptors and postsynaptic signal transmission	8	232	0.0153602	0.795349	0.795349	22	109	0.00790199	9606	Homo sapiens	TUBB8;PRKAB2;RASGRF2;NEFL;AP2B1;AP2A2;MAPK3		R-HSA-432164;R-HSA-432162;R-HSA-9611030;R-HSA-9619542;R-HSA-9619478;R-HSA-9612085;R-HSA-9619515;R-HSA-421007;R-HSA-442732;R-HSA-432172;R-HSA-9618750;R-HSA-9610879;R-HSA-442760;R-HSA-445367;R-HSA-9610627;R-HSA-9619843;R-HSA-438037;R-HSA-416639;R-HSA-9611368;R-HSA-9610408;R-HSA-9614185;R-HSA-9617326
R-HSA-74752	Signaling by Insulin receptor	3	97	0.00642214	0.796582	0.796582	5	34	0.00246484	9606	Homo sapiens	ATP6V1G2;FRS2;MAPK3		R-HSA-74723;R-HSA-109699;R-HSA-5252133;R-HSA-109823;R-HSA-109822
R-HSA-6782135	Dual incision in TC-NER	2	68	0.00450212	0.797899	0.797899	7	7	0.000507467	9606	Homo sapiens	POLD4;RBX1		R-HSA-6782211;R-HSA-6782131;R-HSA-9684118;R-HSA-6782224;R-HSA-6782141;R-HSA-6782204;R-HSA-6782138
R-HSA-174154	APC/C:Cdc20 mediated degradation of Securin	2	68	0.00450212	0.797899	0.797899	1	3	0.000217486	9606	Homo sapiens	PSMB7		R-HSA-174202
R-HSA-156590	Glutathione conjugation	2	68	0.00450212	0.797899	0.797899	1	14	0.00101493	9606	Homo sapiens	GSTA4		R-HSA-176054
R-HSA-379724	tRNA Aminoacylation	2	68	0.00450212	0.797899	0.797899	2	42	0.0030448	9606	Homo sapiens	LARS2;PARS2		R-HSA-380198;R-HSA-380200
R-HSA-163200	Respiratory electron transport, ATP synthesis by chemiosmotic coupling, and heat production by uncoupling proteins.	5	153	0.0101298	0.798823	0.798823	11	31	0.00224735	9606	Homo sapiens	TRAP1;ATP5PB;NDUFA10;ATP5MG;ATP5ME		R-HSA-164834;R-HSA-6799191;R-HSA-164832;R-HSA-163217;R-HSA-6799202;R-HSA-164840;R-HSA-6799197;R-HSA-6799196;R-HSA-6799179;R-HSA-6799178;R-HSA-163213
R-HSA-5628897	TP53 Regulates Metabolic Genes	4	126	0.00834216	0.801086	0.801086	6	34	0.00246484	9606	Homo sapiens	PRKAB2;PTEN		R-HSA-5631941;R-HSA-2321904;R-HSA-2318752;R-HSA-5632993;R-HSA-380927;R-HSA-5632939
R-HSA-5694530	Cargo concentration in the ER	1	37	0.00244968	0.802344	0.802344	3	12	0.000869943	9606	Homo sapiens	MIA3		R-HSA-5694436;R-HSA-5694435;R-HSA-5694427
R-HSA-5609975	Diseases associated with glycosylation precursor biosynthesis	1	37	0.00244968	0.802344	0.802344	3	15	0.00108743	9606	Homo sapiens	DPM1		R-HSA-4719354;R-HSA-4719375;R-HSA-4717406
R-HSA-888590	GABA synthesis, release, reuptake and degradation	1	37	0.00244968	0.802344	0.802344	2	10	0.000724953	9606	Homo sapiens	SYT1		R-HSA-888589;R-HSA-917744
R-HSA-8963693	Aspartate and asparagine metabolism	1	37	0.00244968	0.802344	0.802344	1	11	0.000797448	9606	Homo sapiens	SLC25A13		R-HSA-372448
R-HSA-936440	Negative regulators of DDX58/IFIH1 signaling	1	37	0.00244968	0.802344	0.802344	1	13	0.000942439	9606	Homo sapiens	RNF216		R-HSA-936475
R-HSA-9018519	Estrogen-dependent gene expression	5	154	0.010196	0.803321	0.803321	18	66	0.00478469	9606	Homo sapiens	KDM4B;H3C15;PGR		R-HSA-9009065;R-HSA-9011949;R-HSA-9011981;R-HSA-9011983;R-HSA-9011950;R-HSA-8954208;R-HSA-9012000;R-HSA-1254392;R-HSA-9009378;R-HSA-9011941;R-HSA-9011975;R-HSA-9009371;R-HSA-9011966;R-HSA-9038161;R-HSA-9011985;R-HSA-9011952;R-HSA-9011984;R-HSA-9038163
R-HSA-2428928	IRS-related events triggered by IGF1R	2	69	0.00456833	0.804451	0.804451	4	12	0.000869943	9606	Homo sapiens	IGF2;FRS2		R-HSA-109699;R-HSA-2428930;R-HSA-2428926;R-HSA-2428922
R-HSA-1268020	Mitochondrial protein import	2	69	0.00456833	0.804451	0.804451	2	14	0.00101493	9606	Homo sapiens	CHCHD2;SLC25A13		R-HSA-1307802;R-HSA-1299484
R-HSA-2980736	Peptide hormone metabolism	4	127	0.00840837	0.80597	0.80597	4	63	0.0045672	9606	Homo sapiens	CPB2;MME;INHBB;INHBA		R-HSA-2022396;R-HSA-2028294;R-HSA-378975;R-HSA-2022368
R-HSA-388841	Costimulation by the CD28 family	3	99	0.00655456	0.807639	0.807639	5	35	0.00253734	9606	Homo sapiens	PPP2R1A;PPP2R5E;RICTOR		R-HSA-198640;R-HSA-388833;R-HSA-389532;R-HSA-390329;R-HSA-388809
R-HSA-68886	M Phase	15	416	0.0275424	0.808739	0.808739	34	91	0.00659707	9606	Homo sapiens	TUBB8;PSMB7;H3C15;PPP2R1A;PPP2R5E;TAOK1;SSNA1;LMNA;ALMS1;CHMP2B;CEP41;MAPK3		R-HSA-2245218;R-HSA-9648017;R-HSA-2288097;R-HSA-375302;R-HSA-2467809;R-HSA-5229194;R-HSA-2467811;R-HSA-2993898;R-HSA-1638803;R-HSA-2294574;R-HSA-9668419;R-HSA-2995388;R-HSA-2294580;R-HSA-380316;R-HSA-380508;R-HSA-2468287;R-HSA-2294590;R-HSA-2995376;R-HSA-9648114;R-HSA-9668405;R-HSA-2172678;R-HSA-2294600;R-HSA-2422927;R-HSA-9668415;R-HSA-5244669;R-HSA-9667965;R-HSA-2484822;R-HSA-2301205;R-HSA-9668…
R-HSA-1483257	Phospholipid metabolism	11	314	0.0207892	0.809354	0.809354	21	218	0.015804	9606	Homo sapiens	PI4K2B;SLC44A4;SLC44A1;ETNK2;LPCAT1;PLEKHA5;GDE1;PTEN;TNFAIP8L3;GPCPD1;MGLL		R-HSA-1676185;R-HSA-1483222;R-HSA-8874470;R-HSA-199456;R-HSA-8873923;R-HSA-1482547;R-HSA-6813740;R-HSA-1676149;R-HSA-75885;R-HSA-8873834;R-HSA-1482533;R-HSA-1483107;R-HSA-444433;R-HSA-1482543;R-HSA-1483116;R-HSA-1675813;R-HSA-1675780;R-HSA-1482635;R-HSA-1482539;R-HSA-8870489;R-HSA-1675974
R-HSA-69580	p53-Dependent G1/S DNA damage checkpoint	2	70	0.00463453	0.810813	0.810813	1	22	0.0015949	9606	Homo sapiens	PSMB7		R-HSA-264458
R-HSA-69563	p53-Dependent G1 DNA Damage Response	2	70	0.00463453	0.810813	0.810813	1	22	0.0015949	9606	Homo sapiens	PSMB7		R-HSA-264458
R-HSA-9675126	Diseases of mitotic cell cycle	1	38	0.00251589	0.810828	0.810828	1	5	0.000362476	9606	Homo sapiens	SKP2		R-HSA-9687377
R-HSA-390247	Beta-oxidation of very long chain fatty acids	1	38	0.00251589	0.810828	0.810828	1	12	0.000869943	9606	Homo sapiens	ACAA1		R-HSA-390250
R-HSA-111465	Apoptotic cleavage of cellular proteins	1	38	0.00251589	0.810828	0.810828	1	38	0.00275482	9606	Homo sapiens	LMNA		R-HSA-264865
R-HSA-8986944	Transcriptional Regulation by MECP2	3	100	0.00662076	0.812975	0.812975	3	77	0.00558214	9606	Homo sapiens	PTEN;TBL1X		R-HSA-9615570;R-HSA-9615571;R-HSA-8986939
R-HSA-4420097	VEGFA-VEGFR2 Pathway	4	129	0.00854078	0.815447	0.815447	6	79	0.00572713	9606	Homo sapiens	CDH5;TGFB1I1;CTNND1;RICTOR		R-HSA-198640;R-HSA-5357477;R-HSA-5218811;R-HSA-5218809;R-HSA-5218839;R-HSA-5218822
R-HSA-68877	Mitotic Prometaphase	7	211	0.0139698	0.815625	0.815625	9	20	0.00144991	9606	Homo sapiens	TUBB8;PPP2R1A;PPP2R5E;TAOK1;SSNA1;ALMS1;CEP41		R-HSA-9648114;R-HSA-9648017;R-HSA-2484822;R-HSA-375302;R-HSA-380316;R-HSA-380508;R-HSA-1638803;R-HSA-2468287;R-HSA-1638821
R-HSA-9006927	Signaling by Non-Receptor Tyrosine Kinases	2	71	0.00470074	0.816989	0.816989	5	53	0.00384225	9606	Homo sapiens	TGFB1I1;ERBB2		R-HSA-8848005;R-HSA-8848611;R-HSA-8848606;R-HSA-8847995;R-HSA-8848618
R-HSA-8848021	Signaling by PTK6	2	71	0.00470074	0.816989	0.816989	5	53	0.00384225	9606	Homo sapiens	TGFB1I1;ERBB2		R-HSA-8848005;R-HSA-8848611;R-HSA-8848606;R-HSA-8847995;R-HSA-8848618
R-HSA-354192	Integrin signaling	1	39	0.0025821	0.818948	0.818948	15	24	0.00173989	9606	Homo sapiens	FN1		R-HSA-354149;R-HSA-429415;R-HSA-354087;R-HSA-372705;R-HSA-429441;R-HSA-377644;R-HSA-354124;R-HSA-377641;R-HSA-377640;R-HSA-377643;R-HSA-354165;R-HSA-372693;R-HSA-354066;R-HSA-354073;R-HSA-372697
R-HSA-176187	Activation of ATR in response to replication stress	1	39	0.0025821	0.818948	0.818948	2	9	0.000652458	9606	Homo sapiens	CCNL1		R-HSA-176298;R-HSA-176318
R-HSA-8939243	RUNX1 interacts with co-factors whose precise effect on RUNX1 targets is not known	1	39	0.0025821	0.818948	0.818948	1	5	0.000362476	9606	Homo sapiens	CBX6		R-HSA-8937989
R-HSA-917977	Transferrin endocytosis and recycling	1	39	0.0025821	0.818948	0.818948	2	11	0.000797448	9606	Homo sapiens	ATP6V1G2		R-HSA-5252133;R-HSA-917841
R-HSA-5685938	HDR through Single Strand Annealing (SSA)	1	39	0.0025821	0.818948	0.818948	1	6	0.000434972	9606	Homo sapiens	ABL1		R-HSA-5686587
R-HSA-1855204	Synthesis of IP3 and IP4 in the cytosol	1	39	0.0025821	0.818948	0.818948	1	12	0.000869943	9606	Homo sapiens	PTEN		R-HSA-1855205
R-HSA-9022692	Regulation of MECP2 expression and activity	1	39	0.0025821	0.818948	0.818948	1	14	0.00101493	9606	Homo sapiens	TBL1X		R-HSA-8986939
R-HSA-69278	Cell Cycle, Mitotic	22	596	0.0394597	0.818986	0.818986	104	352	0.0255183	9606	Homo sapiens	ESCO1;SSNA1;MYT1;RBX1;TUBB8;POLD4;PSMB7;H3C15;PPP2R1A;PPP2R5E;TAOK1;LMNA;ALMS1;CHMP2B;ABL1;CEP41;CCNL1;SKP2;MAPK3		R-HSA-9648017;R-HSA-375302;R-HSA-8852354;R-HSA-69127;R-HSA-2294574;R-HSA-69140;R-HSA-2294580;R-HSA-69142;R-HSA-69144;R-HSA-8853405;R-HSA-174105;R-HSA-188191;R-HSA-2294590;R-HSA-69152;R-HSA-380455;R-HSA-2172678;R-HSA-9686969;R-HSA-8853419;R-HSA-176942;R-HSA-75825;R-HSA-68914;R-HSA-68917;R-HSA-68916;R-HSA-2301205;R-HSA-68919;R-HSA-68918;R-HSA-2245218;R-HSA-170055;R-HSA-68940;R-HSA-68944;R-HSA-68946…
R-HSA-5693538	Homology Directed Repair	4	130	0.00860699	0.820041	0.820041	6	52	0.00376975	9606	Homo sapiens	POLD4;EME1;ABL1		R-HSA-5693584;R-HSA-5686430;R-HSA-5686475;R-HSA-5686587;R-HSA-5686440;R-HSA-5693593
R-HSA-397014	Muscle contraction	7	213	0.0141022	0.822882	0.822882	14	42	0.0030448	9606	Homo sapiens	CALD1;CACNA2D2;DMD;ATP1B1;SORBS3;RYR3;MYLK		R-HSA-390597;R-HSA-445700;R-HSA-390598;R-HSA-445797;R-HSA-390593;R-HSA-445699;R-HSA-390595;R-HSA-2855020;R-HSA-5577213;R-HSA-445704;R-HSA-445705;R-HSA-936897;R-HSA-445813;R-HSA-9684068
R-HSA-2428924	IGF1R signaling cascade	2	72	0.00476695	0.822985	0.822985	7	17	0.00123242	9606	Homo sapiens	IGF2;FRS2		R-HSA-109699;R-HSA-2404193;R-HSA-2404195;R-HSA-2428930;R-HSA-2428926;R-HSA-5686072;R-HSA-2428922
R-HSA-3371497	HSP90 chaperone cycle for steroid hormone receptors (SHR) in the presence of ligand	2	72	0.00476695	0.822985	0.822985	3	16	0.00115992	9606	Homo sapiens	TUBB8;PGR		R-HSA-5618080;R-HSA-5618093;R-HSA-9725885
R-HSA-74751	Insulin receptor signalling cascade	2	72	0.00476695	0.822985	0.822985	3	25	0.00181238	9606	Homo sapiens	FRS2;MAPK3		R-HSA-109699;R-HSA-109823;R-HSA-109822
R-HSA-211976	Endogenous sterols	2	72	0.00476695	0.822985	0.822985	2	18	0.00130492	9606	Homo sapiens	ARNT2;CYP51A1		R-HSA-194678;R-HSA-211951
R-HSA-1169091	Activation of NF-kappaB in B cells	2	72	0.00476695	0.822985	0.822985	1	10	0.000724953	9606	Homo sapiens	PSMB7		R-HSA-1168640
R-HSA-69615	G1/S DNA Damage Checkpoints	2	72	0.00476695	0.822985	0.822985	2	26	0.00188488	9606	Homo sapiens	PSMB7		R-HSA-69600;R-HSA-264458
R-HSA-390522	Striated Muscle Contraction	1	40	0.00264831	0.826721	0.826721	4	4	0.000289981	9606	Homo sapiens	DMD		R-HSA-390597;R-HSA-390598;R-HSA-390593;R-HSA-390595
R-HSA-390471	Association of TriC/CCT with target proteins during biosynthesis	1	40	0.00264831	0.826721	0.826721	1	2	0.000144991	9606	Homo sapiens	LONP2		R-HSA-390470
R-HSA-1482788	Acyl chain remodelling of PC	1	40	0.00264831	0.826721	0.826721	2	9	0.000652458	9606	Homo sapiens	LPCAT1		R-HSA-1482533;R-HSA-1482547
R-HSA-68616	Assembly of the ORC complex at the origin of replication	1	40	0.00264831	0.826721	0.826721	2	11	0.000797448	9606	Homo sapiens	H3C15		R-HSA-9749197;R-HSA-9749098
R-HSA-189483	Heme degradation	1	40	0.00264831	0.826721	0.826721	2	22	0.0015949	9606	Homo sapiens	GSTA4		R-HSA-9663511;R-HSA-9663492
R-HSA-2404192	Signaling by Type 1 Insulin-like Growth Factor 1 Receptor (IGF1R)	2	73	0.00483316	0.828804	0.828804	9	19	0.00137741	9606	Homo sapiens	IGF2;FRS2		R-HSA-109699;R-HSA-2404199;R-HSA-2404193;R-HSA-2404195;R-HSA-2428930;R-HSA-2428926;R-HSA-2404200;R-HSA-5686072;R-HSA-2428922
R-HSA-174184	Cdc20:Phospho-APC/C mediated degradation of Cyclin A	2	73	0.00483316	0.828804	0.828804	1	3	0.000217486	9606	Homo sapiens	PSMB7		R-HSA-174255
R-HSA-5362517	Signaling by Retinoic Acid	2	73	0.00483316	0.828804	0.828804	5	21	0.0015224	9606	Homo sapiens	CRABP2;PDK3		R-HSA-5634103;R-HSA-5334854;R-HSA-203946;R-HSA-5334827;R-HSA-5634104
R-HSA-69002	DNA Replication Pre-Initiation	4	132	0.00873941	0.828947	0.828947	17	32	0.00231985	9606	Homo sapiens	PSMB7;H3C15;CCNL1		R-HSA-68960;R-HSA-68940;R-HSA-9749253;R-HSA-9749350;R-HSA-9749286;R-HSA-9749351;R-HSA-68914;R-HSA-68917;R-HSA-68916;R-HSA-68919;R-HSA-68918;R-HSA-68825;R-HSA-9749197;R-HSA-68954;R-HSA-9749320;R-HSA-9749098;R-HSA-9757258
R-HSA-5668541	TNFR2 non-canonical NF-kB pathway	3	104	0.00688559	0.833081	0.833081	4	43	0.0031173	9606	Homo sapiens	PSMB7;TNFRSF1A		R-HSA-5607731;R-HSA-5668481;R-HSA-5668520;R-HSA-5669097
R-HSA-190861	Gap junction assembly	1	41	0.00271451	0.83416	0.83416	3	16	0.00115992	9606	Homo sapiens	TUBB8		R-HSA-190520;R-HSA-191737;R-HSA-190877
R-HSA-901042	Calnexin/calreticulin cycle	1	41	0.00271451	0.83416	0.83416	1	13	0.000942439	9606	Homo sapiens	UGGT2		R-HSA-548884
R-HSA-389356	CD28 co-stimulation	1	41	0.00271451	0.83416	0.83416	1	19	0.00137741	9606	Homo sapiens	RICTOR		R-HSA-198640
R-HSA-179419	APC:Cdc20 mediated degradation of cell cycle proteins prior to satisfation of the cell cycle checkpoint	2	74	0.00489936	0.83445	0.83445	1	6	0.000434972	9606	Homo sapiens	PSMB7		R-HSA-174255
R-HSA-2500257	Resolution of Sister Chromatid Cohesion	4	134	0.00887182	0.837484	0.837484	4	8	0.000579962	9606	Homo sapiens	TUBB8;PPP2R1A;PPP2R5E;TAOK1		R-HSA-2484822;R-HSA-1638803;R-HSA-2468287;R-HSA-1638821
R-HSA-69017	CDK-mediated phosphorylation and removal of Cdc6	2	75	0.00496557	0.839927	0.839927	1	4	0.000289981	9606	Homo sapiens	PSMB7		R-HSA-69016
R-HSA-5693606	DNA Double Strand Break Response	2	75	0.00496557	0.839927	0.839927	10	48	0.00347977	9606	Homo sapiens	KDM4B;ABL1		R-HSA-5682598;R-HSA-5682629;R-HSA-5683077;R-HSA-5686578;R-HSA-5682992;R-HSA-5682607;R-HSA-5682863;R-HSA-5682588;R-HSA-5682586;R-HSA-5682858
R-HSA-5654696	Downstream signaling of activated FGFR2	1	42	0.00278072	0.84128	0.84128	13	23	0.00166739	9606	Homo sapiens	FRS2		R-HSA-5654614;R-HSA-5654615;R-HSA-5654612;R-HSA-5654608;R-HSA-5654622;R-HSA-5654399;R-HSA-5654620;R-HSA-5654397;R-HSA-5654618;R-HSA-5654607;R-HSA-8941618;R-HSA-5654701;R-HSA-5654697
R-HSA-5654687	Downstream signaling of activated FGFR1	1	42	0.00278072	0.84128	0.84128	13	24	0.00173989	9606	Homo sapiens	FRS2		R-HSA-5654591;R-HSA-5654586;R-HSA-5654587;R-HSA-5654584;R-HSA-5654392;R-HSA-5654692;R-HSA-5654596;R-HSA-5654594;R-HSA-5654690;R-HSA-5654592;R-HSA-5654575;R-HSA-8941623;R-HSA-5654569
R-HSA-163560	Triglyceride catabolism	1	42	0.00278072	0.84128	0.84128	1	17	0.00123242	9606	Homo sapiens	MGLL		R-HSA-163595
R-HSA-176409	APC/C:Cdc20 mediated degradation of mitotic proteins	2	76	0.00503178	0.84524	0.84524	2	13	0.000942439	9606	Homo sapiens	PSMB7		R-HSA-174202;R-HSA-174255
R-HSA-749476	RNA Polymerase III Abortive And Retractive Initiation	1	43	0.00284693	0.848095	0.848095	13	13	0.000942439	9606	Homo sapiens	CRCP		R-HSA-113442;R-HSA-113449;R-HSA-113705;R-HSA-113454;R-HSA-112149;R-HSA-112055;R-HSA-112150;R-HSA-112054;R-HSA-112153;R-HSA-112152;R-HSA-112155;R-HSA-112156;R-HSA-76060
R-HSA-74158	RNA Polymerase III Transcription	1	43	0.00284693	0.848095	0.848095	18	25	0.00181238	9606	Homo sapiens	CRCP		R-HSA-113442;R-HSA-113446;R-HSA-113705;R-HSA-113449;R-HSA-113451;R-HSA-113454;R-HSA-112149;R-HSA-112055;R-HSA-112150;R-HSA-112054;R-HSA-112153;R-HSA-112152;R-HSA-76056;R-HSA-83803;R-HSA-112155;R-HSA-83805;R-HSA-76060;R-HSA-112156
R-HSA-114604	GPVI-mediated activation cascade	1	43	0.00284693	0.848095	0.848095	5	25	0.00181238	9606	Homo sapiens	COL1A2		R-HSA-139842;R-HSA-453200;R-HSA-437118;R-HSA-453183;R-HSA-114600
R-HSA-8963691	Phenylalanine and tyrosine metabolism	1	43	0.00284693	0.848095	0.848095	1	12	0.000869943	9606	Homo sapiens	HGD		R-HSA-71164
R-HSA-1368108	BMAL1:CLOCK,NPAS2 activates circadian gene expression	1	43	0.00284693	0.848095	0.848095	1	20	0.00144991	9606	Homo sapiens	TBL1X		R-HSA-879724
R-HSA-8982491	Glycogen metabolism	1	43	0.00284693	0.848095	0.848095	1	39	0.00282732	9606	Homo sapiens	PHKA2		R-HSA-71588
R-HSA-204005	COPII-mediated vesicle transport	2	77	0.00509799	0.850392	0.850392	4	16	0.00115992	9606	Homo sapiens	TRAPPC1;TRAPPC6B		R-HSA-5694439;R-HSA-5694418;R-HSA-5694441;R-HSA-5694409
R-HSA-176814	Activation of APC/C and APC/C:Cdc20 mediated degradation of mitotic proteins	2	77	0.00509799	0.850392	0.850392	2	15	0.00108743	9606	Homo sapiens	PSMB7		R-HSA-174202;R-HSA-174255
R-HSA-191273	Cholesterol biosynthesis	2	77	0.00509799	0.850392	0.850392	2	35	0.00253734	9606	Homo sapiens	HMGCS1;CYP51A1		R-HSA-194678;R-HSA-191323
R-HSA-9612973	Autophagy	5	166	0.0109905	0.851278	0.851278	36	108	0.00782949	9606	Homo sapiens	TUBB8;PRKAB2;CHMP2B;PEX5;RNASE1		R-HSA-9674131;R-HSA-1632857;R-HSA-9664850;R-HSA-5682388;R-HSA-9664855;R-HSA-9646679;R-HSA-9613530;R-HSA-5675868;R-HSA-9631065;R-HSA-9624158;R-HSA-9664862;R-HSA-9631068;R-HSA-9646685;R-HSA-5679239;R-HSA-5665868;R-HSA-9674127;R-HSA-5672011;R-HSA-9626060;R-HSA-5672008;R-HSA-9664883;R-HSA-9664881;R-HSA-9664880;R-HSA-9646390;R-HSA-9622840;R-HSA-9664888;R-HSA-9664892;R-HSA-5679205;R-HSA-9625188;R-HSA-9…
R-HSA-196854	Metabolism of vitamins and cofactors	13	382	0.0252913	0.853444	0.853444	16	204	0.014789	9606	Homo sapiens	MCCC2;PRSS1;MTRR;CCDC57;SDC2;MTR;LRP8;HSPG2;APOM;BTD;ENPP2;GPC4;AGRN		R-HSA-199202;R-HSA-8938314;R-HSA-174374;R-HSA-3076905;R-HSA-2404131;R-HSA-3065959;R-HSA-2993799;R-HSA-4167509;R-HSA-2423785;R-HSA-2429643;R-HSA-3204318;R-HSA-3149539;R-HSA-3323111;R-HSA-3132753;R-HSA-3149518;R-HSA-5246478
R-HSA-212300	PRC2 methylates histones and DNA	1	44	0.00291314	0.854618	0.854618	4	4	0.000289981	9606	Homo sapiens	H3C15		R-HSA-212263;R-HSA-212222;R-HSA-212269;R-HSA-212252
R-HSA-2467813	Separation of Sister Chromatids	6	195	0.0129105	0.85463	0.85463	3	8	0.000579962	9606	Homo sapiens	TUBB8;PSMB7;PPP2R1A;PPP2R5E;TAOK1		R-HSA-2467809;R-HSA-2467811;R-HSA-174202
R-HSA-2173782	Binding and Uptake of Ligands by Scavenger Receptors	5	168	0.0111229	0.858246	0.858246	4	33	0.00239234	9606	Homo sapiens	COL3A1;COL1A2;AMBP;COL4A2;COL4A1		R-HSA-2168881;R-HSA-3221843;R-HSA-2168888;R-HSA-2203516
R-HSA-9020702	Interleukin-1 signaling	3	110	0.00728284	0.859744	0.859744	3	47	0.00340728	9606	Homo sapiens	PSMB7;RBX1		R-HSA-209063;R-HSA-209125;R-HSA-209061
R-HSA-427359	SIRT1 negatively regulates rRNA expression	1	45	0.00297934	0.860861	0.860861	3	5	0.000362476	9606	Homo sapiens	H3C15		R-HSA-427527;R-HSA-427514;R-HSA-427528
R-HSA-70326	Glucose metabolism	4	140	0.00926907	0.860978	0.860978	5	50	0.00362476	9606	Homo sapiens	SLC25A1;TPI1;PPP2R1A;SLC25A13		R-HSA-70481;R-HSA-372449;R-HSA-163750;R-HSA-372448;R-HSA-70454
R-HSA-5693532	DNA Double-Strand Break Repair	5	169	0.0111891	0.861626	0.861626	16	113	0.00819197	9606	Homo sapiens	POLD4;KDM4B;EME1;ABL1		R-HSA-5686578;R-HSA-5682992;R-HSA-5693584;R-HSA-5686430;R-HSA-5682588;R-HSA-5682586;R-HSA-5686587;R-HSA-5693593;R-HSA-5682598;R-HSA-5682629;R-HSA-5683077;R-HSA-5682607;R-HSA-5682863;R-HSA-5682858;R-HSA-5686475;R-HSA-5686440
R-HSA-69618	Mitotic Spindle Checkpoint	3	111	0.00734905	0.863806	0.863806	4	7	0.000507467	9606	Homo sapiens	PPP2R1A;PPP2R5E;TAOK1		R-HSA-141409;R-HSA-141431;R-HSA-141422;R-HSA-141439
R-HSA-5250913	Positive epigenetic regulation of rRNA expression	2	80	0.00529661	0.864924	0.864924	4	7	0.000507467	9606	Homo sapiens	H3C15;MTA3		R-HSA-427383;R-HSA-427404;R-HSA-5250938;R-HSA-427336
R-HSA-351202	Metabolism of polyamines	2	80	0.00529661	0.864924	0.864924	1	17	0.00123242	9606	Homo sapiens	PSMB7		R-HSA-353125
R-HSA-75105	Fatty acyl-CoA biosynthesis	2	81	0.00536282	0.869473	0.869473	2	24	0.00173989	9606	Homo sapiens	SLC25A1;PPT2		R-HSA-5690046;R-HSA-75849
R-HSA-5696395	Formation of Incision Complex in GG-NER	1	47	0.00311176	0.872556	0.872556	8	10	0.000724953	9606	Homo sapiens	RBX1		R-HSA-6790487;R-HSA-6790454;R-HSA-5690996;R-HSA-5689317;R-HSA-5689861;R-HSA-5696670;R-HSA-5690991;R-HSA-5691000
R-HSA-9646399	Aggrephagy	1	47	0.00311176	0.872556	0.872556	4	15	0.00108743	9606	Homo sapiens	TUBB8		R-HSA-9646679;R-HSA-9646390;R-HSA-9646383;R-HSA-9646685
R-HSA-73933	Resolution of Abasic Sites (AP sites)	1	48	0.00317797	0.87803	0.87803	6	43	0.0031173	9606	Homo sapiens	POLD4		R-HSA-110368;R-HSA-110371;R-HSA-5651809;R-HSA-110363;R-HSA-5651805;R-HSA-110364
R-HSA-110313	Translesion synthesis by Y family DNA polymerases bypasses lesions on DNA template	1	48	0.00317797	0.87803	0.87803	2	28	0.00202987	9606	Homo sapiens	POLD4		R-HSA-5653840;R-HSA-5653838
R-HSA-111996	Ca-dependent events	1	48	0.00317797	0.87803	0.87803	1	27	0.00195737	9606	Homo sapiens	MAPK3		R-HSA-111898
R-HSA-1169408	ISG15 antiviral mechanism	2	83	0.00549523	0.878152	0.878152	3	16	0.00115992	9606	Homo sapiens	NEDD4;MAPK3		R-HSA-1678841;R-HSA-1169399;R-HSA-1169406
R-HSA-917937	Iron uptake and transport	2	83	0.00549523	0.878152	0.878152	4	34	0.00246484	9606	Homo sapiens	ATP6V1G2;HEPH		R-HSA-917933;R-HSA-5252133;R-HSA-442368;R-HSA-917841
R-HSA-176408	Regulation of APC/C activators between G1/S and early anaphase	2	83	0.00549523	0.878152	0.878152	1	14	0.00101493	9606	Homo sapiens	PSMB7		R-HSA-174203
R-HSA-1989781	PPARA activates gene expression	5	175	0.0115863	0.880518	0.880518	41	41	0.00297231	9606	Homo sapiens	ARNT2;HMGCS1;TBL1X		R-HSA-1655826;R-HSA-1989778;R-HSA-1989779;R-HSA-560517;R-HSA-1989776;R-HSA-1989777;R-HSA-1989774;R-HSA-560473;R-HSA-1989775;R-HSA-1989772;R-HSA-1989773;R-HSA-1989770;R-HSA-1368065;R-HSA-1989771;R-HSA-1989768;R-HSA-1989767;R-HSA-1989764;R-HSA-1989765;R-HSA-1989762;R-HSA-1989760;R-HSA-1989761;R-HSA-1989758;R-HSA-1989759;R-HSA-879724;R-HSA-1989756;R-HSA-1989757;R-HSA-1989754;R-HSA-1989755;R-HSA-1989…
R-HSA-446203	Asparagine N-linked glycosylation	14	421	0.0278734	0.881203	0.881203	26	144	0.0104393	9606	Homo sapiens	ARF4;B4GALT1;TRAPPC1;SYT1;MIA3;TUBB8;DPM1;MAN2A2;TRAPPC6B;GLB1;TMED3;MAN1A1;UGGT2;CD55		R-HSA-5694418;R-HSA-975814;R-HSA-6809006;R-HSA-6809003;R-HSA-5694427;R-HSA-964737;R-HSA-964830;R-HSA-6809011;R-HSA-6809010;R-HSA-964825;R-HSA-6807868;R-HSA-548884;R-HSA-6807866;R-HSA-6807864;R-HSA-5694409;R-HSA-975919;R-HSA-6807877;R-HSA-162721;R-HSA-6807875;R-HSA-6807872;R-HSA-5694439;R-HSA-5694436;R-HSA-5694435;R-HSA-4084999;R-HSA-9638120;R-HSA-5694441
R-HSA-163125	Post-translational modification: synthesis of GPI-anchored proteins	3	116	0.00768008	0.8826	0.8826	2	16	0.00115992	9606	Homo sapiens	DPM1;GP2;LYPD3		R-HSA-162721;R-HSA-8940388
R-HSA-5625886	Activated PKN1 stimulates transcription of AR (androgen receptor) regulated genes KLK2 and KLK3	1	49	0.00324417	0.883269	0.883269	8	11	0.000797448	9606	Homo sapiens	H3C15		R-HSA-5625797;R-HSA-5625796;R-HSA-5625870;R-HSA-5625774;R-HSA-5625849;R-HSA-5625848;R-HSA-5625784;R-HSA-5625883
R-HSA-174417	Telomere C-strand (Lagging Strand) Synthesis	1	49	0.00324417	0.883269	0.883269	9	18	0.00130492	9606	Homo sapiens	POLD4		R-HSA-174451;R-HSA-174448;R-HSA-174438;R-HSA-174456;R-HSA-174441;R-HSA-174446;R-HSA-176702;R-HSA-174444;R-HSA-174445
R-HSA-5655302	Signaling by FGFR1 in disease	1	49	0.00324417	0.883269	0.883269	7	35	0.00253734	9606	Homo sapiens	FRS2		R-HSA-5655269;R-HSA-5655266;R-HSA-5655326;R-HSA-5655278;R-HSA-5655263;R-HSA-5655290;R-HSA-5655240
R-HSA-5423646	Aflatoxin activation and detoxification	1	49	0.00324417	0.883269	0.883269	1	18	0.00130492	9606	Homo sapiens	ACY1		R-HSA-5433074
R-HSA-8878171	Transcriptional regulation by RUNX1	8	261	0.0172802	0.884158	0.884158	30	132	0.00956938	9606	Homo sapiens	PSMB7;H3C15;CBX6;TCF12;ABL1;THBS1		R-HSA-8936584;R-HSA-8937097;R-HSA-8937037;R-HSA-8956608;R-HSA-8937989;R-HSA-8956568;R-HSA-8937113;R-HSA-8937050;R-HSA-8865491;R-HSA-8936989;R-HSA-8937118;R-HSA-8956639;R-HSA-8957265;R-HSA-8936979;R-HSA-8865498;R-HSA-8936599;R-HSA-8936616;R-HSA-8956586;R-HSA-8936621;R-HSA-8865505;R-HSA-8936608;R-HSA-8936481;R-HSA-8936995;R-HSA-8937016;R-HSA-8935740;R-HSA-8937022;R-HSA-8935730;R-HSA-8935731;R-HSA-8…
R-HSA-202403	TCR signaling	4	147	0.00973252	0.884664	0.884664	3	52	0.00376975	9606	Homo sapiens	ENAH;PSMB7;PTEN		R-HSA-199456;R-HSA-5607724;R-HSA-430201
R-HSA-9024446	NR1H2 and NR1H3-mediated signaling	2	85	0.00562765	0.886295	0.886295	3	60	0.00434972	9606	Homo sapiens	CCDC57;TBL1X		R-HSA-9605063;R-HSA-9024334;R-HSA-9024326
R-HSA-400206	Regulation of lipid metabolism by PPARalpha	5	177	0.0117188	0.886306	0.886306	43	44	0.00318979	9606	Homo sapiens	ARNT2;HMGCS1;TBL1X		R-HSA-400143;R-HSA-1655826;R-HSA-1989778;R-HSA-1989779;R-HSA-560517;R-HSA-1989776;R-HSA-1989777;R-HSA-1989774;R-HSA-560473;R-HSA-1989775;R-HSA-1989772;R-HSA-1989773;R-HSA-1989770;R-HSA-1368065;R-HSA-1989771;R-HSA-1989768;R-HSA-1989767;R-HSA-1989764;R-HSA-1989765;R-HSA-1989762;R-HSA-1989760;R-HSA-1989761;R-HSA-1989758;R-HSA-1989759;R-HSA-879724;R-HSA-1989756;R-HSA-1989757;R-HSA-1989754;R-HSA-19897…
R-HSA-165159	MTOR signalling	1	50	0.00331038	0.888284	0.888284	5	29	0.00210236	9606	Homo sapiens	PRKAB2		R-HSA-380949;R-HSA-447074;R-HSA-200421;R-HSA-380930;R-HSA-380927
R-HSA-73762	RNA Polymerase I Transcription Initiation	1	50	0.00331038	0.888284	0.888284	1	6	0.000434972	9606	Homo sapiens	MTA3		R-HSA-73739
R-HSA-376176	Signaling by ROBO receptors	7	235	0.0155588	0.888672	0.888672	11	60	0.00434972	9606	Homo sapiens	ENAH;NRP1;PSMB7;ABL1;DAG1;RBX1		R-HSA-9011289;R-HSA-428534;R-HSA-9010872;R-HSA-428885;R-HSA-428883;R-HSA-9011313;R-HSA-376141;R-HSA-376140;R-HSA-9011300;R-HSA-9010951;R-HSA-428888
R-HSA-156580	Phase II - Conjugation of compounds	8	263	0.0174126	0.888885	0.888885	9	72	0.00521966	9606	Homo sapiens	UGDH;MTRR;GSTA4;NAT1;MTR;PAPSS2		R-HSA-174963;R-HSA-158832;R-HSA-174374;R-HSA-176054;R-HSA-174967;R-HSA-174389;R-HSA-174392;R-HSA-174959;R-HSA-173597
R-HSA-6783783	Interleukin-10 signaling	2	86	0.00569386	0.890175	0.890175	1	15	0.00108743	9606	Homo sapiens	TNFRSF1A		R-HSA-6785047
R-HSA-3214841	PKMTs methylate histone lysines	1	51	0.00337659	0.893083	0.893083	17	22	0.0015949	9606	Homo sapiens	H3C15		R-HSA-5637686;R-HSA-5159245;R-HSA-5244692;R-HSA-5634802;R-HSA-5638332;R-HSA-5634750;R-HSA-5638333;R-HSA-5638141;R-HSA-5649799;R-HSA-5649764;R-HSA-5638157;R-HSA-5634729;R-HSA-5649802;R-HSA-5649800;R-HSA-4827383;R-HSA-5649801;R-HSA-4827382
R-HSA-8854214	TBC/RABGAPs	1	51	0.00337659	0.893083	0.893083	1	14	0.00101493	9606	Homo sapiens	RABGAP1		R-HSA-8854303
R-HSA-442660	Na+/Cl- dependent neurotransmitter transporters	1	51	0.00337659	0.893083	0.893083	1	15	0.00108743	9606	Homo sapiens	NAT1		R-HSA-443997
R-HSA-9637690	Response of Mtb to phagocytosis	1	51	0.00337659	0.893083	0.893083	1	30	0.00217486	9606	Homo sapiens	MAPK3		R-HSA-9636304
R-HSA-1632852	Macroautophagy	4	150	0.00993114	0.89369	0.89369	25	87	0.00630709	9606	Homo sapiens	TUBB8;PRKAB2;CHMP2B;PEX5		R-HSA-9674131;R-HSA-1632857;R-HSA-9664850;R-HSA-5682388;R-HSA-9664855;R-HSA-9646679;R-HSA-9613530;R-HSA-5675868;R-HSA-9664862;R-HSA-9646685;R-HSA-5679239;R-HSA-5665868;R-HSA-9674127;R-HSA-5672011;R-HSA-5672008;R-HSA-9664883;R-HSA-9664881;R-HSA-9664880;R-HSA-9646390;R-HSA-9664888;R-HSA-9664892;R-HSA-5679205;R-HSA-9664879;R-HSA-9646383;R-HSA-5673768
R-HSA-392499	Metabolism of proteins	86	2212	0.146451	0.894607	0.894607	149	810	0.0587212	9606	Homo sapiens	RAB3B;SPON2;ARF4;GFM1;B4GALT1;PARS2;PTEN;OTUD7B;MIA3;GALNT10;TUBB8;C4A;CDH2;TMED3;DAG1;LONP2;MAN1A1;QSOX1;SKP2;LMCD1;ARSA;MME;IGFBP5;IGFBP4;IGFBP2;ADAM10;POMGNT2;HSPG2;LRRC41;RBX1;DPM1;PTP4A2;LARS2;RAB30;TRAPPC6B;PEX5;MXRA8;VWA1;SPARCL1;PGR;GAS6;MFGE8;MRRF;MATN3;APCS;CPB2;SDC2;COPS7A;LYPD3;THBS2;NR2C1;THBS1;KNG1;CST3;ADAMTS15;PSMB7;MUC1;H3C15;PDLIM2;MAN2A2;IGFBP7;IGFBP6;UGGT2;CD55;UBE2H;TRAPPC1;S…		R-HSA-8956040;R-HSA-163843;R-HSA-1614362;R-HSA-381446;R-HSA-8956045;R-HSA-8869506;R-HSA-913675;R-HSA-5689950;R-HSA-159762;R-HSA-381461;R-HSA-8955289;R-HSA-4341073;R-HSA-9010074;R-HSA-2028294;R-HSA-159771;R-HSA-5665871;R-HSA-8956050;R-HSA-548884;R-HSA-8955285;R-HSA-9758090;R-HSA-381466;R-HSA-5693001;R-HSA-975919;R-HSA-6807877;R-HSA-380198;R-HSA-6807875;R-HSA-8852129;R-HSA-6807872;R-HSA-381487;R-HS…
R-HSA-9710421	Defective pyroptosis	1	52	0.0034428	0.897676	0.897676	1	3	0.000217486	9606	Homo sapiens	H3C15		R-HSA-9710490
R-HSA-190828	Gap junction trafficking	1	52	0.0034428	0.897676	0.897676	3	20	0.00144991	9606	Homo sapiens	TUBB8		R-HSA-190520;R-HSA-191737;R-HSA-190877
R-HSA-3928662	EPHB-mediated forward signaling	1	52	0.0034428	0.897676	0.897676	2	26	0.00188488	9606	Homo sapiens	SDC2		R-HSA-4093342;R-HSA-4093332
R-HSA-2142691	Synthesis of Leukotrienes (LT) and Eoxins (EX)	1	52	0.0034428	0.897676	0.897676	1	19	0.00137741	9606	Homo sapiens	PTGR1		R-HSA-2161567
R-HSA-5683826	Surfactant metabolism	1	52	0.0034428	0.897676	0.897676	1	29	0.00210236	9606	Homo sapiens	LMCD1		R-HSA-5683888
R-HSA-166016	Toll Like Receptor 4 (TLR4) Cascade	4	152	0.0100636	0.899358	0.899358	7	95	0.00688705	9606	Homo sapiens	DUSP4;PPP2R1A;MAPK3		R-HSA-450325;R-HSA-199959;R-HSA-203797;R-HSA-168053;R-HSA-198756;R-HSA-198731;R-HSA-198746
R-HSA-69481	G2/M Checkpoints	4	153	0.0101298	0.902091	0.902091	4	24	0.00173989	9606	Homo sapiens	PSMB7;CCNL1;MYT1		R-HSA-170055;R-HSA-8852354;R-HSA-176298;R-HSA-176318
R-HSA-9645723	Diseases of programmed cell death	2	90	0.00595869	0.904498	0.904498	2	28	0.00202987	9606	Homo sapiens	H3C15;LMNA		R-HSA-9710490;R-HSA-8868344
R-HSA-1483249	Inositol phosphate metabolism	2	90	0.00595869	0.904498	0.904498	4	71	0.00514717	9606	Homo sapiens	MINPP1;PTEN		R-HSA-1855225;R-HSA-1855163;R-HSA-1855205;R-HSA-1855200
R-HSA-9675135	Diseases of DNA repair	1	54	0.00357521	0.906281	0.906281	2	34	0.00246484	9606	Homo sapiens	MSH3		R-HSA-5578663;R-HSA-5577259
R-HSA-381119	Unfolded Protein Response (UPR)	4	155	0.0102622	0.907361	0.907361	2	94	0.00681456	9606	Homo sapiens	SCP2;LMNA		R-HSA-1791130;R-HSA-1791128
R-HSA-1168372	Downstream signaling events of B Cell Receptor (BCR)	2	91	0.00602489	0.907795	0.907795	1	15	0.00108743	9606	Homo sapiens	PSMB7		R-HSA-1168640
R-HSA-202424	Downstream TCR signaling	3	124	0.00820975	0.907894	0.907894	2	24	0.00173989	9606	Homo sapiens	PSMB7;PTEN		R-HSA-199456;R-HSA-5607724
R-HSA-8955332	Carboxyterminal post-translational modifications of tubulin	1	55	0.00364142	0.910308	0.910308	6	6	0.000434972	9606	Homo sapiens	TUBB8		R-HSA-8955706;R-HSA-8955869;R-HSA-8955712;R-HSA-8865774;R-HSA-8867370;R-HSA-8866105
R-HSA-2299718	Condensation of Prophase Chromosomes	1	55	0.00364142	0.910308	0.910308	8	10	0.000724953	9606	Homo sapiens	H3C15		R-HSA-2245218;R-HSA-2288097;R-HSA-2301205;R-HSA-2294580;R-HSA-2172678;R-HSA-2294600;R-HSA-2294574;R-HSA-2294590
R-HSA-6811440	Retrograde transport at the Trans-Golgi-Network	1	55	0.00364142	0.910308	0.910308	1	20	0.00144991	9606	Homo sapiens	NAA35		R-HSA-6814090
R-HSA-9031628	NGF-stimulated transcription	1	56	0.00370763	0.914162	0.914162	2	37	0.00268233	9606	Homo sapiens	TCF12		R-HSA-9620723;R-HSA-9620717
R-HSA-1169410	Antiviral mechanism by IFN-stimulated genes	2	94	0.00622352	0.91706	0.91706	3	31	0.00224735	9606	Homo sapiens	NEDD4;MAPK3		R-HSA-1678841;R-HSA-1169399;R-HSA-1169406
R-HSA-157858	Gap junction trafficking and regulation	1	57	0.00377383	0.917851	0.917851	3	24	0.00173989	9606	Homo sapiens	TUBB8		R-HSA-190520;R-HSA-191737;R-HSA-190877
R-HSA-70268	Pyruvate metabolism	1	57	0.00377383	0.917851	0.917851	1	15	0.00108743	9606	Homo sapiens	PDK3		R-HSA-203946
R-HSA-532668	N-glycan trimming in the ER and Calnexin/Calreticulin cycle	1	57	0.00377383	0.917851	0.917851	1	18	0.00130492	9606	Homo sapiens	UGGT2		R-HSA-548884
R-HSA-380108	Chemokine receptors bind chemokines	1	57	0.00377383	0.917851	0.917851	1	19	0.00137741	9606	Homo sapiens	CCL16		R-HSA-373073
R-HSA-168249	Innate Immune System	49	1338	0.0885858	0.918546	0.918546	65	710	0.0514717	9606	Homo sapiens	APCS;CD63;SERPINA3;PIGR;ASAH1;CPB2;B4GALT1;CRCP;TNFAIP6;LPCAT1;PRCP;C4B_2;AP2A2;CLU;CST3;PSMB7;CYB5R1;C4A;VTN;MUC1;APOM;RNF216;PPP2R1A;ABL1;QSOX1;AGA;ACAA1;CD55;MAPK3;DUSP4;ARSA;MANBA;ATP6V1G2;TRAPPC1;PTPRN2;CD93;MME;ADAM10;MUC5B;CEACAM1;BPIFB1;CFHR2;CFHR1;GLB1;CFHR5;MASP2;GLA		R-HSA-8858500;R-HSA-2029469;R-HSA-166795;R-HSA-166792;R-HSA-981637;R-HSA-2855077;R-HSA-173709;R-HSA-879362;R-HSA-6799350;R-HSA-981535;R-HSA-450325;R-HSA-981658;R-HSA-199959;R-HSA-936475;R-HSA-203797;R-HSA-173723;R-HSA-8852509;R-HSA-173720;R-HSA-981648;R-HSA-173725;R-HSA-166817;R-HSA-2855054;R-HSA-2855047;R-HSA-2130194;R-HSA-2530453;R-HSA-8951486;R-HSA-173626;R-HSA-981680;R-HSA-977615;R-HSA-166721…
R-HSA-1483206	Glycerophospholipid biosynthesis	6	221	0.0146319	0.92095	0.92095	12	133	0.00964187	9606	Homo sapiens	SLC44A4;SLC44A1;ETNK2;LPCAT1;GPCPD1;MGLL		R-HSA-1483222;R-HSA-1482533;R-HSA-8873923;R-HSA-1482547;R-HSA-1483107;R-HSA-444433;R-HSA-1482543;R-HSA-1483116;R-HSA-75885;R-HSA-8873834;R-HSA-1482635;R-HSA-1482539
R-HSA-5655253	Signaling by FGFR2 in disease	1	58	0.00384004	0.921382	0.921382	7	28	0.00202987	9606	Homo sapiens	FRS2		R-HSA-5655268;R-HSA-5655233;R-HSA-5655245;R-HSA-5655323;R-HSA-5655339;R-HSA-5655320;R-HSA-5655241
R-HSA-109704	PI3K Cascade	1	58	0.00384004	0.921382	0.921382	1	6	0.000434972	9606	Homo sapiens	FRS2		R-HSA-109699
R-HSA-912446	Meiotic recombination	1	58	0.00384004	0.921382	0.921382	1	9	0.000652458	9606	Homo sapiens	H3C15		R-HSA-1214188
R-HSA-2162123	Synthesis of Prostaglandins (PG) and Thromboxanes (TX)	1	58	0.00384004	0.921382	0.921382	3	32	0.00231985	9606	Homo sapiens	PTGS1		R-HSA-140355;R-HSA-140359;R-HSA-2314678
R-HSA-156588	Glucuronidation	1	58	0.00384004	0.921382	0.921382	1	11	0.000797448	9606	Homo sapiens	UGDH		R-HSA-173597
R-HSA-70895	Branched-chain amino acid catabolism	1	58	0.00384004	0.921382	0.921382	2	23	0.00166739	9606	Homo sapiens	MCCC2		R-HSA-508308;R-HSA-70773
R-HSA-2219530	Constitutive Signaling by Aberrant PI3K in Cancer	2	96	0.00635593	0.922743	0.922743	1	2	0.000144991	9606	Homo sapiens	ERBB2;FRS2		R-HSA-2400009
R-HSA-6799198	Complex I biogenesis	1	59	0.00390625	0.924761	0.924761	6	13	0.000942439	9606	Homo sapiens	NDUFA10		R-HSA-6799191;R-HSA-6799202;R-HSA-6799197;R-HSA-6799196;R-HSA-6799179;R-HSA-6799178
R-HSA-202433	Generation of second messenger molecules	1	59	0.00390625	0.924761	0.924761	1	17	0.00123242	9606	Homo sapiens	ENAH		R-HSA-430201
R-HSA-983231	Factors involved in megakaryocyte development and platelet production	5	194	0.0128443	0.92648	0.92648	5	43	0.0031173	9606	Homo sapiens	TUBB8;H3C15;KIF16B;ABL1;KIF13B		R-HSA-997263;R-HSA-983259;R-HSA-994106;R-HSA-1013833;R-HSA-983266
R-HSA-4085001	Sialic acid metabolism	1	60	0.00397246	0.927995	0.927995	2	21	0.0015224	9606	Homo sapiens	GLB1		R-HSA-4084999;R-HSA-9638120
R-HSA-5689603	UCH proteinases	2	98	0.00648835	0.928058	0.928058	2	11	0.000797448	9606	Homo sapiens	PSMB7		R-HSA-5665854;R-HSA-5665871
R-HSA-373080	Class B/2 (Secretin family receptors)	2	99	0.00655456	0.930584	0.930584	2	20	0.00144991	9606	Homo sapiens	WNT5A;CD55		R-HSA-879674;R-HSA-201708
R-HSA-5619084	ABC transporter disorders	2	99	0.00655456	0.930584	0.930584	1	22	0.0015949	9606	Homo sapiens	PSMB7		R-HSA-8866858
R-HSA-9639288	Amino acids regulate mTORC1	1	61	0.00403867	0.931091	0.931091	8	12	0.000869943	9606	Homo sapiens	ATP6V1G2		R-HSA-9640195;R-HSA-9640167;R-HSA-9639286;R-HSA-9646468;R-HSA-9640168;R-HSA-9645608;R-HSA-9640175;R-HSA-9645598
R-HSA-73772	RNA Polymerase I Promoter Escape	1	61	0.00403867	0.931091	0.931091	1	2	0.000144991	9606	Homo sapiens	H3C15		R-HSA-74986
R-HSA-8939211	ESR-mediated signaling	7	257	0.0170154	0.932627	0.932627	22	112	0.00811947	9606	Homo sapiens	KDM4B;H3C15;PGR;MAPK3		R-HSA-9009065;R-HSA-9011949;R-HSA-9011981;R-HSA-9011983;R-HSA-9032751;R-HSA-9011950;R-HSA-198731;R-HSA-8954208;R-HSA-9012000;R-HSA-1254392;R-HSA-9009378;R-HSA-9011941;R-HSA-9011975;R-HSA-9009371;R-HSA-9011966;R-HSA-9038161;R-HSA-9011985;R-HSA-9011952;R-HSA-9011984;R-HSA-9038163;R-HSA-9632873;R-HSA-9632910
R-HSA-112315	Transmission across Chemical Synapses	10	343	0.0227092	0.932702	0.932702	37	163	0.0118167	9606	Homo sapiens	TUBB8;PRKAB2;SYT1;RASGRF2;NEFL;CACNA2D2;AP2B1;AP2A2;MAPK3		R-HSA-888589;R-HSA-380869;R-HSA-9611030;R-HSA-9619542;R-HSA-9619478;R-HSA-421007;R-HSA-442760;R-HSA-374922;R-HSA-210444;R-HSA-9610627;R-HSA-9619843;R-HSA-438037;R-HSA-380574;R-HSA-372505;R-HSA-380901;R-HSA-432164;R-HSA-264615;R-HSA-432162;R-HSA-9612085;R-HSA-9619515;R-HSA-442732;R-HSA-432172;R-HSA-9618750;R-HSA-380905;R-HSA-9610879;R-HSA-445367;R-HSA-372529;R-HSA-374899;R-HSA-210420;R-HSA-210426;…
R-HSA-425393	Transport of inorganic cations/anions and amino acids/oligopeptides	4	167	0.0110567	0.934002	0.934002	4	75	0.00543715	9606	Homo sapiens	SLC12A2;NAT1;SLC7A2		R-HSA-426086;R-HSA-352174;R-HSA-375790;R-HSA-375768
R-HSA-5250924	B-WICH complex positively regulates rRNA expression	1	62	0.00410487	0.934053	0.934053	1	3	0.000217486	9606	Homo sapiens	H3C15		R-HSA-5250938
R-HSA-196849	Metabolism of water-soluble vitamins and cofactors	7	258	0.0170816	0.934202	0.934202	12	142	0.0102943	9606	Homo sapiens	MCCC2;PRSS1;MTRR;BTD;CCDC57;ENPP2;MTR		R-HSA-199202;R-HSA-8938314;R-HSA-3149539;R-HSA-174374;R-HSA-3323111;R-HSA-3076905;R-HSA-3065959;R-HSA-2993799;R-HSA-4167509;R-HSA-3204318;R-HSA-3132753;R-HSA-3149518
R-HSA-9748784	Drug ADME	5	199	0.0131753	0.935612	0.935612	5	78	0.00565463	9606	Homo sapiens	GSTA4;ACY1;NAT1;ABCC5		R-HSA-9753284;R-HSA-9748996;R-HSA-9753676;R-HSA-9753944;R-HSA-9750617
R-HSA-449147	Signaling by Interleukins	21	645	0.0427039	0.936866	0.936866	18	493	0.0357402	9606	Homo sapiens	ITGB1;DUSP4;FN1;SOD3;TNFRSF1A;RBX1;PSMB7;MUC1;H3C15;ZEB1;COL1A2;PPP2R1A;MAPK3		R-HSA-6785895;R-HSA-6790022;R-HSA-209063;R-HSA-209125;R-HSA-209061;R-HSA-198756;R-HSA-8865711;R-HSA-198731;R-HSA-8865613;R-HSA-6785047;R-HSA-6790036;R-HSA-450325;R-HSA-199959;R-HSA-203797;R-HSA-168053;R-HSA-198746;R-HSA-8950771;R-HSA-6788346
R-HSA-5368287	Mitochondrial translation	2	102	0.00675318	0.937669	0.937669	5	17	0.00123242	9606	Homo sapiens	GFM1;MRRF		R-HSA-5419281;R-HSA-5419273;R-HSA-5419279;R-HSA-5419277;R-HSA-5419261
R-HSA-5576891	Cardiac conduction	3	138	0.00913665	0.940565	0.940565	4	27	0.00195737	9606	Homo sapiens	CACNA2D2;ATP1B1;RYR3		R-HSA-9684068;R-HSA-2855020;R-HSA-5577213;R-HSA-936897
R-HSA-162906	HIV Infection	7	263	0.0174126	0.941601	0.941601	12	160	0.0115992	9606	Homo sapiens	PSMB7;NEDD4;CHMP2B;AP2B1;AP2A2;RBX1		R-HSA-3159232;R-HSA-167601;R-HSA-167537;R-HSA-182198;R-HSA-182186;R-HSA-180555;R-HSA-180603;R-HSA-182171;R-HSA-3159227;R-HSA-180540;R-HSA-167597;R-HSA-180573
R-HSA-112316	Neuronal System	15	489	0.0323755	0.941945	0.941945	47	216	0.015659	9606	Homo sapiens	PRKAB2;PTPRS;SYT1;RASGRF2;CACNA2D2;AP2B1;PODN;AP2A2;TUBB8;EPB41L5;RNF216;KCNMA1;NEFL;MAPK3		R-HSA-888589;R-HSA-380869;R-HSA-9611030;R-HSA-9619542;R-HSA-9619478;R-HSA-6794351;R-HSA-421007;R-HSA-6794348;R-HSA-442760;R-HSA-374922;R-HSA-210444;R-HSA-9610627;R-HSA-9619843;R-HSA-438037;R-HSA-6798258;R-HSA-6798257;R-HSA-6797553;R-HSA-380574;R-HSA-372505;R-HSA-388824;R-HSA-380901;R-HSA-432164;R-HSA-264615;R-HSA-432162;R-HSA-9612085;R-HSA-8855648;R-HSA-6797568;R-HSA-9619515;R-HSA-442732;R-HSA-43…
R-HSA-112399	IRS-mediated signalling	1	65	0.0043035	0.942199	0.942199	1	9	0.000652458	9606	Homo sapiens	FRS2		R-HSA-109699
R-HSA-429914	Deadenylation-dependent mRNA decay	1	65	0.0043035	0.942199	0.942199	1	10	0.000724953	9606	Homo sapiens	KIAA1671;TNKS1BP1		R-HSA-429955
R-HSA-1483166	Synthesis of PA	1	65	0.0043035	0.942199	0.942199	1	17	0.00123242	9606	Homo sapiens	LPCAT1		R-HSA-75885
R-HSA-6791312	TP53 Regulates Transcription of Cell Cycle Genes	1	65	0.0043035	0.942199	0.942199	1	42	0.0030448	9606	Homo sapiens	KIAA1671;TNKS1BP1		R-HSA-6798044
R-HSA-9029569	NR1H3 & NR1H2 regulate gene expression linked to cholesterol transport and efflux	1	66	0.0043697	0.944685	0.944685	2	40	0.00289981	9606	Homo sapiens	TBL1X		R-HSA-9024334;R-HSA-9024326
R-HSA-8979227	Triglyceride metabolism	1	66	0.0043697	0.944685	0.944685	1	24	0.00173989	9606	Homo sapiens	MGLL		R-HSA-163595
R-HSA-73894	DNA Repair	11	381	0.0252251	0.945063	0.945063	82	339	0.0245759	9606	Homo sapiens	ALKBH3;POLD4;KDM4B;EME1;MSH3;FANCD2;ABL1;COPS7A;RBX1		R-HSA-5358545;R-HSA-9684118;R-HSA-5653840;R-HSA-5651805;R-HSA-6786155;R-HSA-6786166;R-HSA-6782069;R-HSA-5682629;R-HSA-5358919;R-HSA-5653838;R-HSA-110363;R-HSA-6782204;R-HSA-6786171;R-HSA-5686475;R-HSA-110364;R-HSA-110368;R-HSA-5690996;R-HSA-110371;R-HSA-5358579;R-HSA-6785732;R-HSA-5690997;R-HSA-6785986;R-HSA-5691006;R-HSA-5691000;R-HSA-5691001;R-HSA-6790487;R-HSA-5690213;R-HSA-5689317;R-HSA-67853…
R-HSA-5687128	MAPK6/MAPK4 signaling	2	106	0.00701801	0.946054	0.946054	1	40	0.00289981	9606	Homo sapiens	PSMB7		R-HSA-5687112
R-HSA-180786	Extension of Telomeres	1	67	0.00443591	0.947063	0.947063	9	28	0.00202987	9606	Homo sapiens	POLD4		R-HSA-174451;R-HSA-174448;R-HSA-174438;R-HSA-174456;R-HSA-174441;R-HSA-174446;R-HSA-176702;R-HSA-174444;R-HSA-174445
R-HSA-112043	PLC beta mediated events	1	67	0.00443591	0.947063	0.947063	1	32	0.00231985	9606	Homo sapiens	MAPK3		R-HSA-111898
R-HSA-1428517	The citric acid (TCA) cycle and respiratory electron transport	6	238	0.0157574	0.9484	0.9484	12	67	0.00485718	9606	Homo sapiens	TRAP1;ATP5PB;NDUFA10;PDK3;ATP5MG;ATP5ME		R-HSA-164834;R-HSA-6799191;R-HSA-164832;R-HSA-163217;R-HSA-6799202;R-HSA-203946;R-HSA-164840;R-HSA-6799197;R-HSA-6799196;R-HSA-6799179;R-HSA-6799178;R-HSA-163213
R-HSA-1227986	Signaling by ERBB2	1	68	0.00450212	0.94934	0.94934	37	46	0.00333478	9606	Homo sapiens	ERBB2		R-HSA-1250195;R-HSA-1306963;R-HSA-1251922;R-HSA-8848005;R-HSA-6785636;R-HSA-1306965;R-HSA-1306969;R-HSA-1250463;R-HSA-1250462;R-HSA-1306972;R-HSA-1250498;R-HSA-1918092;R-HSA-1918095;R-HSA-6785648;R-HSA-1963589;R-HSA-1358798;R-HSA-1306953;R-HSA-1358792;R-HSA-1306957;R-HSA-1250189;R-HSA-1963586;R-HSA-1963581;R-HSA-1963582;R-HSA-1250486;R-HSA-9652277;R-HSA-1963578;R-HSA-1250488;R-HSA-9665726;R-HSA-8…
R-HSA-9006931	Signaling by Nuclear Receptors	11	387	0.0256224	0.95149	0.95149	30	193	0.0139916	9606	Homo sapiens	KDM4B;H3C15;CRABP2;CCDC57;PDK3;PGR;TBL1X;MAPK3		R-HSA-9011981;R-HSA-9011983;R-HSA-9024334;R-HSA-198731;R-HSA-9011975;R-HSA-9024326;R-HSA-9009371;R-HSA-9605063;R-HSA-5334854;R-HSA-9038161;R-HSA-9011985;R-HSA-9011984;R-HSA-9038163;R-HSA-9632910;R-HSA-9009065;R-HSA-5634103;R-HSA-9011949;R-HSA-9032751;R-HSA-9011950;R-HSA-8954208;R-HSA-9012000;R-HSA-203946;R-HSA-1254392;R-HSA-9009378;R-HSA-9011941;R-HSA-5634104;R-HSA-9011966;R-HSA-9011952;R-HSA-533…
R-HSA-163685	Integration of energy metabolism	3	145	0.00960011	0.952528	0.952528	11	62	0.00449471	9606	Homo sapiens	PRKAB2;PPP2R1A;CACNA2D2		R-HSA-163664;R-HSA-163750;R-HSA-164151;R-HSA-400046;R-HSA-163691;R-HSA-265645;R-HSA-265166;R-HSA-163688;R-HSA-164056;R-HSA-163769;R-HSA-163689
R-HSA-8957322	Metabolism of steroids	9	331	0.0219147	0.953016	0.953016	13	245	0.0177613	9606	Homo sapiens	SCP2;HMGCS1;CCDC57;CYP51A1;TSPO;TBL1X;OSBPL1A		R-HSA-8951850;R-HSA-2426150;R-HSA-1655826;R-HSA-1655848;R-HSA-1655850;R-HSA-194678;R-HSA-8867667;R-HSA-2426163;R-HSA-192341;R-HSA-191323;R-HSA-1655843;R-HSA-1655847;R-HSA-193533
R-HSA-70171	Glycolysis	2	110	0.00728284	0.953358	0.953358	2	24	0.00173989	9606	Homo sapiens	TPI1;PPP2R1A		R-HSA-163750;R-HSA-70454
R-HSA-6784531	tRNA processing in the nucleus	1	70	0.00463453	0.953604	0.953604	1	7	0.000507467	9606	Homo sapiens	ZBTB8OS		R-HSA-5696816
R-HSA-9707616	Heme signaling	1	70	0.00463453	0.953604	0.953604	1	25	0.00181238	9606	Homo sapiens	TBL1X		R-HSA-1368065
R-HSA-1266738	Developmental Biology	44	1263	0.0836202	0.954738	0.954738	163	556	0.0403074	9606	Homo sapiens	ITGB1;NRP1;TRIO;PLXND1;SDC2;AP2A2;TUBB8;PSMB7;H3C15;CDH2;ERBB2;ABL1;DAG1;NCAM1;PLXNC1;TBL1X;PDLIM7;MAPK3;ARHGEF11;ST14;UNC5B;TCF12;CYP51A1;KRT35;ADAM10;FRS2;AP2B1;RBX1;ENAH;EFNA1;SHTN1;COL3A1;COL2A1;COL4A2;COL4A1;COL5A3;COL4A3;COL5A2;COL9A1;UTRN;AGRN		R-HSA-5617492;R-HSA-525833;R-HSA-6806629;R-HSA-8849797;R-HSA-9621406;R-HSA-9621404;R-HSA-3928628;R-HSA-8942224;R-HSA-5617484;R-HSA-5617486;R-HSA-622357;R-HSA-5617483;R-HSA-3928602;R-HSA-6805573;R-HSA-3928607;R-HSA-418850;R-HSA-109860;R-HSA-8849826;R-HSA-3928604;R-HSA-109862;R-HSA-392749;R-HSA-434990;R-HSA-392748;R-HSA-434989;R-HSA-418858;R-HSA-3928597;R-HSA-418856;R-HSA-376117;R-HSA-422454;R-HSA-…
R-HSA-166786	Creation of C4 and C2 activators	2	111	0.00734905	0.955031	0.955031	7	8	0.000579962	9606	Homo sapiens	APCS;MASP2		R-HSA-166721;R-HSA-166726;R-HSA-2855054;R-HSA-173626;R-HSA-8852509;R-HSA-2855077;R-HSA-2855125
R-HSA-9009391	Extra-nuclear estrogen signaling	2	111	0.00734905	0.955031	0.955031	3	39	0.00282732	9606	Homo sapiens	MAPK3		R-HSA-198731;R-HSA-9632873;R-HSA-9632910
R-HSA-2559586	DNA Damage/Telomere Stress Induced Senescence	1	71	0.00470074	0.9556	0.9556	1	18	0.00130492	9606	Homo sapiens	H1-1		R-HSA-4647594
R-HSA-9616222	Transcriptional regulation of granulopoiesis	1	71	0.00470074	0.9556	0.9556	1	27	0.00195737	9606	Homo sapiens	H3C15		R-HSA-8865505
R-HSA-156584	Cytosolic sulfonation of small molecules	1	72	0.00476695	0.95751	0.95751	2	24	0.00173989	9606	Homo sapiens	PAPSS2		R-HSA-174389;R-HSA-174392
R-HSA-196071	Metabolism of steroid hormones	1	72	0.00476695	0.95751	0.95751	1	40	0.00289981	9606	Homo sapiens	TSPO		R-HSA-8951850
R-HSA-3371453	Regulation of HSF1-mediated heat shock response	2	113	0.00748146	0.958206	0.958206	1	14	0.00101493	9606	Homo sapiens	MAPK3		R-HSA-3371531
R-HSA-192105	Synthesis of bile acids and bile salts	2	113	0.00748146	0.958206	0.958206	3	83	0.00601711	9606	Homo sapiens	SCP2;OSBPL1A		R-HSA-8867667;R-HSA-192341;R-HSA-193533
R-HSA-111885	Opioid Signalling	2	113	0.00748146	0.958206	0.958206	2	59	0.00427722	9606	Homo sapiens	PPP2R1A;MAPK3		R-HSA-111898;R-HSA-201790
R-HSA-9010553	Regulation of expression of SLITs and ROBOs	4	183	0.012116	0.95873	0.95873	4	20	0.00144991	9606	Homo sapiens	PSMB7;DAG1;RBX1		R-HSA-9011289;R-HSA-9010872;R-HSA-9011313;R-HSA-9011300
R-HSA-211981	Xenobiotics	1	73	0.00483316	0.959338	0.959338	1	22	0.0015949	9606	Homo sapiens	ARNT2		R-HSA-76472
R-HSA-389661	Glyoxylate metabolism and glycine degradation	1	73	0.00483316	0.959338	0.959338	1	23	0.00166739	9606	Homo sapiens	ALDH4A1		R-HSA-6784399
R-HSA-8950505	Gene and protein expression by JAK-STAT signaling after Interleukin-12 stimulation	1	73	0.00483316	0.959338	0.959338	1	36	0.00260983	9606	Homo sapiens	SOD3		R-HSA-8950771
R-HSA-112040	G-protein mediated events	1	73	0.00483316	0.959338	0.959338	1	41	0.00297231	9606	Homo sapiens	MAPK3		R-HSA-111898
R-HSA-69620	Cell Cycle Checkpoints	7	279	0.0184719	0.960567	0.960567	10	56	0.00405974	9606	Homo sapiens	PSMB7;PPP2R1A;PPP2R5E;TAOK1;CCNL1;MYT1		R-HSA-69600;R-HSA-141409;R-HSA-170055;R-HSA-141431;R-HSA-8852354;R-HSA-176298;R-HSA-141422;R-HSA-176318;R-HSA-141439;R-HSA-264458
R-HSA-1640170	Cell Cycle	23	734	0.0485964	0.964578	0.964578	128	451	0.0326954	9606	Homo sapiens	SYCP2;ESCO1;SSNA1;MYT1;RBX1;TUBB8;POLD4;PSMB7;H3C15;SCP2;PPP2R1A;PPP2R5E;TAOK1;LMNA;ALMS1;CHMP2B;ABL1;CEP41;CCNL1;SKP2;MAPK3		R-HSA-9648017;R-HSA-375302;R-HSA-8852354;R-HSA-69127;R-HSA-912389;R-HSA-2294574;R-HSA-264458;R-HSA-912408;R-HSA-69140;R-HSA-2294580;R-HSA-69142;R-HSA-69144;R-HSA-8853405;R-HSA-174105;R-HSA-188191;R-HSA-2294590;R-HSA-69152;R-HSA-380455;R-HSA-2172678;R-HSA-9686969;R-HSA-8853419;R-HSA-176942;R-HSA-75825;R-HSA-68914;R-HSA-68917;R-HSA-68916;R-HSA-2301205;R-HSA-68919;R-HSA-68918;R-HSA-176702;R-HSA-2245…
R-HSA-8978868	Fatty acid metabolism	12	431	0.0285355	0.96494	0.96494	16	217	0.0157315	9606	Homo sapiens	SLC25A1;PHYH;PRKAB2;SCP2;PPT2;CROT;ACAA1;PTGR1;CRAT;ACSF2;PTGS1		R-HSA-140355;R-HSA-2066781;R-HSA-389639;R-HSA-200423;R-HSA-140359;R-HSA-5690046;R-HSA-75849;R-HSA-390284;R-HSA-390281;R-HSA-390250;R-HSA-5696004;R-HSA-390224;R-HSA-2314678;R-HSA-390291;R-HSA-2066788;R-HSA-2161567
R-HSA-611105	Respiratory electron transport	2	118	0.0078125	0.965231	0.965231	8	19	0.00137741	9606	Homo sapiens	TRAP1;NDUFA10		R-HSA-6799191;R-HSA-163217;R-HSA-6799202;R-HSA-6799197;R-HSA-6799196;R-HSA-6799179;R-HSA-6799178;R-HSA-163213
R-HSA-168898	Toll-like Receptor Cascades	4	189	0.0125132	0.965552	0.965552	7	185	0.0134116	9606	Homo sapiens	DUSP4;PPP2R1A;MAPK3		R-HSA-450325;R-HSA-199959;R-HSA-203797;R-HSA-168053;R-HSA-198756;R-HSA-198731;R-HSA-198746
R-HSA-5218859	Regulated Necrosis	1	77	0.00509799	0.965898	0.965898	1	57	0.00413223	9606	Homo sapiens	CHMP2B		R-HSA-9647619
R-HSA-193368	Synthesis of bile acids and bile salts via 7alpha-hydroxycholesterol	1	78	0.00516419	0.967365	0.967365	2	39	0.00282732	9606	Homo sapiens	SCP2		R-HSA-192341;R-HSA-193533
R-HSA-1834949	Cytosolic sensors of pathogen-associated DNA	1	78	0.00516419	0.967365	0.967365	1	50	0.00362476	9606	Homo sapiens	CRCP		R-HSA-1964482
R-HSA-211000	Gene Silencing by RNA	2	120	0.00794492	0.967711	0.967711	2	40	0.00289981	9606	Homo sapiens	H3C15;ANG		R-HSA-5578742;R-HSA-9708327
R-HSA-5607764	CLEC7A (Dectin-1) signaling	2	120	0.00794492	0.967711	0.967711	2	45	0.00326229	9606	Homo sapiens	PSMB7		R-HSA-5607731;R-HSA-5607724
R-HSA-9664422	FCGR3A-mediated phagocytosis	3	157	0.0103946	0.96796	0.96796	2	27	0.00195737	9606	Homo sapiens	ABL1;MAPK3		R-HSA-2130194;R-HSA-2029469
R-HSA-9664407	Parasite infection	3	157	0.0103946	0.96796	0.96796	2	27	0.00195737	9606	Homo sapiens	ABL1;MAPK3		R-HSA-2130194;R-HSA-2029469
R-HSA-9664417	Leishmania phagocytosis	3	157	0.0103946	0.96796	0.96796	2	27	0.00195737	9606	Homo sapiens	ABL1;MAPK3		R-HSA-2130194;R-HSA-2029469
R-HSA-2029482	Regulation of actin dynamics for phagocytic cup formation	3	158	0.0104608	0.969006	0.969006	2	24	0.00173989	9606	Homo sapiens	ABL1;MAPK3		R-HSA-2130194;R-HSA-2029469
R-HSA-427413	NoRC negatively regulates rRNA expression	1	80	0.00529661	0.970114	0.970114	3	7	0.000507467	9606	Homo sapiens	H3C15		R-HSA-5227490;R-HSA-433672;R-HSA-427337
R-HSA-5625740	RHO GTPases activate PKNs	1	80	0.00529661	0.970114	0.970114	8	20	0.00144991	9606	Homo sapiens	H3C15		R-HSA-5625797;R-HSA-5625796;R-HSA-5625870;R-HSA-5625774;R-HSA-5625849;R-HSA-5625848;R-HSA-5625784;R-HSA-5625883
R-HSA-199992	trans-Golgi Network Vesicle Budding	1	80	0.00529661	0.970114	0.970114	1	19	0.00137741	9606	Homo sapiens	SYT1		R-HSA-350769
R-HSA-499943	Interconversion of nucleotide di- and triphosphates	1	80	0.00529661	0.970114	0.970114	1	33	0.00239234	9606	Homo sapiens	CTPS2		R-HSA-504054
R-HSA-6803157	Antimicrobial peptides	2	123	0.00814354	0.971114	0.971114	2	58	0.00420473	9606	Homo sapiens	BPIFB1;CLU		R-HSA-6810643;R-HSA-6809521
R-HSA-5578749	Transcriptional regulation by small RNAs	1	81	0.00536282	0.9714	0.9714	1	5	0.000362476	9606	Homo sapiens	H3C15		R-HSA-5578742
R-HSA-4086398	Ca2+ pathway	1	81	0.00536282	0.9714	0.9714	4	27	0.00195737	9606	Homo sapiens	WNT5A		R-HSA-3965444;R-HSA-3965446;R-HSA-3965447;R-HSA-3965441
R-HSA-9694635	Translation of Structural Proteins	1	81	0.00536282	0.9714	0.9714	1	44	0.00318979	9606	Homo sapiens	CSNK1A1		R-HSA-9729318
R-HSA-2871796	FCERI mediated MAPK activation	2	124	0.00820975	0.97217	0.97217	1	20	0.00144991	9606	Homo sapiens	MAPK3		R-HSA-450325
R-HSA-1226099	Signaling by FGFR in disease	1	82	0.00542903	0.972631	0.972631	28	99	0.00717703	9606	Homo sapiens	FRS2		R-HSA-5655252;R-HSA-5655315;R-HSA-5655248;R-HSA-5655326;R-HSA-5655262;R-HSA-5655263;R-HSA-5655323;R-HSA-5655320;R-HSA-5655235;R-HSA-5655233;R-HSA-5655245;R-HSA-5655240;R-HSA-5655241;R-HSA-5655351;R-HSA-5655348;R-HSA-5655284;R-HSA-5655285;R-HSA-5655347;R-HSA-5655295;R-HSA-5655290;R-HSA-5655289;R-HSA-5655270;R-HSA-5655268;R-HSA-5655269;R-HSA-5655266;R-HSA-5655278;R-HSA-5655277;R-HSA-5655339
R-HSA-1222556	ROS and RNS production in phagocytes	1	82	0.00542903	0.972631	0.972631	1	45	0.00326229	9606	Homo sapiens	ATP6V1G2		R-HSA-1222516
R-HSA-194068	Bile acid and bile salt metabolism	2	125	0.00827595	0.973188	0.973188	3	99	0.00717703	9606	Homo sapiens	SCP2;OSBPL1A		R-HSA-8867667;R-HSA-192341;R-HSA-193533
R-HSA-9020591	Interleukin-12 signaling	1	84	0.00556144	0.974937	0.974937	1	56	0.00405974	9606	Homo sapiens	SOD3		R-HSA-8950771
R-HSA-983169	Class I MHC mediated antigen processing & presentation	13	479	0.0317135	0.976679	0.976679	8	48	0.00347977	9606	Homo sapiens	PSMB7;UBE2H;KLHL5;NEDD4;WWP1;FBXL15;UBE3A;SKP2;MEX3C;LRRC41;RBX1		R-HSA-983150;R-HSA-983147;R-HSA-1236935;R-HSA-1236970;R-HSA-983157;R-HSA-983156;R-HSA-983140;R-HSA-983152
R-HSA-5621481	C-type lectin receptors (CLRs)	4	203	0.0134401	0.977602	0.977602	3	68	0.00492968	9606	Homo sapiens	PSMB7;MUC1;MUC5B		R-HSA-8858500;R-HSA-5607731;R-HSA-5607724
R-HSA-446652	Interleukin-1 family signaling	3	168	0.0111229	0.97783	0.97783	3	80	0.00579962	9606	Homo sapiens	PSMB7;RBX1		R-HSA-209063;R-HSA-209125;R-HSA-209061
R-HSA-5579029	Metabolic disorders of biological oxidation enzymes	1	87	0.00576006	0.978037	0.978037	1	38	0.00275482	9606	Homo sapiens	ACY1		R-HSA-5579081
R-HSA-446219	Synthesis of substrates in N-glycan biosythesis	2	131	0.0086732	0.978583	0.978583	3	49	0.00355227	9606	Homo sapiens	DPM1;GLB1		R-HSA-162721;R-HSA-4084999;R-HSA-9638120
R-HSA-5689880	Ub-specific processing proteases	4	206	0.0136388	0.979607	0.979607	3	40	0.00289981	9606	Homo sapiens	PSMB7;PTEN;SKP2		R-HSA-6781922;R-HSA-5689539;R-HSA-5689950
R-HSA-5250941	Negative epigenetic regulation of rRNA expression	1	89	0.00589248	0.979888	0.979888	6	12	0.000869943	9606	Homo sapiens	H3C15		R-HSA-427527;R-HSA-427514;R-HSA-5227490;R-HSA-433672;R-HSA-427528;R-HSA-427337
R-HSA-3371556	Cellular response to heat stress	2	135	0.00893803	0.981578	0.981578	1	29	0.00210236	9606	Homo sapiens	MAPK3		R-HSA-3371531
R-HSA-9707564	Cytoprotection by HMOX1	1	91	0.00602489	0.981583	0.981583	1	22	0.0015949	9606	Homo sapiens	TBL1X		R-HSA-400143
R-HSA-382551	Transport of small molecules	30	965	0.0638904	0.982552	0.982552	32	443	0.0321154	9606	Homo sapiens	SLC44A4;SLC44A1;WNK4;ATP10A;AP2A2;SLC7A2;RYR3;PSMB7;CYB5R1;HEPH;MB;SLC39A6;ANO10;ERC1;SLC12A2;ATP6V1G2;ATP8B1;ABCC5;WWP1;LSR;AP2B1;ATP1B1;ANO5;BMP1;NAT1;NEDD4		R-HSA-8933258;R-HSA-2682349;R-HSA-6784738;R-HSA-442368;R-HSA-2855020;R-HSA-6806831;R-HSA-947591;R-HSA-442317;R-HSA-2684901;R-HSA-936897;R-HSA-1454916;R-HSA-444433;R-HSA-443997;R-HSA-434650;R-HSA-8855131;R-HSA-375768;R-HSA-8855130;R-HSA-917841;R-HSA-426086;R-HSA-917933;R-HSA-8933292;R-HSA-352174;R-HSA-375790;R-HSA-8981606;R-HSA-264758;R-HSA-5252133;R-HSA-9684068;R-HSA-6784735;R-HSA-939763;R-HSA-88…
R-HSA-6809371	Formation of the cornified envelope	2	138	0.00913665	0.983554	0.983554	10	27	0.00195737	9606	Homo sapiens	ST14;KRT35		R-HSA-6810357;R-HSA-8849797;R-HSA-6811539;R-HSA-6814387;R-HSA-8849826;R-HSA-8942224;R-HSA-6814734;R-HSA-6814764;R-HSA-6814298;R-HSA-6810937
R-HSA-5419276	Mitochondrial translation termination	1	94	0.00622352	0.983862	0.983862	3	5	0.000362476	9606	Homo sapiens	MRRF		R-HSA-5419281;R-HSA-5419273;R-HSA-5419277
R-HSA-6807505	RNA polymerase II transcribes snRNA genes	1	94	0.00622352	0.983862	0.983862	5	11	0.000797448	9606	Homo sapiens	OMD		R-HSA-6814885;R-HSA-6814549;R-HSA-6814559;R-HSA-6814555;R-HSA-6814554
R-HSA-5389840	Mitochondrial translation elongation	1	94	0.00622352	0.983862	0.983862	2	8	0.000579962	9606	Homo sapiens	GFM1		R-HSA-5419279;R-HSA-5419261
R-HSA-212165	Epigenetic regulation of gene expression	2	139	0.00920286	0.984166	0.984166	21	34	0.00246484	9606	Homo sapiens	H3C15;MTA3		R-HSA-5334097;R-HSA-427527;R-HSA-5334160;R-HSA-5334099;R-HSA-212263;R-HSA-5334164;R-HSA-427404;R-HSA-5250938;R-HSA-5227490;R-HSA-427336;R-HSA-433672;R-HSA-427528;R-HSA-212269;R-HSA-427337;R-HSA-427383;R-HSA-5334179;R-HSA-5334151;R-HSA-5334152;R-HSA-427514;R-HSA-212222;R-HSA-212252
R-HSA-5633007	Regulation of TP53 Activity	3	178	0.011785	0.98423	0.98423	4	98	0.00710454	9606	Homo sapiens	PRKAB2;PPP2R1A;RICTOR		R-HSA-6792871;R-HSA-6792863;R-HSA-6805470;R-HSA-6795290
R-HSA-6804756	Regulation of TP53 Activity through Phosphorylation	1	95	0.00628972	0.984558	0.984558	1	26	0.00188488	9606	Homo sapiens	PRKAB2		R-HSA-6805470
R-HSA-9609690	HCMV Early Events	4	215	0.0142346	0.984653	0.984653	11	12	0.000869943	9606	Homo sapiens	ITGB1;TUBB8;H3C15;TBL1X		R-HSA-9610867;R-HSA-9614816;R-HSA-9621073;R-HSA-9611158;R-HSA-9614343;R-HSA-9614810;R-HSA-9614811;R-HSA-9611147;R-HSA-9623096;R-HSA-9609689;R-HSA-9614367
R-HSA-416476	G alpha (q) signalling events	6	284	0.018803	0.985173	0.985173	7	35	0.00253734	9606	Homo sapiens	TRIO;DGKQ;KNG1;MGLL;MAPK3		R-HSA-749448;R-HSA-426240;R-HSA-749452;R-HSA-198746;R-HSA-400586;R-HSA-426043;R-HSA-379048
R-HSA-390466	Chaperonin-mediated protein folding	1	96	0.00635593	0.985223	0.985223	1	19	0.00137741	9606	Homo sapiens	LONP2		R-HSA-390470
R-HSA-9678108	SARS-CoV-1 Infection	1	96	0.00635593	0.985223	0.985223	1	114	0.00826446	9606	Homo sapiens	CHMP2B		R-HSA-9687435
R-HSA-447115	Interleukin-12 family signaling	1	96	0.00635593	0.985223	0.985223	1	114	0.00826446	9606	Homo sapiens	SOD3		R-HSA-8950771
R-HSA-173623	Classical antibody-mediated complement activation	1	97	0.00642214	0.98586	0.98586	1	2	0.000144991	9606	Homo sapiens	APCS		R-HSA-173626
R-HSA-112310	Neurotransmitter release cycle	1	100	0.00662076	0.98761	0.98761	14	37	0.00268233	9606	Homo sapiens	SYT1		R-HSA-888589;R-HSA-380901;R-HSA-380869;R-HSA-264615;R-HSA-380905;R-HSA-374922;R-HSA-210444;R-HSA-372529;R-HSA-374899;R-HSA-210426;R-HSA-380574;R-HSA-372505;R-HSA-210430;R-HSA-917744
R-HSA-73884	Base Excision Repair	1	100	0.00662076	0.98761	0.98761	6	107	0.007757	9606	Homo sapiens	POLD4		R-HSA-110368;R-HSA-110371;R-HSA-5651809;R-HSA-110363;R-HSA-5651805;R-HSA-110364
R-HSA-71406	Pyruvate metabolism and Citric Acid (TCA) cycle	1	100	0.00662076	0.98761	0.98761	1	36	0.00260983	9606	Homo sapiens	PDK3		R-HSA-203946
R-HSA-4839726	Chromatin organization	5	258	0.0170816	0.988122	0.988122	53	85	0.0061621	9606	Homo sapiens	KDM4B;H3C15;PRMT7;TBL1X;MTA3		R-HSA-5159245;R-HSA-5205824;R-HSA-5144542;R-HSA-5661122;R-HSA-5661123;R-HSA-5661120;R-HSA-5661121;R-HSA-5229010;R-HSA-4722133;R-HSA-5634802;R-HSA-5638141;R-HSA-5649764;R-HSA-9679787;R-HSA-3697920;R-HSA-4827383;R-HSA-4827382;R-HSA-4754187;R-HSA-5244692;R-HSA-3782655;R-HSA-5218952;R-HSA-3301237;R-HSA-4754176;R-HSA-3662335;R-HSA-3697008;R-HSA-8865613;R-HSA-5225602;R-HSA-4754181;R-HSA-3777129;R-HSA-5…
R-HSA-3247509	Chromatin modifying enzymes	5	258	0.0170816	0.988122	0.988122	53	85	0.0061621	9606	Homo sapiens	KDM4B;H3C15;PRMT7;TBL1X;MTA3		R-HSA-5159245;R-HSA-5205824;R-HSA-5144542;R-HSA-5661122;R-HSA-5661123;R-HSA-5661120;R-HSA-5661121;R-HSA-5229010;R-HSA-4722133;R-HSA-5634802;R-HSA-5638141;R-HSA-5649764;R-HSA-9679787;R-HSA-3697920;R-HSA-4827383;R-HSA-4827382;R-HSA-4754187;R-HSA-5244692;R-HSA-3782655;R-HSA-5218952;R-HSA-3301237;R-HSA-4754176;R-HSA-3662335;R-HSA-3697008;R-HSA-8865613;R-HSA-5225602;R-HSA-4754181;R-HSA-3777129;R-HSA-5…
R-HSA-425407	SLC-mediated transmembrane transport	10	420	0.0278072	0.988385	0.988385	9	191	0.0138466	9606	Homo sapiens	SLC12A2;SLC44A4;SLC44A1;NAT1;HEPH;SLC39A6;ERC1;SLC7A2		R-HSA-426086;R-HSA-442368;R-HSA-444433;R-HSA-352174;R-HSA-443997;R-HSA-442317;R-HSA-375790;R-HSA-434650;R-HSA-375768
R-HSA-391251	Protein folding	1	102	0.00675318	0.988655	0.988655	1	28	0.00202987	9606	Homo sapiens	LONP2		R-HSA-390470
R-HSA-168928	DDX58/IFIH1-mediated induction of interferon-alpha/beta	1	104	0.00688559	0.989612	0.989612	1	53	0.00384225	9606	Homo sapiens	RNF216		R-HSA-936475
R-HSA-9679506	SARS-CoV Infections	13	516	0.0341631	0.989721	0.989721	14	329	0.0238509	9606	Homo sapiens	ITGB1;CSNK1A1;SDC2;AP2B1;ATP1B1;AP2A2;HSPG2;RBX1;CHMP2B;MASP2;GPC4;AGRN;MTA3		R-HSA-9694579;R-HSA-9681616;R-HSA-9712274;R-HSA-9698265;R-HSA-9699007;R-HSA-9679740;R-HSA-9729318;R-HSA-9758529;R-HSA-9694661;R-HSA-9684068;R-HSA-9679787;R-HSA-9687435;R-HSA-9697423;R-HSA-9698988
R-HSA-400253	Circadian Clock	1	105	0.0069518	0.99006	0.99006	3	59	0.00427722	9606	Homo sapiens	TBL1X		R-HSA-879724;R-HSA-1368065;R-HSA-1801587
R-HSA-77289	Mitochondrial Fatty Acid Beta-Oxidation	1	105	0.0069518	0.99006	0.99006	1	47	0.00340728	9606	Homo sapiens	ACSF2		R-HSA-5696004
R-HSA-2168880	Scavenging of heme from plasma	1	106	0.00701801	0.990489	0.990489	3	12	0.000869943	9606	Homo sapiens	AMBP		R-HSA-2168881;R-HSA-2168888;R-HSA-2203516
R-HSA-422356	Regulation of insulin secretion	1	106	0.00701801	0.990489	0.990489	3	34	0.00246484	9606	Homo sapiens	CACNA2D2		R-HSA-400046;R-HSA-265645;R-HSA-265166
R-HSA-2029480	Fcgamma receptor (FCGR) dependent phagocytosis	3	193	0.0127781	0.990627	0.990627	2	42	0.0030448	9606	Homo sapiens	ABL1;MAPK3		R-HSA-2130194;R-HSA-2029469
R-HSA-1296071	Potassium Channels	1	107	0.00708422	0.990899	0.990899	1	19	0.00137741	9606	Homo sapiens	KCNMA1		R-HSA-1296037
R-HSA-157579	Telomere Maintenance	1	109	0.00721663	0.991667	0.991667	9	34	0.00246484	9606	Homo sapiens	POLD4		R-HSA-174451;R-HSA-174448;R-HSA-174438;R-HSA-174456;R-HSA-174441;R-HSA-174446;R-HSA-176702;R-HSA-174444;R-HSA-174445
R-HSA-381340	Transcriptional regulation of white adipocyte differentiation	1	109	0.00721663	0.991667	0.991667	2	18	0.00130492	9606	Homo sapiens	TBL1X		R-HSA-560473;R-HSA-560517
R-HSA-9609646	HCMV Infection	5	270	0.0178761	0.991775	0.991775	14	31	0.00224735	9606	Homo sapiens	ITGB1;TUBB8;H3C15;CHMP2B;TBL1X		R-HSA-9610867;R-HSA-9621073;R-HSA-9698928;R-HSA-9611158;R-HSA-9614810;R-HSA-9614811;R-HSA-9623096;R-HSA-9609689;R-HSA-9610942;R-HSA-9614367;R-HSA-9614816;R-HSA-9614343;R-HSA-9610954;R-HSA-9611147
R-HSA-2454202	Fc epsilon receptor (FCERI) signaling	4	235	0.0155588	0.991962	0.991962	2	65	0.00471219	9606	Homo sapiens	PSMB7;MAPK3		R-HSA-450325;R-HSA-5607724
R-HSA-3214847	HATs acetylate histones	1	110	0.00728284	0.992026	0.992026	7	15	0.00108743	9606	Homo sapiens	H3C15		R-HSA-5144542;R-HSA-3301345;R-HSA-3318486;R-HSA-3301237;R-HSA-3662335;R-HSA-3697920;R-HSA-3697008
R-HSA-446193	Biosynthesis of the N-glycan precursor (dolichol lipid-linked oligosaccharide, LLO) and transfer to a nascent protein	2	159	0.010527	0.99264	0.99264	3	63	0.0045672	9606	Homo sapiens	DPM1;GLB1		R-HSA-162721;R-HSA-4084999;R-HSA-9638120
R-HSA-2408557	Selenocysteine synthesis	1	112	0.00741525	0.992699	0.992699	3	7	0.000507467	9606	Homo sapiens	EEFSEC		R-HSA-2408529;R-HSA-2408509;R-HSA-5333615
R-HSA-9633012	Response of EIF2AK4 (GCN2) to amino acid deficiency	1	115	0.00761388	0.993604	0.993604	1	16	0.00115992	9606	Homo sapiens	IMPACT		R-HSA-9634669
R-HSA-162599	Late Phase of HIV Life Cycle	2	163	0.0107918	0.993697	0.993697	2	78	0.00565463	9606	Homo sapiens	NEDD4;CHMP2B		R-HSA-3159232;R-HSA-3159227
R-HSA-5617472	Activation of anterior HOX genes in hindbrain development during early embryogenesis	1	116	0.00768008	0.99388	0.99388	31	43	0.0031173	9606	Homo sapiens	H3C15		R-HSA-5617877;R-HSA-5617492;R-HSA-5617431;R-HSA-5621010;R-HSA-5617874;R-HSA-6810159;R-HSA-6810158;R-HSA-5617887;R-HSA-5617862;R-HSA-6810161;R-HSA-5617859;R-HSA-5617484;R-HSA-5617676;R-HSA-5693644;R-HSA-5617486;R-HSA-5617672;R-HSA-5617483;R-HSA-5617867;R-HSA-5621002;R-HSA-5617866;R-HSA-5617462;R-HSA-5617650;R-HSA-5617661;R-HSA-5617471;R-HSA-5617445;R-HSA-5617452;R-HSA-5617454;R-HSA-6810139;R-HSA-5…
R-HSA-5619507	Activation of HOX genes during differentiation	1	116	0.00768008	0.99388	0.99388	31	43	0.0031173	9606	Homo sapiens	H3C15		R-HSA-5617877;R-HSA-5617492;R-HSA-5617431;R-HSA-5621010;R-HSA-5617874;R-HSA-6810159;R-HSA-6810158;R-HSA-5617887;R-HSA-5617862;R-HSA-6810161;R-HSA-5617859;R-HSA-5617484;R-HSA-5617676;R-HSA-5693644;R-HSA-5617486;R-HSA-5617672;R-HSA-5617483;R-HSA-5617867;R-HSA-5621002;R-HSA-5617866;R-HSA-5617462;R-HSA-5617650;R-HSA-5617661;R-HSA-5617471;R-HSA-5617445;R-HSA-5617452;R-HSA-5617454;R-HSA-6810139;R-HSA-5…
R-HSA-2142753	Arachidonic acid metabolism	2	168	0.0111229	0.99481	0.99481	4	77	0.00558214	9606	Homo sapiens	PTGR1;PTGS1		R-HSA-140355;R-HSA-140359;R-HSA-2314678;R-HSA-2161567
R-HSA-211859	Biological oxidations	13	549	0.036348	0.995275	0.995275	20	188	0.0136291	9606	Homo sapiens	ARNT2;UGDH;MTRR;GSTA4;ACY1;NAT1;MAOB;CYP51A1;MTR;PAPSS2;PTGS1		R-HSA-5433074;R-HSA-140355;R-HSA-174374;R-HSA-140359;R-HSA-211951;R-HSA-174959;R-HSA-5692283;R-HSA-141202;R-HSA-174963;R-HSA-8937177;R-HSA-158832;R-HSA-141200;R-HSA-176054;R-HSA-194678;R-HSA-174967;R-HSA-174389;R-HSA-76472;R-HSA-174392;R-HSA-8936851;R-HSA-173597
R-HSA-5688426	Deubiquitination	5	289	0.019134	0.995466	0.995466	8	77	0.00558214	9606	Homo sapiens	PSMB7;PTEN;OTUD7B;SKP2		R-HSA-5690870;R-HSA-6781922;R-HSA-5689539;R-HSA-8869506;R-HSA-5689950;R-HSA-5665854;R-HSA-5665871;R-HSA-8873946
R-HSA-975957	Nonsense Mediated Decay (NMD) enhanced by the Exon Junction Complex (EJC)	1	124	0.00820975	0.9957	0.9957	3	5	0.000362476	9606	Homo sapiens	PPP2R1A		R-HSA-927836;R-HSA-927830;R-HSA-927813
R-HSA-927802	Nonsense-Mediated Decay (NMD)	1	124	0.00820975	0.9957	0.9957	3	6	0.000434972	9606	Homo sapiens	PPP2R1A		R-HSA-927836;R-HSA-927830;R-HSA-927813
R-HSA-1236974	ER-Phagosome pathway	2	173	0.0114539	0.99573	0.99573	1	10	0.000724953	9606	Homo sapiens	PSMB7		R-HSA-1236935
R-HSA-9610379	HCMV Late Events	2	175	0.0115863	0.996051	0.996051	3	19	0.00137741	9606	Homo sapiens	H3C15;CHMP2B		R-HSA-9698928;R-HSA-9610954;R-HSA-9610942
R-HSA-2871837	FCERI mediated NF-kB activation	2	175	0.0115863	0.996051	0.996051	1	19	0.00137741	9606	Homo sapiens	PSMB7		R-HSA-5607724
R-HSA-9711097	Cellular response to starvation	2	176	0.0116525	0.996203	0.996203	9	28	0.00202987	9606	Homo sapiens	IMPACT;ATP6V1G2		R-HSA-9640195;R-HSA-9640167;R-HSA-9639286;R-HSA-9646468;R-HSA-9640168;R-HSA-9645608;R-HSA-9640175;R-HSA-9645598;R-HSA-9634669
R-HSA-162587	HIV Life Cycle	2	178	0.011785	0.99649	0.99649	2	117	0.00848195	9606	Homo sapiens	NEDD4;CHMP2B		R-HSA-3159232;R-HSA-3159227
R-HSA-2408522	Selenoamino acid metabolism	2	180	0.0119174	0.996755	0.996755	5	33	0.00239234	9606	Homo sapiens	EEFSEC;PAPSS2		R-HSA-2408529;R-HSA-2408540;R-HSA-2408525;R-HSA-2408509;R-HSA-5333615
R-HSA-3108232	SUMO E3 ligases SUMOylate target proteins	2	183	0.012116	0.997116	0.997116	2	131	0.00949688	9606	Homo sapiens	PGR;NR2C1		R-HSA-4341073;R-HSA-4717521
R-HSA-5619102	SLC transporter disorders	2	185	0.0122484	0.997334	0.997334	2	65	0.00471219	9606	Homo sapiens	NAT1;HEPH		R-HSA-5659764;R-HSA-5655760
R-HSA-9635486	Infection with Mycobacterium tuberculosis	1	135	0.00893803	0.997354	0.997354	1	73	0.00529216	9606	Homo sapiens	MAPK3		R-HSA-9636304
R-HSA-211897	Cytochrome P450 - arranged by substrate type	2	186	0.0123146	0.997438	0.997438	3	61	0.00442221	9606	Homo sapiens	ARNT2;CYP51A1		R-HSA-194678;R-HSA-76472;R-HSA-211951
R-HSA-73886	Chromosome Maintenance	1	136	0.00900424	0.997468	0.997468	9	38	0.00275482	9606	Homo sapiens	POLD4		R-HSA-174451;R-HSA-174448;R-HSA-174438;R-HSA-174456;R-HSA-174441;R-HSA-174446;R-HSA-176702;R-HSA-174444;R-HSA-174445
R-HSA-418555	G alpha (s) signalling events	2	187	0.0123808	0.997537	0.997537	1	26	0.00188488	9606	Homo sapiens	ITGB1;FN1		R-HSA-9624017
R-HSA-983705	Signaling by the B Cell Receptor (BCR)	2	189	0.0125132	0.997724	0.997724	1	44	0.00318979	9606	Homo sapiens	PSMB7		R-HSA-1168640
R-HSA-3700989	Transcriptional Regulation by TP53	10	487	0.0322431	0.997975	0.997975	14	259	0.0187763	9606	Homo sapiens	PRKAB2;FANCD2;PPP2R1A;KIAA1671;PTEN;TNKS1BP1;RICTOR		R-HSA-6792871;R-HSA-6797606;R-HSA-2318752;R-HSA-5631941;R-HSA-2321904;R-HSA-5632993;R-HSA-6797712;R-HSA-6797616;R-HSA-6792863;R-HSA-6805470;R-HSA-380927;R-HSA-6798044;R-HSA-6795290;R-HSA-5632939
R-HSA-2990846	SUMOylation	2	192	0.0127119	0.997979	0.997979	2	140	0.0101493	9606	Homo sapiens	PGR;NR2C1		R-HSA-4341073;R-HSA-4717521
R-HSA-1236975	Antigen processing-Cross presentation	2	195	0.0129105	0.998205	0.998205	2	23	0.00166739	9606	Homo sapiens	PSMB7		R-HSA-1236935;R-HSA-1236970
R-HSA-5619115	Disorders of transmembrane transporters	4	280	0.0185381	0.99824	0.99824	3	87	0.00630709	9606	Homo sapiens	PSMB7;NAT1;HEPH		R-HSA-5659764;R-HSA-5655760;R-HSA-8866858
R-HSA-1280218	Adaptive Immune System	27	1012	0.0670021	0.998425	0.998425	28	264	0.0191388	9606	Homo sapiens	ITGB1;PTEN;UBE3A;AP2A2;TUBB8;PSMB7;PPP2R1A;PPP2R5E;RICTOR;CTSF;SKP2;UBE2H;WWP1;FBXL15;AP2B1;MEX3C;LRRC41;RBX1;ENAH;COL3A1;COL1A2;COL2A1;KLHL5;NEDD4;OSBPL1A		R-HSA-2130725;R-HSA-388809;R-HSA-2130349;R-HSA-1168640;R-HSA-1236935;R-HSA-2130486;R-HSA-389532;R-HSA-198941;R-HSA-2213248;R-HSA-983150;R-HSA-199456;R-HSA-983147;R-HSA-388833;R-HSA-2130504;R-HSA-983140;R-HSA-9679740;R-HSA-2130640;R-HSA-5696356;R-HSA-2130706;R-HSA-198640;R-HSA-5696357;R-HSA-1236970;R-HSA-5607724;R-HSA-983157;R-HSA-983156;R-HSA-390329;R-HSA-983152;R-HSA-430201
R-HSA-375276	Peptide ligand-binding receptors	2	203	0.0134401	0.998694	0.998694	2	77	0.00558214	9606	Homo sapiens	CCL16;KNG1		R-HSA-373073;R-HSA-374331
R-HSA-71291	Metabolism of amino acids and derivatives	15	666	0.0440943	0.998779	0.998779	18	285	0.0206612	9606	Homo sapiens	EEFSEC;MCCC2;MTRR;SLC44A1;HGD;MRI1;MTR;PYCR3;PAPSS2;ALDH4A1;PSMB7;ALDH18A1;SLC25A13		R-HSA-353125;R-HSA-1299507;R-HSA-6797956;R-HSA-174374;R-HSA-372448;R-HSA-6784399;R-HSA-2408525;R-HSA-508040;R-HSA-508308;R-HSA-70773;R-HSA-6783955;R-HSA-2408529;R-HSA-70679;R-HSA-2408540;R-HSA-2408509;R-HSA-1237096;R-HSA-71164;R-HSA-5333615
R-HSA-2262752	Cellular responses to stress	26	1001	0.0662738	0.998916	0.998916	72	444	0.0321879	9606	Homo sapiens	CBX6;ATP6V1G2;GPX3;WTIP;H1-1;SOD3;RBX1;TUBB8;PSMB7;IMPACT;H3C15;SCP2;GSTA4;LMNA;PGR;IGFBP7;TBL1X;SKP2;MAPK3		R-HSA-9766677;R-HSA-1791130;R-HSA-1791128;R-HSA-9712274;R-HSA-400143;R-HSA-9766687;R-HSA-8932355;R-HSA-3857329;R-HSA-9645598;R-HSA-3229089;R-HSA-9640195;R-HSA-3223200;R-HSA-1234179;R-HSA-1234177;R-HSA-450325;R-HSA-9760128;R-HSA-1368065;R-HSA-1234183;R-HSA-9766656;R-HSA-3697838;R-HSA-9646468;R-HSA-3299753;R-HSA-9758090;R-HSA-3229102;R-HSA-8951723;R-HSA-9762096;R-HSA-6799695;R-HSA-9725885;R-HSA-337…
R-HSA-9018678	Biosynthesis of specialized proresolving mediators (SPMs)	1	159	0.010527	0.999084	0.999084	1	124	0.00898942	9606	Homo sapiens	PTGR1		R-HSA-2161844
R-HSA-211945	Phase I - Functionalization of compounds	4	299	0.0197961	0.999093	0.999093	10	98	0.00710454	9606	Homo sapiens	ARNT2;MAOB;CYP51A1;PTGS1		R-HSA-141202;R-HSA-8937177;R-HSA-140355;R-HSA-141200;R-HSA-194678;R-HSA-140359;R-HSA-76472;R-HSA-8936851;R-HSA-211951;R-HSA-5692283
R-HSA-8953897	Cellular responses to stimuli	26	1019	0.0674656	0.999263	0.999263	72	475	0.0344353	9606	Homo sapiens	CBX6;ATP6V1G2;GPX3;WTIP;H1-1;SOD3;RBX1;TUBB8;PSMB7;IMPACT;H3C15;SCP2;GSTA4;LMNA;PGR;IGFBP7;TBL1X;SKP2;MAPK3		R-HSA-9766677;R-HSA-1791130;R-HSA-1791128;R-HSA-9712274;R-HSA-400143;R-HSA-9766687;R-HSA-8932355;R-HSA-3857329;R-HSA-9645598;R-HSA-3229089;R-HSA-9640195;R-HSA-3223200;R-HSA-1234179;R-HSA-1234177;R-HSA-450325;R-HSA-9760128;R-HSA-1368065;R-HSA-1234183;R-HSA-9766656;R-HSA-3697838;R-HSA-9646468;R-HSA-3299753;R-HSA-9758090;R-HSA-3229102;R-HSA-8951723;R-HSA-9762096;R-HSA-6799695;R-HSA-9725885;R-HSA-337…
R-HSA-9694516	SARS-CoV-2 Infection	7	420	0.0278072	0.999291	0.999291	8	186	0.0134841	9606	Homo sapiens	CSNK1A1;SDC2;CHMP2B;MASP2;GPC4;AGRN;HSPG2		R-HSA-9694579;R-HSA-9729318;R-HSA-9758529;R-HSA-9694661;R-HSA-9698265;R-HSA-9699007;R-HSA-9697423;R-HSA-9698988
R-HSA-6805567	Keratinization	2	226	0.0149629	0.999481	0.999481	17	34	0.00246484	9606	Homo sapiens	ST14;KRT35		R-HSA-6806629;R-HSA-6805573;R-HSA-8849797;R-HSA-8849826;R-HSA-6814734;R-HSA-6814764;R-HSA-6805546;R-HSA-6806613;R-HSA-6810357;R-HSA-6811539;R-HSA-6814387;R-HSA-6806610;R-HSA-6809393;R-HSA-6809663;R-HSA-8942224;R-HSA-6814298;R-HSA-6810937
R-HSA-198933	Immunoregulatory interactions between a Lymphoid and a non-Lymphoid cell	4	316	0.0209216	0.999504	0.999504	4	44	0.00318979	9606	Homo sapiens	ITGB1;COL3A1;COL1A2;COL2A1		R-HSA-5696356;R-HSA-5696357;R-HSA-198941;R-HSA-9679740
R-HSA-72306	tRNA processing	1	184	0.0121822	0.999697	0.999697	1	54	0.00391475	9606	Homo sapiens	ZBTB8OS		R-HSA-5696816
R-HSA-72163	mRNA Splicing - Major Pathway	1	187	0.0123808	0.999735	0.999735	8	9	0.000652458	9606	Homo sapiens	HNRNPH2		R-HSA-72160;R-HSA-72130;R-HSA-156661;R-HSA-72139;R-HSA-72107;R-HSA-72124;R-HSA-72143;R-HSA-72127
R-HSA-556833	Metabolism of lipids	39	1446	0.0957362	0.999758	0.999758	102	955	0.069233	9606	Homo sapiens	SLC25A1;PI4K2B;ASAH1;SLC44A4;SLC44A1;LPCAT1;GDE1;PTEN;CROT;PTGS1;SMPD3;SCP2;TSPO;TNFAIP8L3;TBL1X;ACAA1;ARSA;ARNT2;PHYH;PRKAB2;HMGCS1;CCDC57;CYP51A1;PLEKHA5;GPCPD1;PTGR1;ACSF2;ETNK2;GLB1;PPT2;OSBPL1A;CRAT;GLA;MGLL		R-HSA-1614362;R-HSA-389639;R-HSA-2426150;R-HSA-400143;R-HSA-163595;R-HSA-1655826;R-HSA-1368065;R-HSA-2426163;R-HSA-444433;R-HSA-1675780;R-HSA-199456;R-HSA-1482547;R-HSA-400183;R-HSA-1655848;R-HSA-1655850;R-HSA-1482533;R-HSA-1482543;R-HSA-1655843;R-HSA-1675813;R-HSA-1482539;R-HSA-1655847;R-HSA-140355;R-HSA-2066781;R-HSA-8873923;R-HSA-1605724;R-HSA-140359;R-HSA-75849;R-HSA-6813740;R-HSA-560473;R-HS…
R-HSA-168256	Immune System	85	2691	0.178165	0.999779	0.999779	115	1625	0.117805	9606	Homo sapiens	ITGB1;SERPINA3;PIGR;B4GALT1;CRCP;TNFAIP6;LPCAT1;PTEN;UBE3A;AP2A2;CLU;TUBB8;C4A;PPP2R1A;PPP2R5E;QSOX1;CTSF;SKP2;ACAA1;DUSP4;ARSA;MANBA;ATP6V1G2;CD93;MME;ADAM10;LRRC41;TNFRSF1A;RBX1;ENAH;CEACAM1;COL2A1;ZEB1;MASP2;APCS;CD63;CPB2;ASAH1;PRCP;C4B_2;CST3;PSMB7;CYB5R1;VTN;MUC1;H3C15;APOM;RNF216;ABL1;NCAM1;RICTOR;AGA;CD55;MAPK3;UBE2H;TRAPPC1;PTPRN2;FN1;WWP1;FBXL15;AP2B1;MUC5B;SOD3;MEX3C;COL3A1;COL1A2;BPIF…		R-HSA-6785895;R-HSA-8858500;R-HSA-2130725;R-HSA-879362;R-HSA-981535;R-HSA-1168640;R-HSA-450325;R-HSA-199959;R-HSA-936475;R-HSA-203797;R-HSA-2130486;R-HSA-198941;R-HSA-199456;R-HSA-8865711;R-HSA-1031716;R-HSA-1031713;R-HSA-5696356;R-HSA-2130706;R-HSA-2130194;R-HSA-5696357;R-HSA-8951486;R-HSA-173626;R-HSA-166721;R-HSA-166726;R-HSA-173636;R-HSA-198731;R-HSA-6800426;R-HSA-976991;R-HSA-6800434;R-HSA-1…
R-HSA-72766	Translation	4	339	0.0224444	0.999784	0.999784	7	99	0.00717703	9606	Homo sapiens	LARS2;GFM1;PARS2;MRRF		R-HSA-5419281;R-HSA-380198;R-HSA-5419273;R-HSA-380200;R-HSA-5419279;R-HSA-5419277;R-HSA-5419261
R-HSA-877300	Interferon gamma signaling	2	250	0.0165519	0.999804	0.999804	2	16	0.00115992	9606	Homo sapiens	NCAM1		R-HSA-1031716;R-HSA-1031713
R-HSA-72172	mRNA Splicing	1	198	0.0131091	0.999837	0.999837	8	14	0.00101493	9606	Homo sapiens	HNRNPH2		R-HSA-72160;R-HSA-72130;R-HSA-156661;R-HSA-72139;R-HSA-72107;R-HSA-72124;R-HSA-72143;R-HSA-72127
R-HSA-212436	Generic Transcription Pathway	42	1555	0.102953	0.999852	0.999852	78	830	0.0601711	9606	Homo sapiens	NOTCH3;HDAC11;KIAA1671;PTEN;NR2C1;THBS1;PSMB7;H3C15;PPP2R1A;ERBB2;ABL1;ZNF746;TNKS1BP1;ZNF668;RICTOR;CCN2;TBL1X;SKP2;ZNF521;MAPK3;ZNF540;CBX6;PRKAB2;MSX2;ZNF804B;TCF12;WWP1;RBX1;FANCD2;NEDD4;ITGBL1;PGR		R-HSA-9008137;R-HSA-8936584;R-HSA-8937097;R-HSA-8985227;R-HSA-2318752;R-HSA-9007759;R-HSA-212356;R-HSA-8951695;R-HSA-8937989;R-HSA-8956568;R-HSA-5631941;R-HSA-8937113;R-HSA-8939801;R-HSA-382096;R-HSA-8936989;R-HSA-8937118;R-HSA-1989766;R-HSA-8936979;R-HSA-8936599;R-HSA-8939688;R-HSA-8936616;R-HSA-8956586;R-HSA-8936621;R-HSA-8936608;R-HSA-8936481;R-HSA-8936995;R-HSA-9008036;R-HSA-8937016;R-HSA-900…
R-HSA-9658195	Leishmania infection	5	406	0.0268803	0.999913	0.999913	9	95	0.00688705	9606	Homo sapiens	NOXA1;WNT5A;ABL1;MAPK3		R-HSA-9673794;R-HSA-9673346;R-HSA-2130194;R-HSA-9673296;R-HSA-2029469;R-HSA-9673797;R-HSA-9673349;R-HSA-9673284;R-HSA-9673288
R-HSA-1643685	Disease	80	2651	0.175516	0.999953	0.999953	291	1708	0.123822	9606	Homo sapiens	ITGB1;SPON2;B4GALT1;MTRR;ACY1;ZFYVE9;HDAC11;CTNND1;PTEN;MTR;ANTXR2;AP2A2;TUBB8;LFNG;MPRIP;NAGLU;HEPH;PPP2R1A;PPP2R5E;DAG1;SKP2;MCCC2;OMD;WNT5A;BGN;ADAM10;FRS2;KERA;ATP1B1;HSPG2;DCN;RBX1;DPM1;BTD;MSH3;MASP2;AMPH;NOTCH3;IDUA;SDC2;RRBP1;PRELP;THBS2;THBS1;PAPSS2;ACAN;ADAMTS15;PSMB7;MUC1;H3C15;PDLIM2;ERBB2;LMNA;ABL1;RICTOR;TBL1X;GPC4;MTA3;MAPK3;SYT1;CSNK1A1;LUM;F12;F11;FN1;AP2B1;MUC5B;MIB1;NAT1;GLB1;N…		R-HSA-9712274;R-HSA-3656254;R-HSA-9664664;R-HSA-3321918;R-HSA-5339713;R-HSA-3656230;R-HSA-9673346;R-HSA-5096537;R-HSA-9664646;R-HSA-9673349;R-HSA-5096538;R-HSA-5096532;R-HSA-9697423;R-HSA-5659764;R-HSA-9035949;R-HSA-9035950;R-HSA-9699007;R-HSA-9610942;R-HSA-4793956;R-HSA-9665699;R-HSA-9665698;R-HSA-9665697;R-HSA-9665696;R-HSA-9665703;R-HSA-9665702;R-HSA-9665701;R-HSA-9665700;R-HSA-9665707;R-HSA-9…
R-HSA-9705671	SARS-CoV-2 activates/modulates innate and adaptive immune responses	1	226	0.0149629	0.999953	0.999953	1	47	0.00340728	9606	Homo sapiens	MASP2		R-HSA-9758529
R-HSA-1280215	Cytokine Signaling in Immune system	24	1094	0.0724311	0.999969	0.999969	31	710	0.0514717	9606	Homo sapiens	ITGB1;DUSP4;FN1;SOD3;TNFRSF1A;RBX1;PSMB7;MUC1;H3C15;ZEB1;COL1A2;PPP2R1A;NEDD4;NCAM1;MAPK3		R-HSA-6785895;R-HSA-198731;R-HSA-8865613;R-HSA-1370500;R-HSA-976991;R-HSA-450325;R-HSA-199959;R-HSA-203797;R-HSA-5668481;R-HSA-198746;R-HSA-1168459;R-HSA-6788346;R-HSA-1678841;R-HSA-6790022;R-HSA-209063;R-HSA-1169399;R-HSA-209125;R-HSA-209061;R-HSA-5607731;R-HSA-198756;R-HSA-8865711;R-HSA-1031716;R-HSA-1031713;R-HSA-1169406;R-HSA-6785047;R-HSA-6790036;R-HSA-168053;R-HSA-1170539;R-HSA-8950771;R-HS…
R-HSA-913531	Interferon Signaling	4	395	0.026152	0.999973	0.999973	5	71	0.00514717	9606	Homo sapiens	NEDD4;NCAM1;MAPK3		R-HSA-1678841;R-HSA-1169399;R-HSA-1031716;R-HSA-1031713;R-HSA-1169406
R-HSA-388396	GPCR downstream signalling	14	792	0.0524364	0.999984	0.999984	14	173	0.0125417	9606	Homo sapiens	ITGB1;ARHGEF11;TRIO;ARHGEF26;ARHGEF37;RASGRF2;FN1;KNG1;PPP2R1A;DGKQ;CCL16;MGLL;MAPK3		R-HSA-9624017;R-HSA-749448;R-HSA-749454;R-HSA-426240;R-HSA-749452;R-HSA-380073;R-HSA-400586;R-HSA-379048;R-HSA-419166;R-HSA-198746;R-HSA-749456;R-HSA-111898;R-HSA-426043;R-HSA-201790
R-HSA-73857	RNA Polymerase II Transcription	43	1697	0.112354	0.999987	0.999987	83	891	0.0645933	9606	Homo sapiens	NOTCH3;HDAC11;KIAA1671;PTEN;NR2C1;THBS1;PSMB7;H3C15;PPP2R1A;ERBB2;ABL1;ZNF746;TNKS1BP1;ZNF668;RICTOR;CCN2;TBL1X;SKP2;ZNF521;MAPK3;ZNF540;CBX6;PRKAB2;MSX2;ZNF804B;TCF12;OMD;WWP1;RBX1;FANCD2;NEDD4;ITGBL1;PGR		R-HSA-9008137;R-HSA-8936584;R-HSA-8937097;R-HSA-8985227;R-HSA-2318752;R-HSA-9007759;R-HSA-212356;R-HSA-8951695;R-HSA-8937989;R-HSA-8956568;R-HSA-5631941;R-HSA-8937113;R-HSA-8939801;R-HSA-382096;R-HSA-8936989;R-HSA-8937118;R-HSA-1989766;R-HSA-8936979;R-HSA-8936599;R-HSA-8939688;R-HSA-8936616;R-HSA-8956586;R-HSA-8936621;R-HSA-8936608;R-HSA-8936481;R-HSA-8936995;R-HSA-9008036;R-HSA-8937016;R-HSA-900…
R-HSA-15869	Metabolism of nucleotides	1	256	0.0169492	0.999988	0.999988	1	141	0.0102218	9606	Homo sapiens	CTPS2		R-HSA-504054
R-HSA-372790	Signaling by GPCR	16	871	0.0576668	0.999988	0.999988	18	360	0.0260983	9606	Homo sapiens	ITGB1;ARHGEF11;TRIO;ARHGEF26;ARHGEF37;RASGRF2;WNT5A;FN1;KNG1;PPP2R1A;DGKQ;CD55;CCL16;MGLL;MAPK3		R-HSA-9624017;R-HSA-749448;R-HSA-749454;R-HSA-426240;R-HSA-749452;R-HSA-380073;R-HSA-400586;R-HSA-379048;R-HSA-201708;R-HSA-373073;R-HSA-879674;R-HSA-419166;R-HSA-198746;R-HSA-749456;R-HSA-111898;R-HSA-426043;R-HSA-201790;R-HSA-374331
R-HSA-72203	Processing of Capped Intron-Containing Pre-mRNA	1	258	0.0170816	0.999989	0.999989	9	32	0.00231985	9606	Homo sapiens	HNRNPH2		R-HSA-72160;R-HSA-72130;R-HSA-72103;R-HSA-156661;R-HSA-72139;R-HSA-72107;R-HSA-72124;R-HSA-72143;R-HSA-72127
R-HSA-418594	G alpha (i) signalling events	4	426	0.0282044	0.999992	0.999992	5	74	0.00536465	9606	Homo sapiens	PPP2R1A;CCL16;KNG1;MAPK3		R-HSA-749454;R-HSA-749456;R-HSA-111898;R-HSA-380073;R-HSA-201790
R-HSA-74160	Gene expression (Transcription)	47	1860	0.123146	0.999995	0.999995	129	1006	0.0729303	9606	Homo sapiens	NOTCH3;CRCP;HDAC11;KIAA1671;PTEN;NR2C1;THBS1;PSMB7;H3C15;PPP2R1A;ERBB2;ABL1;ZNF746;TNKS1BP1;ZNF668;RICTOR;CCN2;TBL1X;SKP2;ZNF521;MTA3;MAPK3;ZNF540;CBX6;PRKAB2;MSX2;ZNF804B;TCF12;OMD;WWP1;TFB2M;RBX1;FANCD2;NEDD4;ITGBL1;PGR;ANG		R-HSA-8936584;R-HSA-5334097;R-HSA-8937097;R-HSA-427527;R-HSA-5334099;R-HSA-8985227;R-HSA-9007759;R-HSA-8951695;R-HSA-73739;R-HSA-433672;R-HSA-427528;R-HSA-8956568;R-HSA-8937113;R-HSA-112149;R-HSA-8937118;R-HSA-112150;R-HSA-112153;R-HSA-112152;R-HSA-76056;R-HSA-112155;R-HSA-76060;R-HSA-112156;R-HSA-8936599;R-HSA-212252;R-HSA-8939688;R-HSA-8936616;R-HSA-8956586;R-HSA-113442;R-HSA-212263;R-HSA-89366…
R-HSA-9705683	SARS-CoV-2-host interactions	1	314	0.0207892	0.999999	0.999999	1	67	0.00485718	9606	Homo sapiens	MASP2		R-HSA-9758529
R-HSA-373076	Class A/1 (Rhodopsin-like receptors)	2	412	0.0272775	1	1	2	160	0.0115992	9606	Homo sapiens	CCL16;KNG1		R-HSA-373073;R-HSA-374331
R-HSA-8953854	Metabolism of RNA	10	788	0.0521716	1	1	19	187	0.0135566	9606	Homo sapiens	PSMB7;GPRC5A;PPP2R1A;KIAA1671;ENPP2;IGF2;TNKS1BP1;ZBTB8OS;HNRNPH2		R-HSA-72160;R-HSA-72130;R-HSA-428293;R-HSA-450466;R-HSA-429955;R-HSA-450595;R-HSA-5696816;R-HSA-72103;R-HSA-72139;R-HSA-72107;R-HSA-927813;R-HSA-72143;R-HSA-428296;R-HSA-927836;R-HSA-156661;R-HSA-927830;R-HSA-428287;R-HSA-72124;R-HSA-72127
R-HSA-500792	GPCR ligand binding	4	606	0.0401218	1	1	4	187	0.0135566	9606	Homo sapiens	WNT5A;CD55;CCL16;KNG1		R-HSA-373073;R-HSA-879674;R-HSA-374331;R-HSA-201708
R-HSA-5663205	Infectious disease	29	1574	0.104211	1	1	70	825	0.0598086	9606	Homo sapiens	ITGB1;SDC2;CTNND1;ANTXR2;AP2A2;TUBB8;PSMB7;H3C15;ABL1;GPC4;TBL1X;MTA3;MAPK3;SYT1;CSNK1A1;WNT5A;AP2B1;ATP1B1;HSPG2;RBX1;NEDD4;NOXA1;CHMP2B;CD9;MASP2;AGRN		R-HSA-5210959;R-HSA-2029469;R-HSA-9611158;R-HSA-9712274;R-HSA-3159227;R-HSA-5336413;R-HSA-9614367;R-HSA-9673346;R-HSA-8876948;R-HSA-9614343;R-HSA-9673349;R-HSA-9687435;R-HSA-182171;R-HSA-9611147;R-HSA-9697423;R-HSA-5244402;R-HSA-5244404;R-HSA-182186;R-HSA-9623096;R-HSA-9699007;R-HSA-9610942;R-HSA-167597;R-HSA-5336417;R-HSA-9729318;R-HSA-2130194;R-HSA-167601;R-HSA-182198;R-HSA-5336420;R-HSA-533642…
R-HSA-1430728	Metabolism	99	3639	0.24093	1	1	248	2250	0.163114	9606	Homo sapiens	SLC25A1;PI4K2B;PRSS1;B4GALT1;SLC44A4;MTRR;SLC44A1;ACY1;NDUFA10;LPCAT1;GDE1;PTEN;MTR;CROT;SMPD3;NAGLU;CA5B;SCP2;PPP2R1A;ENPP2;PDK3;TSPO;TNFAIP8L3;ACAA1;MCCC2;ARSA;MANBA;PHYH;PRKAB2;TPI1;HMGCS1;HGD;ABCC5;OMD;BGN;CACNA2D2;CTPS2;KERA;PTGR1;GPCPD1;PHKA2;HSPG2;DCN;UGDH;MINPP1;BTD;LALBA;MGLL;SLC25A13;ASAH1;CEMIP;FECH;MAOB;IDUA;SDC2;MRI1;PRELP;LRP8;PAPSS2;PTGS1;ACAN;PSMB7;APOM;TBL1X;GPC4;ATP5MG;ATP5ME;EE…		R-HSA-1614362;R-HSA-389639;R-HSA-1655826;R-HSA-1368065;R-HSA-70679;R-HSA-444433;R-HSA-2022919;R-HSA-2408509;R-HSA-189465;R-HSA-1675780;R-HSA-173597;R-HSA-1299507;R-HSA-199202;R-HSA-9638064;R-HSA-2090038;R-HSA-2090037;R-HSA-1655848;R-HSA-189488;R-HSA-1655850;R-HSA-1655843;R-HSA-1675813;R-HSA-1655847;R-HSA-5333615;R-HSA-2090079;R-HSA-140355;R-HSA-1605724;R-HSA-140359;R-HSA-75849;R-HSA-3065959;R-HSA…
R-HSA-9709957	Sensory Perception	9	1262	0.083554	1	1	9	143	0.0103668	9606	Homo sapiens	APOM;SDC2;KCNMA1;CACNA2D2;GPC4;AGRN;LRP8;HSPG2;TPRN		R-HSA-9663363;R-HSA-9667809;R-HSA-9667761;R-HSA-2404131;R-HSA-9659380;R-HSA-9659515;R-HSA-2423785;R-HSA-2429643;R-HSA-5246478

## Sheet: String GO Biological Processes
#term ID	term description	observed gene count	background gene count	strength	false discovery rate	matching proteins in your network (IDs)	matching proteins in your network (labels)
GO:0030198	Extracellular matrix organization	47	338	0.67	7.73e-13	9606.ENSP00000052754,9606.ENSP00000219334,9606.ENSP00000226218,9606.ENSP00000231004,9606.ENSP00000260356,9606.ENSP00000260408,9606.ENSP00000264828,9606.ENSP00000266718,9606.ENSP00000274341,9606.ENSP00000297268,9606.ENSP00000304408,9606.ENSP00000305714,9606.ENSP00000308720,9606.ENSP00000313437,9606.ENSP00000325146,9606.ENSP00000327290,9606.ENSP00000327336,9606.ENSP00000331831,9606.ENSP00000344758,…	DCN,SMPD3,VTN,LOX,THBS1,ADAM10,COL5A3,LUM,HAPLN1,COL1A2,COL3A1,BMP1,PRSS1,MMP19,COL12A1,ITGA11,BGN,GAS6,ECM2,SMOC2,FN1,FMOD,COL27A1,COL9A1,COL4A2,QSOX1,CTGF,HTRA1,COL11A1,COL16A1,HSPG2,COL5A2,MFAP2,COL4A1,AGRN,B4GALT1,COL2A1,LOXL2,ITGB1,COL4A3,COL8A2,MATN3,FBLN2,ACAN,NPNT,VWA1,DAG1
GO:0022610	Biological adhesion	76	931	0.44	5.92e-11	9606.ENSP00000161559,9606.ENSP00000226218,9606.ENSP00000240123,9606.ENSP00000243347,9606.ENSP00000244333,9606.ENSP00000246006,9606.ENSP00000249842,9606.ENSP00000258526,9606.ENSP00000260356,9606.ENSP00000262648,9606.ENSP00000263713,9606.ENSP00000264036,9606.ENSP00000264828,9606.ENSP00000265132,9606.ENSP00000265371,9606.ENSP00000266546,9606.ENSP00000268150,9606.ENSP00000269141,9606.ENSP00000271588,…	CEACAM1,VTN,SORBS3,TNFAIP6,LYPD3,CD93,ISLR,PLXNC1,THBS1,KAL1,EPB41L5,MCAM,COL5A3,AMBP,NRP1,CLSTN3,MFGE8,CDH2,HMCN1,HAPLN1,PCDH1,INHBB,IGFBP7,EDIL3,COL3A1,SNED1,COL12A1,SPECC1L,ITGA11,CADM1,GAS6,CDH5,ECM2,FN1,SCRIB,PTPRS,PARD3B,ASTN2,THBS2,ATP1B1,CTGF,EFNA1,GPC4,ABL1,DLG5,SRPX2,COL16A1,KIAA1462,OMD,ITGBL1,CLSTN1,B4GALT1,CD9,LOXL2,TGFB1I1,ITGB1,COL4A3,CD151,COL8A2,CTNND1,ACAN,NPNT,SGCE,MXRA8,CLSTN2…
GO:0007155	Cell adhesion	75	925	0.44	9.36e-11	9606.ENSP00000161559,9606.ENSP00000226218,9606.ENSP00000240123,9606.ENSP00000243347,9606.ENSP00000244333,9606.ENSP00000246006,9606.ENSP00000249842,9606.ENSP00000258526,9606.ENSP00000260356,9606.ENSP00000262648,9606.ENSP00000263713,9606.ENSP00000264036,9606.ENSP00000264828,9606.ENSP00000265132,9606.ENSP00000265371,9606.ENSP00000266546,9606.ENSP00000268150,9606.ENSP00000269141,9606.ENSP00000271588,…	CEACAM1,VTN,SORBS3,TNFAIP6,LYPD3,CD93,ISLR,PLXNC1,THBS1,KAL1,EPB41L5,MCAM,COL5A3,AMBP,NRP1,CLSTN3,MFGE8,CDH2,HMCN1,HAPLN1,PCDH1,IGFBP7,EDIL3,COL3A1,SNED1,COL12A1,SPECC1L,ITGA11,CADM1,GAS6,CDH5,ECM2,FN1,SCRIB,PTPRS,PARD3B,ASTN2,THBS2,ATP1B1,CTGF,EFNA1,GPC4,ABL1,DLG5,SRPX2,COL16A1,KIAA1462,OMD,ITGBL1,CLSTN1,B4GALT1,CD9,LOXL2,TGFB1I1,ITGB1,COL4A3,CD151,COL8A2,CTNND1,ACAN,NPNT,SGCE,MXRA8,CLSTN2,SPARC…
GO:0009653	Anatomical structure morphogenesis	128	2165	0.3	2.36e-10	9606.ENSP00000052754,9606.ENSP00000161559,9606.ENSP00000219334,9606.ENSP00000222725,9606.ENSP00000223136,9606.ENSP00000225927,9606.ENSP00000226218,9606.ENSP00000228938,9606.ENSP00000229729,9606.ENSP00000231004,9606.ENSP00000233813,9606.ENSP00000238682,9606.ENSP00000239243,9606.ENSP00000240100,9606.ENSP00000242208,9606.ENSP00000243344,9606.ENSP00000246914,9606.ENSP00000256759,9606.ENSP00000258526,…	DCN,CEACAM1,SMPD3,LFNG,FIS1,NAGLU,VTN,MGP,SLC44A4,LOX,IGFBP5,TGFB3,MSX2,DUSP4,INHBA,TTC21B,WNK4,FST,PLXNC1,THBS1,MIB1,KAL1,ATRN,MAPK3,NOTCH3,EPB41L5,MCAM,WNT5A,SEMA3C,NRP1,MFGE8,CDH2,ERBB2,LRIG1,BIN3,ST14,IMPACT,FANCD2,STC1,IFT122,MAP1B,COL1A2,LTBP3,COL3A1,BMP1,SDC2,HEG1,MMP19,CLU,PLXND1,GREM2,KDF1,UGDH,PGR,COL12A1,UNC5B,ANG,TRIO,MIA3,PTN,CDH5,FN1,KIAA1598,PDLIM7,COL27A1,ARHGEF26,SCRIB,COL9A1,SYC…
GO:0007275	Multicellular organism development	227	5023	0.18	6.05e-09	9606.ENSP00000052754,9606.ENSP00000161559,9606.ENSP00000162749,9606.ENSP00000181383,9606.ENSP00000219334,9606.ENSP00000222725,9606.ENSP00000223061,9606.ENSP00000224862,9606.ENSP00000225927,9606.ENSP00000226218,9606.ENSP00000228938,9606.ENSP00000229270,9606.ENSP00000229729,9606.ENSP00000231004,9606.ENSP00000232165,9606.ENSP00000233813,9606.ENSP00000234739,9606.ENSP00000238682,9606.ENSP00000239243,…	DCN,CEACAM1,TNFRSF1A,CPB2,SMPD3,LFNG,PCOLCE,FBXL15,NAGLU,VTN,MGP,TPI1,SLC44A4,LOX,UBE3A,IGFBP5,BCL9,TGFB3,MSX2,DUSP4,INHBA,TTC21B,WNK4,STYXL1,BTBD2,FST,PLXNC1,THBS1,ADAM10,MNS1,SYT1,MIB1,DNAJA3,KAL1,ATRN,MAPK3,NOTCH3,EPB41L5,MCAM,WNT5A,COL5A3,SCARB2,MSH3,DNAH5,SEMA3C,NRP1,CLSTN3,LUM,KERA,MFGE8,CDH2,DYM,ERBB2,LRIG1,HAPLN1,BIN3,ST14,LPCAT1,IMPACT,PDLIM3,PCDH1,FANCD2,STC1,INHBB,IGFBP7,HDAC11,CLEC3B,…
GO:0032502	Developmental process	254	5841	0.16	6.05e-09	9606.ENSP00000052754,9606.ENSP00000161559,9606.ENSP00000162749,9606.ENSP00000181383,9606.ENSP00000219334,9606.ENSP00000220763,9606.ENSP00000222725,9606.ENSP00000223061,9606.ENSP00000223136,9606.ENSP00000224862,9606.ENSP00000225927,9606.ENSP00000226218,9606.ENSP00000228938,9606.ENSP00000229270,9606.ENSP00000229729,9606.ENSP00000231004,9606.ENSP00000232165,9606.ENSP00000233809,9606.ENSP00000233813,…	DCN,CEACAM1,TNFRSF1A,CPB2,SMPD3,CPQ,LFNG,PCOLCE,FIS1,FBXL15,NAGLU,VTN,MGP,TPI1,SLC44A4,LOX,UBE3A,IGFBP2,IGFBP5,BCL9,TGFB3,MSX2,DUSP4,INHBA,TTC21B,HIST1H1A,WNK4,STYXL1,BTBD2,FST,PLXNC1,THBS1,ADAM10,MNS1,SYT1,MIB1,DNAJA3,SLC12A2,KAL1,ATRN,MAPK3,NOTCH3,EPB41L5,MCAM,WNT5A,COL5A3,SCARB2,MSH3,DNAH5,SEMA3C,NRP1,CLSTN3,LUM,KERA,MFGE8,CDH2,DYM,ERBB2,LRIG1,HAPLN1,BIN3,ST14,LPCAT1,IMPACT,PDLIM3,PCDH1,FANCD2…
GO:0048856	Anatomical structure development	239	5402	0.17	6.81e-09	9606.ENSP00000052754,9606.ENSP00000161559,9606.ENSP00000162749,9606.ENSP00000181383,9606.ENSP00000219334,9606.ENSP00000220763,9606.ENSP00000222725,9606.ENSP00000223061,9606.ENSP00000223136,9606.ENSP00000224862,9606.ENSP00000225927,9606.ENSP00000226218,9606.ENSP00000228938,9606.ENSP00000229270,9606.ENSP00000229729,9606.ENSP00000231004,9606.ENSP00000232165,9606.ENSP00000233813,9606.ENSP00000234739,…	DCN,CEACAM1,TNFRSF1A,CPB2,SMPD3,CPQ,LFNG,PCOLCE,FIS1,FBXL15,NAGLU,VTN,MGP,TPI1,SLC44A4,LOX,UBE3A,IGFBP5,BCL9,TGFB3,MSX2,DUSP4,INHBA,TTC21B,WNK4,STYXL1,BTBD2,FST,PLXNC1,THBS1,ADAM10,MNS1,SYT1,MIB1,DNAJA3,KAL1,ATRN,MAPK3,NOTCH3,EPB41L5,MCAM,WNT5A,COL5A3,SCARB2,MSH3,DNAH5,SEMA3C,NRP1,CLSTN3,LUM,KERA,MFGE8,CDH2,DYM,ERBB2,LRIG1,HAPLN1,BIN3,ST14,LPCAT1,IMPACT,PDLIM3,PCDH1,FANCD2,STC1,INHBB,IGFBP7,HDAC1…
GO:0048731	System development	205	4426	0.19	1.1e-08	9606.ENSP00000052754,9606.ENSP00000161559,9606.ENSP00000162749,9606.ENSP00000181383,9606.ENSP00000219334,9606.ENSP00000222725,9606.ENSP00000224862,9606.ENSP00000225927,9606.ENSP00000226218,9606.ENSP00000228938,9606.ENSP00000229729,9606.ENSP00000231004,9606.ENSP00000232165,9606.ENSP00000233813,9606.ENSP00000234739,9606.ENSP00000238682,9606.ENSP00000239243,9606.ENSP00000242208,9606.ENSP00000243344,…	DCN,CEACAM1,TNFRSF1A,CPB2,SMPD3,LFNG,FBXL15,NAGLU,VTN,MGP,SLC44A4,LOX,UBE3A,IGFBP5,BCL9,TGFB3,MSX2,INHBA,TTC21B,WNK4,STYXL1,BTBD2,FST,PLXNC1,THBS1,ADAM10,SYT1,MIB1,DNAJA3,KAL1,ATRN,MAPK3,NOTCH3,EPB41L5,MCAM,WNT5A,COL5A3,SCARB2,MSH3,DNAH5,SEMA3C,NRP1,CLSTN3,LUM,KERA,MFGE8,CDH2,DYM,ERBB2,LRIG1,HAPLN1,BIN3,ST14,LPCAT1,IMPACT,PDLIM3,PCDH1,FANCD2,STC1,INHBB,HDAC11,CLEC3B,IFT122,MAP1B,COL1A2,CLMN,LTBP3…
GO:0016043	Cellular component organization	233	5447	0.16	3.79e-07	9606.ENSP00000052754,9606.ENSP00000159111,9606.ENSP00000162749,9606.ENSP00000216225,9606.ENSP00000217964,9606.ENSP00000219334,9606.ENSP00000223136,9606.ENSP00000223208,9606.ENSP00000225927,9606.ENSP00000226218,9606.ENSP00000231004,9606.ENSP00000234739,9606.ENSP00000238682,9606.ENSP00000240123,9606.ENSP00000243344,9606.ENSP00000244573,9606.ENSP00000246069,9606.ENSP00000252711,9606.ENSP00000255040,…	DCN,KDM4B,TNFRSF1A,RBX1,TBL1X,SMPD3,FIS1,CEP41,NAGLU,VTN,LOX,BCL9,TGFB3,SORBS3,TTC21B,HIST1H1A,DSTN,NDUFA10,APCS,PLXNC1,KCTD3,THBS1,ADAM10,MNS1,SYT1,TAOK1,MYO5C,DNAJA3,SLC12A2,KAL1,MAPK3,PHYH,NOTCH3,EPB41L5,CHMP2B,WNT5A,COL5A3,PI4K2B,SCARB2,MSH3,DNAH5,SEMA3C,NRP1,CLSTN3,LUM,MFGE8,CDH2,ESCO1,DYM,ERBB2,DGKQ,HAPLN1,BIN3,IMPACT,PDLIM3,LONP2,KCNMA1,FANCD2,STARD9,HDAC11,IFT122,MAP1B,RICTOR,COL1A2,CLMN,…
GO:0006027	Glycosaminoglycan catabolic process	16	61	0.95	5.57e-07	9606.ENSP00000052754,9606.ENSP00000225927,9606.ENSP00000247933,9606.ENSP00000266718,9606.ENSP00000266719,9606.ENSP00000306920,9606.ENSP00000307046,9606.ENSP00000327336,9606.ENSP00000343924,9606.ENSP00000347041,9606.ENSP00000359864,9606.ENSP00000363827,9606.ENSP00000364700,9606.ENSP00000368678,9606.ENSP00000378177,9606.ENSP00000387356	DCN,NAGLU,IDUA,LUM,KERA,GLB1,SDC2,BGN,PRELP,FMOD,GPC4,HSPG2,OMD,AGRN,CEMIP,ACAN
GO:0006928	Movement of cell or subcellular component	90	1501	0.3	5.57e-07	9606.ENSP00000161559,9606.ENSP00000226218,9606.ENSP00000231004,9606.ENSP00000239243,9606.ENSP00000243344,9606.ENSP00000246069,9606.ENSP00000258526,9606.ENSP00000259486,9606.ENSP00000260356,9606.ENSP00000261588,9606.ENSP00000261839,9606.ENSP00000262094,9606.ENSP00000262461,9606.ENSP00000262648,9606.ENSP00000263025,9606.ENSP00000263388,9606.ENSP00000263713,9606.ENSP00000263915,9606.ENSP00000264634,…	CEACAM1,VTN,LOX,MSX2,TTC21B,DSTN,PLXNC1,ENPP2,THBS1,KIAA0556,MYO5C,RAB27B,SLC12A2,KAL1,MAPK3,NOTCH3,EPB41L5,GRB14,WNT5A,DNAH5,SEMA3C,NRP1,CDH2,ERBB2,BIN3,STARD9,FYCO1,IFT122,MAP1B,COL1A2,IGFBP6,ARF4,SDC2,SSNA1,WDR35,LIMCH1,PLXND1,ITGA11,POMK,GAS6,UNC5B,ANG,CXCL14,TRIO,MIA3,PTN,SYDE1,CDH5,POMGNT2,FN1,AP3D1,KIAA1598,PDLIM7,SCRIB,ASTN2,DMD,ENAH,NAV1,ATP1B1,CTGF,IGSF8,EFNA1,RAB13,GPC4,PTEN,ABL1,SRPX2…
GO:0048513	Animal organ development	153	3197	0.21	1.47e-06	9606.ENSP00000052754,9606.ENSP00000162749,9606.ENSP00000181383,9606.ENSP00000219334,9606.ENSP00000222725,9606.ENSP00000224862,9606.ENSP00000225927,9606.ENSP00000226218,9606.ENSP00000228938,9606.ENSP00000229729,9606.ENSP00000231004,9606.ENSP00000232165,9606.ENSP00000233813,9606.ENSP00000234739,9606.ENSP00000238682,9606.ENSP00000239243,9606.ENSP00000242208,9606.ENSP00000243344,9606.ENSP00000246914,…	DCN,TNFRSF1A,CPB2,SMPD3,LFNG,FBXL15,NAGLU,VTN,MGP,SLC44A4,LOX,UBE3A,IGFBP5,BCL9,TGFB3,MSX2,INHBA,TTC21B,WNK4,FST,ADAM10,SYT1,MIB1,DNAJA3,ATRN,MAPK3,NOTCH3,EPB41L5,WNT5A,COL5A3,DNAH5,SEMA3C,NRP1,LUM,KERA,CDH2,DYM,ERBB2,LRIG1,BIN3,ST14,LPCAT1,PDLIM3,FANCD2,STC1,INHBB,CLEC3B,IFT122,COL1A2,LTBP3,LRP8,COL3A1,BMP1,ARF4,ARNT2,HSPB7,HEG1,PDLIM2,MMP19,WDR35,PLXND1,GREM2,KDF1,HMGCS1,PGR,COL12A1,ITGA11,BGN,…
GO:0035295	Tube development	60	851	0.37	1.91e-06	9606.ENSP00000161559,9606.ENSP00000219334,9606.ENSP00000231004,9606.ENSP00000233813,9606.ENSP00000238682,9606.ENSP00000239243,9606.ENSP00000246914,9606.ENSP00000260356,9606.ENSP00000261537,9606.ENSP00000263025,9606.ENSP00000263388,9606.ENSP00000263713,9606.ENSP00000264036,9606.ENSP00000264634,9606.ENSP00000265361,9606.ENSP00000265371,9606.ENSP00000268150,9606.ENSP00000269141,9606.ENSP00000278742,…	CEACAM1,SMPD3,LOX,IGFBP5,TGFB3,MSX2,WNK4,THBS1,MIB1,MAPK3,NOTCH3,EPB41L5,MCAM,WNT5A,SEMA3C,NRP1,MFGE8,CDH2,ST14,IFT122,LTBP3,COL3A1,HEG1,MMP19,PLXND1,PGR,UNC5B,ANG,MIA3,PTN,FN1,SCRIB,MYLK,COL4A2,ZEB1,CTGF,EFNA1,SUFU,PTEN,ABL1,DLG5,SRPX2,HSPG2,COL4A1,B4GALT1,COL2A1,LOXL2,PRCP,ITGB1,COL8A2,WDR19,NPNT,CC2D2A,MME,PDGFC,NEDD4,DAG1,GPR56,CIC,CIB1
GO:0072359	Circulatory system development	61	872	0.37	1.91e-06	9606.ENSP00000161559,9606.ENSP00000162749,9606.ENSP00000231004,9606.ENSP00000239243,9606.ENSP00000260356,9606.ENSP00000261537,9606.ENSP00000263025,9606.ENSP00000263388,9606.ENSP00000264036,9606.ENSP00000264634,9606.ENSP00000265104,9606.ENSP00000265361,9606.ENSP00000265371,9606.ENSP00000268150,9606.ENSP00000269141,9606.ENSP00000269571,9606.ENSP00000284770,9606.ENSP00000296266,9606.ENSP00000297268,…	CEACAM1,TNFRSF1A,LOX,MSX2,THBS1,MIB1,MAPK3,NOTCH3,MCAM,WNT5A,DNAH5,SEMA3C,NRP1,MFGE8,CDH2,ERBB2,PDLIM3,IFT122,COL1A2,COL3A1,HSPB7,HEG1,PDLIM2,MMP19,PLXND1,UNC5B,ANG,MIA3,PTN,CDH5,FN1,PDLIM7,MYLK,COL4A2,CTGF,LMNA,EFNA1,SUFU,COL11A1,PTEN,ABL1,SRPX2,HSPG2,COL4A1,NEBL,B4GALT1,COL2A1,LOXL2,PRCP,ITGB1,MB,COL8A2,ACAN,CC2D2A,NEDD4,CSRP3,DAG1,FRS2,GPR56,CIB1,AP2B1
GO:0009887	Animal organ morphogenesis	65	967	0.35	2.13e-06	9606.ENSP00000052754,9606.ENSP00000219334,9606.ENSP00000222725,9606.ENSP00000225927,9606.ENSP00000228938,9606.ENSP00000229729,9606.ENSP00000233813,9606.ENSP00000238682,9606.ENSP00000239243,9606.ENSP00000242208,9606.ENSP00000246914,9606.ENSP00000256759,9606.ENSP00000261537,9606.ENSP00000262919,9606.ENSP00000263025,9606.ENSP00000264634,9606.ENSP00000265361,9606.ENSP00000265371,9606.ENSP00000269141,…	DCN,SMPD3,LFNG,NAGLU,MGP,SLC44A4,IGFBP5,TGFB3,MSX2,INHBA,WNK4,FST,MIB1,ATRN,MAPK3,WNT5A,SEMA3C,NRP1,CDH2,LRIG1,FANCD2,STC1,IFT122,COL1A2,LTBP3,COL3A1,BMP1,HEG1,PLXND1,GREM2,PGR,COL12A1,PTN,COL27A1,SCRIB,COL9A1,SYCP2,MYLK,ZEB1,CTGF,EFNA1,HTRA1,SUFU,COL11A1,PTEN,DLG5,HSPG2,COL5A2,MFAP2,AGRN,COL2A1,COL8A2,WDR19,MATN3,TPRN,ACAN,NPNT,MFRP,IGF2,VWA1,PDGFC,TENM3,NEDD4,DAG1,FRS2
GO:0071840	Cellular component organization or biogenesis	234	5633	0.15	2.99e-06	9606.ENSP00000052754,9606.ENSP00000159111,9606.ENSP00000162749,9606.ENSP00000216225,9606.ENSP00000217964,9606.ENSP00000219334,9606.ENSP00000223136,9606.ENSP00000223208,9606.ENSP00000225927,9606.ENSP00000226218,9606.ENSP00000231004,9606.ENSP00000234739,9606.ENSP00000238682,9606.ENSP00000240123,9606.ENSP00000243344,9606.ENSP00000244573,9606.ENSP00000246069,9606.ENSP00000252711,9606.ENSP00000255040,…	DCN,KDM4B,TNFRSF1A,RBX1,TBL1X,SMPD3,FIS1,CEP41,NAGLU,VTN,LOX,BCL9,TGFB3,SORBS3,TTC21B,HIST1H1A,DSTN,NDUFA10,APCS,PLXNC1,KCTD3,THBS1,ADAM10,MNS1,SYT1,TAOK1,MYO5C,DNAJA3,SLC12A2,KAL1,MAPK3,PHYH,NOTCH3,EPB41L5,CHMP2B,WNT5A,COL5A3,PI4K2B,SCARB2,MSH3,DNAH5,SEMA3C,NRP1,CLSTN3,LUM,MFGE8,CDH2,ESCO1,DYM,ERBB2,DGKQ,HAPLN1,BIN3,IMPACT,PDLIM3,LONP2,KCNMA1,FANCD2,STARD9,HDAC11,IFT122,MAP1B,RICTOR,COL1A2,CLMN,…
GO:0032501	Multicellular organismal process	275	6933	0.12	3.64e-06	9606.ENSP00000004531,9606.ENSP00000052754,9606.ENSP00000161559,9606.ENSP00000162749,9606.ENSP00000181383,9606.ENSP00000217423,9606.ENSP00000217964,9606.ENSP00000219334,9606.ENSP00000222725,9606.ENSP00000223061,9606.ENSP00000224862,9606.ENSP00000225927,9606.ENSP00000226218,9606.ENSP00000228938,9606.ENSP00000229270,9606.ENSP00000229729,9606.ENSP00000231004,9606.ENSP00000232165,9606.ENSP00000233809,…	SLC7A2,DCN,CEACAM1,TNFRSF1A,CPB2,CST4,TBL1X,SMPD3,LFNG,PCOLCE,FBXL15,NAGLU,VTN,MGP,TPI1,SLC44A4,LOX,UBE3A,IGFBP2,IGFBP5,PROC,BCL9,TGFB3,MSX2,DUSP4,SORBS3,INHBA,TTC21B,TNFAIP6,HIST1H1A,WNK4,STYXL1,CLEC11A,GDF15,F12,BTBD2,FST,PLXNC1,THBS1,ADAM10,MNS1,SYT1,MIB1,KIAA0556,DNAJA3,SLC12A2,KAL1,ATRN,MAPK3,NOTCH3,EPB41L5,CHMP2B,MCAM,WNT5A,COL5A3,SCARB2,KNG1,MSH3,DNAH5,AMBP,SEMA3C,NRP1,TIMP3,CLSTN3,LUM,KER…
GO:0002576	Platelet degranulation	20	129	0.72	7.46e-06	9606.ENSP00000238682,9606.ENSP00000249842,9606.ENSP00000260356,9606.ENSP00000262094,9606.ENSP00000265023,9606.ENSP00000266041,9606.ENSP00000266085,9606.ENSP00000274569,9606.ENSP00000296130,9606.ENSP00000315130,9606.ENSP00000331831,9606.ENSP00000346839,9606.ENSP00000356218,9606.ENSP00000356574,9606.ENSP00000362080,9606.ENSP00000371958,9606.ENSP00000376793,9606.ENSP00000391826,9606.ENSP00000420939,…	TGFB3,ISLR,THBS1,RAB27B,KNG1,ITIH4,TIMP3,PCYOX1L,CLEC3B,CLU,GAS6,FN1,CYB5R1,QSOX1,SYTL4,CD9,GIG25,IGF2,SEPP1,CD63
GO:1901564	Organonitrogen compound metabolic process	218	5244	0.15	1.31e-05	9606.ENSP00000012049,9606.ENSP00000040663,9606.ENSP00000052754,9606.ENSP00000157600,9606.ENSP00000159111,9606.ENSP00000161559,9606.ENSP00000181383,9606.ENSP00000215882,9606.ENSP00000216124,9606.ENSP00000216225,9606.ENSP00000217964,9606.ENSP00000218516,9606.ENSP00000219334,9606.ENSP00000220763,9606.ENSP00000220966,9606.ENSP00000222725,9606.ENSP00000223061,9606.ENSP00000223208,9606.ENSP00000223357,…	QPCTL,MRI1,DCN,LMCD1,KDM4B,CEACAM1,CPB2,SLC25A1,ARSA,RBX1,TBL1X,GLA,SMPD3,CPQ,PYCRL,LFNG,PCOLCE,CEP41,AEBP1,FBXL15,NAGLU,MANBA,TPI1,SLC44A4,LOX,UBE3A,IGFBP2,IGFBP5,PROC,DUSP4,CPXM2,INHBA,WNK4,IDUA,STYXL1,F12,PRKAB2,EEFSEC,APCS,PSMB7,ENPP2,THBS1,ADAM10,GDE1,MIB1,TAOK1,DPP9,MAPK3,MAP4K3,NOA1,AGA,WNT5A,MTRR,KNG1,RASGRF2,AMBP,NRP1,FBXO3,ITIH4,C1RL,LUM,KERA,MFGE8,CDH2,ESCO1,ERBB2,IGFBP4,DGKQ,SKP2,PCYO…
GO:0009888	Tissue development	95	1760	0.26	1.36e-05	9606.ENSP00000052754,9606.ENSP00000161559,9606.ENSP00000219334,9606.ENSP00000220763,9606.ENSP00000222725,9606.ENSP00000224862,9606.ENSP00000226218,9606.ENSP00000228938,9606.ENSP00000229729,9606.ENSP00000231004,9606.ENSP00000233813,9606.ENSP00000234739,9606.ENSP00000239243,9606.ENSP00000240100,9606.ENSP00000242208,9606.ENSP00000246914,9606.ENSP00000256759,9606.ENSP00000261537,9606.ENSP00000262919,…	DCN,CEACAM1,SMPD3,CPQ,LFNG,FBXL15,VTN,MGP,SLC44A4,LOX,IGFBP5,BCL9,MSX2,DUSP4,INHBA,WNK4,FST,MIB1,ATRN,MAPK3,EPB41L5,WNT5A,SEMA3C,NRP1,LUM,CDH2,BIN3,ST14,STC1,CLEC3B,IFT122,COL1A2,COL3A1,BMP1,HEG1,PLXND1,KDF1,MARVELD2,PGR,COL12A1,BGN,PTN,FN1,COL27A1,ARHGEF26,SCRIB,PTPRS,MYLK,COL4A2,ZEB1,ASTN2,CTGF,IGSF8,LMNA,EFNA1,RAB13,SUFU,COL11A1,PTEN,MINPP1,ABL1,DLG5,HSPG2,ASPN,COL4A1,NEBL,GPCPD1,AGRN,B4GALT1,…
GO:0051239	Regulation of multicellular organismal process	149	3227	0.19	1.51e-05	9606.ENSP00000003100,9606.ENSP00000052754,9606.ENSP00000157600,9606.ENSP00000161559,9606.ENSP00000162749,9606.ENSP00000181383,9606.ENSP00000219334,9606.ENSP00000222725,9606.ENSP00000226218,9606.ENSP00000228938,9606.ENSP00000231004,9606.ENSP00000232165,9606.ENSP00000233813,9606.ENSP00000234071,9606.ENSP00000238682,9606.ENSP00000239243,9606.ENSP00000242208,9606.ENSP00000246914,9606.ENSP00000248600,…	CYP51A1,DCN,LMCD1,CEACAM1,TNFRSF1A,CPB2,SMPD3,LFNG,VTN,MGP,LOX,UBE3A,IGFBP5,PROC,TGFB3,MSX2,INHBA,WNK4,STYXL1,GDF15,F12,PRKAB2,APCS,FST,PLXNC1,PSMB7,ENPP2,THBS1,ADAM10,SYT1,MIB1,SLC12A2,ATRN,MAPK3,NOTCH3,EPB41L5,WNT5A,SCARB2,KNG1,MGLL,SEMA3C,NRP1,CLSTN3,LUM,CDH2,ERBB2,IMPACT,KCNMA1,FANCD2,STC1,INHBB,IFT122,MAP1B,E4F1,LTBP3,LRP8,COL3A1,BMP1,SDC2,HSPB7,HEG1,CLU,PLXND1,KDF1,PPP2R1A,AP2A2,CADM1,GAS6,…
GO:0031589	Cell-substrate adhesion	23	182	0.63	1.62e-05	9606.ENSP00000226218,9606.ENSP00000240123,9606.ENSP00000244333,9606.ENSP00000263713,9606.ENSP00000264828,9606.ENSP00000265371,9606.ENSP00000304408,9606.ENSP00000308893,9606.ENSP00000327290,9606.ENSP00000331831,9606.ENSP00000344758,9606.ENSP00000346839,9606.ENSP00000356954,9606.ENSP00000357392,9606.ENSP00000361423,9606.ENSP00000362776,9606.ENSP00000365351,9606.ENSP00000378332,9606.ENSP00000379350,…	VTN,SORBS3,LYPD3,EPB41L5,COL5A3,NRP1,COL3A1,SNED1,ITGA11,GAS6,ECM2,FN1,CTGF,EFNA1,ABL1,COL16A1,ITGBL1,TGFB1I1,ITGB1,NPNT,SGCE,DAG1,CD63
GO:0035239	Tube morphogenesis	48	656	0.39	1.81e-05	9606.ENSP00000161559,9606.ENSP00000231004,9606.ENSP00000239243,9606.ENSP00000246914,9606.ENSP00000260356,9606.ENSP00000261537,9606.ENSP00000263388,9606.ENSP00000263713,9606.ENSP00000264036,9606.ENSP00000264634,9606.ENSP00000265371,9606.ENSP00000268150,9606.ENSP00000269141,9606.ENSP00000278742,9606.ENSP00000296266,9606.ENSP00000304408,9606.ENSP00000311502,9606.ENSP00000313437,9606.ENSP00000317128,…	CEACAM1,LOX,MSX2,WNK4,THBS1,MIB1,NOTCH3,EPB41L5,MCAM,WNT5A,NRP1,MFGE8,CDH2,ST14,IFT122,COL3A1,HEG1,MMP19,PLXND1,PGR,UNC5B,ANG,MIA3,FN1,SCRIB,MYLK,COL4A2,ZEB1,CTGF,EFNA1,SUFU,PTEN,ABL1,DLG5,SRPX2,HSPG2,COL4A1,B4GALT1,LOXL2,PRCP,ITGB1,COL8A2,NPNT,CC2D2A,NEDD4,DAG1,GPR56,CIB1
GO:0040011	Locomotion	74	1251	0.3	1.81e-05	9606.ENSP00000161559,9606.ENSP00000226218,9606.ENSP00000231004,9606.ENSP00000239243,9606.ENSP00000246069,9606.ENSP00000258526,9606.ENSP00000259486,9606.ENSP00000260356,9606.ENSP00000262461,9606.ENSP00000262648,9606.ENSP00000263025,9606.ENSP00000263388,9606.ENSP00000263713,9606.ENSP00000263915,9606.ENSP00000264634,9606.ENSP00000265104,9606.ENSP00000265361,9606.ENSP00000265371,9606.ENSP00000269141,…	CEACAM1,VTN,LOX,MSX2,DSTN,PLXNC1,ENPP2,THBS1,SLC12A2,KAL1,MAPK3,NOTCH3,EPB41L5,GRB14,WNT5A,DNAH5,SEMA3C,NRP1,CDH2,ERBB2,BIN3,MAP1B,COL1A2,IGFBP6,ARF4,SDC2,LIMCH1,PLXND1,ITGA11,POMK,GAS6,UNC5B,ANG,CXCL14,TRIO,MIA3,PTN,SYDE1,CDH5,POMGNT2,FN1,KIAA1598,PDLIM7,SCRIB,ASTN2,ENAH,NAV1,ATP1B1,CTGF,IGSF8,EFNA1,RAB13,GPC4,PTEN,ABL1,SRPX2,ITGBL1,AGRN,B4GALT1,GP2,CD9,LOXL2,TGFB1I1,ITGB1,TSPO,CD151,PALLD,DAG1,…
GO:0030199	Collagen fibril organization	12	46	0.94	3.81e-05	9606.ENSP00000231004,9606.ENSP00000264828,9606.ENSP00000266718,9606.ENSP00000297268,9606.ENSP00000304408,9606.ENSP00000325146,9606.ENSP00000347041,9606.ENSP00000359114,9606.ENSP00000364000,9606.ENSP00000369889,9606.ENSP00000373783,9606.ENSP00000387356	LOX,COL5A3,LUM,COL1A2,COL3A1,COL12A1,FMOD,COL11A1,COL5A2,COL2A1,LOXL2,ACAN
GO:0048646	Anatomical structure formation involved in morphogenesis	57	883	0.34	4.82e-05	9606.ENSP00000161559,9606.ENSP00000219334,9606.ENSP00000222725,9606.ENSP00000226218,9606.ENSP00000229729,9606.ENSP00000239243,9606.ENSP00000240100,9606.ENSP00000242208,9606.ENSP00000243344,9606.ENSP00000260356,9606.ENSP00000261537,9606.ENSP00000263025,9606.ENSP00000263388,9606.ENSP00000263713,9606.ENSP00000264036,9606.ENSP00000264634,9606.ENSP00000265361,9606.ENSP00000265371,9606.ENSP00000268150,…	CEACAM1,SMPD3,LFNG,VTN,SLC44A4,MSX2,DUSP4,INHBA,TTC21B,THBS1,MIB1,MAPK3,NOTCH3,EPB41L5,MCAM,WNT5A,SEMA3C,NRP1,MFGE8,ST14,IFT122,MMP19,PLXND1,COL12A1,UNC5B,ANG,MIA3,FN1,SCRIB,COL4A2,CTGF,EFNA1,HTRA1,SUFU,COL11A1,PTEN,ABL1,SRPX2,HSPG2,COL4A1,NEBL,B4GALT1,COL2A1,CD9,LOXL2,PTGFRN,PRCP,ITGB1,COL8A2,KIF16B,CC2D2A,CSRP3,DAG1,ATP8B1,FRS2,GPR56,CIB1
GO:0030203	Glycosaminoglycan metabolic process	20	153	0.64	6.49e-05	9606.ENSP00000052754,9606.ENSP00000225927,9606.ENSP00000247933,9606.ENSP00000266041,9606.ENSP00000266718,9606.ENSP00000266719,9606.ENSP00000306920,9606.ENSP00000307046,9606.ENSP00000319501,9606.ENSP00000327336,9606.ENSP00000333926,9606.ENSP00000343924,9606.ENSP00000347041,9606.ENSP00000359864,9606.ENSP00000363827,9606.ENSP00000364700,9606.ENSP00000368678,9606.ENSP00000369055,9606.ENSP00000378177,…	DCN,NAGLU,IDUA,ITIH4,LUM,KERA,GLB1,SDC2,UGDH,BGN,ABCC5,PRELP,FMOD,GPC4,HSPG2,OMD,AGRN,B4GALT1,CEMIP,ACAN
GO:0001568	Blood vessel development	39	500	0.42	6.72e-05	9606.ENSP00000161559,9606.ENSP00000231004,9606.ENSP00000260356,9606.ENSP00000261537,9606.ENSP00000263388,9606.ENSP00000264036,9606.ENSP00000265361,9606.ENSP00000265371,9606.ENSP00000268150,9606.ENSP00000269141,9606.ENSP00000297268,9606.ENSP00000304408,9606.ENSP00000311502,9606.ENSP00000313437,9606.ENSP00000317128,9606.ENSP00000334329,9606.ENSP00000336762,9606.ENSP00000340900,9606.ENSP00000344115,…	CEACAM1,LOX,THBS1,MIB1,NOTCH3,MCAM,SEMA3C,NRP1,MFGE8,CDH2,COL1A2,COL3A1,HEG1,MMP19,PLXND1,UNC5B,ANG,MIA3,CDH5,FN1,MYLK,COL4A2,CTGF,EFNA1,SUFU,PTEN,SRPX2,HSPG2,COL4A1,B4GALT1,LOXL2,PRCP,ITGB1,COL8A2,NEDD4,DAG1,GPR56,CIB1,AP2B1
GO:0007399	Nervous system development	115	2371	0.21	6.72e-05	9606.ENSP00000225927,9606.ENSP00000226218,9606.ENSP00000229729,9606.ENSP00000232165,9606.ENSP00000242208,9606.ENSP00000243344,9606.ENSP00000248600,9606.ENSP00000255608,9606.ENSP00000258526,9606.ENSP00000260408,9606.ENSP00000261205,9606.ENSP00000261537,9606.ENSP00000262648,9606.ENSP00000262919,9606.ENSP00000263025,9606.ENSP00000263388,9606.ENSP00000264634,9606.ENSP00000264896,9606.ENSP00000265104,…	NAGLU,VTN,SLC44A4,UBE3A,INHBA,TTC21B,STYXL1,BTBD2,PLXNC1,ADAM10,SYT1,MIB1,KAL1,ATRN,MAPK3,NOTCH3,WNT5A,SCARB2,DNAH5,SEMA3C,NRP1,CLSTN3,CDH2,ERBB2,LRIG1,HAPLN1,ST14,IMPACT,PCDH1,FANCD2,HDAC11,IFT122,MAP1B,CLMN,LRP8,COL3A1,ARF4,SDC2,ARNT2,CLU,PLXND1,HMGCS1,MYT1,TRAPPC6B,POMK,GAS6,UNC5B,TRIO,PTN,POMGNT2,UNC119B,FN1,KIAA1598,PDLIM7,SCRIB,PTPRS,ZEB1,ASTN2,ZNF521,DMD,MTR,ENAH,SOX13,NAV1,IGSF8,EFNA1,RAB…
GO:0000902	Cell morphogenesis	49	726	0.36	0.0001	9606.ENSP00000258526,9606.ENSP00000262648,9606.ENSP00000263025,9606.ENSP00000263388,9606.ENSP00000263713,9606.ENSP00000264634,9606.ENSP00000265361,9606.ENSP00000265371,9606.ENSP00000269141,9606.ENSP00000269571,9606.ENSP00000276416,9606.ENSP00000278742,9606.ENSP00000284202,9606.ENSP00000290271,9606.ENSP00000296755,9606.ENSP00000307046,9606.ENSP00000311502,9606.ENSP00000315130,9606.ENSP00000317128,…	PLXNC1,KAL1,MAPK3,NOTCH3,EPB41L5,WNT5A,SEMA3C,NRP1,CDH2,ERBB2,BIN3,ST14,IMPACT,STC1,MAP1B,SDC2,HEG1,CLU,PLXND1,COL12A1,UNC5B,TRIO,PTN,CDH5,FN1,KIAA1598,PDLIM7,ARHGEF26,SCRIB,ENAH,EFNA1,PTEN,ABL1,AGRN,TGFB1I1,ITGB1,TMEM106B,WDR19,MATN3,TPRN,VWA1,CSNK1A1,PALLD,DAG1,FRS2,FARP1,CIB1,NCAM1,NEFL
GO:0006024	Glycosaminoglycan biosynthetic process	16	102	0.72	0.00011	9606.ENSP00000052754,9606.ENSP00000266718,9606.ENSP00000266719,9606.ENSP00000307046,9606.ENSP00000319501,9606.ENSP00000327336,9606.ENSP00000333926,9606.ENSP00000343924,9606.ENSP00000347041,9606.ENSP00000359864,9606.ENSP00000363827,9606.ENSP00000364700,9606.ENSP00000368678,9606.ENSP00000369055,9606.ENSP00000378177,9606.ENSP00000387356	DCN,LUM,KERA,SDC2,UGDH,BGN,ABCC5,PRELP,FMOD,GPC4,HSPG2,OMD,AGRN,B4GALT1,CEMIP,ACAN
GO:0000904	Cell morphogenesis involved in differentiation	41	566	0.39	0.00015	9606.ENSP00000258526,9606.ENSP00000262648,9606.ENSP00000263025,9606.ENSP00000263388,9606.ENSP00000263713,9606.ENSP00000264634,9606.ENSP00000265361,9606.ENSP00000265371,9606.ENSP00000269571,9606.ENSP00000278742,9606.ENSP00000290271,9606.ENSP00000296755,9606.ENSP00000307046,9606.ENSP00000311502,9606.ENSP00000317128,9606.ENSP00000325146,9606.ENSP00000334329,9606.ENSP00000339299,9606.ENSP00000341170,…	PLXNC1,KAL1,MAPK3,NOTCH3,EPB41L5,WNT5A,SEMA3C,NRP1,ERBB2,ST14,STC1,MAP1B,SDC2,HEG1,PLXND1,COL12A1,UNC5B,TRIO,PTN,FN1,KIAA1598,PDLIM7,ARHGEF26,SCRIB,ENAH,EFNA1,PTEN,ABL1,AGRN,TGFB1I1,ITGB1,TMEM106B,MATN3,TPRN,VWA1,PALLD,DAG1,FRS2,FARP1,CIB1,NCAM1
GO:0043687	Post-translational protein modification	31	360	0.46	0.00015	9606.ENSP00000216225,9606.ENSP00000224862,9606.ENSP00000233813,9606.ENSP00000234071,9606.ENSP00000259457,9606.ENSP00000260408,9606.ENSP00000265023,9606.ENSP00000268150,9606.ENSP00000269141,9606.ENSP00000269214,9606.ENSP00000269593,9606.ENSP00000274255,9606.ENSP00000295666,9606.ENSP00000307046,9606.ENSP00000331831,9606.ENSP00000340900,9606.ENSP00000344909,9606.ENSP00000346839,9606.ENSP00000356574,…	RBX1,FBXL15,IGFBP5,PROC,PSMB7,ADAM10,KNG1,MFGE8,CDH2,ESCO1,IGFBP4,SKP2,IGFBP7,SDC2,GAS6,MIA3,PTP4A2,FN1,QSOX1,RAB13,GOLM1,RHBDD1,CST3,MATN3,C4A,MXRA8,SPARCL1,VWA1,KLHL5,COPS7A,LRRC41
GO:0048870	Cell motility	61	1018	0.3	0.00015	9606.ENSP00000161559,9606.ENSP00000226218,9606.ENSP00000231004,9606.ENSP00000239243,9606.ENSP00000246069,9606.ENSP00000259486,9606.ENSP00000260356,9606.ENSP00000262461,9606.ENSP00000263713,9606.ENSP00000263915,9606.ENSP00000264634,9606.ENSP00000265104,9606.ENSP00000265361,9606.ENSP00000265371,9606.ENSP00000269141,9606.ENSP00000276416,9606.ENSP00000296755,9606.ENSP00000297268,9606.ENSP00000301464,…	CEACAM1,VTN,LOX,MSX2,DSTN,ENPP2,THBS1,SLC12A2,EPB41L5,GRB14,WNT5A,DNAH5,SEMA3C,NRP1,CDH2,BIN3,MAP1B,COL1A2,IGFBP6,ARF4,SDC2,LIMCH1,PLXND1,ITGA11,POMK,GAS6,ANG,CXCL14,MIA3,PTN,SYDE1,CDH5,POMGNT2,FN1,KIAA1598,SCRIB,ASTN2,ENAH,NAV1,ATP1B1,CTGF,IGSF8,EFNA1,RAB13,GPC4,PTEN,ABL1,SRPX2,ITGBL1,B4GALT1,GP2,CD9,LOXL2,TGFB1I1,ITGB1,TSPO,CD151,PALLD,CD63,GPR56,CCL16
GO:0044273	Sulfur compound catabolic process	12	56	0.86	0.00016	9606.ENSP00000052754,9606.ENSP00000247933,9606.ENSP00000264668,9606.ENSP00000266718,9606.ENSP00000266719,9606.ENSP00000274569,9606.ENSP00000306920,9606.ENSP00000327336,9606.ENSP00000343924,9606.ENSP00000347041,9606.ENSP00000364700,9606.ENSP00000387356	DCN,IDUA,MTRR,LUM,KERA,PCYOX1L,GLB1,BGN,PRELP,FMOD,OMD,ACAN
GO:0042340	Keratan sulfate catabolic process	7	12	1.29	0.00018	9606.ENSP00000266718,9606.ENSP00000266719,9606.ENSP00000306920,9606.ENSP00000343924,9606.ENSP00000347041,9606.ENSP00000364700,9606.ENSP00000387356	LUM,KERA,GLB1,PRELP,FMOD,OMD,ACAN
GO:0009611	Response to wounding	39	532	0.39	0.0002	9606.ENSP00000052754,9606.ENSP00000161559,9606.ENSP00000181383,9606.ENSP00000231004,9606.ENSP00000234071,9606.ENSP00000238682,9606.ENSP00000239243,9606.ENSP00000253496,9606.ENSP00000263025,9606.ENSP00000264036,9606.ENSP00000264634,9606.ENSP00000265023,9606.ENSP00000265371,9606.ENSP00000269571,9606.ENSP00000273814,9606.ENSP00000295228,9606.ENSP00000296755,9606.ENSP00000297268,9606.ENSP00000304408,…	DCN,CEACAM1,CPB2,LOX,PROC,TGFB3,MSX2,F12,MAPK3,MCAM,WNT5A,KNG1,NRP1,ERBB2,DGKQ,INHBB,MAP1B,COL1A2,COL3A1,ARF4,GAS6,SERPINA5,HIST2H3D,MIA3,FN1,SCRIB,MTR,CTGF,SYTL4,B4GALT1,CD9,PRCP,TSPO,CD151,CST3,F11,PAPSS2,DAG1,NEFL
GO:0048514	Blood vessel morphogenesis	33	410	0.43	0.00022	9606.ENSP00000161559,9606.ENSP00000231004,9606.ENSP00000260356,9606.ENSP00000263388,9606.ENSP00000264036,9606.ENSP00000265371,9606.ENSP00000268150,9606.ENSP00000269141,9606.ENSP00000304408,9606.ENSP00000311502,9606.ENSP00000313437,9606.ENSP00000317128,9606.ENSP00000334329,9606.ENSP00000336762,9606.ENSP00000340900,9606.ENSP00000346839,9606.ENSP00000353452,9606.ENSP00000353654,9606.ENSP00000356954,…	CEACAM1,LOX,THBS1,NOTCH3,MCAM,NRP1,MFGE8,CDH2,COL3A1,HEG1,MMP19,PLXND1,UNC5B,ANG,MIA3,FN1,MYLK,COL4A2,CTGF,EFNA1,PTEN,SRPX2,HSPG2,COL4A1,B4GALT1,LOXL2,PRCP,ITGB1,COL8A2,NEDD4,DAG1,GPR56,CIB1
GO:0007167	Enzyme linked receptor protein signaling pathway	47	720	0.34	0.00031	9606.ENSP00000219334,9606.ENSP00000231004,9606.ENSP00000238682,9606.ENSP00000239243,9606.ENSP00000242208,9606.ENSP00000252809,9606.ENSP00000256759,9606.ENSP00000262648,9606.ENSP00000263025,9606.ENSP00000263915,9606.ENSP00000265371,9606.ENSP00000269571,9606.ENSP00000273814,9606.ENSP00000287727,9606.ENSP00000295228,9606.ENSP00000297268,9606.ENSP00000301873,9606.ENSP00000302194,9606.ENSP00000304408,…	SMPD3,LOX,TGFB3,MSX2,INHBA,GDF15,FST,KAL1,MAPK3,GRB14,NRP1,ERBB2,DGKQ,ZFYVE9,INHBB,COL1A2,LTBP3,ATP6V1G2,COL3A1,ARF4,SDC2,GREM2,AP2A2,GAS6,TRIO,PTN,CDH5,FMOD,PIGR,REPS2,MPZL1,COL4A2,CTGF,EFNA1,PTEN,ABL1,COL4A1,TNK2,TGFB1I1,COL4A3,KIF16B,IGF2,PDGFC,CSRP3,PDGFRL,FRS2,AP2B1
GO:0009987	Cellular process	494	15024	0.04	0.00032	9606.ENSP00000004531,9606.ENSP00000012049,9606.ENSP00000014914,9606.ENSP00000040663,9606.ENSP00000052754,9606.ENSP00000157600,9606.ENSP00000159111,9606.ENSP00000161559,9606.ENSP00000162749,9606.ENSP00000181383,9606.ENSP00000215882,9606.ENSP00000216124,9606.ENSP00000216225,9606.ENSP00000217515,9606.ENSP00000217964,9606.ENSP00000218516,9606.ENSP00000219334,9606.ENSP00000220763,9606.ENSP00000220966,…	SLC7A2,QPCTL,GPRC5A,MRI1,DCN,LMCD1,KDM4B,CEACAM1,TNFRSF1A,CPB2,SLC25A1,ARSA,RBX1,TXNL1,TBL1X,GLA,SMPD3,CPQ,PYCRL,LFNG,PCOLCE,FIS1,CEP41,AEBP1,FBXL15,NAGLU,VTN,MANBA,MGP,TPI1,SLC44A4,LOX,UBE3A,IGFBP2,IGFBP5,PROC,BCL9,TGFB3,MSX2,DUSP4,SORBS3,CPXM2,INHBA,TTC21B,TNFAIP6,LYPD3,HIST1H1A,CD93,DSTN,WNK4,TRAP1,IDUA,STYXL1,ISLR,CLEC11A,NDUFA10,GDF15,PRKAB2,EEFSEC,APCS,BTBD2,IER3IP1,FST,CFHR5,PLXNC1,KCTD3,P…
GO:0016477	Cell migration	54	896	0.31	0.00047	9606.ENSP00000161559,9606.ENSP00000226218,9606.ENSP00000231004,9606.ENSP00000239243,9606.ENSP00000260356,9606.ENSP00000262461,9606.ENSP00000263713,9606.ENSP00000263915,9606.ENSP00000264634,9606.ENSP00000265361,9606.ENSP00000265371,9606.ENSP00000269141,9606.ENSP00000276416,9606.ENSP00000296755,9606.ENSP00000297268,9606.ENSP00000301464,9606.ENSP00000306010,9606.ENSP00000307046,9606.ENSP00000317128,…	CEACAM1,VTN,LOX,MSX2,THBS1,SLC12A2,EPB41L5,GRB14,WNT5A,SEMA3C,NRP1,CDH2,BIN3,MAP1B,COL1A2,IGFBP6,ARF4,SDC2,PLXND1,ITGA11,POMK,GAS6,ANG,CXCL14,MIA3,PTN,SYDE1,CDH5,POMGNT2,FN1,KIAA1598,SCRIB,ASTN2,NAV1,ATP1B1,CTGF,EFNA1,RAB13,GPC4,PTEN,ABL1,ITGBL1,B4GALT1,GP2,CD9,LOXL2,TGFB1I1,ITGB1,TSPO,CD151,PALLD,CD63,GPR56,CCL16
GO:0050793	Regulation of developmental process	120	2648	0.18	0.00063	9606.ENSP00000052754,9606.ENSP00000161559,9606.ENSP00000162749,9606.ENSP00000181383,9606.ENSP00000219334,9606.ENSP00000222725,9606.ENSP00000223136,9606.ENSP00000228938,9606.ENSP00000231004,9606.ENSP00000232165,9606.ENSP00000233813,9606.ENSP00000234071,9606.ENSP00000238682,9606.ENSP00000239243,9606.ENSP00000242208,9606.ENSP00000248600,9606.ENSP00000252809,9606.ENSP00000255040,9606.ENSP00000256759,…	DCN,CEACAM1,TNFRSF1A,CPB2,SMPD3,LFNG,FIS1,MGP,LOX,UBE3A,IGFBP5,PROC,TGFB3,MSX2,INHBA,STYXL1,GDF15,APCS,FST,PLXNC1,PSMB7,ENPP2,THBS1,ADAM10,SYT1,MIB1,SLC12A2,ATRN,NOTCH3,WNT5A,SCARB2,SEMA3C,NRP1,CLSTN3,CDH2,ERBB2,IMPACT,FANCD2,IFT122,MAP1B,E4F1,LTBP3,LRP8,COL3A1,BMP1,SDC2,CCDC85B,PLXND1,KDF1,PPP2R1A,AP2A2,GAS6,HIST2H3D,PDZD8,CLPTM1,CXCL14,SRA1,TRIO,PTN,SYDE1,CDH5,SMOC2,FN1,PDE5A,AP3D1,KIAA1598,VAN…
GO:0001525	Angiogenesis	27	315	0.46	0.00068	9606.ENSP00000161559,9606.ENSP00000260356,9606.ENSP00000263388,9606.ENSP00000264036,9606.ENSP00000265371,9606.ENSP00000268150,9606.ENSP00000313437,9606.ENSP00000317128,9606.ENSP00000334329,9606.ENSP00000336762,9606.ENSP00000340900,9606.ENSP00000346839,9606.ENSP00000353654,9606.ENSP00000356954,9606.ENSP00000357392,9606.ENSP00000361021,9606.ENSP00000362095,9606.ENSP00000363827,9606.ENSP00000364979,…	CEACAM1,THBS1,NOTCH3,MCAM,NRP1,MFGE8,MMP19,PLXND1,UNC5B,ANG,MIA3,FN1,COL4A2,CTGF,EFNA1,PTEN,SRPX2,HSPG2,COL4A1,B4GALT1,LOXL2,PRCP,ITGB1,COL8A2,DAG1,GPR56,CIB1
GO:0051216	Cartilage development	19	171	0.57	0.00069	9606.ENSP00000219334,9606.ENSP00000228938,9606.ENSP00000239243,9606.ENSP00000263025,9606.ENSP00000264634,9606.ENSP00000266718,9606.ENSP00000290271,9606.ENSP00000305714,9606.ENSP00000325146,9606.ENSP00000327336,9606.ENSP00000348385,9606.ENSP00000354487,9606.ENSP00000356954,9606.ENSP00000359114,9606.ENSP00000369889,9606.ENSP00000383894,9606.ENSP00000385610,9606.ENSP00000387356,9606.ENSP00000417185	SMPD3,MGP,MSX2,MAPK3,WNT5A,LUM,STC1,BMP1,COL12A1,BGN,COL27A1,ZEB1,CTGF,COL11A1,COL2A1,MATN3,MEX3C,ACAN,VWA1
GO:1903510	Mucopolysaccharide metabolic process	15	108	0.67	0.00069	9606.ENSP00000052754,9606.ENSP00000247933,9606.ENSP00000266041,9606.ENSP00000266718,9606.ENSP00000266719,9606.ENSP00000306920,9606.ENSP00000319501,9606.ENSP00000327336,9606.ENSP00000333926,9606.ENSP00000343924,9606.ENSP00000347041,9606.ENSP00000364700,9606.ENSP00000369055,9606.ENSP00000378177,9606.ENSP00000387356	DCN,IDUA,ITIH4,LUM,KERA,GLB1,UGDH,BGN,ABCC5,PRELP,FMOD,OMD,B4GALT1,CEMIP,ACAN
GO:0016192	Vesicle-mediated transport	89	1805	0.22	0.0007	9606.ENSP00000161559,9606.ENSP00000216124,9606.ENSP00000218516,9606.ENSP00000226218,9606.ENSP00000226578,9606.ENSP00000232165,9606.ENSP00000234071,9606.ENSP00000238682,9606.ENSP00000243347,9606.ENSP00000246006,9606.ENSP00000249842,9606.ENSP00000256433,9606.ENSP00000259457,9606.ENSP00000259486,9606.ENSP00000260356,9606.ENSP00000260408,9606.ENSP00000261205,9606.ENSP00000261537,9606.ENSP00000262094,…	CEACAM1,ARSA,GLA,VTN,MANBA,UBE3A,PROC,TGFB3,TNFAIP6,CD93,ISLR,IER3IP1,PSMB7,ENPP2,THBS1,ADAM10,SYT1,MIB1,RAB27B,MAPK3,CHMP2B,AGA,SCARB2,KNG1,AMBP,ITIH4,TIMP3,MFGE8,PCYOX1L,BIN3,LPCAT1,ZFYVE9,CLEC3B,TMED3,TRAPPC1,LRP8,ARF4,GLB1,CLU,OSBPL1A,AP2A2,TRAPPC6B,GAS6,ACAA1,MIA3,FN1,AP3D1,PDLIM7,AMPH,PIGR,SCRIB,REPS2,FAM45A,CD55,CYB5R1,QSOX1,RAB13,SNX27,EVI5,RAB3B,ABL1,SYTL4,HSPG2,CLSTN1,B4GALT1,ASAH1,TNK2…
GO:0007417	Central nervous system development	57	988	0.29	0.00075	9606.ENSP00000225927,9606.ENSP00000226218,9606.ENSP00000232165,9606.ENSP00000242208,9606.ENSP00000243344,9606.ENSP00000261205,9606.ENSP00000262919,9606.ENSP00000263025,9606.ENSP00000263388,9606.ENSP00000264634,9606.ENSP00000265104,9606.ENSP00000265371,9606.ENSP00000269141,9606.ENSP00000269571,9606.ENSP00000274341,9606.ENSP00000287647,9606.ENSP00000295757,9606.ENSP00000296266,9606.ENSP00000303634,…	NAGLU,VTN,UBE3A,INHBA,TTC21B,SYT1,ATRN,MAPK3,NOTCH3,WNT5A,DNAH5,NRP1,CDH2,ERBB2,HAPLN1,FANCD2,HDAC11,IFT122,LRP8,COL3A1,ARF4,ARNT2,CLU,HMGCS1,POMK,TRIO,PTN,SCRIB,PTPRS,ZEB1,SOX13,ATP5F1,SUFU,CRTAC1,PTEN,ABL1,DLG5,HSPG2,COL4A1,MAOB,COL2A1,CD9,ITGB1,CST3,CTNND1,ACAN,MXRA8,BTD,DHX30,SEPP1,PDGFC,WWP1,FRS2,GPR56,CIC,LSR,NEFL
GO:0009719	Response to endogenous stimulus	75	1447	0.24	0.00084	9606.ENSP00000161559,9606.ENSP00000219334,9606.ENSP00000223136,9606.ENSP00000231004,9606.ENSP00000232165,9606.ENSP00000233809,9606.ENSP00000233813,9606.ENSP00000238682,9606.ENSP00000239243,9606.ENSP00000242208,9606.ENSP00000252809,9606.ENSP00000256759,9606.ENSP00000260356,9606.ENSP00000262648,9606.ENSP00000263025,9606.ENSP00000263713,9606.ENSP00000263915,9606.ENSP00000264634,9606.ENSP00000266085,…	CEACAM1,SMPD3,FIS1,LOX,UBE3A,IGFBP2,IGFBP5,TGFB3,MSX2,INHBA,GDF15,FST,THBS1,KAL1,MAPK3,EPB41L5,GRB14,WNT5A,TIMP3,ERBB2,IMPACT,ZFYVE9,STC1,INHBB,IGFBP7,CLEC3B,MAP1B,COL1A2,LTBP3,ATP6V1G2,COL3A1,GLB1,MMP19,GREM2,FIBIN,HMGCS1,PGR,NR2C1,ANG,SRA1,MIA3,PTN,CDH5,FMOD,COL4A2,ZEB1,CTGF,RAB13,UROS,PTEN,ABL1,COL16A1,COL5A2,COL4A1,MAOB,FBXO18,COL2A1,CD9,FECH,RYR3,EME1,TGFB1I1,ITGB1,TSPO,MB,KIF16B,IGF2,PDGFC,…
GO:0048468	Cell development	82	1629	0.23	0.00084	9606.ENSP00000219334,9606.ENSP00000225927,9606.ENSP00000229729,9606.ENSP00000231004,9606.ENSP00000239243,9606.ENSP00000258526,9606.ENSP00000262648,9606.ENSP00000263025,9606.ENSP00000263388,9606.ENSP00000263713,9606.ENSP00000264634,9606.ENSP00000265361,9606.ENSP00000265371,9606.ENSP00000269571,9606.ENSP00000276416,9606.ENSP00000278742,9606.ENSP00000284202,9606.ENSP00000290271,9606.ENSP00000295228,…	SMPD3,NAGLU,SLC44A4,LOX,MSX2,PLXNC1,KAL1,MAPK3,NOTCH3,EPB41L5,WNT5A,SEMA3C,NRP1,ERBB2,BIN3,ST14,IMPACT,STC1,INHBB,HDAC11,MAP1B,CLMN,ARF4,SDC2,HEG1,CLU,PLXND1,KDF1,MARVELD2,PGR,COL12A1,UNC5B,ANG,TRIO,PTN,FN1,KIAA1598,PDLIM7,COL27A1,ARHGEF26,SCRIB,PTPRS,DMD,MTR,ENAH,LMNA,EFNA1,RAB13,COL11A1,CRTAC1,PTEN,ABL1,NEBL,AGRN,B4GALT1,CD9,TGFB1I1,ITGB1,TSPO,TMEM106B,CST3,MATN3,MEX3C,TPRN,ACAN,MFRP,MXRA8,VWA1…
GO:0007160	Cell-matrix adhesion	16	127	0.63	0.00089	9606.ENSP00000226218,9606.ENSP00000244333,9606.ENSP00000264828,9606.ENSP00000304408,9606.ENSP00000308893,9606.ENSP00000327290,9606.ENSP00000344758,9606.ENSP00000346839,9606.ENSP00000356954,9606.ENSP00000362776,9606.ENSP00000365351,9606.ENSP00000379350,9606.ENSP00000389252,9606.ENSP00000398930,9606.ENSP00000442600,9606.ENSP00000447730	VTN,LYPD3,COL5A3,COL3A1,SNED1,ITGA11,ECM2,FN1,CTGF,COL16A1,ITGBL1,ITGB1,NPNT,SGCE,DAG1,CD63
GO:0050807	Regulation of synapse organization	22	228	0.51	0.00089	9606.ENSP00000232165,9606.ENSP00000260408,9606.ENSP00000263780,9606.ENSP00000264634,9606.ENSP00000266546,9606.ENSP00000269141,9606.ENSP00000303634,9606.ENSP00000306010,9606.ENSP00000341170,9606.ENSP00000349932,9606.ENSP00000355751,9606.ENSP00000357392,9606.ENSP00000359864,9606.ENSP00000361021,9606.ENSP00000361423,9606.ENSP00000361467,9606.ENSP00000362095,9606.ENSP00000366513,9606.ENSP00000368678,…	UBE3A,ADAM10,CHMP2B,WNT5A,CLSTN3,CDH2,LRP8,ARF4,PTN,PTPRS,THBS2,EFNA1,GPC4,PTEN,ABL1,DLG5,SRPX2,CLSTN1,AGRN,CLSTN2,NEDD4,DAG1
GO:0045055	Regulated exocytosis	44	697	0.33	0.0012	9606.ENSP00000161559,9606.ENSP00000216124,9606.ENSP00000218516,9606.ENSP00000226578,9606.ENSP00000238682,9606.ENSP00000243347,9606.ENSP00000246006,9606.ENSP00000249842,9606.ENSP00000259457,9606.ENSP00000260356,9606.ENSP00000260408,9606.ENSP00000261205,9606.ENSP00000262094,9606.ENSP00000264595,9606.ENSP00000265023,9606.ENSP00000266041,9606.ENSP00000266085,9606.ENSP00000274569,9606.ENSP00000283415,…	CEACAM1,ARSA,GLA,MANBA,TGFB3,TNFAIP6,CD93,ISLR,PSMB7,THBS1,ADAM10,SYT1,RAB27B,AGA,KNG1,ITIH4,TIMP3,PCYOX1L,LPCAT1,CLEC3B,TRAPPC1,GLB1,CLU,AP2A2,GAS6,ACAA1,FN1,PIGR,SCRIB,CD55,CYB5R1,QSOX1,SYTL4,B4GALT1,ASAH1,CD9,PTPRN2,GIG25,PRCP,CST3,IGF2,MME,SEPP1,CD63
GO:1901136	Carbohydrate derivative catabolic process	19	183	0.54	0.0015	9606.ENSP00000052754,9606.ENSP00000218516,9606.ENSP00000225927,9606.ENSP00000226578,9606.ENSP00000247933,9606.ENSP00000266718,9606.ENSP00000266719,9606.ENSP00000306920,9606.ENSP00000307046,9606.ENSP00000327336,9606.ENSP00000343924,9606.ENSP00000347041,9606.ENSP00000347046,9606.ENSP00000359864,9606.ENSP00000363827,9606.ENSP00000364700,9606.ENSP00000368678,9606.ENSP00000378177,9606.ENSP00000387356	DCN,GLA,NAGLU,MANBA,IDUA,LUM,KERA,GLB1,SDC2,BGN,PRELP,FMOD,PDE5A,GPC4,HSPG2,OMD,AGRN,CEMIP,ACAN
GO:1903034	Regulation of response to wounding	18	169	0.55	0.0018	9606.ENSP00000161559,9606.ENSP00000181383,9606.ENSP00000226218,9606.ENSP00000234071,9606.ENSP00000253496,9606.ENSP00000255040,9606.ENSP00000260356,9606.ENSP00000262461,9606.ENSP00000265023,9606.ENSP00000341170,9606.ENSP00000346537,9606.ENSP00000349932,9606.ENSP00000353452,9606.ENSP00000361021,9606.ENSP00000362080,9606.ENSP00000371958,9606.ENSP00000379350,9606.ENSP00000384957	CEACAM1,CPB2,VTN,PROC,F12,APCS,THBS1,SLC12A2,KNG1,PTN,SMOC2,PTPRS,MYLK,PTEN,SYTL4,CD9,ITGB1,F11
GO:0006887	Exocytosis	47	789	0.3	0.0022	9606.ENSP00000161559,9606.ENSP00000216124,9606.ENSP00000218516,9606.ENSP00000226578,9606.ENSP00000238682,9606.ENSP00000243347,9606.ENSP00000246006,9606.ENSP00000249842,9606.ENSP00000259457,9606.ENSP00000260356,9606.ENSP00000260408,9606.ENSP00000261205,9606.ENSP00000262094,9606.ENSP00000264595,9606.ENSP00000265023,9606.ENSP00000266041,9606.ENSP00000266085,9606.ENSP00000274569,9606.ENSP00000283415,…	CEACAM1,ARSA,GLA,MANBA,TGFB3,TNFAIP6,CD93,ISLR,PSMB7,THBS1,ADAM10,SYT1,RAB27B,AGA,KNG1,ITIH4,TIMP3,PCYOX1L,LPCAT1,CLEC3B,TRAPPC1,GLB1,CLU,AP2A2,GAS6,ACAA1,MIA3,FN1,PIGR,SCRIB,CD55,CYB5R1,QSOX1,RAB13,RAB3B,SYTL4,B4GALT1,ASAH1,CD9,PTPRN2,GIG25,PRCP,CST3,IGF2,MME,SEPP1,CD63
GO:0051179	Localization	215	5591	0.11	0.0022	9606.ENSP00000004531,9606.ENSP00000161559,9606.ENSP00000162749,9606.ENSP00000215882,9606.ENSP00000216124,9606.ENSP00000218516,9606.ENSP00000219334,9606.ENSP00000223136,9606.ENSP00000223208,9606.ENSP00000226218,9606.ENSP00000226578,9606.ENSP00000229729,9606.ENSP00000231004,9606.ENSP00000232165,9606.ENSP00000234071,9606.ENSP00000238682,9606.ENSP00000239243,9606.ENSP00000242208,9606.ENSP00000243344,…	SLC7A2,CEACAM1,TNFRSF1A,SLC25A1,ARSA,GLA,SMPD3,FIS1,CEP41,VTN,MANBA,SLC44A4,LOX,UBE3A,PROC,TGFB3,MSX2,INHBA,TTC21B,TNFAIP6,CD93,DSTN,WNK4,ISLR,PRKAB2,IER3IP1,PSMB7,ENPP2,THBS1,ADAM10,SYT1,MIB1,KIAA0556,MYO5C,RAB27B,DNAJA3,SLC12A2,MAPK3,PHYH,EPB41L5,CHMP2B,GRB14,AGA,WNT5A,SCARB2,KNG1,DNAH5,AMBP,SEMA3C,NRP1,ITIH4,TIMP3,MFGE8,CDH2,SLC39A6,PCYOX1L,BIN3,LPCAT1,LONP2,KCNMA1,ZFYVE9,ANO10,SLMAP,CLEC3B,FY…
GO:0001503	Ossification	23	265	0.47	0.0023	9606.ENSP00000219334,9606.ENSP00000224862,9606.ENSP00000228938,9606.ENSP00000231004,9606.ENSP00000233813,9606.ENSP00000238682,9606.ENSP00000239243,9606.ENSP00000250340,9606.ENSP00000290271,9606.ENSP00000296130,9606.ENSP00000297268,9606.ENSP00000305714,9606.ENSP00000327290,9606.ENSP00000341170,9606.ENSP00000348099,9606.ENSP00000356954,9606.ENSP00000359114,9606.ENSP00000361064,9606.ENSP00000364000,…	SMPD3,FBXL15,MGP,LOX,IGFBP5,TGFB3,MSX2,CLEC11A,STC1,CLEC3B,COL1A2,BMP1,ITGA11,PTN,PDLIM7,CTGF,COL11A1,MINPP1,COL5A2,ASPN,RRBP1,COL2A1,IGF2
GO:0010811	Positive regulation of cell-substrate adhesion	15	124	0.61	0.0023	9606.ENSP00000226218,9606.ENSP00000263713,9606.ENSP00000265371,9606.ENSP00000296591,9606.ENSP00000341170,9606.ENSP00000344758,9606.ENSP00000346537,9606.ENSP00000346839,9606.ENSP00000356515,9606.ENSP00000361423,9606.ENSP00000362776,9606.ENSP00000384169,9606.ENSP00000389252,9606.ENSP00000442600,9606.ENSP00000479860	VTN,EPB41L5,NRP1,EDIL3,PTN,ECM2,SMOC2,FN1,UTRN,ABL1,COL16A1,FBLN2,NPNT,DAG1,CIB1
GO:0022008	Neurogenesis	81	1657	0.22	0.0023	9606.ENSP00000225927,9606.ENSP00000226218,9606.ENSP00000229729,9606.ENSP00000232165,9606.ENSP00000242208,9606.ENSP00000243344,9606.ENSP00000248600,9606.ENSP00000255608,9606.ENSP00000258526,9606.ENSP00000260408,9606.ENSP00000261205,9606.ENSP00000261537,9606.ENSP00000262648,9606.ENSP00000263025,9606.ENSP00000263388,9606.ENSP00000264634,9606.ENSP00000264896,9606.ENSP00000265361,9606.ENSP00000265371,…	NAGLU,VTN,SLC44A4,UBE3A,INHBA,TTC21B,STYXL1,BTBD2,PLXNC1,ADAM10,SYT1,MIB1,KAL1,MAPK3,NOTCH3,WNT5A,SCARB2,SEMA3C,NRP1,CDH2,ERBB2,IMPACT,HDAC11,MAP1B,CLMN,LRP8,COL3A1,ARF4,SDC2,CLU,PLXND1,POMK,GAS6,UNC5B,TRIO,PTN,POMGNT2,FN1,KIAA1598,PDLIM7,SCRIB,PTPRS,ZEB1,ASTN2,ZNF521,DMD,MTR,ENAH,SOX13,NAV1,EFNA1,RAB13,SUFU,CRTAC1,PTEN,ABL1,DLG5,AGRN,CD9,ITGB1,TSPO,TMEM106B,TPRN,TCF12,MFRP,MXRA8,NRBP2,MME,TENM3,…
GO:0034330	Cell junction organization	34	493	0.37	0.0023	9606.ENSP00000238682,9606.ENSP00000260408,9606.ENSP00000262375,9606.ENSP00000264634,9606.ENSP00000265371,9606.ENSP00000266546,9606.ENSP00000269141,9606.ENSP00000269571,9606.ENSP00000296755,9606.ENSP00000311502,9606.ENSP00000317128,9606.ENSP00000323264,9606.ENSP00000329797,9606.ENSP00000336762,9606.ENSP00000344115,9606.ENSP00000346839,9606.ENSP00000349932,9606.ENSP00000355133,9606.ENSP00000356515,…	TGFB3,ADAM10,DNAJA3,WNT5A,NRP1,CLSTN3,CDH2,ERBB2,MAP1B,HEG1,PLXND1,MARVELD2,CADM1,ANG,CDH5,FN1,PTPRS,NOS1AP,UTRN,RAB13,GPC4,PTEN,DLG5,COL4A1,AGRN,CD9,CD151,CTNND1,SPARCL1,CACNA2D2,NEDD4,FARP1,LSR,NEFL
GO:0048729	Tissue morphogenesis	37	561	0.35	0.0023	9606.ENSP00000161559,9606.ENSP00000233813,9606.ENSP00000239243,9606.ENSP00000242208,9606.ENSP00000246914,9606.ENSP00000256759,9606.ENSP00000261537,9606.ENSP00000263713,9606.ENSP00000264634,9606.ENSP00000265361,9606.ENSP00000265371,9606.ENSP00000278742,9606.ENSP00000290271,9606.ENSP00000296266,9606.ENSP00000304408,9606.ENSP00000311502,9606.ENSP00000317128,9606.ENSP00000319179,9606.ENSP00000325120,…	CEACAM1,IGFBP5,MSX2,INHBA,WNK4,FST,MIB1,EPB41L5,WNT5A,SEMA3C,NRP1,ST14,STC1,IFT122,COL3A1,HEG1,PLXND1,KDF1,PGR,COL12A1,SCRIB,MYLK,ASTN2,SUFU,COL11A1,ABL1,DLG5,COL4A1,TGFB1I1,ITGB1,CD151,MATN3,NPNT,CC2D2A,VWA1,DAG1,FRS2
GO:0061041	Regulation of wound healing	16	140	0.58	0.0023	9606.ENSP00000161559,9606.ENSP00000181383,9606.ENSP00000226218,9606.ENSP00000234071,9606.ENSP00000253496,9606.ENSP00000255040,9606.ENSP00000260356,9606.ENSP00000262461,9606.ENSP00000265023,9606.ENSP00000346537,9606.ENSP00000353452,9606.ENSP00000361021,9606.ENSP00000362080,9606.ENSP00000371958,9606.ENSP00000379350,9606.ENSP00000384957	CEACAM1,CPB2,VTN,PROC,F12,APCS,THBS1,SLC12A2,KNG1,SMOC2,MYLK,PTEN,SYTL4,CD9,ITGB1,F11
GO:0071363	Cellular response to growth factor stimulus	34	494	0.36	0.0023	9606.ENSP00000219334,9606.ENSP00000232165,9606.ENSP00000238682,9606.ENSP00000239243,9606.ENSP00000252809,9606.ENSP00000256759,9606.ENSP00000260356,9606.ENSP00000262648,9606.ENSP00000263025,9606.ENSP00000263713,9606.ENSP00000264634,9606.ENSP00000265371,9606.ENSP00000269571,9606.ENSP00000287727,9606.ENSP00000296130,9606.ENSP00000296755,9606.ENSP00000297268,9606.ENSP00000301873,9606.ENSP00000303634,…	SMPD3,UBE3A,TGFB3,MSX2,GDF15,FST,THBS1,KAL1,MAPK3,EPB41L5,WNT5A,NRP1,ERBB2,ZFYVE9,CLEC3B,MAP1B,COL1A2,LTBP3,LRP8,COL3A1,GREM2,GAS6,PTN,CDH5,FMOD,COL4A2,CTGF,PTEN,COL2A1,TGFB1I1,KIF16B,PDGFRL,FRS2,CIB1
GO:0002063	Chondrocyte development	9	42	0.86	0.0025	9606.ENSP00000219334,9606.ENSP00000239243,9606.ENSP00000325146,9606.ENSP00000348385,9606.ENSP00000359114,9606.ENSP00000383894,9606.ENSP00000385610,9606.ENSP00000387356,9606.ENSP00000417185	SMPD3,MSX2,COL12A1,COL27A1,COL11A1,MATN3,MEX3C,ACAN,VWA1
GO:0006956	Complement activation	10	54	0.79	0.0025	9606.ENSP00000255040,9606.ENSP00000256785,9606.ENSP00000266542,9606.ENSP00000314299,9606.ENSP00000315130,9606.ENSP00000356030,9606.ENSP00000383690,9606.ENSP00000396688,9606.ENSP00000415941,9606.ENSP00000417185	APCS,CFHR5,C1RL,CFHR1,CLU,CD55,MASP2,C4A,C4B,VWA1
GO:0001501	Skeletal system development	34	499	0.36	0.0026	9606.ENSP00000219334,9606.ENSP00000228938,9606.ENSP00000238682,9606.ENSP00000239243,9606.ENSP00000256759,9606.ENSP00000263025,9606.ENSP00000264634,9606.ENSP00000266718,9606.ENSP00000269445,9606.ENSP00000274341,9606.ENSP00000290271,9606.ENSP00000297268,9606.ENSP00000301873,9606.ENSP00000304408,9606.ENSP00000305714,9606.ENSP00000325146,9606.ENSP00000327336,9606.ENSP00000343924,9606.ENSP00000348385,…	SMPD3,MGP,TGFB3,MSX2,FST,MAPK3,WNT5A,LUM,DYM,HAPLN1,STC1,COL1A2,LTBP3,COL3A1,BMP1,COL12A1,BGN,PRELP,COL27A1,ZEB1,CTGF,SUFU,COL11A1,COL5A2,KIAA1217,COL2A1,WDR19,MATN3,MEX3C,ACAN,IGF2,PAPSS2,VWA1,PDGFC
GO:0006897	Endocytosis	31	433	0.38	0.0026	9606.ENSP00000161559,9606.ENSP00000226218,9606.ENSP00000232165,9606.ENSP00000259486,9606.ENSP00000260356,9606.ENSP00000261205,9606.ENSP00000261537,9606.ENSP00000262094,9606.ENSP00000263025,9606.ENSP00000264896,9606.ENSP00000265132,9606.ENSP00000268150,9606.ENSP00000276416,9606.ENSP00000287727,9606.ENSP00000303634,9606.ENSP00000327694,9606.ENSP00000340900,9606.ENSP00000348099,9606.ENSP00000348602,…	CEACAM1,VTN,UBE3A,ENPP2,THBS1,SYT1,MIB1,RAB27B,MAPK3,SCARB2,AMBP,MFGE8,BIN3,ZFYVE9,LRP8,AP2A2,MIA3,PDLIM7,AMPH,SCRIB,REPS2,ABL1,HSPG2,TNK2,CD9,LOXL2,ITGB1,NEDD4,HEATR5A,SCARF2,AP2B1
GO:0007507	Heart development	35	522	0.35	0.0027	9606.ENSP00000162749,9606.ENSP00000231004,9606.ENSP00000239243,9606.ENSP00000261537,9606.ENSP00000263025,9606.ENSP00000264634,9606.ENSP00000265104,9606.ENSP00000265361,9606.ENSP00000265371,9606.ENSP00000269571,9606.ENSP00000284770,9606.ENSP00000296266,9606.ENSP00000304408,9606.ENSP00000310111,9606.ENSP00000311502,9606.ENSP00000312634,9606.ENSP00000317128,9606.ENSP00000341170,9606.ENSP00000346839,…	TNFRSF1A,LOX,MSX2,MIB1,MAPK3,WNT5A,DNAH5,SEMA3C,NRP1,ERBB2,PDLIM3,IFT122,COL3A1,HSPB7,HEG1,PDLIM2,PLXND1,PTN,FN1,PDLIM7,LMNA,EFNA1,SUFU,COL11A1,PTEN,NEBL,COL2A1,ITGB1,MB,ACAN,CC2D2A,NEDD4,CSRP3,FRS2,AP2B1
GO:0070848	Response to growth factor	35	524	0.35	0.0029	9606.ENSP00000219334,9606.ENSP00000232165,9606.ENSP00000238682,9606.ENSP00000239243,9606.ENSP00000252809,9606.ENSP00000256759,9606.ENSP00000260356,9606.ENSP00000262648,9606.ENSP00000263025,9606.ENSP00000263713,9606.ENSP00000264634,9606.ENSP00000265371,9606.ENSP00000266718,9606.ENSP00000269571,9606.ENSP00000287727,9606.ENSP00000296130,9606.ENSP00000296755,9606.ENSP00000297268,9606.ENSP00000301873,…	SMPD3,UBE3A,TGFB3,MSX2,GDF15,FST,THBS1,KAL1,MAPK3,EPB41L5,WNT5A,NRP1,LUM,ERBB2,ZFYVE9,CLEC3B,MAP1B,COL1A2,LTBP3,LRP8,COL3A1,GREM2,GAS6,PTN,CDH5,FMOD,COL4A2,CTGF,PTEN,COL2A1,TGFB1I1,KIF16B,PDGFRL,FRS2,CIB1
GO:0048598	Embryonic morphogenesis	37	571	0.34	0.003	9606.ENSP00000225927,9606.ENSP00000226218,9606.ENSP00000229729,9606.ENSP00000238682,9606.ENSP00000239243,9606.ENSP00000240100,9606.ENSP00000242208,9606.ENSP00000261537,9606.ENSP00000263025,9606.ENSP00000263713,9606.ENSP00000264634,9606.ENSP00000273261,9606.ENSP00000278742,9606.ENSP00000296266,9606.ENSP00000318650,9606.ENSP00000319179,9606.ENSP00000319501,9606.ENSP00000325146,9606.ENSP00000346839,…	NAGLU,VTN,SLC44A4,TGFB3,MSX2,DUSP4,INHBA,MIB1,MAPK3,EPB41L5,WNT5A,LRIG1,ST14,IFT122,GREM2,KDF1,UGDH,COL12A1,FN1,SCRIB,COL4A2,ZEB1,EFNA1,SUFU,COL11A1,ABL1,MFAP2,COL2A1,TGFB1I1,ITGB1,WDR19,KIF16B,TPRN,IGF2,CC2D2A,FRS2,CRABP2
GO:0051128	Regulation of cellular component organization	107	2402	0.18	0.0032	9606.ENSP00000052754,9606.ENSP00000161559,9606.ENSP00000162749,9606.ENSP00000181383,9606.ENSP00000216225,9606.ENSP00000219334,9606.ENSP00000223136,9606.ENSP00000223357,9606.ENSP00000226218,9606.ENSP00000229729,9606.ENSP00000232165,9606.ENSP00000233813,9606.ENSP00000238682,9606.ENSP00000239243,9606.ENSP00000240123,9606.ENSP00000242208,9606.ENSP00000243344,9606.ENSP00000244573,9606.ENSP00000246069,…	DCN,CEACAM1,TNFRSF1A,CPB2,RBX1,SMPD3,FIS1,AEBP1,VTN,SLC44A4,UBE3A,IGFBP5,TGFB3,MSX2,SORBS3,INHBA,TTC21B,HIST1H1A,DSTN,STYXL1,GDF15,PLXNC1,ENPP2,THBS1,ADAM10,MNS1,SYT1,MIB1,TAOK1,MAPK3,EPB41L5,CHMP2B,WNT5A,SCARB2,SEMA3C,NRP1,CLSTN3,CDH2,ERBB2,IGFBP4,DGKQ,BIN3,IMPACT,IGFBP7,FYCO1,MAP1B,RICTOR,LRP8,ARF4,SDC2,MAP9,CCDC85B,WDR35,RNF31,CLU,LIMCH1,PLXND1,PROM2,PPP2R1A,PTN,SYDE1,CDH5,FN1,KIAA1598,SCRIB,P…
GO:0061045	Negative regulation of wound healing	11	70	0.72	0.0033	9606.ENSP00000161559,9606.ENSP00000181383,9606.ENSP00000226218,9606.ENSP00000234071,9606.ENSP00000253496,9606.ENSP00000255040,9606.ENSP00000262461,9606.ENSP00000265023,9606.ENSP00000361021,9606.ENSP00000371958,9606.ENSP00000384957	CEACAM1,CPB2,VTN,PROC,F12,APCS,SLC12A2,KNG1,PTEN,CD9,F11
GO:2000026	Regulation of multicellular organismal development	96	2096	0.19	0.0033	9606.ENSP00000052754,9606.ENSP00000161559,9606.ENSP00000162749,9606.ENSP00000181383,9606.ENSP00000219334,9606.ENSP00000222725,9606.ENSP00000228938,9606.ENSP00000231004,9606.ENSP00000232165,9606.ENSP00000234071,9606.ENSP00000238682,9606.ENSP00000239243,9606.ENSP00000242208,9606.ENSP00000248600,9606.ENSP00000255040,9606.ENSP00000256759,9606.ENSP00000258526,9606.ENSP00000259457,9606.ENSP00000259486,…	DCN,CEACAM1,TNFRSF1A,CPB2,SMPD3,LFNG,MGP,LOX,UBE3A,PROC,TGFB3,MSX2,INHBA,STYXL1,APCS,FST,PLXNC1,PSMB7,ENPP2,THBS1,ADAM10,SYT1,MIB1,SLC12A2,NOTCH3,WNT5A,SCARB2,SEMA3C,NRP1,CLSTN3,CDH2,ERBB2,IMPACT,FANCD2,IFT122,MAP1B,E4F1,LTBP3,LRP8,COL3A1,BMP1,SDC2,PLXND1,KDF1,AP2A2,GAS6,HIST2H3D,CLPTM1,PTN,SYDE1,CDH5,SMOC2,FN1,AP3D1,KIAA1598,VANGL1,PTPRS,COL4A2,ZEB1,DMD,THBS2,SOX13,CTGF,EFNA1,SUFU,GPC4,PTEN,ABL1…
GO:0042339	Keratan sulfate metabolic process	8	34	0.9	0.0036	9606.ENSP00000266718,9606.ENSP00000266719,9606.ENSP00000306920,9606.ENSP00000343924,9606.ENSP00000347041,9606.ENSP00000364700,9606.ENSP00000369055,9606.ENSP00000387356	LUM,KERA,GLB1,PRELP,FMOD,OMD,B4GALT1,ACAN
GO:1903035	Negative regulation of response to wounding	12	85	0.68	0.0036	9606.ENSP00000161559,9606.ENSP00000181383,9606.ENSP00000226218,9606.ENSP00000234071,9606.ENSP00000253496,9606.ENSP00000255040,9606.ENSP00000262461,9606.ENSP00000265023,9606.ENSP00000349932,9606.ENSP00000361021,9606.ENSP00000371958,9606.ENSP00000384957	CEACAM1,CPB2,VTN,PROC,F12,APCS,SLC12A2,KNG1,PTPRS,PTEN,CD9,F11
GO:0048869	Cellular developmental process	153	3757	0.14	0.0038	9606.ENSP00000219334,9606.ENSP00000222725,9606.ENSP00000223136,9606.ENSP00000225927,9606.ENSP00000226218,9606.ENSP00000228938,9606.ENSP00000229729,9606.ENSP00000231004,9606.ENSP00000232165,9606.ENSP00000233813,9606.ENSP00000234739,9606.ENSP00000239243,9606.ENSP00000242208,9606.ENSP00000243344,9606.ENSP00000248600,9606.ENSP00000255608,9606.ENSP00000256759,9606.ENSP00000258526,9606.ENSP00000260408,…	SMPD3,LFNG,FIS1,NAGLU,VTN,MGP,SLC44A4,LOX,UBE3A,IGFBP5,BCL9,MSX2,INHBA,TTC21B,STYXL1,BTBD2,FST,PLXNC1,ADAM10,SYT1,MIB1,DNAJA3,KAL1,MAPK3,NOTCH3,EPB41L5,WNT5A,SCARB2,SEMA3C,NRP1,CDH2,ERBB2,BIN3,ST14,IMPACT,STC1,INHBB,HDAC11,MAP1B,CLMN,LRP8,COL3A1,BMP1,ARF4,SDC2,CSRP2,HEG1,CCDC85B,MMP19,CLU,PLXND1,KDF1,MARVELD2,PGR,COL12A1,ITGA11,MYT1,CADM1,POMK,GAS6,NR2C1,UNC5B,ANG,CLPTM1,SRA1,TRIO,PTN,PRMT7,PRELP…
GO:0030154	Cell differentiation	151	3702	0.14	0.004	9606.ENSP00000219334,9606.ENSP00000222725,9606.ENSP00000225927,9606.ENSP00000226218,9606.ENSP00000228938,9606.ENSP00000229729,9606.ENSP00000231004,9606.ENSP00000232165,9606.ENSP00000233813,9606.ENSP00000234739,9606.ENSP00000239243,9606.ENSP00000242208,9606.ENSP00000243344,9606.ENSP00000248600,9606.ENSP00000255608,9606.ENSP00000256759,9606.ENSP00000258526,9606.ENSP00000260408,9606.ENSP00000261205,…	SMPD3,LFNG,NAGLU,VTN,MGP,SLC44A4,LOX,UBE3A,IGFBP5,BCL9,MSX2,INHBA,TTC21B,STYXL1,BTBD2,FST,PLXNC1,ADAM10,SYT1,MIB1,DNAJA3,KAL1,MAPK3,NOTCH3,EPB41L5,WNT5A,SCARB2,SEMA3C,NRP1,CDH2,ERBB2,BIN3,ST14,IMPACT,STC1,INHBB,HDAC11,MAP1B,CLMN,LRP8,COL3A1,BMP1,ARF4,SDC2,CSRP2,HEG1,CCDC85B,MMP19,CLU,PLXND1,KDF1,MARVELD2,PGR,COL12A1,ITGA11,MYT1,CADM1,POMK,GAS6,NR2C1,UNC5B,ANG,CLPTM1,SRA1,TRIO,PTN,PRMT7,POMGNT2,FN…
GO:0022603	Regulation of anatomical structure morphogenesis	58	1095	0.25	0.0042	9606.ENSP00000052754,9606.ENSP00000161559,9606.ENSP00000162749,9606.ENSP00000181383,9606.ENSP00000222725,9606.ENSP00000223136,9606.ENSP00000232165,9606.ENSP00000252809,9606.ENSP00000258526,9606.ENSP00000259457,9606.ENSP00000259486,9606.ENSP00000260356,9606.ENSP00000260408,9606.ENSP00000261205,9606.ENSP00000262461,9606.ENSP00000264634,9606.ENSP00000265361,9606.ENSP00000265371,9606.ENSP00000269141,…	DCN,CEACAM1,TNFRSF1A,CPB2,LFNG,FIS1,UBE3A,GDF15,PLXNC1,PSMB7,ENPP2,THBS1,ADAM10,SYT1,SLC12A2,WNT5A,SEMA3C,NRP1,CDH2,ERBB2,MAP1B,LRP8,SDC2,PLXND1,AP2A2,PDZD8,PTN,CDH5,SMOC2,FN1,KIAA1598,VANGL1,ATP10A,PTPRS,COL4A2,THBS2,EFNA1,GPC4,OMA1,PTEN,ABL1,SRPX2,HSPG2,COL5A2,KIAA1462,ASPN,ITGB1,COL4A3,CST3,NEDD4,KIF13B,DAG1,FRS2,WTIP,CIB1,NEFL,AP2B1,CRABP2
GO:0061448	Connective tissue development	20	223	0.48	0.0042	9606.ENSP00000219334,9606.ENSP00000228938,9606.ENSP00000231004,9606.ENSP00000239243,9606.ENSP00000263025,9606.ENSP00000264634,9606.ENSP00000266718,9606.ENSP00000290271,9606.ENSP00000305714,9606.ENSP00000325146,9606.ENSP00000327336,9606.ENSP00000348385,9606.ENSP00000354487,9606.ENSP00000356954,9606.ENSP00000359114,9606.ENSP00000369889,9606.ENSP00000383894,9606.ENSP00000385610,9606.ENSP00000387356,…	SMPD3,MGP,LOX,MSX2,MAPK3,WNT5A,LUM,STC1,BMP1,COL12A1,BGN,COL27A1,ZEB1,CTGF,COL11A1,COL2A1,MATN3,MEX3C,ACAN,VWA1
GO:0043113	Receptor clustering	9	48	0.8	0.005	9606.ENSP00000262375,9606.ENSP00000269141,9606.ENSP00000296266,9606.ENSP00000313752,9606.ENSP00000341170,9606.ENSP00000348888,9606.ENSP00000349486,9606.ENSP00000368678,9606.ENSP00000382717	DNAJA3,CDH2,IFT122,SSNA1,PTN,PIGR,SCRIB,AGRN,WDR19
GO:0048589	Developmental growth	28	389	0.38	0.005	9606.ENSP00000219334,9606.ENSP00000220763,9606.ENSP00000232165,9606.ENSP00000234739,9606.ENSP00000239243,9606.ENSP00000263713,9606.ENSP00000264634,9606.ENSP00000265371,9606.ENSP00000276416,9606.ENSP00000284202,9606.ENSP00000290271,9606.ENSP00000296755,9606.ENSP00000311502,9606.ENSP00000319179,9606.ENSP00000325146,9606.ENSP00000341170,9606.ENSP00000348385,9606.ENSP00000356169,9606.ENSP00000361021,…	SMPD3,CPQ,UBE3A,BCL9,MSX2,EPB41L5,WNT5A,NRP1,BIN3,IMPACT,STC1,MAP1B,HEG1,KDF1,COL12A1,PTN,COL27A1,ETNK2,PTEN,ABL1,CD9,PTGFRN,ITGB1,MATN3,MEX3C,IGF2,VWA1,DAG1
GO:0051094	Positive regulation of developmental process	69	1389	0.22	0.005	9606.ENSP00000052754,9606.ENSP00000161559,9606.ENSP00000162749,9606.ENSP00000223136,9606.ENSP00000234071,9606.ENSP00000238682,9606.ENSP00000239243,9606.ENSP00000242208,9606.ENSP00000248600,9606.ENSP00000252809,9606.ENSP00000256759,9606.ENSP00000258526,9606.ENSP00000259486,9606.ENSP00000260356,9606.ENSP00000261205,9606.ENSP00000264634,9606.ENSP00000264896,9606.ENSP00000265361,9606.ENSP00000265371,…	DCN,CEACAM1,TNFRSF1A,FIS1,PROC,TGFB3,MSX2,INHBA,STYXL1,GDF15,FST,PLXNC1,ENPP2,THBS1,SYT1,WNT5A,SCARB2,SEMA3C,NRP1,CLSTN3,CDH2,IMPACT,MAP1B,LTBP3,LRP8,BMP1,PLXND1,KDF1,GAS6,PTN,SYDE1,CDH5,SMOC2,FN1,PDE5A,AP3D1,KIAA1598,PDLIM7,ZEB1,DMD,THBS2,SOX13,CTGF,LMNA,PTEN,ABL1,DLG5,SRPX2,KIAA1462,CLSTN1,AGRN,LOXL2,TGFB1I1,ITGB1,TSPO,TMEM106B,TCF12,NPNT,IGF2,CLSTN2,CACNA2D2,MME,TENM3,CSRP3,DAG1,FRS2,CIB1,NEFL…
GO:0061061	Muscle structure development	32	479	0.35	0.0055	9606.ENSP00000052754,9606.ENSP00000231004,9606.ENSP00000233813,9606.ENSP00000234739,9606.ENSP00000264634,9606.ENSP00000269141,9606.ENSP00000276416,9606.ENSP00000284770,9606.ENSP00000304408,9606.ENSP00000311502,9606.ENSP00000312634,9606.ENSP00000327290,9606.ENSP00000348099,9606.ENSP00000353452,9606.ENSP00000354923,9606.ENSP00000356515,9606.ENSP00000357065,9606.ENSP00000357283,9606.ENSP00000359114,…	DCN,LOX,IGFBP5,BCL9,WNT5A,CDH2,BIN3,PDLIM3,COL3A1,HEG1,PDLIM2,ITGA11,PDLIM7,MYLK,DMD,UTRN,IGSF8,LMNA,COL11A1,NEBL,GPCPD1,CD9,PTGFRN,ITGB1,TCF12,NPNT,IGF2,SGCE,CACNA2D2,CSRP3,PRR14,DAG1
GO:0030155	Regulation of cell adhesion	42	712	0.3	0.0057	9606.ENSP00000161559,9606.ENSP00000226218,9606.ENSP00000233809,9606.ENSP00000258526,9606.ENSP00000260356,9606.ENSP00000260408,9606.ENSP00000262375,9606.ENSP00000263713,9606.ENSP00000264634,9606.ENSP00000265023,9606.ENSP00000265371,9606.ENSP00000269571,9606.ENSP00000296591,9606.ENSP00000316891,9606.ENSP00000317128,9606.ENSP00000324804,9606.ENSP00000340900,9606.ENSP00000341170,9606.ENSP00000344758,…	CEACAM1,VTN,IGFBP2,PLXNC1,THBS1,ADAM10,DNAJA3,EPB41L5,WNT5A,KNG1,NRP1,ERBB2,EDIL3,LIMCH1,PLXND1,PPP2R1A,MIA3,PTN,ECM2,SMOC2,FN1,PDE5A,AP3D1,SCRIB,CD55,SOX13,UTRN,EFNA1,VTCN1,PTEN,ABL1,DLG5,COL16A1,CD9,FBLN2,NPNT,IGF2,TENM3,DAG1,GPR56,CIB1,MUC1
GO:0019538	Protein metabolic process	168	4251	0.12	0.0059	9606.ENSP00000012049,9606.ENSP00000052754,9606.ENSP00000157600,9606.ENSP00000159111,9606.ENSP00000161559,9606.ENSP00000181383,9606.ENSP00000216225,9606.ENSP00000217964,9606.ENSP00000220763,9606.ENSP00000222725,9606.ENSP00000223061,9606.ENSP00000223208,9606.ENSP00000223357,9606.ENSP00000224862,9606.ENSP00000226578,9606.ENSP00000231004,9606.ENSP00000232165,9606.ENSP00000233809,9606.ENSP00000233813,…	QPCTL,DCN,LMCD1,KDM4B,CEACAM1,CPB2,RBX1,TBL1X,CPQ,LFNG,PCOLCE,CEP41,AEBP1,FBXL15,MANBA,LOX,UBE3A,IGFBP2,IGFBP5,PROC,DUSP4,CPXM2,INHBA,WNK4,IDUA,STYXL1,F12,PRKAB2,EEFSEC,APCS,PSMB7,THBS1,ADAM10,MIB1,TAOK1,DPP9,MAPK3,MAP4K3,NOA1,AGA,WNT5A,KNG1,RASGRF2,AMBP,NRP1,FBXO3,C1RL,MFGE8,CDH2,ESCO1,ERBB2,IGFBP4,DGKQ,SKP2,PCYOX1L,ST14,LONP2,IGFBP7,HDAC11,RICTOR,GALNT10,ADAMTS15,IGFBP6,E4F1,LRP8,COL3A1,BMP1,AR…
GO:0008152	Metabolic process	295	8298	0.08	0.0061	9606.ENSP00000003100,9606.ENSP00000004531,9606.ENSP00000012049,9606.ENSP00000040663,9606.ENSP00000052754,9606.ENSP00000157600,9606.ENSP00000159111,9606.ENSP00000161559,9606.ENSP00000162749,9606.ENSP00000181383,9606.ENSP00000215882,9606.ENSP00000216124,9606.ENSP00000216225,9606.ENSP00000217515,9606.ENSP00000217964,9606.ENSP00000218516,9606.ENSP00000219334,9606.ENSP00000220763,9606.ENSP00000220966,…	CYP51A1,SLC7A2,QPCTL,MRI1,DCN,LMCD1,KDM4B,CEACAM1,TNFRSF1A,CPB2,SLC25A1,ARSA,RBX1,TXNL1,TBL1X,GLA,SMPD3,CPQ,PYCRL,LFNG,PCOLCE,FIS1,CEP41,AEBP1,FBXL15,NAGLU,MANBA,TPI1,SLC44A4,LOX,UBE3A,IGFBP2,IGFBP5,PROC,DUSP4,CPXM2,INHBA,WNK4,IDUA,STYXL1,NDUFA10,F12,PRKAB2,EEFSEC,APCS,PSMB7,ENPP2,THBS1,ADAM10,GDE1,MIB1,TAOK1,DNAJA3,DPP9,MAPK3,PHYH,NOTCH3,CHMP2B,MAP4K3,NOA1,AGA,WNT5A,MTRR,PI4K2B,KNG1,MGLL,RASGRF2…
GO:0042060	Wound healing	30	439	0.36	0.0061	9606.ENSP00000052754,9606.ENSP00000161559,9606.ENSP00000181383,9606.ENSP00000231004,9606.ENSP00000234071,9606.ENSP00000238682,9606.ENSP00000239243,9606.ENSP00000253496,9606.ENSP00000263025,9606.ENSP00000264036,9606.ENSP00000264634,9606.ENSP00000265023,9606.ENSP00000269571,9606.ENSP00000273814,9606.ENSP00000297268,9606.ENSP00000304408,9606.ENSP00000331831,9606.ENSP00000333203,9606.ENSP00000333277,…	DCN,CEACAM1,CPB2,LOX,PROC,TGFB3,MSX2,F12,MAPK3,MCAM,WNT5A,KNG1,ERBB2,DGKQ,COL1A2,COL3A1,GAS6,SERPINA5,HIST2H3D,MIA3,FN1,SCRIB,SYTL4,B4GALT1,CD9,PRCP,CD151,F11,PAPSS2,DAG1
GO:1901135	Carbohydrate derivative metabolic process	53	987	0.26	0.0061	9606.ENSP00000052754,9606.ENSP00000215882,9606.ENSP00000216124,9606.ENSP00000218516,9606.ENSP00000219334,9606.ENSP00000222725,9606.ENSP00000225927,9606.ENSP00000226578,9606.ENSP00000229270,9606.ENSP00000247933,9606.ENSP00000264595,9606.ENSP00000266041,9606.ENSP00000266718,9606.ENSP00000266719,9606.ENSP00000297107,9606.ENSP00000300688,9606.ENSP00000306003,9606.ENSP00000306920,9606.ENSP00000307046,…	DCN,SLC25A1,ARSA,GLA,SMPD3,LFNG,NAGLU,MANBA,TPI1,IDUA,AGA,ITIH4,LUM,KERA,GALNT10,ATP5L,ATP5I,GLB1,SDC2,UGDH,HMGCS1,BGN,POMK,ABCC5,MCCC2,PRELP,POMGNT2,FMOD,PDE5A,PPT2,GALNT2,MAN1A1,ATP5F1,COL11A1,GPC4,DPM1,HSPG2,OMD,UGGT2,AGRN,B4GALT1,COL2A1,ASAH1,CEMIP,ACAN,SLC25A13,CTPS2,ACSF2,PAPSS2,CROT,MUC5B,MAN2A2,MUC1
GO:0030334	Regulation of cell migration	48	865	0.27	0.0065	9606.ENSP00000052754,9606.ENSP00000161559,9606.ENSP00000219334,9606.ENSP00000226218,9606.ENSP00000233813,9606.ENSP00000243347,9606.ENSP00000258526,9606.ENSP00000259486,9606.ENSP00000260356,9606.ENSP00000260408,9606.ENSP00000263025,9606.ENSP00000263713,9606.ENSP00000264036,9606.ENSP00000264634,9606.ENSP00000265361,9606.ENSP00000265371,9606.ENSP00000290271,9606.ENSP00000304408,9606.ENSP00000308315,…	DCN,CEACAM1,SMPD3,VTN,IGFBP5,TNFAIP6,PLXNC1,ENPP2,THBS1,ADAM10,MAPK3,EPB41L5,MCAM,WNT5A,SEMA3C,NRP1,STC1,COL3A1,PODN,LIMCH1,PLXND1,GAS6,CXCL14,MIA3,PTN,SYDE1,CDH5,SMOC2,FN1,KIAA1598,MYLK,LMNA,EFNA1,PTP4A1,PTEN,ABL1,DLG5,SRPX2,KIAA1462,CD9,PRCP,CEMIP,ITGB1,CD151,PDGFC,DAG1,GPR56,CIB1
GO:0044272	Sulfur compound biosynthetic process	17	179	0.5	0.0075	9606.ENSP00000040663,9606.ENSP00000052754,9606.ENSP00000215882,9606.ENSP00000264668,9606.ENSP00000266718,9606.ENSP00000266719,9606.ENSP00000319501,9606.ENSP00000327336,9606.ENSP00000343924,9606.ENSP00000347041,9606.ENSP00000354608,9606.ENSP00000355536,9606.ENSP00000360002,9606.ENSP00000364700,9606.ENSP00000369055,9606.ENSP00000387356,9606.ENSP00000406157	MRI1,DCN,SLC25A1,MTRR,LUM,KERA,UGDH,BGN,PRELP,FMOD,PPT2,MTR,GSTA4,OMD,B4GALT1,ACAN,PAPSS2
GO:0048667	Cell morphogenesis involved in neuron differentiation	30	445	0.36	0.0075	9606.ENSP00000258526,9606.ENSP00000262648,9606.ENSP00000263025,9606.ENSP00000263388,9606.ENSP00000264634,9606.ENSP00000265361,9606.ENSP00000265371,9606.ENSP00000269571,9606.ENSP00000296755,9606.ENSP00000307046,9606.ENSP00000317128,9606.ENSP00000334329,9606.ENSP00000339299,9606.ENSP00000341170,9606.ENSP00000347532,9606.ENSP00000348099,9606.ENSP00000349486,9606.ENSP00000355809,9606.ENSP00000357392,…	PLXNC1,KAL1,MAPK3,NOTCH3,WNT5A,SEMA3C,NRP1,ERBB2,MAP1B,SDC2,PLXND1,UNC5B,TRIO,PTN,KIAA1598,PDLIM7,SCRIB,ENAH,EFNA1,PTEN,ABL1,AGRN,ITGB1,TMEM106B,TPRN,PALLD,DAG1,FRS2,FARP1,NCAM1
GO:0023051	Regulation of signaling	144	3553	0.13	0.0076	9606.ENSP00000014914,9606.ENSP00000052754,9606.ENSP00000157600,9606.ENSP00000161559,9606.ENSP00000162749,9606.ENSP00000216225,9606.ENSP00000217964,9606.ENSP00000222725,9606.ENSP00000223136,9606.ENSP00000224862,9606.ENSP00000226218,9606.ENSP00000231004,9606.ENSP00000232165,9606.ENSP00000233809,9606.ENSP00000233813,9606.ENSP00000238682,9606.ENSP00000239243,9606.ENSP00000240100,9606.ENSP00000240123,…	GPRC5A,DCN,LMCD1,CEACAM1,TNFRSF1A,RBX1,TBL1X,LFNG,FIS1,FBXL15,VTN,LOX,UBE3A,IGFBP2,IGFBP5,TGFB3,MSX2,DUSP4,SORBS3,INHBA,TTC21B,TRAP1,STYXL1,GDF15,BPIFB1,PRKAB2,FST,PSMB7,THBS1,ADAM10,ARHGAP29,SYT1,TAOK1,MOB3B,DNAJA3,SLC12A2,MAPK3,NOTCH3,MAP4K3,GRB14,WNT5A,MGLL,RASGRF2,AMBP,NRP1,TIMP3,CLSTN3,CDH2,ERBB2,IGFBP4,DGKQ,SKP2,FANCD2,INHBB,IFT122,MAP1B,RICTOR,IGFBP6,RALGAPA1,LRP8,COL3A1,ARHGAP32,HEG1,WDR3…
GO:0048699	Generation of neurons	74	1551	0.21	0.0077	9606.ENSP00000225927,9606.ENSP00000229729,9606.ENSP00000232165,9606.ENSP00000242208,9606.ENSP00000243344,9606.ENSP00000248600,9606.ENSP00000258526,9606.ENSP00000260408,9606.ENSP00000261205,9606.ENSP00000261537,9606.ENSP00000262648,9606.ENSP00000263025,9606.ENSP00000263388,9606.ENSP00000264634,9606.ENSP00000264896,9606.ENSP00000265361,9606.ENSP00000265371,9606.ENSP00000269141,9606.ENSP00000269571,…	NAGLU,SLC44A4,UBE3A,INHBA,TTC21B,STYXL1,PLXNC1,ADAM10,SYT1,MIB1,KAL1,MAPK3,NOTCH3,WNT5A,SCARB2,SEMA3C,NRP1,CDH2,ERBB2,IMPACT,MAP1B,CLMN,LRP8,COL3A1,ARF4,SDC2,PLXND1,POMK,GAS6,UNC5B,TRIO,PTN,POMGNT2,FN1,KIAA1598,PDLIM7,SCRIB,PTPRS,ZEB1,ASTN2,ZNF521,DMD,MTR,ENAH,NAV1,EFNA1,RAB13,SUFU,CRTAC1,PTEN,ABL1,DLG5,AGRN,ITGB1,TSPO,TMEM106B,TPRN,TCF12,MFRP,NRBP2,MME,TENM3,NEDD4,PALLD,KIF13B,DAG1,ATP8B1,FRS2,G…
GO:0051336	Regulation of hydrolase activity	64	1284	0.22	0.0077	9606.ENSP00000217423,9606.ENSP00000223061,9606.ENSP00000223136,9606.ENSP00000226218,9606.ENSP00000248600,9606.ENSP00000255040,9606.ENSP00000258526,9606.ENSP00000260356,9606.ENSP00000260526,9606.ENSP00000262375,9606.ENSP00000262648,9606.ENSP00000263025,9606.ENSP00000264634,9606.ENSP00000264896,9606.ENSP00000265023,9606.ENSP00000265081,9606.ENSP00000265132,9606.ENSP00000265371,9606.ENSP00000266041,…	CST4,PCOLCE,FIS1,VTN,STYXL1,APCS,PLXNC1,THBS1,ARHGAP29,DNAJA3,KAL1,MAPK3,WNT5A,SCARB2,KNG1,MSH3,AMBP,NRP1,ITIH4,TIMP3,ERBB2,RICTOR,RALGAPA1,ARF4,ARHGAP32,WDR35,PLXND1,PROM2,PPP2R1A,ELMOD2,TRAPPC6B,GAS6,SERPINA5,ANG,PPP2R5E,RAP1GDS1,PTN,SYDE1,FN1,ARHGEF26,SCRIB,ATP1B1,CTGF,ARHGEF11,EFNA1,EVI5,ABL1,RABGAP1,IGBP1,DNAJC1,AGRN,TNK2,PTPRN2,GIG25,ITGB1,COL4A3,CST3,GRAMD4,NPNT,C4A,C4B,FAM162A,FARP1,CCL16
GO:0071495	Cellular response to endogenous stimulus	60	1181	0.23	0.0079	9606.ENSP00000161559,9606.ENSP00000219334,9606.ENSP00000223136,9606.ENSP00000232165,9606.ENSP00000233809,9606.ENSP00000233813,9606.ENSP00000238682,9606.ENSP00000239243,9606.ENSP00000242208,9606.ENSP00000252809,9606.ENSP00000256759,9606.ENSP00000262648,9606.ENSP00000263025,9606.ENSP00000263713,9606.ENSP00000263915,9606.ENSP00000264634,9606.ENSP00000269571,9606.ENSP00000284202,9606.ENSP00000287727,…	CEACAM1,SMPD3,FIS1,UBE3A,IGFBP2,IGFBP5,TGFB3,MSX2,INHBA,GDF15,FST,KAL1,MAPK3,EPB41L5,GRB14,WNT5A,ERBB2,IMPACT,ZFYVE9,STC1,INHBB,IGFBP7,CLEC3B,MAP1B,COL1A2,LTBP3,ATP6V1G2,COL3A1,GREM2,HMGCS1,PGR,NR2C1,SRA1,PTN,CDH5,FMOD,COL4A2,ZEB1,CTGF,RAB13,UROS,PTEN,ABL1,COL16A1,COL5A2,COL4A1,FBXO18,COL2A1,FECH,RYR3,EME1,TGFB1I1,KIF16B,IGF2,PDGFC,NEDD4,CSRP3,PDGFRL,FRS2,CIB1
GO:0018146	Keratan sulfate biosynthetic process	7	29	0.91	0.0081	9606.ENSP00000266718,9606.ENSP00000266719,9606.ENSP00000343924,9606.ENSP00000347041,9606.ENSP00000364700,9606.ENSP00000369055,9606.ENSP00000387356	LUM,KERA,PRELP,FMOD,OMD,B4GALT1,ACAN
GO:0048585	Negative regulation of response to stimulus	77	1636	0.2	0.0081	9606.ENSP00000014914,9606.ENSP00000052754,9606.ENSP00000161559,9606.ENSP00000162749,9606.ENSP00000181383,9606.ENSP00000216225,9606.ENSP00000222725,9606.ENSP00000226218,9606.ENSP00000233809,9606.ENSP00000233813,9606.ENSP00000234071,9606.ENSP00000238682,9606.ENSP00000240100,9606.ENSP00000243347,9606.ENSP00000246957,9606.ENSP00000252809,9606.ENSP00000253354,9606.ENSP00000253496,9606.ENSP00000255040,…	GPRC5A,DCN,CEACAM1,TNFRSF1A,CPB2,RBX1,LFNG,VTN,IGFBP2,IGFBP5,PROC,TGFB3,DUSP4,TNFAIP6,TRAP1,GDF15,BPIFB1,F12,APCS,FST,PSMB7,THBS1,DNAJA3,SLC12A2,NOTCH3,GRB14,WNT5A,KNG1,AMBP,SEMA3C,NRP1,TIMP3,CDH2,ERBB2,IGFBP4,IFT122,IGFBP6,COL3A1,HEG1,CLU,GREM2,PPP2R1A,GAS6,UNC5B,KCTD21,CDH5,PTPRS,NENF,CD55,LMNA,EFNA1,HTRA1,SUFU,IGSF1,PTEN,ABL1,DLG5,IGBP1,ASPN,FBXO18,COL2A1,WWC3,C1QTNF3,CD9,KIF7,TGFB1I1,ITGB1,CT…
GO:0051130	Positive regulation of cellular component organization	61	1209	0.23	0.0081	9606.ENSP00000052754,9606.ENSP00000181383,9606.ENSP00000216225,9606.ENSP00000219334,9606.ENSP00000223136,9606.ENSP00000226218,9606.ENSP00000238682,9606.ENSP00000239243,9606.ENSP00000240123,9606.ENSP00000244573,9606.ENSP00000246069,9606.ENSP00000248600,9606.ENSP00000252809,9606.ENSP00000258526,9606.ENSP00000259486,9606.ENSP00000260453,9606.ENSP00000261205,9606.ENSP00000261537,9606.ENSP00000263025,…	DCN,CPB2,RBX1,SMPD3,FIS1,VTN,TGFB3,MSX2,SORBS3,HIST1H1A,DSTN,STYXL1,GDF15,PLXNC1,ENPP2,MNS1,SYT1,MIB1,MAPK3,EPB41L5,WNT5A,SCARB2,NRP1,CLSTN3,FYCO1,MAP1B,RICTOR,LRP8,WDR35,RNF31,CLU,LIMCH1,PLXND1,PROM2,PTN,CDH5,FN1,KIAA1598,DMD,THBS2,CTGF,LMNA,ABL1,DLG5,SRPX2,COL16A1,CLSTN1,AGRN,TMEM106B,CD151,CLEC16A,IGF2,CLSTN2,FAM162A,TENM3,DAG1,CD63,NEFL,AP2B1,CRABP2,MUC1
GO:0043542	Endothelial cell migration	10	67	0.7	0.0087	9606.ENSP00000265371,9606.ENSP00000317128,9606.ENSP00000340900,9606.ENSP00000344115,9606.ENSP00000357564,9606.ENSP00000361021,9606.ENSP00000361423,9606.ENSP00000373783,9606.ENSP00000378332,9606.ENSP00000379350	NRP1,PLXND1,MIA3,CDH5,RAB13,PTEN,ABL1,LOXL2,TGFB1I1,ITGB1
GO:0090287	Regulation of cellular response to growth factor stimulus	22	280	0.42	0.0087	9606.ENSP00000052754,9606.ENSP00000224862,9606.ENSP00000226218,9606.ENSP00000231004,9606.ENSP00000238682,9606.ENSP00000239243,9606.ENSP00000256759,9606.ENSP00000260356,9606.ENSP00000264634,9606.ENSP00000318650,9606.ENSP00000344115,9606.ENSP00000346537,9606.ENSP00000354487,9606.ENSP00000354923,9606.ENSP00000357980,9606.ENSP00000361423,9606.ENSP00000364526,9606.ENSP00000364694,9606.ENSP00000378332,…	DCN,FBXL15,VTN,LOX,TGFB3,MSX2,FST,THBS1,WNT5A,GREM2,CDH5,SMOC2,ZEB1,DMD,HTRA1,ABL1,KIAA1462,ASPN,TGFB1I1,NPNT,NEDD4,CD63
GO:0120036	Plasma membrane bounded cell projection organization	57	1122	0.23	0.0114	9606.ENSP00000223208,9606.ENSP00000243344,9606.ENSP00000258526,9606.ENSP00000260453,9606.ENSP00000262648,9606.ENSP00000263025,9606.ENSP00000263388,9606.ENSP00000264634,9606.ENSP00000265104,9606.ENSP00000265361,9606.ENSP00000265371,9606.ENSP00000269571,9606.ENSP00000284202,9606.ENSP00000296266,9606.ENSP00000296755,9606.ENSP00000298912,9606.ENSP00000306010,9606.ENSP00000307046,9606.ENSP00000313752,…	CEP41,TTC21B,PLXNC1,MNS1,KAL1,MAPK3,NOTCH3,WNT5A,DNAH5,SEMA3C,NRP1,ERBB2,IMPACT,IFT122,MAP1B,CLMN,ARF4,SDC2,SSNA1,WDR35,PLXND1,PPP2R1A,UNC5B,TRIO,PTN,UNC119B,KIAA1598,PDLIM7,ARHGEF26,SCRIB,MYLK,DMD,MTR,ENAH,EFNA1,RAB13,CRTAC1,PTEN,ABL1,UBXN10,AGRN,ITGB1,TSPO,TMEM106B,WDR19,TPRN,CC2D2A,NEK1,NEDD4,PALLD,FHDC1,DAG1,FRS2,FARP1,NCAM1,NEFL,ALMS1
GO:1901565	Organonitrogen compound catabolic process	55	1070	0.24	0.0114	9606.ENSP00000052754,9606.ENSP00000161559,9606.ENSP00000216225,9606.ENSP00000217964,9606.ENSP00000218516,9606.ENSP00000219334,9606.ENSP00000220763,9606.ENSP00000224862,9606.ENSP00000225927,9606.ENSP00000226578,9606.ENSP00000232165,9606.ENSP00000247933,9606.ENSP00000259457,9606.ENSP00000259486,9606.ENSP00000261537,9606.ENSP00000264668,9606.ENSP00000265132,9606.ENSP00000266718,9606.ENSP00000266719,…	DCN,CEACAM1,RBX1,TBL1X,GLA,SMPD3,CPQ,FBXL15,NAGLU,MANBA,UBE3A,IDUA,PSMB7,ENPP2,MIB1,MTRR,AMBP,LUM,KERA,SKP2,PCYOX1L,HGD,LONP2,GLB1,SDC2,CTSF,CLU,BGN,AP2A2,KCTD21,MCCC2,PRELP,FMOD,PDE5A,UBE2H,LYPLAL1,GPC4,OMA1,HSPG2,SLC44A1,ALDH4A1,OMD,UGGT2,MAOB,AGRN,ASAH1,RNF216,RHBDD1,CEMIP,TGFB1I1,ACAN,NEDD4,WWP1,OTUD7B,AP2B1
GO:0001502	Cartilage condensation	6	21	0.98	0.0115	9606.ENSP00000228938,9606.ENSP00000305714,9606.ENSP00000356954,9606.ENSP00000359114,9606.ENSP00000369889,9606.ENSP00000387356	MGP,BMP1,CTGF,COL11A1,COL2A1,ACAN
GO:0030449	Regulation of complement activation	9	56	0.73	0.0115	9606.ENSP00000181383,9606.ENSP00000226218,9606.ENSP00000256785,9606.ENSP00000314299,9606.ENSP00000315130,9606.ENSP00000356030,9606.ENSP00000356385,9606.ENSP00000396688,9606.ENSP00000415941	CPB2,VTN,CFHR5,CFHR1,CLU,CD55,FHR2,C4A,C4B
GO:0051241	Negative regulation of multicellular organismal process	61	1231	0.22	0.0121	9606.ENSP00000003100,9606.ENSP00000052754,9606.ENSP00000161559,9606.ENSP00000162749,9606.ENSP00000181383,9606.ENSP00000222725,9606.ENSP00000226218,9606.ENSP00000232165,9606.ENSP00000233813,9606.ENSP00000234071,9606.ENSP00000238682,9606.ENSP00000239243,9606.ENSP00000242208,9606.ENSP00000246914,9606.ENSP00000252809,9606.ENSP00000253496,9606.ENSP00000255040,9606.ENSP00000260356,9606.ENSP00000261537,…	CYP51A1,DCN,CEACAM1,TNFRSF1A,CPB2,LFNG,VTN,UBE3A,IGFBP5,PROC,TGFB3,MSX2,INHBA,WNK4,GDF15,F12,APCS,THBS1,MIB1,SLC12A2,NOTCH3,WNT5A,KNG1,SEMA3C,NRP1,ERBB2,KCNMA1,STC1,INHBB,IFT122,LTBP3,COL3A1,GAS6,PTN,FN1,PDE5A,PTPRS,COL4A2,THBS2,LMNA,EFNA1,SUFU,PTEN,HSPG2,COL5A2,ASPN,APOM,WWC3,C1QTNF3,CD9,LOXL2,RNF216,TSPO,COL4A3,CST3,F11,NOVA1,FRS2,GPR56,OTUD7B,CIB1
GO:1901137	Carbohydrate derivative biosynthetic process	36	602	0.3	0.0124	9606.ENSP00000052754,9606.ENSP00000215882,9606.ENSP00000222725,9606.ENSP00000229270,9606.ENSP00000266718,9606.ENSP00000266719,9606.ENSP00000297107,9606.ENSP00000300688,9606.ENSP00000306003,9606.ENSP00000307046,9606.ENSP00000319501,9606.ENSP00000327336,9606.ENSP00000331258,9606.ENSP00000333926,9606.ENSP00000343924,9606.ENSP00000344125,9606.ENSP00000347041,9606.ENSP00000354608,9606.ENSP00000355632,…	DCN,SLC25A1,LFNG,TPI1,LUM,KERA,GALNT10,ATP5L,ATP5I,SDC2,UGDH,BGN,POMK,ABCC5,PRELP,POMGNT2,FMOD,PPT2,GALNT2,MAN1A1,ATP5F1,GPC4,DPM1,HSPG2,OMD,UGGT2,AGRN,B4GALT1,CEMIP,ACAN,SLC25A13,CTPS2,PAPSS2,MUC5B,MAN2A2,MUC1
GO:0051668	Localization within membrane	11	86	0.63	0.0125	9606.ENSP00000262375,9606.ENSP00000269141,9606.ENSP00000296266,9606.ENSP00000313752,9606.ENSP00000340900,9606.ENSP00000341170,9606.ENSP00000348888,9606.ENSP00000349486,9606.ENSP00000356790,9606.ENSP00000368678,9606.ENSP00000382717	DNAJA3,CDH2,IFT122,SSNA1,MIA3,PTN,PIGR,SCRIB,ATP1B1,AGRN,WDR19
GO:0140352	Export from cell	53	1028	0.24	0.0134	9606.ENSP00000161559,9606.ENSP00000216124,9606.ENSP00000218516,9606.ENSP00000219334,9606.ENSP00000226578,9606.ENSP00000229729,9606.ENSP00000238682,9606.ENSP00000242208,9606.ENSP00000243347,9606.ENSP00000246006,9606.ENSP00000249842,9606.ENSP00000259457,9606.ENSP00000260356,9606.ENSP00000260408,9606.ENSP00000261205,9606.ENSP00000262094,9606.ENSP00000264595,9606.ENSP00000265023,9606.ENSP00000266041,…	CEACAM1,ARSA,GLA,SMPD3,MANBA,SLC44A4,TGFB3,INHBA,TNFAIP6,CD93,ISLR,PSMB7,THBS1,ADAM10,SYT1,RAB27B,AGA,KNG1,ITIH4,TIMP3,PCYOX1L,LPCAT1,CLEC3B,TRAPPC1,GLB1,CLU,AP2A2,GAS6,ACAA1,ABCC5,MIA3,FN1,PIGR,SCRIB,CD55,CYB5R1,QSOX1,ATP1B1,CTGF,RAB13,RAB3B,SYTL4,B4GALT1,ASAH1,CD9,PTPRN2,GIG25,PRCP,CST3,IGF2,MME,SEPP1,CD63
GO:0061564	Axon development	28	421	0.35	0.0136	9606.ENSP00000258526,9606.ENSP00000262648,9606.ENSP00000263025,9606.ENSP00000263388,9606.ENSP00000264634,9606.ENSP00000265361,9606.ENSP00000265371,9606.ENSP00000269571,9606.ENSP00000296755,9606.ENSP00000317128,9606.ENSP00000334329,9606.ENSP00000339299,9606.ENSP00000347532,9606.ENSP00000348099,9606.ENSP00000355536,9606.ENSP00000355809,9606.ENSP00000357392,9606.ENSP00000359629,9606.ENSP00000361021,…	PLXNC1,KAL1,MAPK3,NOTCH3,WNT5A,SEMA3C,NRP1,ERBB2,MAP1B,PLXND1,UNC5B,TRIO,KIAA1598,PDLIM7,MTR,ENAH,EFNA1,CRTAC1,PTEN,ABL1,AGRN,ITGB1,TSPO,PALLD,DAG1,FRS2,NCAM1,NEFL
GO:0032940	Secretion by cell	51	979	0.24	0.0139	9606.ENSP00000161559,9606.ENSP00000216124,9606.ENSP00000218516,9606.ENSP00000219334,9606.ENSP00000226578,9606.ENSP00000229729,9606.ENSP00000238682,9606.ENSP00000242208,9606.ENSP00000243347,9606.ENSP00000246006,9606.ENSP00000249842,9606.ENSP00000259457,9606.ENSP00000260356,9606.ENSP00000260408,9606.ENSP00000261205,9606.ENSP00000262094,9606.ENSP00000264595,9606.ENSP00000265023,9606.ENSP00000266041,…	CEACAM1,ARSA,GLA,SMPD3,MANBA,SLC44A4,TGFB3,INHBA,TNFAIP6,CD93,ISLR,PSMB7,THBS1,ADAM10,SYT1,RAB27B,AGA,KNG1,ITIH4,TIMP3,PCYOX1L,LPCAT1,CLEC3B,TRAPPC1,GLB1,CLU,AP2A2,GAS6,ACAA1,MIA3,FN1,PIGR,SCRIB,CD55,CYB5R1,QSOX1,CTGF,RAB13,RAB3B,SYTL4,B4GALT1,ASAH1,CD9,PTPRN2,GIG25,PRCP,CST3,IGF2,MME,SEPP1,CD63
GO:0010810	Regulation of cell-substrate adhesion	18	212	0.46	0.0141	9606.ENSP00000226218,9606.ENSP00000260356,9606.ENSP00000263713,9606.ENSP00000265371,9606.ENSP00000296591,9606.ENSP00000316891,9606.ENSP00000341170,9606.ENSP00000344758,9606.ENSP00000346537,9606.ENSP00000346839,9606.ENSP00000356515,9606.ENSP00000361021,9606.ENSP00000361423,9606.ENSP00000362776,9606.ENSP00000384169,9606.ENSP00000389252,9606.ENSP00000442600,9606.ENSP00000479860	VTN,THBS1,EPB41L5,NRP1,EDIL3,LIMCH1,PTN,ECM2,SMOC2,FN1,UTRN,PTEN,ABL1,COL16A1,FBLN2,NPNT,DAG1,CIB1
GO:0031175	Neuron projection development	39	680	0.29	0.0141	9606.ENSP00000258526,9606.ENSP00000262648,9606.ENSP00000263025,9606.ENSP00000263388,9606.ENSP00000264634,9606.ENSP00000265361,9606.ENSP00000265371,9606.ENSP00000269571,9606.ENSP00000284202,9606.ENSP00000296755,9606.ENSP00000298912,9606.ENSP00000306010,9606.ENSP00000307046,9606.ENSP00000317128,9606.ENSP00000334329,9606.ENSP00000339299,9606.ENSP00000341170,9606.ENSP00000347532,9606.ENSP00000348099,…	PLXNC1,KAL1,MAPK3,NOTCH3,WNT5A,SEMA3C,NRP1,ERBB2,IMPACT,MAP1B,CLMN,ARF4,SDC2,PLXND1,UNC5B,TRIO,PTN,KIAA1598,PDLIM7,SCRIB,MTR,ENAH,EFNA1,RAB13,CRTAC1,PTEN,ABL1,AGRN,ITGB1,TSPO,TMEM106B,TPRN,NEDD4,PALLD,DAG1,FRS2,FARP1,NCAM1,NEFL
GO:2000145	Regulation of cell motility	49	929	0.25	0.0141	9606.ENSP00000052754,9606.ENSP00000161559,9606.ENSP00000219334,9606.ENSP00000226218,9606.ENSP00000233813,9606.ENSP00000243347,9606.ENSP00000258526,9606.ENSP00000259486,9606.ENSP00000260356,9606.ENSP00000260408,9606.ENSP00000263025,9606.ENSP00000263713,9606.ENSP00000264036,9606.ENSP00000264634,9606.ENSP00000265361,9606.ENSP00000265371,9606.ENSP00000269571,9606.ENSP00000290271,9606.ENSP00000304408,…	DCN,CEACAM1,SMPD3,VTN,IGFBP5,TNFAIP6,PLXNC1,ENPP2,THBS1,ADAM10,MAPK3,EPB41L5,MCAM,WNT5A,SEMA3C,NRP1,ERBB2,STC1,COL3A1,PODN,LIMCH1,PLXND1,GAS6,CXCL14,MIA3,PTN,SYDE1,CDH5,SMOC2,FN1,KIAA1598,MYLK,LMNA,EFNA1,PTP4A1,PTEN,ABL1,DLG5,SRPX2,KIAA1462,CD9,PRCP,CEMIP,ITGB1,CD151,PDGFC,DAG1,GPR56,CIB1
GO:0051093	Negative regulation of developmental process	51	983	0.24	0.0146	9606.ENSP00000052754,9606.ENSP00000161559,9606.ENSP00000181383,9606.ENSP00000222725,9606.ENSP00000232165,9606.ENSP00000233813,9606.ENSP00000239243,9606.ENSP00000242208,9606.ENSP00000252809,9606.ENSP00000255040,9606.ENSP00000256759,9606.ENSP00000260356,9606.ENSP00000261537,9606.ENSP00000262461,9606.ENSP00000263388,9606.ENSP00000264634,9606.ENSP00000265361,9606.ENSP00000265371,9606.ENSP00000269571,…	DCN,CEACAM1,CPB2,LFNG,UBE3A,IGFBP5,MSX2,INHBA,GDF15,APCS,FST,THBS1,MIB1,SLC12A2,NOTCH3,WNT5A,SEMA3C,NRP1,ERBB2,IFT122,LTBP3,COL3A1,CCDC85B,GAS6,CXCL14,SRA1,TRIO,PTN,PTPRS,COL4A2,ZEB1,THBS2,EFNA1,SUFU,OMA1,PTEN,ABL1,HSPG2,COL5A2,ASPN,WWC3,LOXL2,TGFB1I1,ITGB1,TSPO,COL4A3,CST3,CSRP3,FRS2,GPR56,CIB1
GO:0051270	Regulation of cellular component movement	52	1009	0.24	0.0146	9606.ENSP00000052754,9606.ENSP00000161559,9606.ENSP00000219334,9606.ENSP00000226218,9606.ENSP00000233813,9606.ENSP00000243344,9606.ENSP00000243347,9606.ENSP00000258526,9606.ENSP00000259486,9606.ENSP00000260356,9606.ENSP00000260408,9606.ENSP00000263025,9606.ENSP00000263713,9606.ENSP00000264036,9606.ENSP00000264634,9606.ENSP00000265361,9606.ENSP00000265371,9606.ENSP00000269571,9606.ENSP00000290271,…	DCN,CEACAM1,SMPD3,VTN,IGFBP5,TTC21B,TNFAIP6,PLXNC1,ENPP2,THBS1,ADAM10,MAPK3,EPB41L5,MCAM,WNT5A,SEMA3C,NRP1,ERBB2,STC1,COL3A1,PODN,LIMCH1,PLXND1,GAS6,CXCL14,MIA3,PTN,SYDE1,CDH5,SMOC2,FN1,KIAA1598,MYLK,NOS1AP,LMNA,EFNA1,PTP4A1,PTEN,ABL1,DLG5,SRPX2,IGBP1,KIAA1462,CD9,PRCP,CEMIP,ITGB1,CD151,PDGFC,DAG1,GPR56,CIB1
GO:0061458	Reproductive system development	28	424	0.35	0.0146	9606.ENSP00000052754,9606.ENSP00000222725,9606.ENSP00000232165,9606.ENSP00000242208,9606.ENSP00000256759,9606.ENSP00000263025,9606.ENSP00000264634,9606.ENSP00000278742,9606.ENSP00000290271,9606.ENSP00000295228,9606.ENSP00000313437,9606.ENSP00000322706,9606.ENSP00000325120,9606.ENSP00000333203,9606.ENSP00000336762,9606.ENSP00000341170,9606.ENSP00000350162,9606.ENSP00000356169,9606.ENSP00000357564,…	DCN,LFNG,UBE3A,INHBA,FST,MAPK3,WNT5A,ST14,STC1,INHBB,MMP19,HMGCS1,PGR,SERPINA5,ANG,PTN,SYCP2,ETNK2,RAB13,HTRA1,PTEN,CST3,WDR19,IGF2,PLEKHA5,MME,FRS2,GPR56
GO:0031099	Regeneration	15	157	0.51	0.0149	9606.ENSP00000181383,9606.ENSP00000220763,9606.ENSP00000226218,9606.ENSP00000234739,9606.ENSP00000276416,9606.ENSP00000296755,9606.ENSP00000314444,9606.ENSP00000331831,9606.ENSP00000341170,9606.ENSP00000355536,9606.ENSP00000371958,9606.ENSP00000376899,9606.ENSP00000379563,9606.ENSP00000442600,9606.ENSP00000482169	CPB2,CPQ,VTN,BCL9,BIN3,MAP1B,WDR35,GAS6,PTN,MTR,CD9,PTGFRN,TSPO,DAG1,NEFL
GO:0002064	Epithelial cell development	17	195	0.47	0.0153	9606.ENSP00000263713,9606.ENSP00000264634,9606.ENSP00000278742,9606.ENSP00000290271,9606.ENSP00000311502,9606.ENSP00000319179,9606.ENSP00000323264,9606.ENSP00000325120,9606.ENSP00000348828,9606.ENSP00000349486,9606.ENSP00000349932,9606.ENSP00000357564,9606.ENSP00000369055,9606.ENSP00000381448,9606.ENSP00000387100,9606.ENSP00000425556,9606.ENSP00000447241	EPB41L5,WNT5A,ST14,STC1,HEG1,KDF1,MARVELD2,PGR,ARHGEF26,SCRIB,PTPRS,RAB13,B4GALT1,CST3,TPRN,PALLD,FRS2
GO:0030030	Cell projection organization	58	1170	0.22	0.0157	9606.ENSP00000223208,9606.ENSP00000243344,9606.ENSP00000258526,9606.ENSP00000260453,9606.ENSP00000262648,9606.ENSP00000263025,9606.ENSP00000263388,9606.ENSP00000264634,9606.ENSP00000265104,9606.ENSP00000265361,9606.ENSP00000265371,9606.ENSP00000269571,9606.ENSP00000284202,9606.ENSP00000296266,9606.ENSP00000296755,9606.ENSP00000298912,9606.ENSP00000306010,9606.ENSP00000307046,9606.ENSP00000313752,…	CEP41,TTC21B,PLXNC1,MNS1,KAL1,MAPK3,NOTCH3,WNT5A,DNAH5,SEMA3C,NRP1,ERBB2,IMPACT,IFT122,MAP1B,CLMN,ARF4,SDC2,SSNA1,WDR35,PLXND1,PPP2R1A,UNC5B,TRIO,PTN,UNC119B,KIAA1598,PDLIM7,ARHGEF26,SCRIB,MYLK,DMD,MTR,ENAH,EFNA1,RAB13,CRTAC1,PTEN,ABL1,UBXN10,AGRN,ITGB1,TSPO,TMEM106B,WDR19,TPRN,CC2D2A,NEK1,NEDD4,PALLD,FHDC1,DAG1,FRS2,WTIP,FARP1,NCAM1,NEFL,ALMS1
GO:0051240	Positive regulation of multicellular organismal process	80	1770	0.18	0.0165	9606.ENSP00000161559,9606.ENSP00000181383,9606.ENSP00000238682,9606.ENSP00000239243,9606.ENSP00000242208,9606.ENSP00000248600,9606.ENSP00000253496,9606.ENSP00000254101,9606.ENSP00000256759,9606.ENSP00000258526,9606.ENSP00000259486,9606.ENSP00000260356,9606.ENSP00000261205,9606.ENSP00000263025,9606.ENSP00000263713,9606.ENSP00000264634,9606.ENSP00000264896,9606.ENSP00000265361,9606.ENSP00000265371,…	CEACAM1,CPB2,TGFB3,MSX2,INHBA,STYXL1,F12,PRKAB2,FST,PLXNC1,ENPP2,THBS1,SYT1,MAPK3,EPB41L5,WNT5A,SCARB2,SEMA3C,NRP1,CLSTN3,LUM,IMPACT,INHBB,MAP1B,LTBP3,LRP8,BMP1,HEG1,CLU,PLXND1,CADM1,GAS6,PTN,SYDE1,CDH5,SMOC2,FN1,PDE5A,AP3D1,KIAA1598,PDLIM7,SCRIB,ZEB1,DMD,NOS1AP,THBS2,SOX13,CTGF,VTCN1,OMA1,PTEN,ABL1,DLG5,SRPX2,KIAA1462,MFAP2,CLSTN1,AGRN,C1QTNF3,LOXL2,TGFB1I1,CRCP,ITGB1,TSPO,TMEM106B,TCF12,NPNT,IG…
GO:0010646	Regulation of cell communication	140	3514	0.13	0.0166	9606.ENSP00000014914,9606.ENSP00000052754,9606.ENSP00000157600,9606.ENSP00000161559,9606.ENSP00000162749,9606.ENSP00000216225,9606.ENSP00000217964,9606.ENSP00000222725,9606.ENSP00000223136,9606.ENSP00000224862,9606.ENSP00000226218,9606.ENSP00000231004,9606.ENSP00000232165,9606.ENSP00000233809,9606.ENSP00000233813,9606.ENSP00000238682,9606.ENSP00000239243,9606.ENSP00000240100,9606.ENSP00000240123,…	GPRC5A,DCN,LMCD1,CEACAM1,TNFRSF1A,RBX1,TBL1X,LFNG,FIS1,FBXL15,VTN,LOX,UBE3A,IGFBP2,IGFBP5,TGFB3,MSX2,DUSP4,SORBS3,INHBA,TTC21B,TRAP1,STYXL1,GDF15,BPIFB1,PRKAB2,FST,PSMB7,THBS1,ADAM10,ARHGAP29,SYT1,TAOK1,MOB3B,DNAJA3,SLC12A2,MAPK3,NOTCH3,MAP4K3,GRB14,WNT5A,MGLL,RASGRF2,AMBP,NRP1,TIMP3,CLSTN3,CDH2,ERBB2,IGFBP4,DGKQ,SKP2,FANCD2,INHBB,IFT122,MAP1B,RICTOR,IGFBP6,RALGAPA1,LRP8,COL3A1,ARHGAP32,HEG1,WDR3…
GO:0030195	Negative regulation of blood coagulation	8	47	0.76	0.0167	9606.ENSP00000161559,9606.ENSP00000181383,9606.ENSP00000226218,9606.ENSP00000234071,9606.ENSP00000253496,9606.ENSP00000265023,9606.ENSP00000371958,9606.ENSP00000384957	CEACAM1,CPB2,VTN,PROC,F12,KNG1,CD9,F11
GO:0051960	Regulation of nervous system development	49	942	0.24	0.0175	9606.ENSP00000232165,9606.ENSP00000248600,9606.ENSP00000258526,9606.ENSP00000260408,9606.ENSP00000261205,9606.ENSP00000261537,9606.ENSP00000263388,9606.ENSP00000264634,9606.ENSP00000264896,9606.ENSP00000265361,9606.ENSP00000265371,9606.ENSP00000266546,9606.ENSP00000269141,9606.ENSP00000284202,9606.ENSP00000296266,9606.ENSP00000296755,9606.ENSP00000303634,9606.ENSP00000304408,9606.ENSP00000307046,…	UBE3A,STYXL1,PLXNC1,ADAM10,SYT1,MIB1,NOTCH3,WNT5A,SCARB2,SEMA3C,NRP1,CLSTN3,CDH2,IMPACT,IFT122,MAP1B,LRP8,COL3A1,SDC2,PLXND1,PTN,FN1,KIAA1598,PTPRS,ZEB1,DMD,THBS2,EFNA1,SUFU,GPC4,PTEN,ABL1,DLG5,SRPX2,CLSTN1,AGRN,TSPO,TMEM106B,TCF12,CLSTN2,MME,TENM3,NEDD4,KIF13B,DAG1,GPR56,CIB1,NEFL,CRABP2
GO:0033627	Cell adhesion mediated by integrin	6	24	0.92	0.018	9606.ENSP00000226218,9606.ENSP00000327290,9606.ENSP00000362776,9606.ENSP00000365351,9606.ENSP00000379350,9606.ENSP00000389252	VTN,ITGA11,COL16A1,ITGBL1,ITGB1,NPNT
GO:1901888	Regulation of cell junction assembly	17	199	0.46	0.0182	9606.ENSP00000260356,9606.ENSP00000263713,9606.ENSP00000264634,9606.ENSP00000265371,9606.ENSP00000266546,9606.ENSP00000316891,9606.ENSP00000349932,9606.ENSP00000355751,9606.ENSP00000359864,9606.ENSP00000361021,9606.ENSP00000361423,9606.ENSP00000361467,9606.ENSP00000362095,9606.ENSP00000362776,9606.ENSP00000366513,9606.ENSP00000368678,9606.ENSP00000402460	THBS1,EPB41L5,WNT5A,NRP1,CLSTN3,LIMCH1,PTPRS,THBS2,GPC4,PTEN,ABL1,DLG5,SRPX2,COL16A1,CLSTN1,AGRN,CLSTN2
GO:0051649	Establishment of localization in cell	101	2375	0.16	0.0184	9606.ENSP00000161559,9606.ENSP00000216124,9606.ENSP00000218516,9606.ENSP00000223136,9606.ENSP00000226578,9606.ENSP00000234071,9606.ENSP00000238682,9606.ENSP00000243344,9606.ENSP00000243347,9606.ENSP00000246006,9606.ENSP00000249842,9606.ENSP00000254101,9606.ENSP00000256433,9606.ENSP00000259457,9606.ENSP00000260356,9606.ENSP00000260408,9606.ENSP00000261205,9606.ENSP00000261839,9606.ENSP00000262094,…	CEACAM1,ARSA,GLA,FIS1,MANBA,PROC,TGFB3,TTC21B,TNFAIP6,CD93,ISLR,PRKAB2,IER3IP1,PSMB7,THBS1,ADAM10,SYT1,MYO5C,RAB27B,PHYH,CHMP2B,AGA,SCARB2,KNG1,ITIH4,TIMP3,PCYOX1L,LPCAT1,LONP2,ZFYVE9,CLEC3B,FYCO1,IFT122,MAP1B,CLMN,TMED3,ATP5L,TRAPPC1,ATP5I,ARF4,GLB1,SSNA1,WDR35,CRAT,CLU,AP2A2,TRAPPC6B,GAS6,ACAA1,MIA3,FN1,AP3D1,AMPH,PIGR,SCRIB,REPS2,PARD3B,FAM45A,CD55,CYB5R1,QSOX1,ATP1B1,LMNA,RAB13,SNX27,ATP5F1,E…
GO:0097435	Supramolecular fiber organization	30	480	0.32	0.0189	9606.ENSP00000231004,9606.ENSP00000240123,9606.ENSP00000246069,9606.ENSP00000261839,9606.ENSP00000264828,9606.ENSP00000266718,9606.ENSP00000276416,9606.ENSP00000284770,9606.ENSP00000297268,9606.ENSP00000304408,9606.ENSP00000325146,9606.ENSP00000336762,9606.ENSP00000340454,9606.ENSP00000347041,9606.ENSP00000347532,9606.ENSP00000355809,9606.ENSP00000359114,9606.ENSP00000361423,9606.ENSP00000364000,…	LOX,SORBS3,DSTN,MYO5C,COL5A3,LUM,BIN3,PDLIM3,COL1A2,COL3A1,COL12A1,ANG,RAP1GDS1,FMOD,KIAA1598,ENAH,COL11A1,ABL1,COL5A2,NEBL,COL2A1,LOXL2,MPRIP,ITGB1,CST3,ACAN,FHDC1,CSRP3,CIB1,NEFL
GO:0045765	Regulation of angiogenesis	22	303	0.39	0.0195	9606.ENSP00000052754,9606.ENSP00000161559,9606.ENSP00000259486,9606.ENSP00000260356,9606.ENSP00000262461,9606.ENSP00000264634,9606.ENSP00000265371,9606.ENSP00000269571,9606.ENSP00000317128,9606.ENSP00000341170,9606.ENSP00000344115,9606.ENSP00000346537,9606.ENSP00000353654,9606.ENSP00000355751,9606.ENSP00000357392,9606.ENSP00000361423,9606.ENSP00000362095,9606.ENSP00000363827,9606.ENSP00000364526,…	DCN,CEACAM1,ENPP2,THBS1,SLC12A2,WNT5A,NRP1,ERBB2,PLXND1,PTN,CDH5,SMOC2,COL4A2,THBS2,EFNA1,ABL1,SRPX2,HSPG2,KIAA1462,ITGB1,COL4A3,CIB1
GO:0048008	Platelet-derived growth factor receptor signaling pathway	7	36	0.82	0.0195	9606.ENSP00000219334,9606.ENSP00000231004,9606.ENSP00000265371,9606.ENSP00000361021,9606.ENSP00000361423,9606.ENSP00000422464,9606.ENSP00000444211	SMPD3,LOX,NRP1,PTEN,ABL1,PDGFC,PDGFRL
GO:0050808	Synapse organization	21	283	0.4	0.0202	9606.ENSP00000260408,9606.ENSP00000262375,9606.ENSP00000264634,9606.ENSP00000265371,9606.ENSP00000266546,9606.ENSP00000269141,9606.ENSP00000269571,9606.ENSP00000296755,9606.ENSP00000317128,9606.ENSP00000349932,9606.ENSP00000355133,9606.ENSP00000356515,9606.ENSP00000359864,9606.ENSP00000361021,9606.ENSP00000364979,9606.ENSP00000368678,9606.ENSP00000414856,9606.ENSP00000418081,9606.ENSP00000424827,…	ADAM10,DNAJA3,WNT5A,NRP1,CLSTN3,CDH2,ERBB2,MAP1B,PLXND1,PTPRS,NOS1AP,UTRN,GPC4,PTEN,COL4A1,AGRN,SPARCL1,CACNA2D2,NEDD4,FARP1,NEFL
GO:0048583	Regulation of response to stimulus	159	4114	0.11	0.0204	9606.ENSP00000004531,9606.ENSP00000014914,9606.ENSP00000052754,9606.ENSP00000157600,9606.ENSP00000161559,9606.ENSP00000162749,9606.ENSP00000181383,9606.ENSP00000216225,9606.ENSP00000217964,9606.ENSP00000222725,9606.ENSP00000223136,9606.ENSP00000224862,9606.ENSP00000226218,9606.ENSP00000231004,9606.ENSP00000232165,9606.ENSP00000233809,9606.ENSP00000233813,9606.ENSP00000234071,9606.ENSP00000238682,…	SLC7A2,GPRC5A,DCN,LMCD1,CEACAM1,TNFRSF1A,CPB2,RBX1,TBL1X,LFNG,FIS1,FBXL15,VTN,LOX,UBE3A,IGFBP2,IGFBP5,PROC,TGFB3,MSX2,DUSP4,SORBS3,INHBA,TTC21B,TNFAIP6,TRAP1,STYXL1,GDF15,BPIFB1,F12,PRKAB2,APCS,FST,CFHR5,PSMB7,THBS1,ADAM10,ARHGAP29,TAOK1,MOB3B,DNAJA3,SLC12A2,MAPK3,NOTCH3,MAP4K3,GRB14,WNT5A,KNG1,MGLL,RASGRF2,AMBP,SEMA3C,NRP1,TIMP3,C1RL,CDH2,ERBB2,IGFBP4,DGKQ,SKP2,IMPACT,FANCD2,INHBB,IFT122,RICTOR,…
GO:0007229	Integrin-mediated signaling pathway	11	94	0.59	0.0205	9606.ENSP00000161559,9606.ENSP00000260408,9606.ENSP00000265371,9606.ENSP00000304408,9606.ENSP00000327290,9606.ENSP00000341170,9606.ENSP00000356954,9606.ENSP00000361423,9606.ENSP00000362776,9606.ENSP00000365351,9606.ENSP00000379350	CEACAM1,ADAM10,NRP1,COL3A1,ITGA11,PTN,CTGF,ABL1,COL16A1,ITGBL1,ITGB1
GO:0048519	Negative regulation of biological process	200	5389	0.1	0.0205	9606.ENSP00000003100,9606.ENSP00000014914,9606.ENSP00000052754,9606.ENSP00000157600,9606.ENSP00000161559,9606.ENSP00000162749,9606.ENSP00000181383,9606.ENSP00000216225,9606.ENSP00000217423,9606.ENSP00000217964,9606.ENSP00000218516,9606.ENSP00000219334,9606.ENSP00000222725,9606.ENSP00000223357,9606.ENSP00000226218,9606.ENSP00000232165,9606.ENSP00000233809,9606.ENSP00000233813,9606.ENSP00000234071,…	CYP51A1,GPRC5A,DCN,LMCD1,CEACAM1,TNFRSF1A,CPB2,RBX1,CST4,TBL1X,GLA,SMPD3,LFNG,AEBP1,VTN,UBE3A,IGFBP2,IGFBP5,PROC,TGFB3,MSX2,DUSP4,SORBS3,INHBA,TTC21B,TNFAIP6,HIST1H1A,WNK4,TRAP1,STYXL1,GDF15,BPIFB1,F12,PRKAB2,APCS,FST,PLXNC1,PSMB7,THBS1,ADAM10,MIB1,TAOK1,DNAJA3,SLC12A2,KAL1,NOTCH3,EPB41L5,GRB14,WNT5A,KNG1,MSH3,AMBP,SEMA3C,NRP1,ITIH4,TIMP3,CDH2,ERBB2,IGFBP4,DGKQ,LPCAT1,IMPACT,KCNMA1,FANCD2,STC1,IN…
GO:0048666	Neuron development	44	827	0.25	0.0217	9606.ENSP00000225927,9606.ENSP00000229729,9606.ENSP00000258526,9606.ENSP00000262648,9606.ENSP00000263025,9606.ENSP00000263388,9606.ENSP00000264634,9606.ENSP00000265361,9606.ENSP00000265371,9606.ENSP00000269571,9606.ENSP00000284202,9606.ENSP00000296755,9606.ENSP00000298912,9606.ENSP00000306010,9606.ENSP00000307046,9606.ENSP00000317128,9606.ENSP00000334329,9606.ENSP00000339299,9606.ENSP00000341170,…	NAGLU,SLC44A4,PLXNC1,KAL1,MAPK3,NOTCH3,WNT5A,SEMA3C,NRP1,ERBB2,IMPACT,MAP1B,CLMN,ARF4,SDC2,PLXND1,UNC5B,TRIO,PTN,KIAA1598,PDLIM7,SCRIB,MTR,ENAH,EFNA1,RAB13,CRTAC1,PTEN,ABL1,AGRN,ITGB1,TSPO,TMEM106B,TPRN,MFRP,TENM3,NEDD4,PALLD,DAG1,ATP8B1,FRS2,FARP1,NCAM1,NEFL
GO:0030282	Bone mineralization	8	50	0.73	0.0219	9606.ENSP00000219334,9606.ENSP00000224862,9606.ENSP00000231004,9606.ENSP00000296130,9606.ENSP00000297268,9606.ENSP00000341170,9606.ENSP00000361064,9606.ENSP00000364694	SMPD3,FBXL15,LOX,CLEC3B,COL1A2,PTN,MINPP1,ASPN
GO:0090092	Regulation of transmembrane receptor protein serine/threonine kinase signaling pathway	19	244	0.42	0.0219	9606.ENSP00000224862,9606.ENSP00000231004,9606.ENSP00000238682,9606.ENSP00000239243,9606.ENSP00000242208,9606.ENSP00000252809,9606.ENSP00000256759,9606.ENSP00000260356,9606.ENSP00000264634,9606.ENSP00000295228,9606.ENSP00000318650,9606.ENSP00000344115,9606.ENSP00000354487,9606.ENSP00000357980,9606.ENSP00000359940,9606.ENSP00000361423,9606.ENSP00000364694,9606.ENSP00000378332,9606.ENSP00000389252	FBXL15,LOX,TGFB3,MSX2,INHBA,GDF15,FST,THBS1,WNT5A,INHBB,GREM2,CDH5,ZEB1,HTRA1,IGSF1,ABL1,ASPN,TGFB1I1,NPNT
GO:0090130	Tissue migration	11	95	0.59	0.0219	9606.ENSP00000263713,9606.ENSP00000265371,9606.ENSP00000317128,9606.ENSP00000340900,9606.ENSP00000344115,9606.ENSP00000357564,9606.ENSP00000361021,9606.ENSP00000361423,9606.ENSP00000373783,9606.ENSP00000378332,9606.ENSP00000379350	EPB41L5,NRP1,PLXND1,MIA3,CDH5,RAB13,PTEN,ABL1,LOXL2,TGFB1I1,ITGB1
GO:0071704	Organic substance metabolic process	273	7755	0.07	0.023	9606.ENSP00000003100,9606.ENSP00000012049,9606.ENSP00000040663,9606.ENSP00000052754,9606.ENSP00000157600,9606.ENSP00000159111,9606.ENSP00000161559,9606.ENSP00000162749,9606.ENSP00000181383,9606.ENSP00000215882,9606.ENSP00000216124,9606.ENSP00000216225,9606.ENSP00000217964,9606.ENSP00000218516,9606.ENSP00000219334,9606.ENSP00000220763,9606.ENSP00000220966,9606.ENSP00000222725,9606.ENSP00000223061,…	CYP51A1,QPCTL,MRI1,DCN,LMCD1,KDM4B,CEACAM1,TNFRSF1A,CPB2,SLC25A1,ARSA,RBX1,TBL1X,GLA,SMPD3,CPQ,PYCRL,LFNG,PCOLCE,CEP41,AEBP1,FBXL15,NAGLU,MANBA,TPI1,SLC44A4,LOX,UBE3A,IGFBP2,IGFBP5,PROC,DUSP4,CPXM2,INHBA,WNK4,IDUA,STYXL1,F12,PRKAB2,EEFSEC,APCS,PSMB7,ENPP2,THBS1,ADAM10,GDE1,MIB1,TAOK1,DNAJA3,DPP9,MAPK3,PHYH,NOTCH3,MAP4K3,NOA1,AGA,WNT5A,MTRR,PI4K2B,KNG1,MGLL,RASGRF2,MSH3,AMBP,NRP1,FBXO3,ITIH4,C1RL,…
GO:0010769	Regulation of cell morphogenesis involved in differentiation	22	309	0.38	0.0232	9606.ENSP00000232165,9606.ENSP00000258526,9606.ENSP00000260408,9606.ENSP00000264634,9606.ENSP00000265361,9606.ENSP00000265371,9606.ENSP00000269141,9606.ENSP00000296755,9606.ENSP00000303634,9606.ENSP00000307046,9606.ENSP00000317128,9606.ENSP00000346839,9606.ENSP00000347532,9606.ENSP00000349932,9606.ENSP00000357392,9606.ENSP00000361021,9606.ENSP00000361423,9606.ENSP00000424827,9606.ENSP00000427900,…	UBE3A,PLXNC1,ADAM10,WNT5A,SEMA3C,NRP1,CDH2,MAP1B,LRP8,SDC2,PLXND1,FN1,KIAA1598,PTPRS,EFNA1,PTEN,ABL1,NEDD4,KIF13B,CIB1,NEFL,CRABP2
GO:0048523	Negative regulation of cellular process	183	4874	0.1	0.0232	9606.ENSP00000003100,9606.ENSP00000014914,9606.ENSP00000052754,9606.ENSP00000157600,9606.ENSP00000161559,9606.ENSP00000162749,9606.ENSP00000181383,9606.ENSP00000216225,9606.ENSP00000217423,9606.ENSP00000217964,9606.ENSP00000218516,9606.ENSP00000219334,9606.ENSP00000222725,9606.ENSP00000223357,9606.ENSP00000226218,9606.ENSP00000232165,9606.ENSP00000233809,9606.ENSP00000233813,9606.ENSP00000234071,…	CYP51A1,GPRC5A,DCN,LMCD1,CEACAM1,TNFRSF1A,CPB2,RBX1,CST4,TBL1X,GLA,SMPD3,LFNG,AEBP1,VTN,UBE3A,IGFBP2,IGFBP5,PROC,TGFB3,MSX2,DUSP4,SORBS3,INHBA,HIST1H1A,TRAP1,STYXL1,GDF15,BPIFB1,PRKAB2,APCS,FST,PLXNC1,PSMB7,THBS1,ADAM10,MIB1,TAOK1,DNAJA3,KAL1,NOTCH3,EPB41L5,GRB14,WNT5A,KNG1,MSH3,AMBP,SEMA3C,NRP1,ITIH4,TIMP3,CDH2,ERBB2,IGFBP4,DGKQ,LPCAT1,IMPACT,FANCD2,STC1,INHBB,IGFBP7,LZTFL1,IFT122,MAP1B,CLMN,IGF…
GO:0048608	Reproductive structure development	27	420	0.33	0.0232	9606.ENSP00000052754,9606.ENSP00000222725,9606.ENSP00000232165,9606.ENSP00000242208,9606.ENSP00000256759,9606.ENSP00000263025,9606.ENSP00000264634,9606.ENSP00000278742,9606.ENSP00000290271,9606.ENSP00000295228,9606.ENSP00000313437,9606.ENSP00000322706,9606.ENSP00000325120,9606.ENSP00000333203,9606.ENSP00000336762,9606.ENSP00000341170,9606.ENSP00000350162,9606.ENSP00000356169,9606.ENSP00000357564,…	DCN,LFNG,UBE3A,INHBA,FST,MAPK3,WNT5A,ST14,STC1,INHBB,MMP19,HMGCS1,PGR,SERPINA5,ANG,PTN,SYCP2,ETNK2,RAB13,HTRA1,PTEN,CST3,WDR19,IGF2,MME,FRS2,GPR56
GO:0006958	Complement activation, classical pathway	7	38	0.79	0.0238	9606.ENSP00000255040,9606.ENSP00000266542,9606.ENSP00000315130,9606.ENSP00000356030,9606.ENSP00000383690,9606.ENSP00000396688,9606.ENSP00000415941	APCS,C1RL,CLU,CD55,MASP2,C4A,C4B
GO:0050770	Regulation of axonogenesis	16	187	0.46	0.0238	9606.ENSP00000258526,9606.ENSP00000264634,9606.ENSP00000265361,9606.ENSP00000265371,9606.ENSP00000269141,9606.ENSP00000296755,9606.ENSP00000317128,9606.ENSP00000346839,9606.ENSP00000347532,9606.ENSP00000349932,9606.ENSP00000357392,9606.ENSP00000361021,9606.ENSP00000361423,9606.ENSP00000427900,9606.ENSP00000482169,9606.ENSP00000482841	PLXNC1,WNT5A,SEMA3C,NRP1,CDH2,MAP1B,PLXND1,FN1,KIAA1598,PTPRS,EFNA1,PTEN,ABL1,KIF13B,NEFL,CRABP2
GO:0006790	Sulfur compound metabolic process	24	355	0.36	0.0247	9606.ENSP00000040663,9606.ENSP00000052754,9606.ENSP00000215882,9606.ENSP00000247933,9606.ENSP00000264668,9606.ENSP00000266718,9606.ENSP00000266719,9606.ENSP00000274569,9606.ENSP00000306920,9606.ENSP00000319501,9606.ENSP00000322706,9606.ENSP00000327336,9606.ENSP00000343657,9606.ENSP00000343924,9606.ENSP00000347041,9606.ENSP00000354608,9606.ENSP00000355536,9606.ENSP00000360002,9606.ENSP00000364700,…	MRI1,DCN,SLC25A1,IDUA,MTRR,LUM,KERA,PCYOX1L,GLB1,UGDH,HMGCS1,BGN,MCCC2,PRELP,FMOD,PPT2,MTR,GSTA4,OMD,B4GALT1,ACAN,BTD,ACSF2,PAPSS2
GO:0051641	Cellular localization	120	2967	0.13	0.0263	9606.ENSP00000161559,9606.ENSP00000162749,9606.ENSP00000216124,9606.ENSP00000218516,9606.ENSP00000223136,9606.ENSP00000223208,9606.ENSP00000226578,9606.ENSP00000234071,9606.ENSP00000238682,9606.ENSP00000243344,9606.ENSP00000243347,9606.ENSP00000246006,9606.ENSP00000249842,9606.ENSP00000254101,9606.ENSP00000256433,9606.ENSP00000259457,9606.ENSP00000260356,9606.ENSP00000260408,9606.ENSP00000261205,…	CEACAM1,TNFRSF1A,ARSA,GLA,FIS1,CEP41,MANBA,PROC,TGFB3,TTC21B,TNFAIP6,CD93,ISLR,PRKAB2,IER3IP1,PSMB7,THBS1,ADAM10,SYT1,MYO5C,RAB27B,DNAJA3,PHYH,CHMP2B,AGA,WNT5A,SCARB2,KNG1,NRP1,ITIH4,TIMP3,CDH2,PCYOX1L,BIN3,LPCAT1,LONP2,ZFYVE9,SLMAP,CLEC3B,FYCO1,IFT122,MAP1B,CLMN,TMED3,ATP5L,TRAPPC1,ATP5I,ARF4,GLB1,SSNA1,WDR35,CRAT,CLU,PPP2R1A,AP2A2,TRAPPC6B,GAS6,ACAA1,PDZD8,ARMCX3,MIA3,PTN,FN1,AP3D1,AMPH,PIGR,SC…
GO:0007169	Transmembrane receptor protein tyrosine kinase signaling pathway	31	518	0.3	0.0264	9606.ENSP00000219334,9606.ENSP00000231004,9606.ENSP00000252809,9606.ENSP00000262648,9606.ENSP00000263025,9606.ENSP00000263915,9606.ENSP00000265371,9606.ENSP00000269571,9606.ENSP00000273814,9606.ENSP00000302194,9606.ENSP00000306010,9606.ENSP00000307046,9606.ENSP00000327694,9606.ENSP00000348888,9606.ENSP00000349824,9606.ENSP00000352513,9606.ENSP00000353654,9606.ENSP00000356954,9606.ENSP00000357392,…	SMPD3,LOX,GDF15,KAL1,MAPK3,GRB14,NRP1,ERBB2,DGKQ,ATP6V1G2,ARF4,SDC2,AP2A2,PIGR,REPS2,MPZL1,COL4A2,CTGF,EFNA1,PTEN,ABL1,COL4A1,TNK2,COL4A3,KIF16B,IGF2,PDGFC,CSRP3,PDGFRL,FRS2,AP2B1
GO:0030324	Lung development	15	170	0.47	0.0264	9606.ENSP00000219334,9606.ENSP00000231004,9606.ENSP00000233813,9606.ENSP00000238682,9606.ENSP00000263025,9606.ENSP00000264634,9606.ENSP00000301873,9606.ENSP00000311502,9606.ENSP00000325120,9606.ENSP00000341170,9606.ENSP00000356954,9606.ENSP00000361467,9606.ENSP00000418525,9606.ENSP00000442600,9606.ENSP00000458663	SMPD3,LOX,IGFBP5,TGFB3,MAPK3,WNT5A,LTBP3,HEG1,PGR,PTN,CTGF,DLG5,MME,DAG1,CIC
GO:0048812	Neuron projection morphogenesis	30	495	0.31	0.0266	9606.ENSP00000258526,9606.ENSP00000262648,9606.ENSP00000263025,9606.ENSP00000263388,9606.ENSP00000264634,9606.ENSP00000265361,9606.ENSP00000265371,9606.ENSP00000269571,9606.ENSP00000284202,9606.ENSP00000296755,9606.ENSP00000307046,9606.ENSP00000317128,9606.ENSP00000334329,9606.ENSP00000339299,9606.ENSP00000341170,9606.ENSP00000347532,9606.ENSP00000348099,9606.ENSP00000355809,9606.ENSP00000357392,…	PLXNC1,KAL1,MAPK3,NOTCH3,WNT5A,SEMA3C,NRP1,ERBB2,IMPACT,MAP1B,SDC2,PLXND1,UNC5B,TRIO,PTN,KIAA1598,PDLIM7,ENAH,EFNA1,PTEN,ABL1,AGRN,ITGB1,TMEM106B,PALLD,DAG1,FRS2,FARP1,NCAM1,NEFL
GO:1901342	Regulation of vasculature development	23	336	0.36	0.0269	9606.ENSP00000052754,9606.ENSP00000161559,9606.ENSP00000259486,9606.ENSP00000260356,9606.ENSP00000260408,9606.ENSP00000262461,9606.ENSP00000264634,9606.ENSP00000265371,9606.ENSP00000269571,9606.ENSP00000317128,9606.ENSP00000341170,9606.ENSP00000344115,9606.ENSP00000346537,9606.ENSP00000353654,9606.ENSP00000355751,9606.ENSP00000357392,9606.ENSP00000361423,9606.ENSP00000362095,9606.ENSP00000363827,…	DCN,CEACAM1,ENPP2,THBS1,ADAM10,SLC12A2,WNT5A,NRP1,ERBB2,PLXND1,PTN,CDH5,SMOC2,COL4A2,THBS2,EFNA1,ABL1,SRPX2,HSPG2,KIAA1462,ITGB1,COL4A3,CIB1
GO:0022612	Gland morphogenesis	11	99	0.57	0.0271	9606.ENSP00000233813,9606.ENSP00000238682,9606.ENSP00000239243,9606.ENSP00000264634,9606.ENSP00000265361,9606.ENSP00000265371,9606.ENSP00000317128,9606.ENSP00000325120,9606.ENSP00000349486,9606.ENSP00000442600,9606.ENSP00000447241	IGFBP5,TGFB3,MSX2,WNT5A,SEMA3C,NRP1,PLXND1,PGR,SCRIB,DAG1,FRS2
GO:0043436	Oxoacid metabolic process	48	944	0.23	0.0271	9606.ENSP00000040663,9606.ENSP00000052754,9606.ENSP00000162749,9606.ENSP00000220966,9606.ENSP00000229270,9606.ENSP00000247933,9606.ENSP00000254101,9606.ENSP00000263025,9606.ENSP00000263038,9606.ENSP00000264668,9606.ENSP00000265052,9606.ENSP00000266041,9606.ENSP00000266718,9606.ENSP00000266719,9606.ENSP00000274569,9606.ENSP00000283871,9606.ENSP00000306920,9606.ENSP00000315013,9606.ENSP00000319501,…	MRI1,DCN,TNFRSF1A,PYCRL,TPI1,IDUA,PRKAB2,MAPK3,PHYH,MTRR,MGLL,ITIH4,LUM,KERA,PCYOX1L,HGD,GLB1,CRAT,UGDH,OSBPL1A,BGN,ACAA1,ABCC5,MCCC2,PRELP,FMOD,PTGS1,MTR,UROS,ALDH18A1,PARS2,SCP2,MINPP1,ALDH4A1,OMD,B4GALT1,CEMIP,ACY1,PTGR1,ACAN,BTD,CTPS2,ACSF2,PAPSS2,LARS2,CROT,ATP8B1,CRABP2
GO:0030335	Positive regulation of cell migration	31	522	0.3	0.0286	9606.ENSP00000226218,9606.ENSP00000233813,9606.ENSP00000243347,9606.ENSP00000259486,9606.ENSP00000260356,9606.ENSP00000260408,9606.ENSP00000263025,9606.ENSP00000263713,9606.ENSP00000264036,9606.ENSP00000264634,9606.ENSP00000265361,9606.ENSP00000265371,9606.ENSP00000331831,9606.ENSP00000337065,9606.ENSP00000340900,9606.ENSP00000341170,9606.ENSP00000341489,9606.ENSP00000344115,9606.ENSP00000346537,…	VTN,IGFBP5,TNFAIP6,ENPP2,THBS1,ADAM10,MAPK3,EPB41L5,MCAM,WNT5A,SEMA3C,NRP1,GAS6,CXCL14,MIA3,PTN,SYDE1,CDH5,SMOC2,FN1,KIAA1598,MYLK,PTP4A1,ABL1,SRPX2,KIAA1462,CEMIP,ITGB1,CD151,PDGFC,CIB1
GO:0045595	Regulation of cell differentiation	82	1874	0.17	0.0286	9606.ENSP00000161559,9606.ENSP00000162749,9606.ENSP00000231004,9606.ENSP00000232165,9606.ENSP00000233813,9606.ENSP00000234071,9606.ENSP00000238682,9606.ENSP00000239243,9606.ENSP00000242208,9606.ENSP00000248600,9606.ENSP00000252809,9606.ENSP00000255040,9606.ENSP00000256759,9606.ENSP00000258526,9606.ENSP00000259457,9606.ENSP00000260356,9606.ENSP00000260408,9606.ENSP00000261205,9606.ENSP00000261537,…	CEACAM1,TNFRSF1A,LOX,UBE3A,IGFBP5,PROC,TGFB3,MSX2,INHBA,STYXL1,GDF15,APCS,FST,PLXNC1,PSMB7,THBS1,ADAM10,SYT1,MIB1,NOTCH3,WNT5A,SCARB2,SEMA3C,NRP1,CDH2,ERBB2,IMPACT,FANCD2,MAP1B,LTBP3,LRP8,COL3A1,SDC2,CCDC85B,PLXND1,KDF1,PPP2R1A,GAS6,HIST2H3D,CLPTM1,CXCL14,SRA1,TRIO,PTN,CDH5,FN1,PDE5A,AP3D1,KIAA1598,PDLIM7,PTPRS,ZEB1,DMD,SMOC1,SOX13,CTGF,EFNA1,SUFU,PTEN,ABL1,DLG5,COL5A2,LOXL2,TGFB1I1,ITGB1,TSPO,TM…
GO:0002062	Chondrocyte differentiation	10	84	0.6	0.0295	9606.ENSP00000219334,9606.ENSP00000239243,9606.ENSP00000325146,9606.ENSP00000348385,9606.ENSP00000359114,9606.ENSP00000369889,9606.ENSP00000383894,9606.ENSP00000385610,9606.ENSP00000387356,9606.ENSP00000417185	SMPD3,MSX2,COL12A1,COL27A1,COL11A1,COL2A1,MATN3,MEX3C,ACAN,VWA1
GO:0006807	Nitrogen compound metabolic process	244	6852	0.08	0.0303	9606.ENSP00000004531,9606.ENSP00000012049,9606.ENSP00000040663,9606.ENSP00000052754,9606.ENSP00000157600,9606.ENSP00000159111,9606.ENSP00000161559,9606.ENSP00000181383,9606.ENSP00000215882,9606.ENSP00000216124,9606.ENSP00000216225,9606.ENSP00000217964,9606.ENSP00000218516,9606.ENSP00000219334,9606.ENSP00000220763,9606.ENSP00000220966,9606.ENSP00000222725,9606.ENSP00000223061,9606.ENSP00000223208,…	SLC7A2,QPCTL,MRI1,DCN,LMCD1,KDM4B,CEACAM1,CPB2,SLC25A1,ARSA,RBX1,TBL1X,GLA,SMPD3,CPQ,PYCRL,LFNG,PCOLCE,CEP41,AEBP1,FBXL15,NAGLU,MANBA,TPI1,SLC44A4,LOX,UBE3A,IGFBP2,IGFBP5,PROC,DUSP4,CPXM2,INHBA,WNK4,IDUA,STYXL1,F12,PRKAB2,EEFSEC,APCS,PSMB7,ENPP2,THBS1,ADAM10,GDE1,MIB1,TAOK1,DPP9,MAPK3,NOTCH3,MAP4K3,NOA1,AGA,WNT5A,MTRR,KNG1,RASGRF2,MSH3,AMBP,NRP1,FBXO3,ITIH4,C1RL,LUM,KERA,MFGE8,CDH2,ESCO1,ERBB2,IG…
GO:0031344	Regulation of cell projection organization	38	696	0.26	0.0304	9606.ENSP00000232165,9606.ENSP00000238682,9606.ENSP00000243344,9606.ENSP00000248600,9606.ENSP00000258526,9606.ENSP00000259486,9606.ENSP00000260408,9606.ENSP00000260453,9606.ENSP00000261205,9606.ENSP00000264634,9606.ENSP00000264896,9606.ENSP00000265361,9606.ENSP00000265371,9606.ENSP00000269141,9606.ENSP00000276416,9606.ENSP00000296755,9606.ENSP00000303634,9606.ENSP00000307046,9606.ENSP00000317128,…	UBE3A,TGFB3,TTC21B,STYXL1,PLXNC1,ENPP2,ADAM10,MNS1,SYT1,WNT5A,SCARB2,SEMA3C,NRP1,CDH2,BIN3,MAP1B,LRP8,SDC2,PLXND1,PROM2,PTN,FN1,KIAA1598,PTPRS,DMD,EFNA1,PTEN,ABL1,DLG5,AGRN,TMEM106B,TENM3,NEDD4,KIF13B,ATP8B1,CIB1,NEFL,CRABP2
GO:0032990	Cell part morphogenesis	31	525	0.3	0.0304	9606.ENSP00000223136,9606.ENSP00000258526,9606.ENSP00000262648,9606.ENSP00000263025,9606.ENSP00000263388,9606.ENSP00000264634,9606.ENSP00000265361,9606.ENSP00000265371,9606.ENSP00000269571,9606.ENSP00000284202,9606.ENSP00000296755,9606.ENSP00000307046,9606.ENSP00000317128,9606.ENSP00000334329,9606.ENSP00000339299,9606.ENSP00000341170,9606.ENSP00000347532,9606.ENSP00000348099,9606.ENSP00000355809,…	FIS1,PLXNC1,KAL1,MAPK3,NOTCH3,WNT5A,SEMA3C,NRP1,ERBB2,IMPACT,MAP1B,SDC2,PLXND1,UNC5B,TRIO,PTN,KIAA1598,PDLIM7,ENAH,EFNA1,PTEN,ABL1,AGRN,ITGB1,TMEM106B,PALLD,DAG1,FRS2,FARP1,NCAM1,NEFL
GO:0009968	Negative regulation of signal transduction	60	1271	0.2	0.0306	9606.ENSP00000014914,9606.ENSP00000052754,9606.ENSP00000161559,9606.ENSP00000216225,9606.ENSP00000222725,9606.ENSP00000233809,9606.ENSP00000233813,9606.ENSP00000238682,9606.ENSP00000240100,9606.ENSP00000246957,9606.ENSP00000252809,9606.ENSP00000253354,9606.ENSP00000256759,9606.ENSP00000259457,9606.ENSP00000260356,9606.ENSP00000262375,9606.ENSP00000263388,9606.ENSP00000263915,9606.ENSP00000264634,…	GPRC5A,DCN,CEACAM1,RBX1,LFNG,IGFBP2,IGFBP5,TGFB3,DUSP4,TRAP1,GDF15,BPIFB1,FST,PSMB7,THBS1,DNAJA3,NOTCH3,GRB14,WNT5A,AMBP,NRP1,TIMP3,CDH2,ERBB2,IGFBP4,IFT122,IGFBP6,HEG1,CLU,GREM2,PPP2R1A,GAS6,UNC5B,KCTD21,PTPRS,LMNA,EFNA1,HTRA1,SUFU,IGSF1,PTEN,ABL1,DLG5,IGBP1,ASPN,COL2A1,WWC3,C1QTNF3,KIF7,TGFB1I1,ITGB1,CTNND1,GRAMD4,CSNK1A1,NEDD4,DAG1,OTUD7B,WTIP,CIB1,MUC1
GO:0009966	Regulation of signal transduction	124	3107	0.13	0.0309	9606.ENSP00000014914,9606.ENSP00000052754,9606.ENSP00000157600,9606.ENSP00000161559,9606.ENSP00000162749,9606.ENSP00000216225,9606.ENSP00000217964,9606.ENSP00000222725,9606.ENSP00000223136,9606.ENSP00000224862,9606.ENSP00000226218,9606.ENSP00000231004,9606.ENSP00000232165,9606.ENSP00000233809,9606.ENSP00000233813,9606.ENSP00000238682,9606.ENSP00000239243,9606.ENSP00000240100,9606.ENSP00000240123,…	GPRC5A,DCN,LMCD1,CEACAM1,TNFRSF1A,RBX1,TBL1X,LFNG,FIS1,FBXL15,VTN,LOX,UBE3A,IGFBP2,IGFBP5,TGFB3,MSX2,DUSP4,SORBS3,INHBA,TTC21B,TRAP1,STYXL1,GDF15,BPIFB1,PRKAB2,FST,PSMB7,THBS1,ADAM10,ARHGAP29,TAOK1,MOB3B,DNAJA3,MAPK3,NOTCH3,MAP4K3,GRB14,WNT5A,MGLL,RASGRF2,AMBP,NRP1,TIMP3,CDH2,ERBB2,IGFBP4,DGKQ,SKP2,FANCD2,INHBB,IFT122,RICTOR,IGFBP6,RALGAPA1,COL3A1,ARHGAP32,HEG1,WDR35,RNF31,CLU,GREM2,PPP2R1A,TNFAI…
GO:0010648	Negative regulation of cell communication	64	1382	0.19	0.0312	9606.ENSP00000014914,9606.ENSP00000052754,9606.ENSP00000161559,9606.ENSP00000216225,9606.ENSP00000222725,9606.ENSP00000233809,9606.ENSP00000233813,9606.ENSP00000238682,9606.ENSP00000240100,9606.ENSP00000242208,9606.ENSP00000246957,9606.ENSP00000252809,9606.ENSP00000253354,9606.ENSP00000256759,9606.ENSP00000259457,9606.ENSP00000260356,9606.ENSP00000262375,9606.ENSP00000263388,9606.ENSP00000263915,…	GPRC5A,DCN,CEACAM1,RBX1,LFNG,IGFBP2,IGFBP5,TGFB3,DUSP4,INHBA,TRAP1,GDF15,BPIFB1,FST,PSMB7,THBS1,DNAJA3,NOTCH3,GRB14,WNT5A,AMBP,NRP1,TIMP3,CDH2,ERBB2,IGFBP4,INHBB,IFT122,IGFBP6,HEG1,CLU,GREM2,PPP2R1A,GAS6,UNC5B,KCTD21,PTPRS,LMNA,EFNA1,HTRA1,SUFU,IGSF1,PTEN,ABL1,DLG5,SYTL4,IGBP1,ASPN,MAOB,COL2A1,WWC3,C1QTNF3,KIF7,TGFB1I1,ITGB1,CTNND1,GRAMD4,CSNK1A1,NEDD4,DAG1,OTUD7B,WTIP,CIB1,MUC1
GO:0071397	Cellular response to cholesterol	5	18	0.97	0.0313	9606.ENSP00000242208,9606.ENSP00000303634,9606.ENSP00000322706,9606.ENSP00000441032,9606.ENSP00000442600	INHBA,LRP8,HMGCS1,GRAMD1A,DAG1
GO:1901890	Positive regulation of cell junction assembly	11	102	0.56	0.0313	9606.ENSP00000263713,9606.ENSP00000265371,9606.ENSP00000266546,9606.ENSP00000355751,9606.ENSP00000361423,9606.ENSP00000361467,9606.ENSP00000362095,9606.ENSP00000362776,9606.ENSP00000366513,9606.ENSP00000368678,9606.ENSP00000402460	EPB41L5,NRP1,CLSTN3,THBS2,ABL1,DLG5,SRPX2,COL16A1,CLSTN1,AGRN,CLSTN2
GO:0007178	Transmembrane receptor protein serine/threonine kinase signaling pathway	16	195	0.44	0.0315	9606.ENSP00000219334,9606.ENSP00000238682,9606.ENSP00000239243,9606.ENSP00000242208,9606.ENSP00000252809,9606.ENSP00000256759,9606.ENSP00000263025,9606.ENSP00000287727,9606.ENSP00000295228,9606.ENSP00000297268,9606.ENSP00000301873,9606.ENSP00000304408,9606.ENSP00000318650,9606.ENSP00000344115,9606.ENSP00000347041,9606.ENSP00000378332	SMPD3,TGFB3,MSX2,INHBA,GDF15,FST,MAPK3,ZFYVE9,INHBB,COL1A2,LTBP3,COL3A1,GREM2,CDH5,FMOD,TGFB1I1
GO:0002009	Morphogenesis of an epithelium	27	435	0.32	0.0321	9606.ENSP00000161559,9606.ENSP00000233813,9606.ENSP00000239243,9606.ENSP00000246914,9606.ENSP00000256759,9606.ENSP00000261537,9606.ENSP00000263713,9606.ENSP00000264634,9606.ENSP00000265361,9606.ENSP00000265371,9606.ENSP00000278742,9606.ENSP00000296266,9606.ENSP00000317128,9606.ENSP00000319179,9606.ENSP00000325120,9606.ENSP00000349486,9606.ENSP00000354504,9606.ENSP00000358918,9606.ENSP00000361423,…	CEACAM1,IGFBP5,MSX2,WNK4,FST,MIB1,EPB41L5,WNT5A,SEMA3C,NRP1,ST14,IFT122,PLXND1,KDF1,PGR,SCRIB,ASTN2,SUFU,ABL1,DLG5,COL4A1,TGFB1I1,CD151,NPNT,CC2D2A,DAG1,FRS2
GO:0023057	Negative regulation of signaling	64	1385	0.19	0.0321	9606.ENSP00000014914,9606.ENSP00000052754,9606.ENSP00000161559,9606.ENSP00000216225,9606.ENSP00000222725,9606.ENSP00000233809,9606.ENSP00000233813,9606.ENSP00000238682,9606.ENSP00000240100,9606.ENSP00000242208,9606.ENSP00000246957,9606.ENSP00000252809,9606.ENSP00000253354,9606.ENSP00000256759,9606.ENSP00000259457,9606.ENSP00000260356,9606.ENSP00000262375,9606.ENSP00000263388,9606.ENSP00000263915,…	GPRC5A,DCN,CEACAM1,RBX1,LFNG,IGFBP2,IGFBP5,TGFB3,DUSP4,INHBA,TRAP1,GDF15,BPIFB1,FST,PSMB7,THBS1,DNAJA3,NOTCH3,GRB14,WNT5A,AMBP,NRP1,TIMP3,CDH2,ERBB2,IGFBP4,INHBB,IFT122,IGFBP6,HEG1,CLU,GREM2,PPP2R1A,GAS6,UNC5B,KCTD21,PTPRS,LMNA,EFNA1,HTRA1,SUFU,IGSF1,PTEN,ABL1,DLG5,SYTL4,IGBP1,ASPN,MAOB,COL2A1,WWC3,C1QTNF3,KIF7,TGFB1I1,ITGB1,CTNND1,GRAMD4,CSNK1A1,NEDD4,DAG1,OTUD7B,WTIP,CIB1,MUC1
GO:0031102	Neuron projection regeneration	6	29	0.84	0.0321	9606.ENSP00000296755,9606.ENSP00000341170,9606.ENSP00000355536,9606.ENSP00000379563,9606.ENSP00000442600,9606.ENSP00000482169	MAP1B,PTN,MTR,TSPO,DAG1,NEFL
GO:0060830	Ciliary receptor clustering involved in smoothened signaling pathway	3	3	1.53	0.0321	9606.ENSP00000296266,9606.ENSP00000313752,9606.ENSP00000382717	IFT122,SSNA1,WDR19
GO:0010975	Regulation of neuron projection development	30	510	0.3	0.0366	9606.ENSP00000232165,9606.ENSP00000248600,9606.ENSP00000258526,9606.ENSP00000260408,9606.ENSP00000261205,9606.ENSP00000264634,9606.ENSP00000264896,9606.ENSP00000265361,9606.ENSP00000265371,9606.ENSP00000269141,9606.ENSP00000296755,9606.ENSP00000303634,9606.ENSP00000307046,9606.ENSP00000317128,9606.ENSP00000341170,9606.ENSP00000346839,9606.ENSP00000347532,9606.ENSP00000349932,9606.ENSP00000354923,…	UBE3A,STYXL1,PLXNC1,ADAM10,SYT1,WNT5A,SCARB2,SEMA3C,NRP1,CDH2,MAP1B,LRP8,SDC2,PLXND1,PTN,FN1,KIAA1598,PTPRS,DMD,EFNA1,PTEN,ABL1,DLG5,TMEM106B,TENM3,NEDD4,KIF13B,CIB1,NEFL,CRABP2
GO:0035721	Intraciliary retrograde transport	4	10	1.13	0.0376	9606.ENSP00000243344,9606.ENSP00000296266,9606.ENSP00000314444,9606.ENSP00000382717	TTC21B,IFT122,WDR35,WDR19
GO:0060351	Cartilage development involved in endochondral bone morphogenesis	7	43	0.74	0.0376	9606.ENSP00000219334,9606.ENSP00000290271,9606.ENSP00000325146,9606.ENSP00000348385,9606.ENSP00000369889,9606.ENSP00000383894,9606.ENSP00000417185	SMPD3,STC1,COL12A1,COL27A1,COL2A1,MATN3,VWA1
GO:0051272	Positive regulation of cellular component movement	32	561	0.28	0.0387	9606.ENSP00000226218,9606.ENSP00000233813,9606.ENSP00000243347,9606.ENSP00000259486,9606.ENSP00000260356,9606.ENSP00000260408,9606.ENSP00000263025,9606.ENSP00000263713,9606.ENSP00000264036,9606.ENSP00000264634,9606.ENSP00000265361,9606.ENSP00000265371,9606.ENSP00000331831,9606.ENSP00000337065,9606.ENSP00000340900,9606.ENSP00000341170,9606.ENSP00000341489,9606.ENSP00000344115,9606.ENSP00000346537,…	VTN,IGFBP5,TNFAIP6,ENPP2,THBS1,ADAM10,MAPK3,EPB41L5,MCAM,WNT5A,SEMA3C,NRP1,GAS6,CXCL14,MIA3,PTN,SYDE1,CDH5,SMOC2,FN1,KIAA1598,MYLK,NOS1AP,PTP4A1,ABL1,SRPX2,KIAA1462,CEMIP,ITGB1,CD151,PDGFC,CIB1
GO:0010035	Response to inorganic substance	31	538	0.29	0.0399	9606.ENSP00000219334,9606.ENSP00000223136,9606.ENSP00000232165,9606.ENSP00000233809,9606.ENSP00000260356,9606.ENSP00000261205,9606.ENSP00000262461,9606.ENSP00000263025,9606.ENSP00000264634,9606.ENSP00000284202,9606.ENSP00000286628,9606.ENSP00000296755,9606.ENSP00000321962,9606.ENSP00000322706,9606.ENSP00000355536,9606.ENSP00000357787,9606.ENSP00000361021,9606.ENSP00000361423,9606.ENSP00000367309,…	SMPD3,FIS1,UBE3A,IGFBP2,THBS1,SYT1,SLC12A2,MAPK3,WNT5A,IMPACT,KCNMA1,MAP1B,FIBIN,HMGCS1,MTR,UROS,PTEN,ABL1,MAOB,SOD3,CD9,FECH,LOXL2,RYR3,TSPO,MB,CST3,SLC25A13,NEDD4,SLC25A24,NEFL
GO:0060322	Head development	41	788	0.24	0.0404	9606.ENSP00000225927,9606.ENSP00000232165,9606.ENSP00000238682,9606.ENSP00000242208,9606.ENSP00000243344,9606.ENSP00000261205,9606.ENSP00000262919,9606.ENSP00000263025,9606.ENSP00000263388,9606.ENSP00000264634,9606.ENSP00000265104,9606.ENSP00000265371,9606.ENSP00000269141,9606.ENSP00000287647,9606.ENSP00000303634,9606.ENSP00000304408,9606.ENSP00000306010,9606.ENSP00000307479,9606.ENSP00000322706,…	NAGLU,UBE3A,TGFB3,INHBA,TTC21B,SYT1,ATRN,MAPK3,NOTCH3,WNT5A,DNAH5,NRP1,CDH2,FANCD2,LRP8,COL3A1,ARF4,ARNT2,HMGCS1,POMK,PTN,SCRIB,PTPRS,ATP5F1,CRTAC1,PTEN,ABL1,DLG5,HSPG2,COL4A1,MAOB,COL2A1,CD9,ITGB1,CST3,CTNND1,SEPP1,FRS2,GPR56,CIC,NEFL
GO:0120035	Regulation of plasma membrane bounded cell projection organization	37	687	0.26	0.0406	9606.ENSP00000232165,9606.ENSP00000238682,9606.ENSP00000243344,9606.ENSP00000248600,9606.ENSP00000258526,9606.ENSP00000259486,9606.ENSP00000260408,9606.ENSP00000260453,9606.ENSP00000261205,9606.ENSP00000264634,9606.ENSP00000264896,9606.ENSP00000265361,9606.ENSP00000265371,9606.ENSP00000269141,9606.ENSP00000276416,9606.ENSP00000296755,9606.ENSP00000303634,9606.ENSP00000307046,9606.ENSP00000317128,…	UBE3A,TGFB3,TTC21B,STYXL1,PLXNC1,ENPP2,ADAM10,MNS1,SYT1,WNT5A,SCARB2,SEMA3C,NRP1,CDH2,BIN3,MAP1B,LRP8,SDC2,PLXND1,PTN,FN1,KIAA1598,PTPRS,DMD,EFNA1,PTEN,ABL1,DLG5,AGRN,TMEM106B,TENM3,NEDD4,KIF13B,ATP8B1,CIB1,NEFL,CRABP2
GO:0090596	Sensory organ morphogenesis	19	264	0.38	0.0408	9606.ENSP00000225927,9606.ENSP00000229729,9606.ENSP00000263025,9606.ENSP00000264634,9606.ENSP00000273261,9606.ENSP00000296266,9606.ENSP00000341170,9606.ENSP00000349486,9606.ENSP00000354487,9606.ENSP00000359114,9606.ENSP00000364000,9606.ENSP00000364685,9606.ENSP00000369889,9606.ENSP00000380901,9606.ENSP00000382717,9606.ENSP00000387100,9606.ENSP00000391664,9606.ENSP00000424226,9606.ENSP00000447241	NAGLU,SLC44A4,MAPK3,WNT5A,LRIG1,IFT122,PTN,SCRIB,ZEB1,COL11A1,COL5A2,MFAP2,COL2A1,COL8A2,WDR19,TPRN,MFRP,TENM3,FRS2
GO:0099175	Regulation of postsynapse organization	11	107	0.54	0.0412	9606.ENSP00000232165,9606.ENSP00000260408,9606.ENSP00000263780,9606.ENSP00000264634,9606.ENSP00000269141,9606.ENSP00000303634,9606.ENSP00000306010,9606.ENSP00000341170,9606.ENSP00000349932,9606.ENSP00000357392,9606.ENSP00000361021	UBE3A,ADAM10,CHMP2B,WNT5A,CDH2,LRP8,ARF4,PTN,PTPRS,EFNA1,PTEN
GO:0032989	Cellular component morphogenesis	34	614	0.27	0.0416	9606.ENSP00000223136,9606.ENSP00000258526,9606.ENSP00000262648,9606.ENSP00000263025,9606.ENSP00000263388,9606.ENSP00000264634,9606.ENSP00000265361,9606.ENSP00000265371,9606.ENSP00000269571,9606.ENSP00000284202,9606.ENSP00000296755,9606.ENSP00000307046,9606.ENSP00000317128,9606.ENSP00000334329,9606.ENSP00000339299,9606.ENSP00000341170,9606.ENSP00000347532,9606.ENSP00000348099,9606.ENSP00000355809,…	FIS1,PLXNC1,KAL1,MAPK3,NOTCH3,WNT5A,SEMA3C,NRP1,ERBB2,IMPACT,MAP1B,SDC2,PLXND1,UNC5B,TRIO,PTN,KIAA1598,PDLIM7,ENAH,EFNA1,PTEN,ABL1,NEBL,AGRN,CD9,ITGB1,TMEM106B,PALLD,CSRP3,DAG1,FRS2,FARP1,NCAM1,NEFL
GO:0009790	Embryo development	49	1002	0.22	0.0444	9606.ENSP00000222725,9606.ENSP00000225927,9606.ENSP00000226218,9606.ENSP00000229729,9606.ENSP00000238682,9606.ENSP00000239243,9606.ENSP00000240100,9606.ENSP00000242208,9606.ENSP00000260408,9606.ENSP00000261537,9606.ENSP00000263025,9606.ENSP00000263713,9606.ENSP00000264634,9606.ENSP00000265361,9606.ENSP00000265371,9606.ENSP00000273261,9606.ENSP00000278742,9606.ENSP00000296266,9606.ENSP00000296782,…	LFNG,NAGLU,VTN,SLC44A4,TGFB3,MSX2,DUSP4,INHBA,ADAM10,MIB1,MAPK3,EPB41L5,WNT5A,SEMA3C,NRP1,LRIG1,ST14,IFT122,RICTOR,ARNT2,HEG1,GREM2,KDF1,UGDH,COL12A1,FN1,SCRIB,COL4A2,ZEB1,ETNK2,EFNA1,SUFU,COL11A1,ABL1,MFAP2,KIAA1217,COL2A1,TGFB1I1,ITGB1,WDR19,KIF16B,TPRN,MFRP,IGF2,CC2D2A,PDGFC,FRS2,OTUD7B,CRABP2
GO:0010594	Regulation of endothelial cell migration	14	164	0.46	0.0445	9606.ENSP00000052754,9606.ENSP00000161559,9606.ENSP00000260356,9606.ENSP00000264634,9606.ENSP00000265371,9606.ENSP00000290271,9606.ENSP00000341170,9606.ENSP00000346537,9606.ENSP00000357392,9606.ENSP00000361423,9606.ENSP00000362095,9606.ENSP00000364526,9606.ENSP00000377055,9606.ENSP00000479860	DCN,CEACAM1,THBS1,WNT5A,NRP1,STC1,PTN,SMOC2,EFNA1,ABL1,SRPX2,KIAA1462,PRCP,CIB1
GO:0007528	Neuromuscular junction development	7	45	0.72	0.0453	9606.ENSP00000262375,9606.ENSP00000269571,9606.ENSP00000356515,9606.ENSP00000364979,9606.ENSP00000368678,9606.ENSP00000418081,9606.ENSP00000424827	DNAJA3,ERBB2,UTRN,COL4A1,AGRN,CACNA2D2,NEDD4
GO:0098868	Bone growth	7	45	0.72	0.0453	9606.ENSP00000219334,9606.ENSP00000239243,9606.ENSP00000290271,9606.ENSP00000325146,9606.ENSP00000348385,9606.ENSP00000383894,9606.ENSP00000417185	SMPD3,MSX2,STC1,COL12A1,COL27A1,MATN3,VWA1
GO:0005984	Disaccharide metabolic process	4	11	1.09	0.0462	9606.ENSP00000247933,9606.ENSP00000301046,9606.ENSP00000326227,9606.ENSP00000369055	IDUA,LALBA,GANC,B4GALT1
GO:0048518	Positive regulation of biological process	219	6112	0.08	0.0462	9606.ENSP00000014914,9606.ENSP00000052754,9606.ENSP00000157600,9606.ENSP00000161559,9606.ENSP00000162749,9606.ENSP00000181383,9606.ENSP00000216225,9606.ENSP00000217964,9606.ENSP00000219334,9606.ENSP00000222725,9606.ENSP00000223061,9606.ENSP00000223136,9606.ENSP00000224862,9606.ENSP00000226218,9606.ENSP00000229729,9606.ENSP00000232165,9606.ENSP00000233809,9606.ENSP00000233813,9606.ENSP00000234071,…	GPRC5A,DCN,LMCD1,CEACAM1,TNFRSF1A,CPB2,RBX1,TBL1X,SMPD3,LFNG,PCOLCE,FIS1,FBXL15,VTN,SLC44A4,UBE3A,IGFBP2,IGFBP5,PROC,BCL9,TGFB3,MSX2,SORBS3,INHBA,TTC21B,TNFAIP6,HIST1H1A,DSTN,WNK4,STYXL1,CLEC11A,GDF15,F12,PRKAB2,APCS,FST,CFHR5,PLXNC1,PSMB7,ENPP2,THBS1,ADAM10,MNS1,SYT1,MIB1,TAOK1,RAB27B,DNAJA3,SLC12A2,MAPK3,NOTCH3,EPB41L5,CHMP2B,MAP4K3,MCAM,WNT5A,SCARB2,KNG1,RASGRF2,SEMA3C,NRP1,TIMP3,C1RL,CLSTN3,L…
GO:0022604	Regulation of cell morphogenesis	29	498	0.29	0.0472	9606.ENSP00000232165,9606.ENSP00000258526,9606.ENSP00000259486,9606.ENSP00000260408,9606.ENSP00000261205,9606.ENSP00000264634,9606.ENSP00000265361,9606.ENSP00000265371,9606.ENSP00000269141,9606.ENSP00000296755,9606.ENSP00000303634,9606.ENSP00000307046,9606.ENSP00000317128,9606.ENSP00000334642,9606.ENSP00000341170,9606.ENSP00000346839,9606.ENSP00000347532,9606.ENSP00000349325,9606.ENSP00000349932,…	UBE3A,PLXNC1,ENPP2,ADAM10,SYT1,WNT5A,SEMA3C,NRP1,CDH2,MAP1B,LRP8,SDC2,PLXND1,PDZD8,PTN,FN1,KIAA1598,ATP10A,PTPRS,EFNA1,PTEN,ABL1,NEDD4,KIF13B,DAG1,WTIP,CIB1,NEFL,CRABP2
GO:0007492	Endoderm development	9	76	0.6	0.0478	9606.ENSP00000226218,9606.ENSP00000240100,9606.ENSP00000242208,9606.ENSP00000263713,9606.ENSP00000325146,9606.ENSP00000346839,9606.ENSP00000353654,9606.ENSP00000359114,9606.ENSP00000384164	VTN,DUSP4,INHBA,EPB41L5,COL12A1,FN1,COL4A2,COL11A1,KIF16B
GO:0010632	Regulation of epithelial cell migration	17	227	0.4	0.0478	9606.ENSP00000052754,9606.ENSP00000161559,9606.ENSP00000259486,9606.ENSP00000260356,9606.ENSP00000263713,9606.ENSP00000264634,9606.ENSP00000265371,9606.ENSP00000290271,9606.ENSP00000341170,9606.ENSP00000346537,9606.ENSP00000357392,9606.ENSP00000361021,9606.ENSP00000361423,9606.ENSP00000362095,9606.ENSP00000364526,9606.ENSP00000377055,9606.ENSP00000479860	DCN,CEACAM1,ENPP2,THBS1,EPB41L5,WNT5A,NRP1,STC1,PTN,SMOC2,EFNA1,PTEN,ABL1,SRPX2,KIAA1462,PRCP,CIB1
GO:0051962	Positive regulation of nervous system development	31	547	0.28	0.0478	9606.ENSP00000248600,9606.ENSP00000258526,9606.ENSP00000261205,9606.ENSP00000264634,9606.ENSP00000264896,9606.ENSP00000265371,9606.ENSP00000266546,9606.ENSP00000284202,9606.ENSP00000296755,9606.ENSP00000303634,9606.ENSP00000317128,9606.ENSP00000341170,9606.ENSP00000346839,9606.ENSP00000347532,9606.ENSP00000354487,9606.ENSP00000354923,9606.ENSP00000355751,9606.ENSP00000361021,9606.ENSP00000361467,…	STYXL1,PLXNC1,SYT1,WNT5A,SCARB2,NRP1,CLSTN3,IMPACT,MAP1B,LRP8,PLXND1,PTN,FN1,KIAA1598,ZEB1,DMD,THBS2,PTEN,DLG5,SRPX2,CLSTN1,AGRN,TSPO,TMEM106B,TCF12,CLSTN2,MME,TENM3,DAG1,NEFL,CRABP2
GO:0006810	Transport	163	4353	0.1	0.0482	9606.ENSP00000004531,9606.ENSP00000161559,9606.ENSP00000215882,9606.ENSP00000216124,9606.ENSP00000218516,9606.ENSP00000219334,9606.ENSP00000223136,9606.ENSP00000223208,9606.ENSP00000226218,9606.ENSP00000226578,9606.ENSP00000229729,9606.ENSP00000232165,9606.ENSP00000234071,9606.ENSP00000238682,9606.ENSP00000242208,9606.ENSP00000243344,9606.ENSP00000243347,9606.ENSP00000246006,9606.ENSP00000246914,…	SLC7A2,CEACAM1,SLC25A1,ARSA,GLA,SMPD3,FIS1,CEP41,VTN,MANBA,SLC44A4,UBE3A,PROC,TGFB3,INHBA,TTC21B,TNFAIP6,CD93,WNK4,ISLR,PRKAB2,IER3IP1,PSMB7,ENPP2,THBS1,ADAM10,SYT1,MIB1,KIAA0556,MYO5C,RAB27B,SLC12A2,MAPK3,PHYH,CHMP2B,AGA,SCARB2,KNG1,DNAH5,AMBP,NRP1,ITIH4,TIMP3,MFGE8,SLC39A6,PCYOX1L,BIN3,LPCAT1,LONP2,KCNMA1,ZFYVE9,ANO10,CLEC3B,FYCO1,IFT122,MAP1B,CLMN,TMED3,ATP5L,ATP6V1G2,TRAPPC1,LRP8,ATP5I,ARF4,A…
GO:0010941	Regulation of cell death	74	1696	0.17	0.0482	9606.ENSP00000162749,9606.ENSP00000223136,9606.ENSP00000231004,9606.ENSP00000234071,9606.ENSP00000238682,9606.ENSP00000239243,9606.ENSP00000242208,9606.ENSP00000246957,9606.ENSP00000248600,9606.ENSP00000256433,9606.ENSP00000260356,9606.ENSP00000260408,9606.ENSP00000262375,9606.ENSP00000264230,9606.ENSP00000264634,9606.ENSP00000265023,9606.ENSP00000265080,9606.ENSP00000265371,9606.ENSP00000266085,…	TNFRSF1A,FIS1,LOX,PROC,TGFB3,MSX2,INHBA,TRAP1,STYXL1,IER3IP1,THBS1,ADAM10,DNAJA3,NOA1,WNT5A,KNG1,RASGRF2,NRP1,TIMP3,SKP2,IMPACT,KCNMA1,INHBB,LRP8,ARF4,ARNT2,AGR3,WDR35,CLU,PPP2R1A,TNFAIP8L3,GAS6,UNC5B,SRA1,TRIO,PTN,CDH5,FN1,ARHGEF26,SCRIB,SYCP2,NAA35,NENF,CTGF,ARHGEF11,LMNA,EFNA1,VTCN1,OMA1,PTEN,ABL1,DLG5,IGBP1,HSPG2,B4GALT1,FBXO18,COL2A1,RHBDD1,ITGB1,TSPO,COL4A3,CST3,GRAMD4,DIP2A,ZNF746,NRBP2,FA…
GO:0035272	Exocrine system development	7	46	0.71	0.0482	9606.ENSP00000238682,9606.ENSP00000265361,9606.ENSP00000265371,9606.ENSP00000317128,9606.ENSP00000381448,9606.ENSP00000391826,9606.ENSP00000442600	TGFB3,SEMA3C,NRP1,PLXND1,CST3,IGF2,DAG1
GO:0090050	Positive regulation of cell migration involved in sprouting angiogenesis	5	21	0.9	0.0482	9606.ENSP00000265371,9606.ENSP00000361423,9606.ENSP00000362095,9606.ENSP00000364526,9606.ENSP00000479860	NRP1,ABL1,SRPX2,KIAA1462,CIB1
GO:0010033	Response to organic substance	119	3011	0.12	0.0483	9606.ENSP00000052754,9606.ENSP00000161559,9606.ENSP00000162749,9606.ENSP00000181383,9606.ENSP00000216225,9606.ENSP00000219334,9606.ENSP00000223061,9606.ENSP00000223136,9606.ENSP00000231004,9606.ENSP00000232165,9606.ENSP00000233809,9606.ENSP00000233813,9606.ENSP00000238682,9606.ENSP00000239243,9606.ENSP00000242208,9606.ENSP00000252809,9606.ENSP00000253496,9606.ENSP00000256759,9606.ENSP00000259457,…	DCN,CEACAM1,TNFRSF1A,CPB2,RBX1,SMPD3,PCOLCE,FIS1,LOX,UBE3A,IGFBP2,IGFBP5,TGFB3,MSX2,INHBA,GDF15,F12,FST,PSMB7,THBS1,ADAM10,DNAJA3,SLC12A2,KAL1,MAPK3,EPB41L5,MAP4K3,GRB14,WNT5A,NRP1,ITIH4,TIMP3,LUM,ERBB2,DGKQ,IMPACT,LONP2,KCNMA1,ZFYVE9,STC1,INHBB,IGFBP7,CLEC3B,MAP1B,COL1A2,LTBP3,ATP6V1G2,LRP8,COL3A1,GLB1,ARNT2,HSPB7,MMP19,WDR35,CLU,GREM2,FIBIN,HMGCS1,PPP2R1A,PGR,GAS6,NR2C1,HIST2H3D,ANG,SRA1,MIA3,P…
[truncated: 1 more rows]

## Sheet: String GO Molecular Function
#term ID	term description	observed gene count	background gene count	strength	false discovery rate	matching proteins in your network (IDs)	matching proteins in your network (labels)
[truncated: 24 more rows]

## Sheet: String GO Cellular Component
#term ID	term description	observed gene count	background gene count	strength	false discovery rate	matching proteins in your network (IDs)	matching proteins in your network (labels)
[truncated: 49 more rows]

## Sheet: String PubMed
#term ID	term description	observed gene count	background gene count	strength	false discovery rate	matching proteins in your network (IDs)	matching proteins in your network (labels)
[truncated: 859 more rows]

[truncated: 5 more sheets: String Local network cluster, String KEGG, String Reactome, String Wiki Pathways, StringDisease gene associations]
