# Supplementary material for: HUNK Gene Alterations in Breast Cancer
Source: Biomedicines. 2022 Nov 29;10(12):3072. doi: 10.3390/biomedicines10123072 (PMC9775318; doi:10.3390/biomedicines10123072)
Supplement: Supplementary file 1 [file biomedicines-10-03072-s001.zip › File S7. Phospho-proteome Higher in HUNK altered.xlsx]

## Sheet: STRING GO biological processes
#term ID	term description	observed gene count	background gene count	strength	false discovery rate	matching proteins in your network (IDs)	matching proteins in your network (labels)
GO:0006996	Organelle organization	285	3450	0.26	1.28e-19	9606.ENSP00000025301,9606.ENSP00000056217,9606.ENSP00000080059,9606.ENSP00000167586,9606.ENSP00000215957,9606.ENSP00000216297,9606.ENSP00000218089,9606.ENSP00000220913,9606.ENSP00000224140,9606.ENSP00000225567,9606.ENSP00000230085,9606.ENSP00000233121,9606.ENSP00000233331,9606.ENSP00000236925,9606.ENSP00000240423,9606.ENSP00000243326,9606.ENSP00000252242,9606.ENSP00000253024,9606.ENSP00000254803,…	AKAP11,ARHGEF5,HDAC7,KRT14,MICALL1,SUPT16H,STAG2,CHRAC1,SETX,GOSR2,SNX3,MAPRE3,INO80B,CAMSAP2,NCAPH,RIF1,KRT5,TRIM28,UTP3,BRD8,IGHMBP2,DOCK2,FHOD1,EPC2,MYO1G,BRIP1,RSBN1,VPS13C,KMT2C,RCOR1,SRCAP,ACIN1,AJUBA,MAST3,EPC1,SMG6,CCDC6,EP300,BRD4,CLASP1,PKP1,EHBP1,ARID4B,ALS2,SLAIN2,ADD2,HDAC4,CNTNAP1,ADD1,GOLPH3,NBN,SMARCA2,HPS5,FAM160A2,BIN2,FANCM,PML,NCOR1,AKAP8,LIMD1,PHIP,PAK1,AIP,ANK3,CENPH,CCSAP,A…
GO:0050789	Regulation of biological process	671	11475	0.11	1.28e-19	9606.ENSP00000025301,9606.ENSP00000040738,9606.ENSP00000046794,9606.ENSP00000056217,9606.ENSP00000080059,9606.ENSP00000156084,9606.ENSP00000176763,9606.ENSP00000177694,9606.ENSP00000200181,9606.ENSP00000203556,9606.ENSP00000211936,9606.ENSP00000216044,9606.ENSP00000216297,9606.ENSP00000216554,9606.ENSP00000216802,9606.ENSP00000217121,9606.ENSP00000220592,9606.ENSP00000220597,9606.ENSP00000220751,…	AKAP11,BOD1L1,LCP2,ARHGEF5,HDAC7,OTUD5,STK10,TBX21,ITGB4,GMIP,ZNF184,GTPBP1,SUPT16H,EIF5,PSME2,TPD52L2,AGO2,PAG1,RIPK2,RELB,SP4,SETX,GOSR2,SNX3,EIF2AK2,MAPRE3,NRBP1,MSH6,BCL9,PRDM2,CAMSAP2,SOGA1,FKBP15,ZC3HAV1,UNG,CD97,RIF1,BATF3,MPHOSPH10,PSD4,RALY,MLX,PTPN12,PIAS1,ZC3H14,GRHL2,TRIM28,ZC3H4,PPIL4,PPP1R1B,HGNC:9982,DCAF15,RAP1GAP2,BRD8,IGHMBP2,CAMK1,DOCK2,ZCCHC11,RAB11FIP5,FHOD1,DOCK10,USP37,EPC2…
GO:0060255	Regulation of macromolecule metabolic process	439	6407	0.18	2.86e-19	9606.ENSP00000040738,9606.ENSP00000046794,9606.ENSP00000056217,9606.ENSP00000080059,9606.ENSP00000156084,9606.ENSP00000176763,9606.ENSP00000177694,9606.ENSP00000211936,9606.ENSP00000216044,9606.ENSP00000216297,9606.ENSP00000216554,9606.ENSP00000216802,9606.ENSP00000220592,9606.ENSP00000220751,9606.ENSP00000221452,9606.ENSP00000222584,9606.ENSP00000224140,9606.ENSP00000230085,9606.ENSP00000233057,…	BOD1L1,LCP2,ARHGEF5,HDAC7,OTUD5,STK10,TBX21,ZNF184,GTPBP1,SUPT16H,EIF5,PSME2,AGO2,RIPK2,RELB,SP4,SETX,SNX3,EIF2AK2,MAPRE3,MSH6,BCL9,PRDM2,ZC3HAV1,RIF1,BATF3,RALY,MLX,PIAS1,ZC3H14,GRHL2,TRIM28,ZC3H4,PPIL4,PPP1R1B,HGNC:9982,BRD8,IGHMBP2,CAMK1,ZCCHC11,FHOD1,USP37,EPC2,BRIP1,MARCH7,RIPK1,CDK17,SNW1,CYBA,IKZF4,KMT2C,RCOR1,N4BP1,SRCAP,ACIN1,AJUBA,ELL,MAPK3,EPC1,SMG6,METTL16,MED15,DGCR8,EP300,BRD4,MED26…
GO:0050794	Regulation of cellular process	645	10932	0.11	5.33e-19	9606.ENSP00000025301,9606.ENSP00000040738,9606.ENSP00000046794,9606.ENSP00000056217,9606.ENSP00000080059,9606.ENSP00000176763,9606.ENSP00000177694,9606.ENSP00000200181,9606.ENSP00000203556,9606.ENSP00000211936,9606.ENSP00000216044,9606.ENSP00000216297,9606.ENSP00000216554,9606.ENSP00000216802,9606.ENSP00000217121,9606.ENSP00000220592,9606.ENSP00000220597,9606.ENSP00000220751,9606.ENSP00000221452,…	AKAP11,BOD1L1,LCP2,ARHGEF5,HDAC7,STK10,TBX21,ITGB4,GMIP,ZNF184,GTPBP1,SUPT16H,EIF5,PSME2,TPD52L2,AGO2,PAG1,RIPK2,RELB,SP4,SETX,GOSR2,SNX3,EIF2AK2,MAPRE3,NRBP1,MSH6,BCL9,PRDM2,CAMSAP2,SOGA1,FKBP15,ZC3HAV1,UNG,CD97,RIF1,BATF3,MPHOSPH10,PSD4,RALY,MLX,PTPN12,PIAS1,ZC3H14,GRHL2,TRIM28,ZC3H4,PPIL4,PPP1R1B,HGNC:9982,DCAF15,RAP1GAP2,BRD8,IGHMBP2,CAMK1,DOCK2,ZCCHC11,RAB11FIP5,FHOD1,DOCK10,USP37,EPC2,MYO1G…
GO:0071840	Cellular component organization or biogenesis	396	5633	0.19	2.32e-18	9606.ENSP00000025301,9606.ENSP00000056217,9606.ENSP00000080059,9606.ENSP00000167586,9606.ENSP00000171887,9606.ENSP00000200181,9606.ENSP00000202816,9606.ENSP00000215957,9606.ENSP00000216297,9606.ENSP00000216554,9606.ENSP00000218089,9606.ENSP00000220592,9606.ENSP00000220913,9606.ENSP00000224140,9606.ENSP00000225298,9606.ENSP00000225567,9606.ENSP00000230085,9606.ENSP00000233121,9606.ENSP00000233331,…	AKAP11,ARHGEF5,HDAC7,KRT14,TNS1,ITGB4,ESF1,MICALL1,SUPT16H,EIF5,STAG2,AGO2,CHRAC1,SETX,UTP18,GOSR2,SNX3,MAPRE3,INO80B,BCL9,CAMSAP2,COIL,NCAPH,RIF1,MPHOSPH10,PIAS1,GRHL2,KRT5,TRIM28,RAP1GAP2,UTP3,BRD8,IGHMBP2,DOCK2,FHOD1,DOCK10,EPC2,MYO1G,BRIP1,RIPK1,TBC1D1,RSBN1,VPS13C,CYBA,IKZF4,LPCAT2,KMT2C,RCOR1,COTL1,SRCAP,ACIN1,AJUBA,MAST3,SAMHD1,MAPK3,EPC1,SMG6,METTL16,CCDC6,EP300,BRD4,CLASP1,OSBP,STRN,PKP1…
GO:0007010	Cytoskeleton organization	132	1126	0.41	4.81e-18	9606.ENSP00000025301,9606.ENSP00000056217,9606.ENSP00000167586,9606.ENSP00000215957,9606.ENSP00000218089,9606.ENSP00000233121,9606.ENSP00000236925,9606.ENSP00000252242,9606.ENSP00000256935,9606.ENSP00000258201,9606.ENSP00000258787,9606.ENSP00000262713,9606.ENSP00000262811,9606.ENSP00000263102,9606.ENSP00000263710,9606.ENSP00000263946,9606.ENSP00000263991,9606.ENSP00000264313,9606.ENSP00000264436,…	AKAP11,ARHGEF5,KRT14,MICALL1,STAG2,MAPRE3,CAMSAP2,KRT5,DOCK2,FHOD1,MYO1G,AJUBA,MAST3,CCDC6,CLASP1,PKP1,EHBP1,SLAIN2,ADD2,CNTNAP1,ADD1,NCOR1,LIMD1,PHIP,PAK1,ANK3,CENPH,CCSAP,ARHGAP17,SPICE1,SHROOM3,MAP1B,NPM1,INPPL1,ARF6,MAP1A,MAPRE2,SPRYD3,ABR,TAOK2,RBM14,PDLIM2,EHBP1L1,BIN1,EML4,MTSS1,CSNK1D,FLII,FMNL1,BRWD1,LRRC16A,RLTPR,LIMK1,CCDC88A,STARD13,PPL,EPB41L3,CDK5RAP2,EPB41,ARHGAP12,MEF2A,MINK1,UVRA…
GO:0090304	Nucleic acid metabolic process	202	2178	0.31	4.81e-18	9606.ENSP00000040738,9606.ENSP00000170168,9606.ENSP00000202816,9606.ENSP00000216297,9606.ENSP00000220592,9606.ENSP00000220913,9606.ENSP00000221455,9606.ENSP00000224140,9606.ENSP00000225298,9606.ENSP00000233331,9606.ENSP00000233557,9606.ENSP00000234420,9606.ENSP00000240316,9606.ENSP00000242576,9606.ENSP00000242776,9606.ENSP00000243326,9606.ENSP00000244230,9606.ENSP00000246194,9606.ENSP00000253024,…	BOD1L1,REXO1,ESF1,SUPT16H,AGO2,CHRAC1,CLASRP,SETX,UTP18,INO80B,NRBP1,MSH6,COIL,UNG,DDX39A,RIF1,MPHOSPH10,RALY,TRIM28,PPP1R1B,UTP3,IGHMBP2,ZCCHC11,C2orf49,EPC2,BRIP1,BUD13,TOPBP1,PPIG,SNW1,PHF3,ACIN1,ELL,SAMHD1,MAPK3,EPC1,SMG6,METTL16,MED15,DGCR8,EP300,MED26,DNAJC8,NSUN2,RBM27,AFF4,NBN,HNRNPH3,RBM6,ZCRB1,CPSF6,FANCM,MFAP1,ZC3H12C,DCP1B,ZC3H13,GEMIN5,RAVER1,IWS1,SNIP1,ICE1,NPM1,KIAA1429,TK1,SRRM2,P…
GO:0010468	Regulation of gene expression	349	4813	0.2	2.52e-17	9606.ENSP00000056217,9606.ENSP00000080059,9606.ENSP00000156084,9606.ENSP00000177694,9606.ENSP00000211936,9606.ENSP00000216044,9606.ENSP00000216297,9606.ENSP00000216554,9606.ENSP00000216802,9606.ENSP00000220592,9606.ENSP00000220751,9606.ENSP00000221452,9606.ENSP00000222584,9606.ENSP00000224140,9606.ENSP00000233057,9606.ENSP00000233121,9606.ENSP00000234739,9606.ENSP00000235372,9606.ENSP00000242351,…	ARHGEF5,HDAC7,OTUD5,TBX21,ZNF184,GTPBP1,SUPT16H,EIF5,PSME2,AGO2,RIPK2,RELB,SP4,SETX,EIF2AK2,MAPRE3,BCL9,PRDM2,ZC3HAV1,RIF1,BATF3,MLX,PIAS1,ZC3H14,GRHL2,TRIM28,ZC3H4,PPIL4,HGNC:9982,BRD8,IGHMBP2,CAMK1,ZCCHC11,FHOD1,EPC2,BRIP1,RIPK1,CDK17,SNW1,CYBA,IKZF4,KMT2C,RCOR1,SRCAP,ACIN1,AJUBA,ELL,MAPK3,EPC1,SMG6,METTL16,MED15,DGCR8,EP300,BRD4,MED26,PKP1,ARID4B,HDAC4,NSUN2,ICAM1,AFF4,SMARCA2,HNRNPH3,BTAF1,CP…
GO:0019219	Regulation of nucleobase-containing compound metabolic process	301	3982	0.22	2.03e-16	9606.ENSP00000056217,9606.ENSP00000080059,9606.ENSP00000177694,9606.ENSP00000211936,9606.ENSP00000216044,9606.ENSP00000216297,9606.ENSP00000216802,9606.ENSP00000220592,9606.ENSP00000220751,9606.ENSP00000221452,9606.ENSP00000222584,9606.ENSP00000224140,9606.ENSP00000233057,9606.ENSP00000233121,9606.ENSP00000234420,9606.ENSP00000234739,9606.ENSP00000235372,9606.ENSP00000242351,9606.ENSP00000243326,…	ARHGEF5,HDAC7,TBX21,ZNF184,GTPBP1,SUPT16H,PSME2,AGO2,RIPK2,RELB,SP4,SETX,EIF2AK2,MAPRE3,MSH6,BCL9,PRDM2,ZC3HAV1,RIF1,BATF3,RALY,MLX,PIAS1,ZC3H14,GRHL2,TRIM28,ZC3H4,PPIL4,HGNC:9982,BRD8,IGHMBP2,CAMK1,FHOD1,EPC2,BRIP1,RIPK1,CDK17,SNW1,IKZF4,KMT2C,RCOR1,SRCAP,ACIN1,AJUBA,ELL,MAPK3,EPC1,SMG6,METTL16,MED15,EP300,BRD4,MED26,PKP1,ARID4B,HDAC4,NSUN2,ICAM1,NBN,SMARCA2,HNRNPH3,BTAF1,CPSF6,TMPO,ZNF280D,PML,…
GO:0016043	Cellular component organization	377	5447	0.18	4.39e-16	9606.ENSP00000025301,9606.ENSP00000056217,9606.ENSP00000080059,9606.ENSP00000167586,9606.ENSP00000171887,9606.ENSP00000200181,9606.ENSP00000215957,9606.ENSP00000216297,9606.ENSP00000216554,9606.ENSP00000218089,9606.ENSP00000220592,9606.ENSP00000220913,9606.ENSP00000224140,9606.ENSP00000225567,9606.ENSP00000230085,9606.ENSP00000233121,9606.ENSP00000233331,9606.ENSP00000234739,9606.ENSP00000236925,…	AKAP11,ARHGEF5,HDAC7,KRT14,TNS1,ITGB4,MICALL1,SUPT16H,EIF5,STAG2,AGO2,CHRAC1,SETX,GOSR2,SNX3,MAPRE3,INO80B,BCL9,CAMSAP2,COIL,NCAPH,RIF1,PIAS1,GRHL2,KRT5,TRIM28,RAP1GAP2,UTP3,BRD8,IGHMBP2,DOCK2,FHOD1,DOCK10,EPC2,MYO1G,BRIP1,RIPK1,TBC1D1,RSBN1,VPS13C,CYBA,IKZF4,LPCAT2,KMT2C,RCOR1,COTL1,SRCAP,ACIN1,AJUBA,MAST3,SAMHD1,MAPK3,EPC1,SMG6,CCDC6,EP300,BRD4,CLASP1,OSBP,STRN,PKP1,EHBP1,ARID4B,ALS2,SLAIN2,PIK…
GO:0010556	Regulation of macromolecule biosynthetic process	299	3976	0.22	4.91e-16	9606.ENSP00000056217,9606.ENSP00000080059,9606.ENSP00000177694,9606.ENSP00000211936,9606.ENSP00000216044,9606.ENSP00000216297,9606.ENSP00000216554,9606.ENSP00000216802,9606.ENSP00000220592,9606.ENSP00000220751,9606.ENSP00000221452,9606.ENSP00000222584,9606.ENSP00000224140,9606.ENSP00000233057,9606.ENSP00000233121,9606.ENSP00000234739,9606.ENSP00000235372,9606.ENSP00000243326,9606.ENSP00000243440,…	ARHGEF5,HDAC7,TBX21,ZNF184,GTPBP1,SUPT16H,EIF5,PSME2,AGO2,RIPK2,RELB,SP4,SETX,EIF2AK2,MAPRE3,BCL9,PRDM2,RIF1,BATF3,RALY,MLX,PIAS1,GRHL2,TRIM28,ZC3H4,PPIL4,HGNC:9982,BRD8,IGHMBP2,CAMK1,FHOD1,USP37,EPC2,BRIP1,RIPK1,CDK17,SNW1,IKZF4,KMT2C,RCOR1,SRCAP,AJUBA,ELL,MAPK3,EPC1,SMG6,METTL16,MED15,EP300,BRD4,MED26,ARID4B,HDAC4,ICAM1,NBN,SMARCA2,BTAF1,TMPO,ZNF280D,PML,ZFHX3,NCOR1,MEF2D,LIMD1,PHIP,AIP,GEMIN5,…
GO:0019222	Regulation of metabolic process	451	6948	0.15	5.82e-16	9606.ENSP00000025301,9606.ENSP00000040738,9606.ENSP00000046794,9606.ENSP00000056217,9606.ENSP00000080059,9606.ENSP00000156084,9606.ENSP00000176763,9606.ENSP00000177694,9606.ENSP00000211936,9606.ENSP00000216044,9606.ENSP00000216297,9606.ENSP00000216554,9606.ENSP00000216802,9606.ENSP00000220592,9606.ENSP00000220751,9606.ENSP00000221452,9606.ENSP00000222584,9606.ENSP00000224140,9606.ENSP00000230085,…	AKAP11,BOD1L1,LCP2,ARHGEF5,HDAC7,OTUD5,STK10,TBX21,ZNF184,GTPBP1,SUPT16H,EIF5,PSME2,AGO2,RIPK2,RELB,SP4,SETX,SNX3,EIF2AK2,MAPRE3,MSH6,BCL9,PRDM2,SOGA1,FKBP15,ZC3HAV1,RIF1,BATF3,MPHOSPH10,RALY,MLX,PIAS1,ZC3H14,GRHL2,TRIM28,ZC3H4,PPIL4,PPP1R1B,HGNC:9982,BRD8,IGHMBP2,CAMK1,ZCCHC11,FHOD1,USP37,EPC2,BRIP1,MARCH7,RIPK1,CDK17,VPS13C,SNW1,CYBA,IKZF4,KMT2C,RCOR1,N4BP1,SRCAP,ACIN1,AJUBA,ELL,MAPK3,EPC1,SMG6…
GO:0031323	Regulation of cellular metabolic process	416	6239	0.16	5.82e-16	9606.ENSP00000025301,9606.ENSP00000040738,9606.ENSP00000046794,9606.ENSP00000056217,9606.ENSP00000080059,9606.ENSP00000176763,9606.ENSP00000177694,9606.ENSP00000211936,9606.ENSP00000216044,9606.ENSP00000216297,9606.ENSP00000216554,9606.ENSP00000216802,9606.ENSP00000220592,9606.ENSP00000220751,9606.ENSP00000221452,9606.ENSP00000222584,9606.ENSP00000224140,9606.ENSP00000233057,9606.ENSP00000233121,…	AKAP11,BOD1L1,LCP2,ARHGEF5,HDAC7,STK10,TBX21,ZNF184,GTPBP1,SUPT16H,EIF5,PSME2,AGO2,RIPK2,RELB,SP4,SETX,EIF2AK2,MAPRE3,MSH6,BCL9,PRDM2,SOGA1,FKBP15,ZC3HAV1,RIF1,BATF3,MPHOSPH10,RALY,MLX,PIAS1,ZC3H14,GRHL2,TRIM28,ZC3H4,PPIL4,PPP1R1B,HGNC:9982,BRD8,IGHMBP2,CAMK1,FHOD1,USP37,EPC2,BRIP1,MARCH7,RIPK1,CDK17,VPS13C,SNW1,CYBA,IKZF4,KMT2C,RCOR1,N4BP1,SRCAP,ACIN1,AJUBA,ELL,MAPK3,EPC1,SMG6,METTL16,MED15,EP30…
GO:0051171	Regulation of nitrogen compound metabolic process	396	5836	0.17	5.82e-16	9606.ENSP00000040738,9606.ENSP00000046794,9606.ENSP00000056217,9606.ENSP00000080059,9606.ENSP00000176763,9606.ENSP00000177694,9606.ENSP00000211936,9606.ENSP00000216044,9606.ENSP00000216297,9606.ENSP00000216554,9606.ENSP00000216802,9606.ENSP00000220592,9606.ENSP00000220751,9606.ENSP00000221452,9606.ENSP00000222584,9606.ENSP00000224140,9606.ENSP00000230085,9606.ENSP00000233057,9606.ENSP00000233121,…	BOD1L1,LCP2,ARHGEF5,HDAC7,STK10,TBX21,ZNF184,GTPBP1,SUPT16H,EIF5,PSME2,AGO2,RIPK2,RELB,SP4,SETX,SNX3,EIF2AK2,MAPRE3,MSH6,BCL9,PRDM2,ZC3HAV1,RIF1,BATF3,RALY,MLX,PIAS1,ZC3H14,GRHL2,TRIM28,ZC3H4,PPIL4,PPP1R1B,HGNC:9982,BRD8,IGHMBP2,CAMK1,FHOD1,EPC2,BRIP1,MARCH7,RIPK1,CDK17,SNW1,IKZF4,KMT2C,RCOR1,N4BP1,SRCAP,ACIN1,AJUBA,ELL,MAPK3,EPC1,SMG6,METTL16,MED15,EP300,BRD4,MED26,PKP1,ARID4B,ALS2,HDAC4,NSUN2,I…
GO:0051252	Regulation of rna metabolic process	284	3722	0.22	7.15e-16	9606.ENSP00000056217,9606.ENSP00000080059,9606.ENSP00000177694,9606.ENSP00000211936,9606.ENSP00000216044,9606.ENSP00000216297,9606.ENSP00000216802,9606.ENSP00000220592,9606.ENSP00000220751,9606.ENSP00000221452,9606.ENSP00000222584,9606.ENSP00000224140,9606.ENSP00000233057,9606.ENSP00000233121,9606.ENSP00000234739,9606.ENSP00000235372,9606.ENSP00000242351,9606.ENSP00000243326,9606.ENSP00000243440,…	ARHGEF5,HDAC7,TBX21,ZNF184,GTPBP1,SUPT16H,PSME2,AGO2,RIPK2,RELB,SP4,SETX,EIF2AK2,MAPRE3,BCL9,PRDM2,ZC3HAV1,RIF1,BATF3,RALY,MLX,PIAS1,ZC3H14,GRHL2,TRIM28,ZC3H4,PPIL4,HGNC:9982,BRD8,IGHMBP2,CAMK1,FHOD1,EPC2,BRIP1,RIPK1,CDK17,SNW1,IKZF4,KMT2C,RCOR1,SRCAP,ACIN1,AJUBA,ELL,MAPK3,EPC1,METTL16,MED15,EP300,BRD4,MED26,PKP1,ARID4B,HDAC4,NSUN2,ICAM1,SMARCA2,HNRNPH3,BTAF1,CPSF6,TMPO,ZNF280D,PML,ZFHX3,NCOR1,ME…
GO:0065007	Biological regulation	682	12171	0.09	2e-15	9606.ENSP00000025301,9606.ENSP00000040738,9606.ENSP00000046794,9606.ENSP00000056217,9606.ENSP00000080059,9606.ENSP00000156084,9606.ENSP00000158762,9606.ENSP00000176763,9606.ENSP00000177694,9606.ENSP00000200181,9606.ENSP00000203556,9606.ENSP00000211936,9606.ENSP00000216044,9606.ENSP00000216297,9606.ENSP00000216554,9606.ENSP00000216802,9606.ENSP00000217121,9606.ENSP00000220592,9606.ENSP00000220597,…	AKAP11,BOD1L1,LCP2,ARHGEF5,HDAC7,OTUD5,ACAP1,STK10,TBX21,ITGB4,GMIP,ZNF184,GTPBP1,SUPT16H,EIF5,PSME2,TPD52L2,AGO2,PAG1,RIPK2,RELB,SP4,SETX,GOSR2,SNX3,EIF2AK2,MAPRE3,NRBP1,MSH6,BCL9,PRDM2,CAMSAP2,SOGA1,FKBP15,NCAPH,ZC3HAV1,UNG,CD97,RIF1,BATF3,MPHOSPH10,PSD4,RALY,MLX,PTPN12,PIAS1,ZC3H14,GRHL2,TRIM28,ZC3H4,PPIL4,PPP1R1B,HGNC:9982,DCAF15,RAP1GAP2,BRD8,IGHMBP2,CAMK1,DOCK2,ZCCHC11,RAB11FIP5,FHOD1,DOCK1…
GO:2000112	Regulation of cellular macromolecule biosynthetic process	290	3878	0.21	3.27e-15	9606.ENSP00000056217,9606.ENSP00000080059,9606.ENSP00000177694,9606.ENSP00000211936,9606.ENSP00000216044,9606.ENSP00000216297,9606.ENSP00000216554,9606.ENSP00000216802,9606.ENSP00000220592,9606.ENSP00000220751,9606.ENSP00000221452,9606.ENSP00000222584,9606.ENSP00000224140,9606.ENSP00000233057,9606.ENSP00000233121,9606.ENSP00000234739,9606.ENSP00000235372,9606.ENSP00000243326,9606.ENSP00000243440,…	ARHGEF5,HDAC7,TBX21,ZNF184,GTPBP1,SUPT16H,EIF5,PSME2,AGO2,RIPK2,RELB,SP4,SETX,EIF2AK2,MAPRE3,BCL9,PRDM2,RIF1,BATF3,MLX,PIAS1,GRHL2,TRIM28,ZC3H4,PPIL4,HGNC:9982,BRD8,IGHMBP2,CAMK1,FHOD1,USP37,EPC2,BRIP1,RIPK1,CDK17,SNW1,IKZF4,KMT2C,RCOR1,SRCAP,AJUBA,ELL,MAPK3,EPC1,SMG6,METTL16,MED15,EP300,BRD4,MED26,ARID4B,HDAC4,ICAM1,NBN,SMARCA2,BTAF1,TMPO,ZNF280D,PML,ZFHX3,NCOR1,MEF2D,LIMD1,PHIP,GEMIN5,ELMSAN1,G…
GO:0080090	Regulation of primary metabolic process	401	6032	0.16	6.62e-15	9606.ENSP00000040738,9606.ENSP00000046794,9606.ENSP00000056217,9606.ENSP00000080059,9606.ENSP00000176763,9606.ENSP00000177694,9606.ENSP00000211936,9606.ENSP00000216044,9606.ENSP00000216297,9606.ENSP00000216554,9606.ENSP00000216802,9606.ENSP00000220592,9606.ENSP00000220751,9606.ENSP00000221452,9606.ENSP00000222584,9606.ENSP00000224140,9606.ENSP00000230085,9606.ENSP00000233057,9606.ENSP00000233121,…	BOD1L1,LCP2,ARHGEF5,HDAC7,STK10,TBX21,ZNF184,GTPBP1,SUPT16H,EIF5,PSME2,AGO2,RIPK2,RELB,SP4,SETX,SNX3,EIF2AK2,MAPRE3,MSH6,BCL9,PRDM2,SOGA1,ZC3HAV1,RIF1,BATF3,RALY,MLX,PIAS1,ZC3H14,GRHL2,TRIM28,ZC3H4,PPIL4,PPP1R1B,HGNC:9982,BRD8,IGHMBP2,CAMK1,FHOD1,EPC2,BRIP1,MARCH7,RIPK1,CDK17,SNW1,IKZF4,KMT2C,RCOR1,N4BP1,SRCAP,ACIN1,AJUBA,ELL,MAPK3,EPC1,SMG6,METTL16,MED15,EP300,BRD4,MED26,PKP1,ARID4B,ALS2,HDAC4,N…
GO:0031326	Regulation of cellular biosynthetic process	300	4125	0.2	2.39e-14	9606.ENSP00000056217,9606.ENSP00000080059,9606.ENSP00000177694,9606.ENSP00000211936,9606.ENSP00000216044,9606.ENSP00000216297,9606.ENSP00000216554,9606.ENSP00000216802,9606.ENSP00000220592,9606.ENSP00000220751,9606.ENSP00000221452,9606.ENSP00000222584,9606.ENSP00000224140,9606.ENSP00000233057,9606.ENSP00000233121,9606.ENSP00000234739,9606.ENSP00000235372,9606.ENSP00000237536,9606.ENSP00000243326,…	ARHGEF5,HDAC7,TBX21,ZNF184,GTPBP1,SUPT16H,EIF5,PSME2,AGO2,RIPK2,RELB,SP4,SETX,EIF2AK2,MAPRE3,BCL9,PRDM2,SOGA1,RIF1,BATF3,RALY,MLX,PIAS1,GRHL2,TRIM28,ZC3H4,PPIL4,HGNC:9982,BRD8,IGHMBP2,CAMK1,FHOD1,USP37,EPC2,BRIP1,RIPK1,CDK17,SNW1,IKZF4,KMT2C,RCOR1,SRCAP,AJUBA,ELL,MAPK3,EPC1,SMG6,METTL16,MED15,EP300,BRD4,MED26,ARID4B,HDAC4,ICAM1,NBN,SMARCA2,BTAF1,TMPO,ZNF280D,PML,ZFHX3,NCOR1,MEF2D,LIMD1,PHIP,AIP,G…
GO:0016070	RNA metabolic process	152	1584	0.32	2.88e-14	9606.ENSP00000202816,9606.ENSP00000216297,9606.ENSP00000220592,9606.ENSP00000221455,9606.ENSP00000224140,9606.ENSP00000225298,9606.ENSP00000233557,9606.ENSP00000240316,9606.ENSP00000242776,9606.ENSP00000244230,9606.ENSP00000246194,9606.ENSP00000253024,9606.ENSP00000254079,9606.ENSP00000254803,9606.ENSP00000257177,9606.ENSP00000258457,9606.ENSP00000260210,9606.ENSP00000260970,9606.ENSP00000261531,…	ESF1,SUPT16H,AGO2,CLASRP,SETX,UTP18,NRBP1,COIL,DDX39A,MPHOSPH10,RALY,TRIM28,PPP1R1B,UTP3,ZCCHC11,C2orf49,BUD13,PPIG,SNW1,PHF3,ACIN1,ELL,SAMHD1,MAPK3,EPC1,SMG6,METTL16,MED15,DGCR8,MED26,DNAJC8,NSUN2,RBM27,AFF4,HNRNPH3,RBM6,ZCRB1,CPSF6,MFAP1,ZC3H12C,DCP1B,ZC3H13,GEMIN5,RAVER1,IWS1,SNIP1,ICE1,KIAA1429,SRRM2,CCAR2,RSF1,TAF7,HNRNPD,SENP3,DDX10,ZHX2,MRPL1,PRPF3,RPP25,RBBP6,FUBP3,INTS3,SUPT6H,KRI1,HNRNP…
GO:0048523	Negative regulation of cellular process	339	4874	0.18	3.11e-14	9606.ENSP00000040738,9606.ENSP00000080059,9606.ENSP00000177694,9606.ENSP00000216802,9606.ENSP00000220592,9606.ENSP00000220597,9606.ENSP00000220751,9606.ENSP00000221452,9606.ENSP00000224140,9606.ENSP00000230085,9606.ENSP00000233057,9606.ENSP00000234420,9606.ENSP00000235372,9606.ENSP00000236925,9606.ENSP00000237536,9606.ENSP00000238256,9606.ENSP00000242576,9606.ENSP00000243326,9606.ENSP00000243440,…	BOD1L1,HDAC7,TBX21,PSME2,AGO2,PAG1,RIPK2,RELB,SETX,SNX3,EIF2AK2,MSH6,PRDM2,CAMSAP2,SOGA1,FKBP15,UNG,RIF1,BATF3,MPHOSPH10,MLX,PTPN12,PIAS1,ZC3H14,GRHL2,TRIM28,ZC3H4,PPP1R1B,RAP1GAP2,IGHMBP2,ZCCHC11,RAB11FIP5,BRIP1,MARCH7,RIPK1,TOPBP1,VPS13C,SNW1,IKZF4,RCOR1,PRR11,N4BP1,ACIN1,AJUBA,ELL,SAMHD1,EPC1,SMG6,METTL16,EP300,BRD4,CLASP1,STRN,PKP1,ADD2,HDAC4,NSUN2,ADD1,ICAM1,GOLPH3,NBN,SMARCA2,BTAF1,BNIP2,PM…
GO:0043170	Macromolecule metabolic process	403	6137	0.16	3.39e-14	9606.ENSP00000040738,9606.ENSP00000046794,9606.ENSP00000080059,9606.ENSP00000156084,9606.ENSP00000159087,9606.ENSP00000170168,9606.ENSP00000176763,9606.ENSP00000177694,9606.ENSP00000202816,9606.ENSP00000216044,9606.ENSP00000216297,9606.ENSP00000216554,9606.ENSP00000216802,9606.ENSP00000219611,9606.ENSP00000220592,9606.ENSP00000220751,9606.ENSP00000220913,9606.ENSP00000221455,9606.ENSP00000224140,…	BOD1L1,LCP2,HDAC7,OTUD5,ANO8,REXO1,STK10,TBX21,ESF1,GTPBP1,SUPT16H,EIF5,PSME2,CAPN15,AGO2,RIPK2,CHRAC1,CLASRP,SETX,UTP18,LAP3,SNX3,NKTR,EIF2AK2,INO80B,NRBP1,MSH6,FKBP15,COIL,ZC3HAV1,UNG,DDX39A,RIF1,MPHOSPH10,RALY,PTPN12,PIAS1,TRIM28,PPIL4,PPP1R1B,DCAF15,UTP3,BRD8,IGHMBP2,CAMK1,ZCCHC11,USP37,C2orf49,EPC2,BRIP1,MARCH7,RIPK1,BUD13,TOPBP1,PPIG,CDK17,SNW1,PHF3,KMT2C,RCOR1,SRCAP,ACIN1,ELL,MAST3,SAMHD1,…
GO:0065009	Regulation of molecular function	340	4913	0.18	5.16e-14	9606.ENSP00000025301,9606.ENSP00000040738,9606.ENSP00000046794,9606.ENSP00000056217,9606.ENSP00000080059,9606.ENSP00000158762,9606.ENSP00000176763,9606.ENSP00000177694,9606.ENSP00000203556,9606.ENSP00000216554,9606.ENSP00000216802,9606.ENSP00000220751,9606.ENSP00000221452,9606.ENSP00000222584,9606.ENSP00000233057,9606.ENSP00000233121,9606.ENSP00000234420,9606.ENSP00000234739,9606.ENSP00000235372,…	AKAP11,BOD1L1,LCP2,ARHGEF5,HDAC7,ACAP1,STK10,TBX21,GMIP,EIF5,PSME2,RIPK2,RELB,SP4,EIF2AK2,MAPRE3,MSH6,BCL9,PRDM2,FKBP15,NCAPH,BATF3,MPHOSPH10,PSD4,RALY,MLX,PIAS1,GRHL2,TRIM28,ZC3H4,PPP1R1B,HGNC:9982,RAP1GAP2,BRD8,CAMK1,DOCK2,DOCK10,RIPK1,TBC1D1,SNW1,CYBA,IKZF4,KMT2C,RCOR1,SRCAP,AJUBA,ELL,MAPK3,SMG6,MED15,EP300,BRD4,MED26,ALS2,ADD2,HDAC4,ADD1,ICAM1,NBN,SMARCA2,BTAF1,ZNF280D,BNIP2,PML,ZFHX3,NCOR1,C…
GO:0006396	RNA processing	101	854	0.41	6.11e-14	9606.ENSP00000202816,9606.ENSP00000220592,9606.ENSP00000221455,9606.ENSP00000224140,9606.ENSP00000225298,9606.ENSP00000240316,9606.ENSP00000242776,9606.ENSP00000244230,9606.ENSP00000246194,9606.ENSP00000254803,9606.ENSP00000257177,9606.ENSP00000258457,9606.ENSP00000260210,9606.ENSP00000260970,9606.ENSP00000261531,9606.ENSP00000262710,9606.ENSP00000263092,9606.ENSP00000263209,9606.ENSP00000263697,…	ESF1,AGO2,CLASRP,SETX,UTP18,COIL,DDX39A,MPHOSPH10,RALY,UTP3,ZCCHC11,C2orf49,BUD13,PPIG,SNW1,ACIN1,METTL16,DGCR8,DNAJC8,NSUN2,RBM27,HNRNPH3,RBM6,ZCRB1,CPSF6,MFAP1,ZC3H13,GEMIN5,RAVER1,IWS1,SNIP1,KIAA1429,SRRM2,CCAR2,HNRNPD,SENP3,DDX10,MRPL1,PRPF3,RPP25,RBBP6,INTS3,SUPT6H,KRI1,HNRNPM,FTSJ1,RBM10,ADAT3,SF3B1,CIR1,HNRNPA1,CPSF7,ZC3H7B,THRAP3,HNRNPA2B1,SON,PPP4R2,PTBP1,RRP15,RPRD2,MDN1,DKC1,DDX20,ZNHI…
GO:0006139	Nucleobase-containing compound metabolic process	216	2659	0.25	7.34e-14	9606.ENSP00000040738,9606.ENSP00000170168,9606.ENSP00000202816,9606.ENSP00000216044,9606.ENSP00000216297,9606.ENSP00000220592,9606.ENSP00000220913,9606.ENSP00000221455,9606.ENSP00000224140,9606.ENSP00000225298,9606.ENSP00000233331,9606.ENSP00000233557,9606.ENSP00000234420,9606.ENSP00000240316,9606.ENSP00000242576,9606.ENSP00000242776,9606.ENSP00000243326,9606.ENSP00000244230,9606.ENSP00000246194,…	BOD1L1,REXO1,ESF1,GTPBP1,SUPT16H,AGO2,CHRAC1,CLASRP,SETX,UTP18,INO80B,NRBP1,MSH6,COIL,UNG,DDX39A,RIF1,MPHOSPH10,RALY,TRIM28,PPP1R1B,UTP3,IGHMBP2,ZCCHC11,C2orf49,EPC2,BRIP1,BUD13,TOPBP1,PPIG,SNW1,PHF3,ACIN1,ELL,SAMHD1,MAPK3,EPC1,SMG6,METTL16,MED15,DGCR8,EP300,MED26,DNAJC8,ARID4B,NSUN2,CAD,RBM27,AFF4,NBN,HNRNPH3,RBM6,ZCRB1,CPSF6,FANCM,MFAP1,ZC3H12C,DCP1B,ZC3H13,GEMIN5,RAVER1,IWS1,SNIP1,ICE1,NPM1,KI…
GO:0010467	Gene expression	180	2056	0.28	7.52e-14	9606.ENSP00000046794,9606.ENSP00000202816,9606.ENSP00000216044,9606.ENSP00000216297,9606.ENSP00000216554,9606.ENSP00000220592,9606.ENSP00000220751,9606.ENSP00000221455,9606.ENSP00000224140,9606.ENSP00000225298,9606.ENSP00000233057,9606.ENSP00000233557,9606.ENSP00000240316,9606.ENSP00000242776,9606.ENSP00000244230,9606.ENSP00000246194,9606.ENSP00000253024,9606.ENSP00000254079,9606.ENSP00000254803,…	LCP2,ESF1,GTPBP1,SUPT16H,EIF5,AGO2,RIPK2,CLASRP,SETX,UTP18,EIF2AK2,NRBP1,COIL,DDX39A,MPHOSPH10,RALY,TRIM28,PPP1R1B,UTP3,IGHMBP2,ZCCHC11,C2orf49,BUD13,PPIG,SNW1,PHF3,ACIN1,ELL,MAPK3,EPC1,SMG6,METTL16,MED15,DGCR8,EP300,MED26,DNAJC8,NSUN2,GOLPH3,RBM27,AFF4,HNRNPH3,RBM6,ZCRB1,CPSF6,MFAP1,AIP,ZC3H13,GEMIN5,RAVER1,IWS1,SNIP1,ICE1,KIAA1429,SRRM2,FADD,CCAR2,RSF1,TAF7,HNRNPD,ABCF1,SENP3,DDX10,MRPL1,PRPF3,…
GO:0009889	Regulation of biosynthetic process	302	4210	0.19	7.79e-14	9606.ENSP00000056217,9606.ENSP00000080059,9606.ENSP00000177694,9606.ENSP00000211936,9606.ENSP00000216044,9606.ENSP00000216297,9606.ENSP00000216554,9606.ENSP00000216802,9606.ENSP00000220592,9606.ENSP00000220751,9606.ENSP00000221452,9606.ENSP00000222584,9606.ENSP00000224140,9606.ENSP00000233057,9606.ENSP00000233121,9606.ENSP00000234739,9606.ENSP00000235372,9606.ENSP00000237536,9606.ENSP00000243326,…	ARHGEF5,HDAC7,TBX21,ZNF184,GTPBP1,SUPT16H,EIF5,PSME2,AGO2,RIPK2,RELB,SP4,SETX,EIF2AK2,MAPRE3,BCL9,PRDM2,SOGA1,RIF1,BATF3,RALY,MLX,PIAS1,GRHL2,TRIM28,ZC3H4,PPIL4,HGNC:9982,BRD8,IGHMBP2,CAMK1,FHOD1,USP37,EPC2,BRIP1,RIPK1,CDK17,SNW1,CYBA,IKZF4,KMT2C,RCOR1,SRCAP,AJUBA,ELL,MAPK3,EPC1,SMG6,METTL16,MED15,EP300,BRD4,MED26,ARID4B,HDAC4,ICAM1,NBN,SMARCA2,BTAF1,TMPO,ZNF280D,PML,ZFHX3,NCOR1,MEF2D,LIMD1,PHIP,…
GO:0006357	Regulation of transcription by rna polymerase ii	186	2172	0.27	1.47e-13	9606.ENSP00000080059,9606.ENSP00000177694,9606.ENSP00000216297,9606.ENSP00000216802,9606.ENSP00000220592,9606.ENSP00000220751,9606.ENSP00000221452,9606.ENSP00000222584,9606.ENSP00000224140,9606.ENSP00000234739,9606.ENSP00000235372,9606.ENSP00000243326,9606.ENSP00000243440,9606.ENSP00000246912,9606.ENSP00000249636,9606.ENSP00000251808,9606.ENSP00000253024,9606.ENSP00000253048,9606.ENSP00000253329,…	HDAC7,TBX21,SUPT16H,PSME2,AGO2,RIPK2,RELB,SP4,SETX,BCL9,PRDM2,RIF1,BATF3,MLX,PIAS1,GRHL2,TRIM28,ZC3H4,PPIL4,HGNC:9982,BRD8,IGHMBP2,CAMK1,FHOD1,EPC2,BRIP1,RIPK1,SNW1,IKZF4,KMT2C,RCOR1,SRCAP,AJUBA,ELL,MAPK3,EPC1,MED15,EP300,BRD4,MED26,ARID4B,HDAC4,SMARCA2,ZFHX3,NCOR1,MEF2D,LIMD1,PHIP,ELMSAN1,GRHL3,SNIP1,NPM1,ZHX1,TSC22D4,FADD,PPID,AKNA,BPTF,ZNF239,ZBTB4,CLOCK,PSMD1,RSF1,RBM14,CTBP2,TAF7,HNRNPD,CC2D…
GO:0048519	Negative regulation of biological process	362	5389	0.17	1.67e-13	9606.ENSP00000040738,9606.ENSP00000080059,9606.ENSP00000156084,9606.ENSP00000177694,9606.ENSP00000203556,9606.ENSP00000216802,9606.ENSP00000220592,9606.ENSP00000220597,9606.ENSP00000220751,9606.ENSP00000221452,9606.ENSP00000224140,9606.ENSP00000230085,9606.ENSP00000233057,9606.ENSP00000234420,9606.ENSP00000235372,9606.ENSP00000236925,9606.ENSP00000237536,9606.ENSP00000238256,9606.ENSP00000242351,…	BOD1L1,HDAC7,OTUD5,TBX21,GMIP,PSME2,AGO2,PAG1,RIPK2,RELB,SETX,SNX3,EIF2AK2,MSH6,PRDM2,CAMSAP2,SOGA1,FKBP15,ZC3HAV1,UNG,RIF1,BATF3,MPHOSPH10,MLX,PTPN12,PIAS1,ZC3H14,GRHL2,TRIM28,ZC3H4,PPP1R1B,RAP1GAP2,IGHMBP2,ZCCHC11,RAB11FIP5,BRIP1,MARCH7,RIPK1,TOPBP1,VPS13C,SNW1,CYBA,IKZF4,RCOR1,PRR11,N4BP1,SRCAP,ACIN1,AJUBA,ELL,SAMHD1,EPC1,SMG6,METTL16,DGCR8,EP300,BRD4,CLASP1,STRN,PKP1,ADD2,HDAC4,NSUN2,ADD1,ICA…
GO:0033043	Regulation of organelle organization	130	1306	0.34	4.18e-13	9606.ENSP00000056217,9606.ENSP00000233121,9606.ENSP00000236925,9606.ENSP00000243326,9606.ENSP00000253024,9606.ENSP00000258201,9606.ENSP00000261517,9606.ENSP00000261531,9606.ENSP00000262428,9606.ENSP00000263025,9606.ENSP00000263073,9606.ENSP00000263253,9606.ENSP00000263377,9606.ENSP00000263710,9606.ENSP00000264313,9606.ENSP00000264380,9606.ENSP00000264436,9606.ENSP00000264758,9606.ENSP00000264832,…	ARHGEF5,MAPRE3,CAMSAP2,RIF1,TRIM28,FHOD1,VPS13C,SNW1,COTL1,MAPK3,SMG6,EP300,BRD4,CLASP1,SLAIN2,PIKFYVE,ADD2,ADD1,ICAM1,GOLPH3,NBN,PML,AKAP8,PHIP,PAK1,CCSAP,GRHL3,ARHGAP17,IWS1,SPICE1,KIAA0226,MAP1B,NPM1,ARF6,WAPAL,MAP1A,MAPRE2,MDM1,KIF5B,TAOK2,RBM14,KMT2E,LRFN4,TAF7,HNRNPD,TLK2,BIN1,NOC2L,SUPT6H,PHF23,GLYR1,LRRC16A,RLTPR,LIMK1,CCDC88A,ANAPC1,HUWE1,HNRNPA1,CDK5RAP2,HNRNPA2B1,OCLN,UVRAG,DYNC1H1,SH3…
GO:0043547	Positive regulation of gtpase activity	63	407	0.53	8.78e-13	9606.ENSP00000056217,9606.ENSP00000158762,9606.ENSP00000203556,9606.ENSP00000216554,9606.ENSP00000254695,9606.ENSP00000256935,9606.ENSP00000258390,9606.ENSP00000261439,9606.ENSP00000264276,9606.ENSP00000264832,9606.ENSP00000267859,9606.ENSP00000276202,9606.ENSP00000281419,9606.ENSP00000288955,9606.ENSP00000289968,9606.ENSP00000295095,9606.ENSP00000300249,9606.ENSP00000302895,9606.ENSP00000303909,…	ARHGEF5,ACAP1,GMIP,EIF5,RAP1GAP2,DOCK2,DOCK10,TBC1D1,ALS2,ICAM1,BNIP2,DOCK11,ASAP2,GRHL3,ARHGAP17,ARHGAP15,MAPRE2,ARAP2,ABR,ARFGAP1,ARHGEF1,STARD13,RASGRP2,RASAL3,ARHGAP12,SCRIB,TBC1D8B,SH3BP1,SIPA1L2,TAGAP,RASAL2,ARHGAP30,PIP5K1A,RGS10,ARHGAP4,BCAR3,JUN,RAPGEF1,DENND1A,RGS3,RCC2,TBC1D4,ARHGAP5,PKP4,BCAS3,MLLT4,ARHGAP9,GAPVD1,SIPA1,GIT1,AGAP3,PTK2B,TBC1D10A,ARHGAP25,DOCK8,ARHGAP27,SEMA4D,ASAP1,HM…
GO:0048518	Positive regulation of biological process	395	6112	0.15	9.31e-13	9606.ENSP00000046794,9606.ENSP00000056217,9606.ENSP00000080059,9606.ENSP00000176763,9606.ENSP00000177694,9606.ENSP00000216044,9606.ENSP00000216297,9606.ENSP00000216802,9606.ENSP00000220592,9606.ENSP00000220597,9606.ENSP00000220751,9606.ENSP00000221452,9606.ENSP00000222584,9606.ENSP00000224140,9606.ENSP00000230085,9606.ENSP00000233057,9606.ENSP00000233121,9606.ENSP00000234739,9606.ENSP00000235372,…	LCP2,ARHGEF5,HDAC7,STK10,TBX21,GTPBP1,SUPT16H,PSME2,AGO2,PAG1,RIPK2,RELB,SP4,SETX,SNX3,EIF2AK2,MAPRE3,BCL9,PRDM2,ZC3HAV1,RIF1,MLX,PIAS1,GRHL2,TRIM28,BRD8,CAMK1,DOCK2,FHOD1,MYO1G,MARCH7,RIPK1,SNW1,CYBA,IKZF4,KMT2C,SRCAP,ACIN1,AJUBA,ELL,MAPK3,EPC1,METTL16,EP300,BRD4,MED26,CLASP1,PKP1,ARID4B,ALS2,SLAIN2,HDAC4,ADD1,ICAM1,GOLPH3,RBM27,NBN,SMARCA2,CPSF6,FANCM,BNIP2,PML,ZFHX3,DEF8,NCOR1,AKAP8,MEF2D,LIMD…
GO:0010604	Positive regulation of macromolecule metabolic process	264	3600	0.2	1.26e-12	9606.ENSP00000046794,9606.ENSP00000056217,9606.ENSP00000176763,9606.ENSP00000177694,9606.ENSP00000216044,9606.ENSP00000216297,9606.ENSP00000216802,9606.ENSP00000220592,9606.ENSP00000220751,9606.ENSP00000221452,9606.ENSP00000222584,9606.ENSP00000224140,9606.ENSP00000233057,9606.ENSP00000233121,9606.ENSP00000234739,9606.ENSP00000235372,9606.ENSP00000242351,9606.ENSP00000243326,9606.ENSP00000246912,…	LCP2,ARHGEF5,STK10,TBX21,GTPBP1,SUPT16H,PSME2,AGO2,RIPK2,RELB,SP4,SETX,EIF2AK2,MAPRE3,BCL9,PRDM2,ZC3HAV1,RIF1,MLX,PIAS1,GRHL2,TRIM28,BRD8,CAMK1,FHOD1,MARCH7,RIPK1,SNW1,CYBA,IKZF4,KMT2C,SRCAP,AJUBA,ELL,MAPK3,EPC1,METTL16,EP300,BRD4,MED26,PKP1,ARID4B,ALS2,HDAC4,ICAM1,NBN,SMARCA2,FANCM,PML,ZFHX3,NCOR1,AKAP8,MEF2D,PHIP,PAK1,AIP,ANK3,PARP8,GRHL3,ICE1,NPM1,FADD,IL16,AKNA,IRS1,BPTF,RPTOR,CLOCK,MAP3K11,T…
GO:0048522	Positive regulation of cellular process	367	5579	0.16	1.78e-12	9606.ENSP00000046794,9606.ENSP00000056217,9606.ENSP00000080059,9606.ENSP00000176763,9606.ENSP00000177694,9606.ENSP00000216044,9606.ENSP00000216297,9606.ENSP00000216802,9606.ENSP00000220592,9606.ENSP00000220751,9606.ENSP00000221452,9606.ENSP00000222584,9606.ENSP00000224140,9606.ENSP00000230085,9606.ENSP00000233057,9606.ENSP00000233121,9606.ENSP00000234739,9606.ENSP00000235372,9606.ENSP00000242351,…	LCP2,ARHGEF5,HDAC7,STK10,TBX21,GTPBP1,SUPT16H,PSME2,AGO2,RIPK2,RELB,SP4,SETX,SNX3,EIF2AK2,MAPRE3,BCL9,PRDM2,ZC3HAV1,RIF1,MLX,PIAS1,GRHL2,TRIM28,BRD8,CAMK1,DOCK2,FHOD1,MARCH7,RIPK1,SNW1,CYBA,IKZF4,KMT2C,SRCAP,ACIN1,AJUBA,ELL,MAPK3,EPC1,METTL16,EP300,BRD4,MED26,CLASP1,ARID4B,ALS2,SLAIN2,HDAC4,ADD1,ICAM1,GOLPH3,RBM27,NBN,SMARCA2,CPSF6,FANCM,BNIP2,PML,ZFHX3,DEF8,AKAP8,MEF2D,LIMD1,PHIP,DOCK11,PAK1,AIP…
GO:0007049	Cell cycle	128	1313	0.33	2.62e-12	9606.ENSP00000176763,9606.ENSP00000218089,9606.ENSP00000233121,9606.ENSP00000234420,9606.ENSP00000240423,9606.ENSP00000243326,9606.ENSP00000249636,9606.ENSP00000256460,9606.ENSP00000258399,9606.ENSP00000259008,9606.ENSP00000260810,9606.ENSP00000261211,9606.ENSP00000262293,9606.ENSP00000262713,9606.ENSP00000263025,9606.ENSP00000263253,9606.ENSP00000263377,9606.ENSP00000263710,9606.ENSP00000264670,…	STK10,STAG2,MAPRE3,MSH6,NCAPH,RIF1,PIAS1,CAMK1,USP37,BRIP1,TOPBP1,CDK17,PRR11,AJUBA,MAPK3,EP300,BRD4,CLASP1,NSUN2,NBN,FANCM,PML,ZFHX3,NCOR1,AKAP8,ANK3,CENPH,CCSAP,SPICE1,NPM1,ARF6,WAPAL,MAPRE2,PDS5A,MPLKIP,ESCO2,RPTOR,VCPIP1,MAP3K11,MIS18BP1,TAOK2,CCAR2,KMT2E,CLSPN,PDS5B,GAK,TLK2,RECQL5,INTS3,NUDC,EML4,CSNK1D,SEPT1,IKZF1,ERCC6L,ANAPC1,PTPN11,SEPT6,FOXM1,PPM1G,CDK5RAP2,EPB41,ZFYVE19,UVRAG,DYNC1H1,…
GO:0046483	Heterocycle metabolic process	218	2840	0.22	1.11e-11	9606.ENSP00000040738,9606.ENSP00000170168,9606.ENSP00000202816,9606.ENSP00000216044,9606.ENSP00000216297,9606.ENSP00000220592,9606.ENSP00000220913,9606.ENSP00000221455,9606.ENSP00000224140,9606.ENSP00000225298,9606.ENSP00000233331,9606.ENSP00000233557,9606.ENSP00000234420,9606.ENSP00000240316,9606.ENSP00000242576,9606.ENSP00000242776,9606.ENSP00000243326,9606.ENSP00000244230,9606.ENSP00000246194,…	BOD1L1,REXO1,ESF1,GTPBP1,SUPT16H,AGO2,CHRAC1,CLASRP,SETX,UTP18,INO80B,NRBP1,MSH6,COIL,UNG,DDX39A,RIF1,MPHOSPH10,RALY,TRIM28,PPP1R1B,UTP3,IGHMBP2,ZCCHC11,C2orf49,EPC2,BRIP1,BUD13,TOPBP1,PPIG,SNW1,PHF3,ACIN1,ELL,SAMHD1,MAPK3,EPC1,SMG6,METTL16,MED15,DGCR8,EP300,MED26,DNAJC8,ARID4B,NSUN2,CAD,RBM27,AFF4,NBN,HNRNPH3,RBM6,ZCRB1,CPSF6,FANCM,MFAP1,ZC3H12C,DCP1B,ZC3H13,GEMIN5,RAVER1,IWS1,SNIP1,ICE1,NPM1,KI…
GO:0033554	Cellular response to stress	152	1725	0.28	1.31e-11	9606.ENSP00000040738,9606.ENSP00000176763,9606.ENSP00000216297,9606.ENSP00000216802,9606.ENSP00000220751,9606.ENSP00000221452,9606.ENSP00000224140,9606.ENSP00000225567,9606.ENSP00000233057,9606.ENSP00000233331,9606.ENSP00000234420,9606.ENSP00000242576,9606.ENSP00000243326,9606.ENSP00000253024,9606.ENSP00000255078,9606.ENSP00000258484,9606.ENSP00000259008,9606.ENSP00000259808,9606.ENSP00000260810,…	BOD1L1,STK10,SUPT16H,PSME2,RIPK2,RELB,SETX,GOSR2,EIF2AK2,INO80B,MSH6,UNG,RIF1,TRIM28,IGHMBP2,EPC2,BRIP1,RIPK1,TOPBP1,SNW1,CYBA,SAMHD1,MAPK3,EP300,BRD4,ADD1,ICAM1,NBN,FANCM,PML,LIMD1,PAK1,PARP8,AMFR,MAP1B,NPM1,HSPA9,RNF169,PDS5A,ESCO2,RPTOR,ZBTB4,CLOCK,PSMD1,MAP3K11,TAOK2,CCAR2,CLSPN,HNRNPD,PDS5B,ARFGAP1,TLK2,RECQL5,SH2D3C,RBBP6,INTS3,MTSS1,TRIM25,WRAP53,HNRNPM,LRRC8B,UBA1,KAT5,HUWE1,PTPN11,HNRNPA…
GO:0010557	Positive regulation of macromolecule biosynthetic process	163	1906	0.27	1.35e-11	9606.ENSP00000177694,9606.ENSP00000216297,9606.ENSP00000220592,9606.ENSP00000220751,9606.ENSP00000221452,9606.ENSP00000222584,9606.ENSP00000224140,9606.ENSP00000233121,9606.ENSP00000234739,9606.ENSP00000235372,9606.ENSP00000246912,9606.ENSP00000249636,9606.ENSP00000251808,9606.ENSP00000253024,9606.ENSP00000254900,9606.ENSP00000256460,9606.ENSP00000258201,9606.ENSP00000259808,9606.ENSP00000261531,…	TBX21,SUPT16H,AGO2,RIPK2,RELB,SP4,SETX,MAPRE3,BCL9,PRDM2,MLX,PIAS1,GRHL2,TRIM28,BRD8,CAMK1,FHOD1,RIPK1,SNW1,IKZF4,KMT2C,SRCAP,ELL,MAPK3,EPC1,EP300,BRD4,MED26,ARID4B,HDAC4,SMARCA2,PML,ZFHX3,MEF2D,PHIP,AIP,GRHL3,ICE1,NPM1,FADD,AKNA,IRS1,BPTF,RPTOR,CLOCK,CCAR2,RSF1,RBM14,CTBP2,KMT2E,TAF7,HNRNPD,ABCF1,GLTSCR1L,TFE3,LILRB1,NUP98,ZNF609,TNIP1,FUBP3,HSPH1,SUPT6H,GLYR1,RAI1,WRAP53,NFATC2IP,FOXK1,IKZF1,LA…
GO:0044093	Positive regulation of molecular function	159	1842	0.28	1.41e-11	9606.ENSP00000046794,9606.ENSP00000056217,9606.ENSP00000158762,9606.ENSP00000176763,9606.ENSP00000203556,9606.ENSP00000216554,9606.ENSP00000216802,9606.ENSP00000220751,9606.ENSP00000233057,9606.ENSP00000233121,9606.ENSP00000234420,9606.ENSP00000240423,9606.ENSP00000251808,9606.ENSP00000253024,9606.ENSP00000254695,9606.ENSP00000256460,9606.ENSP00000256935,9606.ENSP00000258390,9606.ENSP00000259808,…	LCP2,ARHGEF5,ACAP1,STK10,GMIP,EIF5,PSME2,RIPK2,EIF2AK2,MAPRE3,MSH6,NCAPH,GRHL2,TRIM28,RAP1GAP2,CAMK1,DOCK2,DOCK10,RIPK1,TBC1D1,CYBA,AJUBA,MAPK3,EP300,ALS2,ADD2,HDAC4,ADD1,ICAM1,NBN,BNIP2,PML,DOCK11,PAK1,DCP1B,ANK3,ASAP2,PARP8,GRHL3,ARHGAP17,AMFR,ARHGAP15,NPM1,MAPRE2,FADD,ARAP2,ABR,IRS1,KIF5B,RPTOR,CLOCK,MAP3K11,TAOK2,CTBP2,CLSPN,HNRNPD,ARFGAP1,TRIM25,WRAP53,PRKCH,ARHGEF1,CCDC88A,STARD13,RASGRP2,P…
GO:0045935	Positive regulation of nucleobase-containing compound metabolic process	164	1927	0.27	1.55e-11	9606.ENSP00000177694,9606.ENSP00000216044,9606.ENSP00000216297,9606.ENSP00000220592,9606.ENSP00000220751,9606.ENSP00000221452,9606.ENSP00000222584,9606.ENSP00000224140,9606.ENSP00000233121,9606.ENSP00000234739,9606.ENSP00000235372,9606.ENSP00000242351,9606.ENSP00000243326,9606.ENSP00000246912,9606.ENSP00000249636,9606.ENSP00000251808,9606.ENSP00000253024,9606.ENSP00000254900,9606.ENSP00000256460,…	TBX21,GTPBP1,SUPT16H,AGO2,RIPK2,RELB,SP4,SETX,MAPRE3,BCL9,PRDM2,ZC3HAV1,RIF1,MLX,PIAS1,GRHL2,TRIM28,BRD8,CAMK1,FHOD1,RIPK1,SNW1,IKZF4,KMT2C,SRCAP,ELL,MAPK3,EPC1,METTL16,EP300,BRD4,MED26,ARID4B,HDAC4,NBN,SMARCA2,PML,ZFHX3,MEF2D,PHIP,AIP,GRHL3,ICE1,NPM1,FADD,AKNA,BPTF,RPTOR,CLOCK,CCAR2,RSF1,RBM14,CTBP2,KMT2E,TAF7,HNRNPD,GLTSCR1L,TFE3,LILRB1,NUP98,ZNF609,TNIP1,FUBP3,SUPT6H,GLYR1,RAI1,WRAP53,NFATC2IP…
GO:0006725	Cellular aromatic compound metabolic process	218	2882	0.22	4.07e-11	9606.ENSP00000040738,9606.ENSP00000170168,9606.ENSP00000202816,9606.ENSP00000216044,9606.ENSP00000216297,9606.ENSP00000220592,9606.ENSP00000220913,9606.ENSP00000221455,9606.ENSP00000224140,9606.ENSP00000225298,9606.ENSP00000233331,9606.ENSP00000233557,9606.ENSP00000234420,9606.ENSP00000240316,9606.ENSP00000242576,9606.ENSP00000242776,9606.ENSP00000243326,9606.ENSP00000244230,9606.ENSP00000246194,…	BOD1L1,REXO1,ESF1,GTPBP1,SUPT16H,AGO2,CHRAC1,CLASRP,SETX,UTP18,INO80B,NRBP1,MSH6,COIL,UNG,DDX39A,RIF1,MPHOSPH10,RALY,TRIM28,PPP1R1B,UTP3,IGHMBP2,ZCCHC11,C2orf49,EPC2,BRIP1,BUD13,TOPBP1,PPIG,SNW1,PHF3,ACIN1,ELL,SAMHD1,MAPK3,EPC1,SMG6,METTL16,MED15,DGCR8,EP300,MED26,DNAJC8,ARID4B,NSUN2,CAD,RBM27,AFF4,NBN,HNRNPH3,RBM6,ZCRB1,CPSF6,FANCM,MFAP1,ZC3H12C,DCP1B,ZC3H13,GEMIN5,RAVER1,IWS1,SNIP1,ICE1,NPM1,KI…
GO:0051172	Negative regulation of nitrogen compound metabolic process	192	2429	0.24	4.42e-11	9606.ENSP00000040738,9606.ENSP00000080059,9606.ENSP00000177694,9606.ENSP00000220592,9606.ENSP00000221452,9606.ENSP00000230085,9606.ENSP00000233057,9606.ENSP00000234420,9606.ENSP00000235372,9606.ENSP00000243326,9606.ENSP00000243440,9606.ENSP00000246912,9606.ENSP00000249636,9606.ENSP00000251038,9606.ENSP00000253024,9606.ENSP00000253048,9606.ENSP00000254079,9606.ENSP00000255078,9606.ENSP00000259050,…	BOD1L1,HDAC7,TBX21,AGO2,RELB,SNX3,EIF2AK2,MSH6,PRDM2,RIF1,BATF3,MLX,PIAS1,ZC3H14,TRIM28,ZC3H4,PPP1R1B,IGHMBP2,MARCH7,SNW1,IKZF4,RCOR1,N4BP1,ACIN1,AJUBA,EPC1,SMG6,METTL16,EP300,PKP1,HDAC4,NSUN2,NBN,SMARCA2,BTAF1,PML,ZFHX3,NCOR1,LIMD1,SAMSN1,NPM1,ZHX1,RNF169,TSC22D4,MAP1A,PPP1R14A,PPID,IBTK,BPTF,RPTOR,ZNF239,ZBTB4,EIF4EBP3,CLOCK,CCAR2,RSF1,CTBP2,TAF7,HNRNPD,CC2D1A,ZHX2,TLK2,BIN1,RECQL5,TNIP1,NOC2L,…
GO:1903506	Regulation of nucleic acid-templated transcription	249	3447	0.2	4.54e-11	9606.ENSP00000056217,9606.ENSP00000080059,9606.ENSP00000177694,9606.ENSP00000211936,9606.ENSP00000216297,9606.ENSP00000216802,9606.ENSP00000220592,9606.ENSP00000220751,9606.ENSP00000221452,9606.ENSP00000222584,9606.ENSP00000224140,9606.ENSP00000233057,9606.ENSP00000233121,9606.ENSP00000234739,9606.ENSP00000235372,9606.ENSP00000243326,9606.ENSP00000243440,9606.ENSP00000246194,9606.ENSP00000246912,…	ARHGEF5,HDAC7,TBX21,ZNF184,SUPT16H,PSME2,AGO2,RIPK2,RELB,SP4,SETX,EIF2AK2,MAPRE3,BCL9,PRDM2,RIF1,BATF3,RALY,MLX,PIAS1,GRHL2,TRIM28,ZC3H4,PPIL4,HGNC:9982,BRD8,IGHMBP2,CAMK1,FHOD1,EPC2,BRIP1,RIPK1,CDK17,SNW1,IKZF4,KMT2C,RCOR1,SRCAP,AJUBA,ELL,MAPK3,EPC1,MED15,EP300,BRD4,MED26,ARID4B,HDAC4,ICAM1,SMARCA2,BTAF1,TMPO,ZNF280D,PML,ZFHX3,NCOR1,MEF2D,LIMD1,PHIP,AIP,ELMSAN1,GRHL3,SNIP1,ICE1,NPM1,ZHX1,TSC22D4…
GO:0051254	Positive regulation of rna metabolic process	152	1759	0.28	4.79e-11	9606.ENSP00000177694,9606.ENSP00000216044,9606.ENSP00000216297,9606.ENSP00000220592,9606.ENSP00000220751,9606.ENSP00000221452,9606.ENSP00000222584,9606.ENSP00000224140,9606.ENSP00000233121,9606.ENSP00000234739,9606.ENSP00000235372,9606.ENSP00000242351,9606.ENSP00000246912,9606.ENSP00000249636,9606.ENSP00000251808,9606.ENSP00000253024,9606.ENSP00000254900,9606.ENSP00000256460,9606.ENSP00000258201,…	TBX21,GTPBP1,SUPT16H,AGO2,RIPK2,RELB,SP4,SETX,MAPRE3,BCL9,PRDM2,ZC3HAV1,MLX,PIAS1,GRHL2,TRIM28,BRD8,CAMK1,FHOD1,RIPK1,SNW1,IKZF4,KMT2C,SRCAP,ELL,MAPK3,EPC1,METTL16,EP300,BRD4,MED26,ARID4B,HDAC4,SMARCA2,PML,ZFHX3,MEF2D,PHIP,AIP,GRHL3,ICE1,NPM1,FADD,AKNA,BPTF,RPTOR,CLOCK,CCAR2,RSF1,RBM14,CTBP2,KMT2E,TAF7,HNRNPD,GLTSCR1L,TFE3,LILRB1,NUP98,ZNF609,TNIP1,FUBP3,SUPT6H,GLYR1,RAI1,NFATC2IP,FOXK1,IKZF1,TNR…
GO:0043087	Regulation of gtpase activity	65	480	0.47	5.69e-11	9606.ENSP00000056217,9606.ENSP00000158762,9606.ENSP00000203556,9606.ENSP00000216554,9606.ENSP00000254695,9606.ENSP00000256935,9606.ENSP00000258390,9606.ENSP00000261439,9606.ENSP00000262713,9606.ENSP00000264276,9606.ENSP00000264832,9606.ENSP00000267859,9606.ENSP00000276202,9606.ENSP00000281419,9606.ENSP00000288955,9606.ENSP00000289968,9606.ENSP00000295095,9606.ENSP00000300249,9606.ENSP00000302895,…	ARHGEF5,ACAP1,GMIP,EIF5,RAP1GAP2,DOCK2,DOCK10,TBC1D1,AJUBA,ALS2,ICAM1,BNIP2,DOCK11,ASAP2,GRHL3,ARHGAP17,ARHGAP15,MAPRE2,ARAP2,ABR,ARFGAP1,ARHGEF1,STARD13,RASGRP2,RASAL3,ARHGAP12,SCRIB,TBC1D8B,SH3BP1,SIPA1L2,TAGAP,RASAL2,ARHGAP30,PIP5K1A,RGS10,ARHGAP4,BCAR3,JUN,RAPGEF1,DENND1A,RGS3,RCC2,TBC1D4,ARHGAP5,PKP4,BCAS3,MLLT4,ARHGAP9,GAPVD1,SIPA1,GIT1,AGAP3,PTK2B,BCL6,TBC1D10A,ARHGAP25,DOCK8,ARHGAP27,SEMA…
GO:0008380	RNA splicing	58	396	0.5	6.34e-11	9606.ENSP00000221455,9606.ENSP00000224140,9606.ENSP00000240316,9606.ENSP00000242776,9606.ENSP00000244230,9606.ENSP00000246194,9606.ENSP00000258457,9606.ENSP00000260210,9606.ENSP00000260970,9606.ENSP00000261531,9606.ENSP00000262710,9606.ENSP00000263697,9606.ENSP00000265866,9606.ENSP00000266022,9606.ENSP00000266529,9606.ENSP00000267812,9606.ENSP00000282007,9606.ENSP00000285873,9606.ENSP00000293677,…	CLASRP,SETX,COIL,DDX39A,MPHOSPH10,RALY,C2orf49,BUD13,PPIG,SNW1,ACIN1,DNAJC8,HNRNPH3,RBM6,ZCRB1,MFAP1,ZC3H13,GEMIN5,RAVER1,IWS1,SNIP1,KIAA1429,SRRM2,CCAR2,HNRNPD,PRPF3,SUPT6H,HNRNPM,RBM10,SF3B1,CIR1,HNRNPA1,CPSF7,THRAP3,HNRNPA2B1,SON,PPP4R2,PTBP1,DDX20,ZRANB2,SRSF11,RNF113A,YBX1,SRSF4,HNRNPK,SF1,GTF2F1,TFIP11,RBM17,EFTUD2,CDK12,U2SURP,DDX41,SREK1IP1,RNPC3,ZCCHC8,CHERP,PPP1R9B
GO:0016071	mRNA metabolic process	80	678	0.41	6.6e-11	9606.ENSP00000220592,9606.ENSP00000221455,9606.ENSP00000224140,9606.ENSP00000240316,9606.ENSP00000242776,9606.ENSP00000246194,9606.ENSP00000257177,9606.ENSP00000260210,9606.ENSP00000261531,9606.ENSP00000262710,9606.ENSP00000263073,9606.ENSP00000263092,9606.ENSP00000263697,9606.ENSP00000264670,9606.ENSP00000265271,9606.ENSP00000265866,9606.ENSP00000266022,9606.ENSP00000266529,9606.ENSP00000266679,…	AGO2,CLASRP,SETX,COIL,DDX39A,RALY,ZCCHC11,BUD13,SNW1,ACIN1,SMG6,METTL16,DNAJC8,NSUN2,RBM27,HNRNPH3,RBM6,ZCRB1,CPSF6,MFAP1,DCP1B,ZC3H13,GEMIN5,RAVER1,IWS1,SNIP1,KIAA1429,SRRM2,CCAR2,HNRNPD,ZHX2,PRPF3,RBBP6,SUPT6H,HNRNPM,RBM10,SF3B1,CIR1,HNRNPA1,CPSF7,THRAP3,HNRNPA2B1,SON,PPP4R2,PTBP1,EDC4,RPRD2,DKC1,DDX20,ZRANB2,SRSF11,RNF113A,PCIF1,YBX1,SRSF4,YTHDF2,ZCCHC6,HNRNPK,XRN2,SF1,GTF2F1,TFIP11,PARN,RBM17…
GO:0051276	Chromosome organization	107	1066	0.34	7.69e-11	9606.ENSP00000080059,9606.ENSP00000216297,9606.ENSP00000218089,9606.ENSP00000220913,9606.ENSP00000224140,9606.ENSP00000233331,9606.ENSP00000240423,9606.ENSP00000243326,9606.ENSP00000253024,9606.ENSP00000254803,9606.ENSP00000254900,9606.ENSP00000255078,9606.ENSP00000258484,9606.ENSP00000259008,9606.ENSP00000261441,9606.ENSP00000262189,9606.ENSP00000262241,9606.ENSP00000262518,9606.ENSP00000262710,…	HDAC7,SUPT16H,STAG2,CHRAC1,SETX,INO80B,NCAPH,RIF1,TRIM28,UTP3,BRD8,IGHMBP2,EPC2,BRIP1,RSBN1,KMT2C,RCOR1,SRCAP,ACIN1,EPC1,SMG6,EP300,BRD4,ARID4B,HDAC4,NBN,SMARCA2,FANCM,NCOR1,AKAP8,PAK1,CENPH,NPM1,PDS5A,ESCO2,BPTF,CLOCK,MIS18BP1,RSF1,RBM14,KMT2E,PDS5B,NUP98,TLK2,RECQL5,NOC2L,SUPT6H,WRAP53,KDM3B,BRWD1,IKZF1,ERCC6L,ARID2,KAT5,HUWE1,SP100,HNRNPA2B1,ARID4A,SMARCAL1,BRPF3,PHF8,SMARCAD1,XRCC6,SMC3,CHAMP…
GO:0051128	Regulation of cellular component organization	189	2402	0.24	9.11e-11	9606.ENSP00000056217,9606.ENSP00000224140,9606.ENSP00000230085,9606.ENSP00000233057,9606.ENSP00000233121,9606.ENSP00000236925,9606.ENSP00000243326,9606.ENSP00000253024,9606.ENSP00000254695,9606.ENSP00000256460,9606.ENSP00000258201,9606.ENSP00000261517,9606.ENSP00000261531,9606.ENSP00000261623,9606.ENSP00000262428,9606.ENSP00000262713,9606.ENSP00000263025,9606.ENSP00000263073,9606.ENSP00000263253,…	ARHGEF5,SETX,SNX3,EIF2AK2,MAPRE3,CAMSAP2,RIF1,TRIM28,RAP1GAP2,CAMK1,FHOD1,VPS13C,SNW1,CYBA,COTL1,AJUBA,MAPK3,SMG6,EP300,BRD4,CLASP1,SLAIN2,PIKFYVE,ADD2,HDAC4,ADD1,ICAM1,GOLPH3,NBN,SMARCA2,PML,DEF8,AKAP8,PHIP,DOCK11,PAK1,CCSAP,GRHL3,ARHGAP17,IWS1,SPICE1,KIAA0226,ICE1,MAP1B,NPM1,ARF6,WAPAL,MAP1A,MAPRE2,MDM1,KIF5B,RPTOR,TAOK2,CCAR2,RBM14,KMT2E,LRFN4,TAF7,HNRNPD,GAK,ARFGAP1,LILRB1,TLK2,BIN1,NOC2L,SUP…
GO:0031324	Negative regulation of cellular metabolic process	202	2630	0.22	9.34e-11	9606.ENSP00000040738,9606.ENSP00000080059,9606.ENSP00000177694,9606.ENSP00000220592,9606.ENSP00000221452,9606.ENSP00000233057,9606.ENSP00000234420,9606.ENSP00000235372,9606.ENSP00000237536,9606.ENSP00000238256,9606.ENSP00000243326,9606.ENSP00000243440,9606.ENSP00000244230,9606.ENSP00000246912,9606.ENSP00000249636,9606.ENSP00000251038,9606.ENSP00000253024,9606.ENSP00000253048,9606.ENSP00000254079,…	BOD1L1,HDAC7,TBX21,AGO2,RELB,EIF2AK2,MSH6,PRDM2,SOGA1,FKBP15,RIF1,BATF3,MPHOSPH10,MLX,PIAS1,ZC3H14,TRIM28,ZC3H4,PPP1R1B,IGHMBP2,MARCH7,SNW1,IKZF4,RCOR1,N4BP1,ACIN1,AJUBA,ELL,EPC1,SMG6,METTL16,EP300,PKP1,HDAC4,NSUN2,NBN,SMARCA2,BTAF1,PML,ZFHX3,NCOR1,LIMD1,SAMSN1,KIAA0226,NPM1,ZHX1,WAPAL,RNF169,TSC22D4,MAP1A,PPP1R14A,PDS5A,PPID,IBTK,BPTF,RPTOR,ZNF239,ZBTB4,EIF4EBP3,CLOCK,CCAR2,RSF1,CTBP2,TAF7,HNRNP…
GO:0009892	Negative regulation of metabolic process	229	3124	0.2	1.36e-10	9606.ENSP00000040738,9606.ENSP00000080059,9606.ENSP00000156084,9606.ENSP00000177694,9606.ENSP00000220592,9606.ENSP00000221452,9606.ENSP00000230085,9606.ENSP00000233057,9606.ENSP00000234420,9606.ENSP00000235372,9606.ENSP00000237536,9606.ENSP00000238256,9606.ENSP00000243326,9606.ENSP00000243440,9606.ENSP00000244230,9606.ENSP00000246912,9606.ENSP00000249636,9606.ENSP00000251038,9606.ENSP00000253024,…	BOD1L1,HDAC7,OTUD5,TBX21,AGO2,RELB,SNX3,EIF2AK2,MSH6,PRDM2,SOGA1,FKBP15,RIF1,BATF3,MPHOSPH10,MLX,PIAS1,ZC3H14,TRIM28,ZC3H4,PPP1R1B,IGHMBP2,ZCCHC11,BRIP1,MARCH7,SNW1,IKZF4,RCOR1,N4BP1,SRCAP,ACIN1,AJUBA,ELL,EPC1,SMG6,METTL16,DGCR8,EP300,PKP1,HDAC4,NSUN2,NBN,SMARCA2,BTAF1,PML,ZFHX3,NCOR1,AKAP8,LIMD1,DCP1B,SAMSN1,SNIP1,KIAA0226,NPM1,ZHX1,INPPL1,WAPAL,RNF169,TSC22D4,MAP1A,PPP1R14A,PDS5A,PPID,IBTK,BPTF…
GO:0031328	Positive regulation of cellular biosynthetic process	165	2005	0.25	1.36e-10	9606.ENSP00000177694,9606.ENSP00000216297,9606.ENSP00000220592,9606.ENSP00000220751,9606.ENSP00000221452,9606.ENSP00000222584,9606.ENSP00000224140,9606.ENSP00000233121,9606.ENSP00000234739,9606.ENSP00000235372,9606.ENSP00000246912,9606.ENSP00000249636,9606.ENSP00000251808,9606.ENSP00000253024,9606.ENSP00000254900,9606.ENSP00000256460,9606.ENSP00000258201,9606.ENSP00000259808,9606.ENSP00000261531,…	TBX21,SUPT16H,AGO2,RIPK2,RELB,SP4,SETX,MAPRE3,BCL9,PRDM2,MLX,PIAS1,GRHL2,TRIM28,BRD8,CAMK1,FHOD1,RIPK1,SNW1,IKZF4,KMT2C,SRCAP,AJUBA,ELL,MAPK3,EPC1,EP300,BRD4,MED26,ARID4B,HDAC4,ICAM1,SMARCA2,PML,ZFHX3,MEF2D,PHIP,AIP,GRHL3,ICE1,NPM1,FADD,AKNA,IRS1,BPTF,RPTOR,CLOCK,CCAR2,RSF1,RBM14,CTBP2,KMT2E,TAF7,HNRNPD,ABCF1,GLTSCR1L,TFE3,LILRB1,NUP98,ZNF609,TNIP1,FUBP3,SUPT6H,GLYR1,RAI1,WRAP53,NFATC2IP,FOXK1,IK…
GO:0045934	Negative regulation of nucleobase-containing compound metabolic process	136	1528	0.29	1.36e-10	9606.ENSP00000080059,9606.ENSP00000177694,9606.ENSP00000221452,9606.ENSP00000234420,9606.ENSP00000235372,9606.ENSP00000243326,9606.ENSP00000243440,9606.ENSP00000246912,9606.ENSP00000249636,9606.ENSP00000251038,9606.ENSP00000253024,9606.ENSP00000253048,9606.ENSP00000255078,9606.ENSP00000261531,9606.ENSP00000262032,9606.ENSP00000262241,9606.ENSP00000262710,9606.ENSP00000262713,9606.ENSP00000263062,…	HDAC7,TBX21,RELB,MSH6,PRDM2,RIF1,BATF3,MLX,PIAS1,ZC3H14,TRIM28,ZC3H4,IGHMBP2,SNW1,IKZF4,RCOR1,ACIN1,AJUBA,EPC1,SMG6,EP300,PKP1,HDAC4,NSUN2,NBN,SMARCA2,BTAF1,PML,ZFHX3,NCOR1,LIMD1,ZHX1,RNF169,TSC22D4,PPID,BPTF,ZNF239,ZBTB4,CLOCK,CCAR2,RSF1,CTBP2,TAF7,HNRNPD,CC2D1A,ZHX2,RECQL5,NOC2L,BASP1,FOXK1,HEXIM1,RBM10,PHF6,TOB2,IKZF1,PKP3,LARP1,CIR1,TAF3,KAT5,HNRNPA1,FOXM1,SP100,MEF2A,THRAP3,HNRNPA2B1,ARID4A,…
GO:0009891	Positive regulation of biosynthetic process	167	2040	0.25	1.39e-10	9606.ENSP00000177694,9606.ENSP00000216297,9606.ENSP00000220592,9606.ENSP00000220751,9606.ENSP00000221452,9606.ENSP00000222584,9606.ENSP00000224140,9606.ENSP00000233121,9606.ENSP00000234739,9606.ENSP00000235372,9606.ENSP00000246912,9606.ENSP00000249636,9606.ENSP00000251808,9606.ENSP00000253024,9606.ENSP00000254900,9606.ENSP00000256460,9606.ENSP00000258201,9606.ENSP00000259808,9606.ENSP00000261531,…	TBX21,SUPT16H,AGO2,RIPK2,RELB,SP4,SETX,MAPRE3,BCL9,PRDM2,MLX,PIAS1,GRHL2,TRIM28,BRD8,CAMK1,FHOD1,RIPK1,SNW1,CYBA,IKZF4,KMT2C,SRCAP,AJUBA,ELL,MAPK3,EPC1,EP300,BRD4,MED26,ARID4B,HDAC4,ICAM1,SMARCA2,PML,ZFHX3,MEF2D,PHIP,AIP,GRHL3,ICE1,NPM1,FADD,AKNA,IRS1,BPTF,RPTOR,CLOCK,CCAR2,RSF1,RBM14,CTBP2,KMT2E,TAF7,HNRNPD,ABCF1,GLTSCR1L,TFE3,LILRB1,NUP98,ZNF609,TNIP1,FUBP3,HSPH1,SUPT6H,GLYR1,RAI1,WRAP53,NFATC2…
GO:0006397	mRNA processing	63	468	0.47	1.41e-10	9606.ENSP00000221455,9606.ENSP00000224140,9606.ENSP00000240316,9606.ENSP00000242776,9606.ENSP00000246194,9606.ENSP00000257177,9606.ENSP00000260210,9606.ENSP00000261531,9606.ENSP00000262710,9606.ENSP00000263697,9606.ENSP00000265271,9606.ENSP00000265866,9606.ENSP00000266022,9606.ENSP00000266529,9606.ENSP00000266679,9606.ENSP00000267812,9606.ENSP00000282007,9606.ENSP00000285873,9606.ENSP00000293677,…	CLASRP,SETX,COIL,DDX39A,RALY,ZCCHC11,BUD13,SNW1,ACIN1,DNAJC8,RBM27,HNRNPH3,RBM6,ZCRB1,CPSF6,MFAP1,ZC3H13,GEMIN5,RAVER1,IWS1,SNIP1,KIAA1429,SRRM2,CCAR2,HNRNPD,PRPF3,RBBP6,SUPT6H,HNRNPM,RBM10,SF3B1,CIR1,HNRNPA1,CPSF7,THRAP3,HNRNPA2B1,SON,PPP4R2,PTBP1,RPRD2,DDX20,ZRANB2,SRSF11,RNF113A,YBX1,SRSF4,ZCCHC6,HNRNPK,XRN2,SF1,GTF2F1,TFIP11,RBM17,HNRNPLL,EFTUD2,CDK12,U2SURP,DDX41,SREK1IP1,RNPC3,ZCCHC8,CHERP,…
GO:0034641	Cellular nitrogen compound metabolic process	237	3282	0.2	1.83e-10	9606.ENSP00000040738,9606.ENSP00000170168,9606.ENSP00000202816,9606.ENSP00000216044,9606.ENSP00000216297,9606.ENSP00000216554,9606.ENSP00000220592,9606.ENSP00000220913,9606.ENSP00000221455,9606.ENSP00000224140,9606.ENSP00000225298,9606.ENSP00000233057,9606.ENSP00000233331,9606.ENSP00000233557,9606.ENSP00000234420,9606.ENSP00000240316,9606.ENSP00000242576,9606.ENSP00000242776,9606.ENSP00000243326,…	BOD1L1,REXO1,ESF1,GTPBP1,SUPT16H,EIF5,AGO2,CHRAC1,CLASRP,SETX,UTP18,EIF2AK2,INO80B,NRBP1,MSH6,COIL,UNG,DDX39A,RIF1,MPHOSPH10,RALY,TRIM28,PPP1R1B,UTP3,IGHMBP2,ZCCHC11,C2orf49,EPC2,BRIP1,BUD13,TOPBP1,PPIG,SNW1,PHF3,ACIN1,ELL,SAMHD1,MAPK3,EPC1,SMG6,METTL16,MED15,DGCR8,EP300,MED26,DNAJC8,ARID4B,NSUN2,CAD,RBM27,AFF4,NBN,HNRNPH3,RBM6,ZCRB1,CPSF6,FANCM,MFAP1,ZC3H12C,DCP1B,ZC3H13,GEMIN5,RAVER1,IWS1,SNIP1…
GO:0010605	Negative regulation of macromolecule metabolic process	214	2875	0.21	2.39e-10	9606.ENSP00000040738,9606.ENSP00000080059,9606.ENSP00000156084,9606.ENSP00000177694,9606.ENSP00000220592,9606.ENSP00000221452,9606.ENSP00000230085,9606.ENSP00000233057,9606.ENSP00000234420,9606.ENSP00000235372,9606.ENSP00000243326,9606.ENSP00000243440,9606.ENSP00000246912,9606.ENSP00000249636,9606.ENSP00000251038,9606.ENSP00000253024,9606.ENSP00000253048,9606.ENSP00000254079,9606.ENSP00000255078,…	BOD1L1,HDAC7,OTUD5,TBX21,AGO2,RELB,SNX3,EIF2AK2,MSH6,PRDM2,RIF1,BATF3,MLX,PIAS1,ZC3H14,TRIM28,ZC3H4,PPP1R1B,IGHMBP2,ZCCHC11,BRIP1,MARCH7,SNW1,IKZF4,RCOR1,N4BP1,SRCAP,ACIN1,AJUBA,EPC1,SMG6,METTL16,DGCR8,EP300,PKP1,HDAC4,NSUN2,NBN,SMARCA2,BTAF1,PML,ZFHX3,NCOR1,AKAP8,LIMD1,DCP1B,SAMSN1,SNIP1,NPM1,ZHX1,INPPL1,WAPAL,RNF169,TSC22D4,MAP1A,PPP1R14A,PDS5A,PPID,IBTK,BPTF,RPTOR,ZNF239,ZBTB4,EIF4EBP3,CLOCK,C…
GO:0051173	Positive regulation of nitrogen compound metabolic process	234	3239	0.2	2.53e-10	9606.ENSP00000046794,9606.ENSP00000056217,9606.ENSP00000176763,9606.ENSP00000177694,9606.ENSP00000216044,9606.ENSP00000216297,9606.ENSP00000216802,9606.ENSP00000220592,9606.ENSP00000220751,9606.ENSP00000221452,9606.ENSP00000222584,9606.ENSP00000224140,9606.ENSP00000233057,9606.ENSP00000233121,9606.ENSP00000234739,9606.ENSP00000235372,9606.ENSP00000242351,9606.ENSP00000243326,9606.ENSP00000246912,…	LCP2,ARHGEF5,STK10,TBX21,GTPBP1,SUPT16H,PSME2,AGO2,RIPK2,RELB,SP4,SETX,EIF2AK2,MAPRE3,BCL9,PRDM2,ZC3HAV1,RIF1,MLX,PIAS1,GRHL2,TRIM28,BRD8,CAMK1,FHOD1,MARCH7,RIPK1,SNW1,IKZF4,KMT2C,SRCAP,AJUBA,ELL,MAPK3,EPC1,METTL16,EP300,BRD4,MED26,ARID4B,ALS2,HDAC4,ICAM1,NBN,SMARCA2,FANCM,PML,ZFHX3,AKAP8,MEF2D,PHIP,PAK1,AIP,PARP8,GRHL3,ICE1,NPM1,FADD,AKNA,BPTF,RPTOR,CLOCK,MAP3K11,TAOK2,CCAR2,RSF1,RBM14,CTBP2,KMT…
GO:0006355	Regulation of transcription, dna-templated	241	3388	0.19	4.62e-10	9606.ENSP00000056217,9606.ENSP00000080059,9606.ENSP00000177694,9606.ENSP00000211936,9606.ENSP00000216297,9606.ENSP00000216802,9606.ENSP00000220592,9606.ENSP00000220751,9606.ENSP00000221452,9606.ENSP00000222584,9606.ENSP00000224140,9606.ENSP00000233057,9606.ENSP00000233121,9606.ENSP00000234739,9606.ENSP00000235372,9606.ENSP00000243326,9606.ENSP00000243440,9606.ENSP00000246912,9606.ENSP00000249636,…	ARHGEF5,HDAC7,TBX21,ZNF184,SUPT16H,PSME2,AGO2,RIPK2,RELB,SP4,SETX,EIF2AK2,MAPRE3,BCL9,PRDM2,RIF1,BATF3,MLX,PIAS1,GRHL2,TRIM28,ZC3H4,PPIL4,HGNC:9982,BRD8,IGHMBP2,CAMK1,FHOD1,EPC2,BRIP1,RIPK1,CDK17,SNW1,IKZF4,KMT2C,RCOR1,SRCAP,AJUBA,ELL,MAPK3,EPC1,MED15,EP300,BRD4,MED26,ARID4B,HDAC4,ICAM1,SMARCA2,BTAF1,TMPO,ZNF280D,PML,ZFHX3,NCOR1,MEF2D,LIMD1,PHIP,ELMSAN1,GRHL3,SNIP1,ICE1,NPM1,ZHX1,TSC22D4,FADD,PPI…
GO:0009893	Positive regulation of metabolic process	268	3893	0.18	4.8e-10	9606.ENSP00000046794,9606.ENSP00000056217,9606.ENSP00000176763,9606.ENSP00000177694,9606.ENSP00000216044,9606.ENSP00000216297,9606.ENSP00000216802,9606.ENSP00000220592,9606.ENSP00000220751,9606.ENSP00000221452,9606.ENSP00000222584,9606.ENSP00000224140,9606.ENSP00000233057,9606.ENSP00000233121,9606.ENSP00000234739,9606.ENSP00000235372,9606.ENSP00000242351,9606.ENSP00000243326,9606.ENSP00000246912,…	LCP2,ARHGEF5,STK10,TBX21,GTPBP1,SUPT16H,PSME2,AGO2,RIPK2,RELB,SP4,SETX,EIF2AK2,MAPRE3,BCL9,PRDM2,ZC3HAV1,RIF1,MLX,PIAS1,GRHL2,TRIM28,BRD8,CAMK1,FHOD1,MARCH7,RIPK1,SNW1,CYBA,IKZF4,KMT2C,SRCAP,AJUBA,ELL,MAPK3,EPC1,METTL16,EP300,BRD4,MED26,PKP1,ARID4B,ALS2,HDAC4,ICAM1,NBN,SMARCA2,FANCM,PML,ZFHX3,NCOR1,AKAP8,MEF2D,PHIP,PAK1,AIP,ANK3,PARP8,GRHL3,ICE1,NPM1,FADD,IL16,AKNA,IRS1,BPTF,RPTOR,CLOCK,MAP3K11,T…
GO:0010628	Positive regulation of gene expression	182	2337	0.23	5.39e-10	9606.ENSP00000177694,9606.ENSP00000216297,9606.ENSP00000220592,9606.ENSP00000220751,9606.ENSP00000221452,9606.ENSP00000222584,9606.ENSP00000224140,9606.ENSP00000233057,9606.ENSP00000233121,9606.ENSP00000234739,9606.ENSP00000235372,9606.ENSP00000242351,9606.ENSP00000246912,9606.ENSP00000249636,9606.ENSP00000251808,9606.ENSP00000253024,9606.ENSP00000254900,9606.ENSP00000256460,9606.ENSP00000258201,…	TBX21,SUPT16H,AGO2,RIPK2,RELB,SP4,SETX,EIF2AK2,MAPRE3,BCL9,PRDM2,ZC3HAV1,MLX,PIAS1,GRHL2,TRIM28,BRD8,CAMK1,FHOD1,RIPK1,SNW1,CYBA,IKZF4,KMT2C,ELL,MAPK3,EPC1,EP300,BRD4,MED26,PKP1,ARID4B,HDAC4,SMARCA2,PML,ZFHX3,NCOR1,MEF2D,PHIP,ANK3,GRHL3,ICE1,NPM1,FADD,IL16,AKNA,BPTF,RPTOR,CLOCK,RSF1,RBM14,CTBP2,KMT2E,TAF7,HNRNPD,ABCF1,GLTSCR1L,TFE3,LILRB1,NUP98,ZNF609,TNIP1,FUBP3,SUPT6H,FRMD8,GLYR1,RAI1,NFATC2IP,…
GO:0043085	Positive regulation of catalytic activity	131	1489	0.28	6.91e-10	9606.ENSP00000046794,9606.ENSP00000056217,9606.ENSP00000158762,9606.ENSP00000176763,9606.ENSP00000203556,9606.ENSP00000216554,9606.ENSP00000216802,9606.ENSP00000220751,9606.ENSP00000233057,9606.ENSP00000233121,9606.ENSP00000234420,9606.ENSP00000240423,9606.ENSP00000251808,9606.ENSP00000254695,9606.ENSP00000256460,9606.ENSP00000256935,9606.ENSP00000258390,9606.ENSP00000259808,9606.ENSP00000261439,…	LCP2,ARHGEF5,ACAP1,STK10,GMIP,EIF5,PSME2,RIPK2,EIF2AK2,MAPRE3,MSH6,NCAPH,GRHL2,RAP1GAP2,CAMK1,DOCK2,DOCK10,RIPK1,TBC1D1,CYBA,AJUBA,MAPK3,ALS2,ICAM1,NBN,BNIP2,PML,DOCK11,PAK1,DCP1B,ASAP2,PARP8,GRHL3,ARHGAP17,ARHGAP15,MAPRE2,FADD,ARAP2,ABR,IRS1,RPTOR,MAP3K11,TAOK2,CLSPN,HNRNPD,ARFGAP1,WRAP53,ARHGEF1,CCDC88A,STARD13,RASGRP2,PTPN11,RASAL3,ARHGAP12,HNRNPA2B1,MINK1,SCRIB,TBC1D8B,SH3BP1,CASP8,XRCC6,CASS…
GO:1903508	Positive regulation of nucleic acid-templated transcription	142	1670	0.27	7.45e-10	9606.ENSP00000177694,9606.ENSP00000216297,9606.ENSP00000220592,9606.ENSP00000220751,9606.ENSP00000221452,9606.ENSP00000222584,9606.ENSP00000224140,9606.ENSP00000233121,9606.ENSP00000234739,9606.ENSP00000235372,9606.ENSP00000246912,9606.ENSP00000249636,9606.ENSP00000251808,9606.ENSP00000253024,9606.ENSP00000254900,9606.ENSP00000256460,9606.ENSP00000258201,9606.ENSP00000259808,9606.ENSP00000261531,…	TBX21,SUPT16H,AGO2,RIPK2,RELB,SP4,SETX,MAPRE3,BCL9,PRDM2,MLX,PIAS1,GRHL2,TRIM28,BRD8,CAMK1,FHOD1,RIPK1,SNW1,IKZF4,KMT2C,SRCAP,ELL,MAPK3,EPC1,EP300,BRD4,MED26,ARID4B,HDAC4,SMARCA2,PML,ZFHX3,MEF2D,PHIP,AIP,GRHL3,ICE1,NPM1,FADD,AKNA,BPTF,RPTOR,CLOCK,CCAR2,RSF1,RBM14,CTBP2,KMT2E,TAF7,HNRNPD,GLTSCR1L,TFE3,LILRB1,NUP98,ZNF609,TNIP1,FUBP3,SUPT6H,GLYR1,RAI1,NFATC2IP,FOXK1,IKZF1,MED19,KAT5,FOXM1,SP100,ARI…
GO:0031325	Positive regulation of cellular metabolic process	241	3413	0.19	8.71e-10	9606.ENSP00000046794,9606.ENSP00000056217,9606.ENSP00000176763,9606.ENSP00000177694,9606.ENSP00000216044,9606.ENSP00000216297,9606.ENSP00000216802,9606.ENSP00000220592,9606.ENSP00000220751,9606.ENSP00000221452,9606.ENSP00000222584,9606.ENSP00000224140,9606.ENSP00000233057,9606.ENSP00000233121,9606.ENSP00000234739,9606.ENSP00000235372,9606.ENSP00000242351,9606.ENSP00000243326,9606.ENSP00000246912,…	LCP2,ARHGEF5,STK10,TBX21,GTPBP1,SUPT16H,PSME2,AGO2,RIPK2,RELB,SP4,SETX,EIF2AK2,MAPRE3,BCL9,PRDM2,ZC3HAV1,RIF1,MLX,PIAS1,GRHL2,TRIM28,BRD8,CAMK1,FHOD1,MARCH7,RIPK1,SNW1,CYBA,IKZF4,KMT2C,SRCAP,AJUBA,ELL,MAPK3,EPC1,METTL16,EP300,BRD4,MED26,ARID4B,ALS2,HDAC4,ICAM1,NBN,SMARCA2,FANCM,PML,ZFHX3,AKAP8,MEF2D,PHIP,PAK1,AIP,PARP8,GRHL3,ICE1,NPM1,FADD,AKNA,IRS1,BPTF,RPTOR,CLOCK,MAP3K11,TAOK2,CCAR2,RSF1,RBM14…
GO:0051253	Negative regulation of rna metabolic process	126	1422	0.29	1.16e-09	9606.ENSP00000080059,9606.ENSP00000177694,9606.ENSP00000221452,9606.ENSP00000235372,9606.ENSP00000243326,9606.ENSP00000243440,9606.ENSP00000246912,9606.ENSP00000249636,9606.ENSP00000251038,9606.ENSP00000253024,9606.ENSP00000253048,9606.ENSP00000255078,9606.ENSP00000261531,9606.ENSP00000262032,9606.ENSP00000262241,9606.ENSP00000262710,9606.ENSP00000262713,9606.ENSP00000263062,9606.ENSP00000263253,…	HDAC7,TBX21,RELB,PRDM2,RIF1,BATF3,MLX,PIAS1,ZC3H14,TRIM28,ZC3H4,IGHMBP2,SNW1,IKZF4,RCOR1,ACIN1,AJUBA,EPC1,EP300,PKP1,HDAC4,NSUN2,SMARCA2,BTAF1,PML,ZFHX3,NCOR1,LIMD1,ZHX1,TSC22D4,PPID,BPTF,ZNF239,ZBTB4,CLOCK,CCAR2,RSF1,CTBP2,TAF7,HNRNPD,CC2D1A,ZHX2,RECQL5,NOC2L,BASP1,FOXK1,HEXIM1,RBM10,PHF6,TOB2,IKZF1,PKP3,LARP1,CIR1,TAF3,KAT5,FOXM1,SP100,MEF2A,THRAP3,HNRNPA2B1,ARID4A,PTBP1,HOMEZ,ARID5A,SAP130,XRC…
GO:0050790	Regulation of catalytic activity	183	2386	0.22	1.45e-09	9606.ENSP00000025301,9606.ENSP00000040738,9606.ENSP00000046794,9606.ENSP00000056217,9606.ENSP00000158762,9606.ENSP00000176763,9606.ENSP00000203556,9606.ENSP00000216554,9606.ENSP00000216802,9606.ENSP00000220751,9606.ENSP00000233057,9606.ENSP00000233121,9606.ENSP00000234420,9606.ENSP00000238256,9606.ENSP00000240423,9606.ENSP00000244230,9606.ENSP00000251808,9606.ENSP00000254079,9606.ENSP00000254695,…	AKAP11,BOD1L1,LCP2,ARHGEF5,ACAP1,STK10,GMIP,EIF5,PSME2,RIPK2,EIF2AK2,MAPRE3,MSH6,FKBP15,NCAPH,MPHOSPH10,GRHL2,PPP1R1B,RAP1GAP2,CAMK1,DOCK2,DOCK10,RIPK1,TBC1D1,CYBA,AJUBA,ELL,MAPK3,SMG6,ALS2,ICAM1,NBN,BNIP2,PML,DOCK11,PAK1,AIP,DCP1B,ASAP2,PARP8,GRHL3,ARHGAP17,ARHGAP15,KIAA0226,NPM1,MAPRE2,PPP1R14A,FADD,ARAP2,ABR,IRS1,IBTK,RPTOR,PSMD1,MAP3K11,TAOK2,CCAR2,TAF7,CLSPN,HNRNPD,ARFGAP1,BIN1,HSPH1,SYTL2,W…
GO:1901360	Organic cyclic compound metabolic process	223	3118	0.19	2.37e-09	9606.ENSP00000040738,9606.ENSP00000170168,9606.ENSP00000202816,9606.ENSP00000216044,9606.ENSP00000216297,9606.ENSP00000220592,9606.ENSP00000220913,9606.ENSP00000221455,9606.ENSP00000224140,9606.ENSP00000225298,9606.ENSP00000233331,9606.ENSP00000233557,9606.ENSP00000234420,9606.ENSP00000240316,9606.ENSP00000242576,9606.ENSP00000242776,9606.ENSP00000243326,9606.ENSP00000244230,9606.ENSP00000246194,…	BOD1L1,REXO1,ESF1,GTPBP1,SUPT16H,AGO2,CHRAC1,CLASRP,SETX,UTP18,INO80B,NRBP1,MSH6,COIL,UNG,DDX39A,RIF1,MPHOSPH10,RALY,TRIM28,PPP1R1B,UTP3,IGHMBP2,ZCCHC11,C2orf49,EPC2,BRIP1,BUD13,TOPBP1,PPIG,SNW1,PHF3,ACIN1,ELL,SAMHD1,MAPK3,EPC1,SMG6,METTL16,MED15,DGCR8,EP300,MED26,DNAJC8,OSBP,ARID4B,NSUN2,CAD,RBM27,AFF4,NBN,HNRNPH3,RBM6,ZCRB1,CPSF6,FANCM,MFAP1,ZC3H12C,DCP1B,ZC3H13,GEMIN5,RAVER1,IWS1,SNIP1,ICE1,NP…
GO:0044260	Cellular macromolecule metabolic process	320	4976	0.15	3.37e-09	9606.ENSP00000040738,9606.ENSP00000080059,9606.ENSP00000156084,9606.ENSP00000159087,9606.ENSP00000176763,9606.ENSP00000177694,9606.ENSP00000216044,9606.ENSP00000216297,9606.ENSP00000216554,9606.ENSP00000216802,9606.ENSP00000220592,9606.ENSP00000220751,9606.ENSP00000220913,9606.ENSP00000224140,9606.ENSP00000230085,9606.ENSP00000232978,9606.ENSP00000233057,9606.ENSP00000233331,9606.ENSP00000233557,…	BOD1L1,HDAC7,OTUD5,ANO8,STK10,TBX21,GTPBP1,SUPT16H,EIF5,PSME2,AGO2,RIPK2,CHRAC1,SETX,SNX3,NKTR,EIF2AK2,INO80B,NRBP1,MSH6,FKBP15,ZC3HAV1,UNG,RIF1,PTPN12,PIAS1,TRIM28,PPIL4,PPP1R1B,DCAF15,BRD8,IGHMBP2,CAMK1,ZCCHC11,USP37,EPC2,BRIP1,MARCH7,RIPK1,TOPBP1,PPIG,CDK17,SNW1,PHF3,KMT2C,RCOR1,SRCAP,ELL,MAST3,SAMHD1,MAPK3,EPC1,SMG6,METTL16,MED15,EP300,BRD4,MED26,ARID4B,ALS2,HDAC4,NSUN2,CAD,ADD1,GOLPH3,AFF4,N…
GO:0045893	Positive regulation of transcription, dna-templated	134	1587	0.27	4.8e-09	9606.ENSP00000177694,9606.ENSP00000216297,9606.ENSP00000220592,9606.ENSP00000220751,9606.ENSP00000221452,9606.ENSP00000222584,9606.ENSP00000224140,9606.ENSP00000233121,9606.ENSP00000234739,9606.ENSP00000235372,9606.ENSP00000246912,9606.ENSP00000249636,9606.ENSP00000251808,9606.ENSP00000253024,9606.ENSP00000254900,9606.ENSP00000256460,9606.ENSP00000258201,9606.ENSP00000259808,9606.ENSP00000261531,…	TBX21,SUPT16H,AGO2,RIPK2,RELB,SP4,SETX,MAPRE3,BCL9,PRDM2,MLX,PIAS1,GRHL2,TRIM28,BRD8,CAMK1,FHOD1,RIPK1,SNW1,IKZF4,KMT2C,ELL,MAPK3,EPC1,EP300,BRD4,ARID4B,HDAC4,SMARCA2,PML,ZFHX3,MEF2D,PHIP,GRHL3,ICE1,NPM1,FADD,AKNA,BPTF,RPTOR,CLOCK,RSF1,RBM14,CTBP2,KMT2E,TAF7,HNRNPD,GLTSCR1L,TFE3,LILRB1,ZNF609,TNIP1,FUBP3,SUPT6H,GLYR1,RAI1,NFATC2IP,FOXK1,IKZF1,MED19,KAT5,FOXM1,SP100,ARID3B,CDK5RAP2,MEF2A,THRAP3,AR…
GO:0006325	Chromatin organization	77	713	0.37	6.56e-09	9606.ENSP00000080059,9606.ENSP00000216297,9606.ENSP00000220913,9606.ENSP00000233331,9606.ENSP00000243326,9606.ENSP00000253024,9606.ENSP00000254803,9606.ENSP00000254900,9606.ENSP00000258484,9606.ENSP00000261441,9606.ENSP00000262189,9606.ENSP00000262241,9606.ENSP00000262518,9606.ENSP00000263062,9606.ENSP00000263253,9606.ENSP00000263377,9606.ENSP00000264183,9606.ENSP00000264606,9606.ENSP00000265773,…	HDAC7,SUPT16H,CHRAC1,INO80B,RIF1,TRIM28,UTP3,BRD8,EPC2,RSBN1,KMT2C,RCOR1,SRCAP,EPC1,EP300,BRD4,ARID4B,HDAC4,SMARCA2,NCOR1,PAK1,CENPH,NPM1,BPTF,CLOCK,MIS18BP1,RSF1,RBM14,KMT2E,TLK2,NOC2L,SUPT6H,KDM3B,BRWD1,IKZF1,ARID2,KAT5,HUWE1,ARID4A,BRPF3,PHF8,SMARCAD1,MAP3K7,DR1,NCOA3,ATRX,OGT,RBBP7,ASH1L,CHD2,SIN3A,BRD2,ING4,DOT1L,HLCS,CHD8,CBX6,CXXC1,CHD7,PHF21A,KMT2B,HMGA1,TAF1,HJURP,BRD9,KDM2A,KMT2A,ATXN7,…
GO:0010608	Posttranscriptional regulation of gene expression	67	574	0.41	6.56e-09	9606.ENSP00000216044,9606.ENSP00000216554,9606.ENSP00000216802,9606.ENSP00000220592,9606.ENSP00000233057,9606.ENSP00000251038,9606.ENSP00000257177,9606.ENSP00000262713,9606.ENSP00000263025,9606.ENSP00000263092,9606.ENSP00000263209,9606.ENSP00000264670,9606.ENSP00000268058,9606.ENSP00000273317,9606.ENSP00000285873,9606.ENSP00000296215,9606.ENSP00000296930,9606.ENSP00000308472,9606.ENSP00000309474,…	GTPBP1,EIF5,PSME2,AGO2,EIF2AK2,ZC3H14,ZCCHC11,AJUBA,MAPK3,METTL16,DGCR8,NSUN2,PML,LIMD1,GEMIN5,SNIP1,NPM1,EIF4EBP3,PSMD1,HNRNPD,ABCF1,HNRNPM,RBM10,PKP3,EEF1G,LARP1,TNRC6C,ZC3H7B,THRAP3,HNRNPA2B1,TDRD7,PTBP1,PSMB10,NUP214,EIF3B,MATR3,DKC1,SERBP1,PCIF1,YBX1,EIF4EBP2,YTHDF2,EIF6,ZCCHC6,TCOF1,RPS6KA3,EIF3CL,KIAA0430,PTK2B,LARP4,NOLC1,FOXO3,GIGYF2,PARN,EIF4B,HNRNPLL,EEF1D,EIF4G1,NCK1,RPS6KA1,EIF3M,SEC…
GO:0010558	Negative regulation of macromolecule biosynthetic process	130	1534	0.27	7.67e-09	9606.ENSP00000080059,9606.ENSP00000177694,9606.ENSP00000220592,9606.ENSP00000221452,9606.ENSP00000233057,9606.ENSP00000235372,9606.ENSP00000243326,9606.ENSP00000243440,9606.ENSP00000246912,9606.ENSP00000249636,9606.ENSP00000253024,9606.ENSP00000253048,9606.ENSP00000255078,9606.ENSP00000261531,9606.ENSP00000262032,9606.ENSP00000262241,9606.ENSP00000262713,9606.ENSP00000263062,9606.ENSP00000263092,…	HDAC7,TBX21,AGO2,RELB,EIF2AK2,PRDM2,RIF1,BATF3,MLX,PIAS1,TRIM28,ZC3H4,IGHMBP2,SNW1,IKZF4,RCOR1,AJUBA,EPC1,METTL16,EP300,HDAC4,SMARCA2,BTAF1,PML,ZFHX3,NCOR1,LIMD1,ZHX1,WAPAL,TSC22D4,PDS5A,PPID,BPTF,ZNF239,ZBTB4,EIF4EBP3,CLOCK,CCAR2,RSF1,CTBP2,TAF7,HNRNPD,CC2D1A,ZHX2,RECQL5,NOC2L,BASP1,FOXK1,HEXIM1,RBM10,PHF6,TOB2,IKZF1,LARP1,TNRC6C,CIR1,TAF3,KAT5,HNRNPA1,FOXM1,SP100,MEF2A,HNRNPA2B1,ARID4A,SMARCAL1…
GO:0010638	Positive regulation of organelle organization	71	633	0.39	8.26e-09	9606.ENSP00000056217,9606.ENSP00000243326,9606.ENSP00000253024,9606.ENSP00000258201,9606.ENSP00000261531,9606.ENSP00000263025,9606.ENSP00000263377,9606.ENSP00000263710,9606.ENSP00000264313,9606.ENSP00000264832,9606.ENSP00000265433,9606.ENSP00000268058,9606.ENSP00000269701,9606.ENSP00000275034,9606.ENSP00000278568,9606.ENSP00000296755,9606.ENSP00000298316,9606.ENSP00000307078,9606.ENSP00000312379,…	ARHGEF5,RIF1,TRIM28,FHOD1,SNW1,MAPK3,BRD4,CLASP1,SLAIN2,ICAM1,NBN,PML,AKAP8,PHIP,PAK1,MAP1B,ARF6,KIF5B,KMT2E,HNRNPD,BIN1,GLYR1,LRRC16A,RLTPR,LIMK1,CCDC88A,HUWE1,HNRNPA1,CDK5RAP2,HNRNPA2B1,OCLN,UVRAG,DYNC1H1,CASP8,MPHOSPH8,NES,LMNA,PDE4DIP,DKC1,ATRX,SRC,OGT,FAM21C,CROCC,RGCC,NIN,BCAS3,WIPF1,EVL,NUMA1,SIN3A,PPHLN1,PTK2B,MAP2K7,LCP1,BCL6,SMCR8,GPSM2,PARN,NCK1,BRCA1,KIAA1211,ASAP1,KMT2A,ATF7IP,USP36,…
GO:1903311	Regulation of mrna metabolic process	48	338	0.49	1.24e-08	9606.ENSP00000216044,9606.ENSP00000216802,9606.ENSP00000220592,9606.ENSP00000242351,9606.ENSP00000251038,9606.ENSP00000261531,9606.ENSP00000262710,9606.ENSP00000263092,9606.ENSP00000263946,9606.ENSP00000266679,9606.ENSP00000295321,9606.ENSP00000296930,9606.ENSP00000297591,9606.ENSP00000309474,9606.ENSP00000313199,9606.ENSP00000316032,9606.ENSP00000319104,9606.ENSP00000325376,9606.ENSP00000328848,…	GTPBP1,PSME2,AGO2,ZC3HAV1,ZC3H14,SNW1,ACIN1,METTL16,PKP1,CPSF6,IWS1,NPM1,KIAA1429,PSMD1,HNRNPD,NUP98,SUPT6H,HNRNPM,RBM10,PKP3,LARP1,TNRC6C,HNRNPA1,CPSF7,THRAP3,HNRNPA2B1,SON,PTBP1,PSMB10,NUP214,RBM15,SERBP1,YBX1,SRSF4,YTHDF2,HNRNPK,SF1,SLTM,CDK11A,GIGYF2,PARN,RBM17,EIF4G1,CDK11B,CIRBP,ZFP36,SUPT5H,DCP1A
GO:0044085	Cellular component biogenesis	190	2583	0.21	1.36e-08	9606.ENSP00000080059,9606.ENSP00000167586,9606.ENSP00000171887,9606.ENSP00000200181,9606.ENSP00000202816,9606.ENSP00000216554,9606.ENSP00000218089,9606.ENSP00000220592,9606.ENSP00000224140,9606.ENSP00000225298,9606.ENSP00000225567,9606.ENSP00000233121,9606.ENSP00000234739,9606.ENSP00000240316,9606.ENSP00000244230,9606.ENSP00000249636,9606.ENSP00000251808,9606.ENSP00000252242,9606.ENSP00000254803,…	HDAC7,KRT14,TNS1,ITGB4,ESF1,EIF5,STAG2,AGO2,SETX,UTP18,GOSR2,MAPRE3,BCL9,COIL,MPHOSPH10,PIAS1,GRHL2,KRT5,UTP3,BRIP1,RIPK1,CYBA,IKZF4,AJUBA,SAMHD1,MAPK3,METTL16,EP300,CLASP1,STRN,PKP1,ALS2,SLAIN2,PIKFYVE,ADD2,CNTNAP1,ADD1,GOLPH3,LSG1,NBN,CPSF6,BIN2,PML,NCOR1,LIMD1,ANK3,CENPH,GEMIN5,TRAPPC10,SPICE1,CDS1,MAP1B,NPM1,HSPA9,INPPL1,ARF6,MAPRE2,TK1,FADD,PPID,MLKL,VCPIP1,MIS18BP1,TAOK2,RSF1,RBM14,TAF7,SEN…
GO:2000113	Negative regulation of cellular macromolecule biosynthetic process	125	1470	0.27	1.5e-08	9606.ENSP00000080059,9606.ENSP00000177694,9606.ENSP00000220592,9606.ENSP00000221452,9606.ENSP00000233057,9606.ENSP00000235372,9606.ENSP00000243326,9606.ENSP00000243440,9606.ENSP00000246912,9606.ENSP00000249636,9606.ENSP00000253024,9606.ENSP00000253048,9606.ENSP00000255078,9606.ENSP00000261531,9606.ENSP00000262032,9606.ENSP00000262241,9606.ENSP00000262713,9606.ENSP00000263062,9606.ENSP00000263092,…	HDAC7,TBX21,AGO2,RELB,EIF2AK2,PRDM2,RIF1,BATF3,MLX,PIAS1,TRIM28,ZC3H4,IGHMBP2,SNW1,IKZF4,RCOR1,AJUBA,EPC1,METTL16,EP300,HDAC4,SMARCA2,BTAF1,PML,ZFHX3,NCOR1,LIMD1,ZHX1,WAPAL,TSC22D4,PDS5A,PPID,BPTF,ZNF239,ZBTB4,EIF4EBP3,CLOCK,CCAR2,RSF1,CTBP2,TAF7,HNRNPD,CC2D1A,ZHX2,RECQL5,NOC2L,BASP1,FOXK1,HEXIM1,RBM10,PHF6,IKZF1,LARP1,TNRC6C,CIR1,TAF3,KAT5,HNRNPA1,FOXM1,SP100,MEF2A,HNRNPA2B1,ARID4A,SMARCAL1,HOME…
GO:0031327	Negative regulation of cellular biosynthetic process	132	1592	0.26	1.93e-08	9606.ENSP00000080059,9606.ENSP00000177694,9606.ENSP00000220592,9606.ENSP00000221452,9606.ENSP00000233057,9606.ENSP00000235372,9606.ENSP00000237536,9606.ENSP00000243326,9606.ENSP00000243440,9606.ENSP00000246912,9606.ENSP00000249636,9606.ENSP00000253024,9606.ENSP00000253048,9606.ENSP00000255078,9606.ENSP00000261531,9606.ENSP00000262032,9606.ENSP00000262241,9606.ENSP00000262713,9606.ENSP00000263062,…	HDAC7,TBX21,AGO2,RELB,EIF2AK2,PRDM2,SOGA1,RIF1,BATF3,MLX,PIAS1,TRIM28,ZC3H4,IGHMBP2,SNW1,IKZF4,RCOR1,AJUBA,EPC1,METTL16,EP300,HDAC4,SMARCA2,BTAF1,PML,ZFHX3,NCOR1,LIMD1,ZHX1,WAPAL,TSC22D4,PDS5A,PPID,BPTF,ZNF239,ZBTB4,EIF4EBP3,CLOCK,CCAR2,RSF1,CTBP2,TAF7,HNRNPD,CC2D1A,ZHX2,RECQL5,NOC2L,BASP1,FOXK1,HEXIM1,RBM10,PHF6,TOB2,IKZF1,LARP1,TNRC6C,CIR1,TAF3,KAT5,HNRNPA1,FOXM1,SP100,ABCA2,MEF2A,HNRNPA2B1,ARI…
GO:0006974	Cellular response to dna damage stimulus	81	793	0.35	2.16e-08	9606.ENSP00000040738,9606.ENSP00000216297,9606.ENSP00000224140,9606.ENSP00000233331,9606.ENSP00000234420,9606.ENSP00000242576,9606.ENSP00000243326,9606.ENSP00000253024,9606.ENSP00000255078,9606.ENSP00000258484,9606.ENSP00000259008,9606.ENSP00000260810,9606.ENSP00000261531,9606.ENSP00000262878,9606.ENSP00000263025,9606.ENSP00000263253,9606.ENSP00000263377,9606.ENSP00000265433,9606.ENSP00000267430,…	BOD1L1,SUPT16H,SETX,INO80B,MSH6,UNG,RIF1,TRIM28,IGHMBP2,EPC2,BRIP1,TOPBP1,SNW1,SAMHD1,MAPK3,EP300,BRD4,NBN,FANCM,PML,PAK1,NPM1,RNF169,PDS5A,ESCO2,ZBTB4,CLOCK,TAOK2,CCAR2,CLSPN,PDS5B,TLK2,RECQL5,RBBP6,INTS3,TRIM25,WRAP53,UBA1,KAT5,HUWE1,PTPN11,FOXM1,SP100,UVRAG,SMARCAL1,REV3L,SMARCAD1,XRCC6,WDHD1,SMC3,IFI16,MYO6,RNF113A,ATRX,GNL1,RGCC,FOXO1,WRNIP1,TP53BP1,TFPT,TANK,CHD2,NUPR1,NFATC2,KIAA0430,ING4,…
GO:0010629	Negative regulation of gene expression	156	2014	0.23	3.28e-08	9606.ENSP00000080059,9606.ENSP00000156084,9606.ENSP00000177694,9606.ENSP00000220592,9606.ENSP00000221452,9606.ENSP00000233057,9606.ENSP00000235372,9606.ENSP00000243326,9606.ENSP00000243440,9606.ENSP00000246912,9606.ENSP00000249636,9606.ENSP00000251038,9606.ENSP00000253024,9606.ENSP00000253048,9606.ENSP00000255078,9606.ENSP00000257177,9606.ENSP00000259008,9606.ENSP00000261531,9606.ENSP00000262032,…	HDAC7,OTUD5,TBX21,AGO2,RELB,EIF2AK2,PRDM2,RIF1,BATF3,MLX,PIAS1,ZC3H14,TRIM28,ZC3H4,IGHMBP2,ZCCHC11,BRIP1,SNW1,IKZF4,RCOR1,SRCAP,ACIN1,AJUBA,EPC1,SMG6,METTL16,DGCR8,EP300,HDAC4,SMARCA2,BTAF1,PML,ZFHX3,NCOR1,AKAP8,LIMD1,DCP1B,SNIP1,ZHX1,INPPL1,TSC22D4,PPID,BPTF,ZNF239,ZBTB4,EIF4EBP3,CLOCK,CCAR2,RSF1,CTBP2,TAF7,HNRNPD,CC2D1A,ZHX2,LILRB1,RECQL5,NOC2L,BASP1,TRIM25,FOXK1,HEXIM1,RBM10,PHF6,IKZF1,LARP1,T…
GO:0051345	Positive regulation of hydrolase activity	79	772	0.35	3.35e-08	9606.ENSP00000056217,9606.ENSP00000158762,9606.ENSP00000203556,9606.ENSP00000216554,9606.ENSP00000216802,9606.ENSP00000220751,9606.ENSP00000234420,9606.ENSP00000240423,9606.ENSP00000254695,9606.ENSP00000256935,9606.ENSP00000258390,9606.ENSP00000259808,9606.ENSP00000261439,9606.ENSP00000263025,9606.ENSP00000264276,9606.ENSP00000264832,9606.ENSP00000267859,9606.ENSP00000268058,9606.ENSP00000276202,…	ARHGEF5,ACAP1,GMIP,EIF5,PSME2,RIPK2,MSH6,NCAPH,RAP1GAP2,DOCK2,DOCK10,RIPK1,TBC1D1,MAPK3,ALS2,ICAM1,BNIP2,PML,DOCK11,ASAP2,GRHL3,ARHGAP17,ARHGAP15,MAPRE2,FADD,ARAP2,ABR,ARFGAP1,ARHGEF1,STARD13,RASGRP2,RASAL3,ARHGAP12,SCRIB,TBC1D8B,SH3BP1,CASP8,SIPA1L2,TAGAP,RASAL2,ARHGAP30,IFI16,PIP5K1A,RGS10,ARHGAP4,BCAR3,JUN,CARD9,RAPGEF1,DENND1A,RGS3,RCC2,TBC1D4,ARHGAP5,PKP4,BCAS3,MLLT4,TANK,ARHGAP9,GAPVD1,SIPA…
GO:0051493	Regulation of cytoskeleton organization	63	546	0.4	3.43e-08	9606.ENSP00000056217,9606.ENSP00000233121,9606.ENSP00000236925,9606.ENSP00000258201,9606.ENSP00000262428,9606.ENSP00000263025,9606.ENSP00000263710,9606.ENSP00000264313,9606.ENSP00000264436,9606.ENSP00000264758,9606.ENSP00000264832,9606.ENSP00000278568,9606.ENSP00000284617,9606.ENSP00000288955,9606.ENSP00000289968,9606.ENSP00000295872,9606.ENSP00000296755,9606.ENSP00000296930,9606.ENSP00000298316,…	ARHGEF5,MAPRE3,CAMSAP2,FHOD1,COTL1,MAPK3,CLASP1,SLAIN2,ADD2,ADD1,ICAM1,PAK1,CCSAP,GRHL3,ARHGAP17,SPICE1,MAP1B,NPM1,ARF6,MAP1A,MAPRE2,MDM1,TAOK2,RBM14,BIN1,LRRC16A,RLTPR,LIMK1,CCDC88A,CDK5RAP2,OCLN,DYNC1H1,SH3BP1,AKAP13,ARHGEF2,NES,PDE4DIP,CNTRL,FAM21C,RGCC,NIN,BCAS3,WIPF1,EVL,NUMA1,PTK2B,CEP250,GPSM2,MARK2,CYLD,NCK1,BRCA1,KIAA1211,RNF4,LATS1,ATXN7,MYCBP2,GMFG,KANK1,FMN1,BORA,SPAST,FAM65B
GO:0045944	Positive regulation of transcription by rna polymerase ii	110	1253	0.28	4.06e-08	9606.ENSP00000177694,9606.ENSP00000216297,9606.ENSP00000220592,9606.ENSP00000220751,9606.ENSP00000221452,9606.ENSP00000222584,9606.ENSP00000224140,9606.ENSP00000234739,9606.ENSP00000235372,9606.ENSP00000246912,9606.ENSP00000251808,9606.ENSP00000254900,9606.ENSP00000256460,9606.ENSP00000258201,9606.ENSP00000259808,9606.ENSP00000261531,9606.ENSP00000262032,9606.ENSP00000262189,9606.ENSP00000262809,…	TBX21,SUPT16H,AGO2,RIPK2,RELB,SP4,SETX,BCL9,PRDM2,MLX,GRHL2,BRD8,CAMK1,FHOD1,RIPK1,SNW1,IKZF4,KMT2C,ELL,MAPK3,EPC1,EP300,BRD4,ARID4B,HDAC4,SMARCA2,ZFHX3,MEF2D,PHIP,GRHL3,NPM1,FADD,AKNA,BPTF,CLOCK,RSF1,RBM14,CTBP2,TAF7,HNRNPD,TFE3,LILRB1,ZNF609,TNIP1,FUBP3,SUPT6H,GLYR1,RAI1,NFATC2IP,IKZF1,MED19,KAT5,FOXM1,ARID3B,MEF2A,THRAP3,ARID4A,TFEB,XRCC6,STAT1,ARHGEF2,SOX13,IFI16,RBM15,MYO6,DR1,JUN,NCOA3,YBX1…
GO:0006807	Nitrogen compound metabolic process	405	6852	0.11	7.98e-08	9606.ENSP00000040738,9606.ENSP00000080059,9606.ENSP00000156084,9606.ENSP00000159087,9606.ENSP00000170168,9606.ENSP00000176763,9606.ENSP00000177694,9606.ENSP00000202816,9606.ENSP00000216044,9606.ENSP00000216297,9606.ENSP00000216554,9606.ENSP00000216802,9606.ENSP00000219611,9606.ENSP00000220592,9606.ENSP00000220751,9606.ENSP00000220913,9606.ENSP00000221455,9606.ENSP00000224140,9606.ENSP00000225298,…	BOD1L1,HDAC7,OTUD5,ANO8,REXO1,STK10,TBX21,ESF1,GTPBP1,SUPT16H,EIF5,PSME2,CAPN15,AGO2,RIPK2,CHRAC1,CLASRP,SETX,UTP18,LAP3,SNX3,NKTR,EIF2AK2,INO80B,NRBP1,MSH6,FKBP15,COIL,ZC3HAV1,UNG,DDX39A,RIF1,MPHOSPH10,RALY,PTPN12,PIAS1,TRIM28,PPIL4,PPP1R1B,DCAF15,UTP3,BRD8,IGHMBP2,CAMK1,ZCCHC11,USP37,C2orf49,EPC2,TEX2,BRIP1,MARCH7,RIPK1,BUD13,TOPBP1,PPIG,CDK17,SNW1,PHF3,LPCAT2,KMT2C,RCOR1,SRCAP,ACIN1,ELL,MAST3,…
GO:0009987	Cellular process	763	15024	0.04	9.93e-08	9606.ENSP00000025301,9606.ENSP00000040738,9606.ENSP00000046794,9606.ENSP00000056217,9606.ENSP00000080059,9606.ENSP00000156084,9606.ENSP00000159087,9606.ENSP00000167586,9606.ENSP00000170168,9606.ENSP00000171887,9606.ENSP00000176763,9606.ENSP00000177694,9606.ENSP00000200181,9606.ENSP00000202816,9606.ENSP00000203556,9606.ENSP00000215957,9606.ENSP00000216044,9606.ENSP00000216297,9606.ENSP00000216554,…	AKAP11,BOD1L1,LCP2,ARHGEF5,HDAC7,OTUD5,ANO8,KRT14,REXO1,TNS1,STK10,TBX21,ITGB4,ESF1,GMIP,MICALL1,GTPBP1,SUPT16H,EIF5,PSME2,STAG2,AGO2,PAG1,RIPK2,CHRAC1,RELB,CLASRP,SETX,UTP18,GOSR2,SNX3,TTC1,NKTR,EIF2AK2,MAPRE3,INO80B,NRBP1,MSH6,BCL9,CAMSAP2,SOGA1,FKBP15,COIL,NCAPH,ZC3HAV1,UNG,DDX39A,CD97,RIF1,BATF3,MPHOSPH10,RALY,PTPN12,PIAS1,GRHL2,KRT5,TRIM28,PPIL4,PPP1R1B,DCAF15,WDR7,RAP1GAP2,UTP3,BRD8,IGHMBP2…
GO:1903507	Negative regulation of nucleic acid-templated transcription	112	1324	0.27	1.92e-07	9606.ENSP00000080059,9606.ENSP00000177694,9606.ENSP00000221452,9606.ENSP00000235372,9606.ENSP00000243326,9606.ENSP00000243440,9606.ENSP00000246912,9606.ENSP00000249636,9606.ENSP00000253024,9606.ENSP00000253048,9606.ENSP00000255078,9606.ENSP00000261531,9606.ENSP00000262032,9606.ENSP00000262241,9606.ENSP00000262713,9606.ENSP00000263062,9606.ENSP00000263253,9606.ENSP00000264606,9606.ENSP00000265773,…	HDAC7,TBX21,RELB,PRDM2,RIF1,BATF3,MLX,PIAS1,TRIM28,ZC3H4,IGHMBP2,SNW1,IKZF4,RCOR1,AJUBA,EPC1,EP300,HDAC4,SMARCA2,BTAF1,PML,ZFHX3,NCOR1,LIMD1,ZHX1,TSC22D4,PPID,BPTF,ZNF239,ZBTB4,CLOCK,CCAR2,RSF1,CTBP2,TAF7,CC2D1A,ZHX2,RECQL5,NOC2L,BASP1,FOXK1,HEXIM1,RBM10,PHF6,TOB2,IKZF1,CIR1,TAF3,KAT5,FOXM1,SP100,MEF2A,HNRNPA2B1,ARID4A,HOMEZ,ARID5A,SAP130,XRCC6,GATAD2A,STAT1,ZNF318,MPHOSPH8,SOX13,IFI16,HDGF,GON4L…
GO:0051336	Regulation of hydrolase activity	109	1284	0.27	2.68e-07	9606.ENSP00000040738,9606.ENSP00000056217,9606.ENSP00000158762,9606.ENSP00000203556,9606.ENSP00000216554,9606.ENSP00000216802,9606.ENSP00000220751,9606.ENSP00000233057,9606.ENSP00000234420,9606.ENSP00000238256,9606.ENSP00000240423,9606.ENSP00000244230,9606.ENSP00000254079,9606.ENSP00000254695,9606.ENSP00000256935,9606.ENSP00000258390,9606.ENSP00000259808,9606.ENSP00000261439,9606.ENSP00000262713,…	BOD1L1,ARHGEF5,ACAP1,GMIP,EIF5,PSME2,RIPK2,EIF2AK2,MSH6,FKBP15,NCAPH,MPHOSPH10,PPP1R1B,RAP1GAP2,DOCK2,DOCK10,RIPK1,TBC1D1,AJUBA,ELL,MAPK3,ALS2,ICAM1,BNIP2,PML,DOCK11,AIP,ASAP2,GRHL3,ARHGAP17,ARHGAP15,NPM1,MAPRE2,PPP1R14A,FADD,ARAP2,ABR,ARFGAP1,BIN1,SYTL2,ARHGEF1,STARD13,RASGRP2,RASAL3,ABCA2,ARHGAP12,NRD1,PPP4R2,SCRIB,TBC1D8B,SH3BP1,ANKLE2,CASP8,MICAL1,SIPA1L2,TAGAP,RASAL2,ARHGAP30,IFI16,PIP5K1A,R…
GO:0000278	Mitotic cell cycle	71	695	0.35	2.79e-07	9606.ENSP00000218089,9606.ENSP00000240423,9606.ENSP00000249636,9606.ENSP00000258399,9606.ENSP00000260810,9606.ENSP00000261211,9606.ENSP00000262713,9606.ENSP00000263253,9606.ENSP00000263377,9606.ENSP00000263710,9606.ENSP00000265433,9606.ENSP00000268058,9606.ENSP00000269701,9606.ENSP00000280772,9606.ENSP00000283006,9606.ENSP00000295872,9606.ENSP00000298767,9606.ENSP00000303427,9606.ENSP00000309031,…	STAG2,NCAPH,PIAS1,USP37,TOPBP1,CDK17,AJUBA,EP300,BRD4,CLASP1,NBN,PML,AKAP8,ANK3,CENPH,SPICE1,WAPAL,PDS5A,VCPIP1,TAOK2,CLSPN,PDS5B,RECQL5,INTS3,EML4,CSNK1D,ANAPC1,PTPN11,SEPT6,FOXM1,CDK5RAP2,ZFYVE19,DYNC1H1,SON,PHF8,ANKLE2,NUP214,PCNT,WDHD1,SMC3,CHAMP1,ARHGEF2,SDCCAG8,NES,LMNA,TACC2,CNTRL,RGCC,STAG1,DNM2,NUMA1,CEP250,CDK11A,WDR62,NOLC1,GPSM2,GIGYF2,PPP1R12A,DSN1,PTPN6,LPIN1,BRCA1,AZI2,TPD52L1,LATS…
GO:0051056	Regulation of small gtpase mediated signal transduction	43	320	0.47	4.53e-07	9606.ENSP00000056217,9606.ENSP00000203556,9606.ENSP00000245796,9606.ENSP00000254695,9606.ENSP00000264276,9606.ENSP00000289968,9606.ENSP00000295095,9606.ENSP00000298316,9606.ENSP00000300249,9606.ENSP00000302895,9606.ENSP00000303909,9606.ENSP00000304408,9606.ENSP00000314615,9606.ENSP00000337261,9606.ENSP00000338785,9606.ENSP00000341905,9606.ENSP00000342307,9606.ENSP00000345808,9606.ENSP00000350018,…	ARHGEF5,GMIP,PSD4,RAP1GAP2,ALS2,ARHGAP17,ARHGAP15,ARF6,MAPRE2,ARAP2,ABR,COL3A1,ARFGAP1,ARHGEF1,STARD13,RASAL3,FOXM1,ARHGAP12,SH3BP1,AKAP13,ARHGEF2,SIPA1L2,TAGAP,RALGPS2,ARHGAP30,ARHGAP4,RAPGEF1,SRC,DENND1A,OGT,ARHGAP5,DNM2,ARHGAP9,SIPA1,BCL6,ARHGAP25,HMHA1,MCF2L,RASAL1,MYO9B,KANK1,ARHGAP23,FAM65B
GO:0044237	Cellular metabolic process	432	7513	0.1	4.6e-07	9606.ENSP00000040738,9606.ENSP00000080059,9606.ENSP00000156084,9606.ENSP00000159087,9606.ENSP00000170168,9606.ENSP00000176763,9606.ENSP00000177694,9606.ENSP00000200181,9606.ENSP00000202816,9606.ENSP00000216044,9606.ENSP00000216297,9606.ENSP00000216554,9606.ENSP00000216802,9606.ENSP00000220592,9606.ENSP00000220751,9606.ENSP00000220913,9606.ENSP00000221455,9606.ENSP00000224140,9606.ENSP00000225298,…	BOD1L1,HDAC7,OTUD5,ANO8,REXO1,STK10,TBX21,ITGB4,ESF1,GTPBP1,SUPT16H,EIF5,PSME2,AGO2,RIPK2,CHRAC1,CLASRP,SETX,UTP18,SNX3,NKTR,EIF2AK2,INO80B,NRBP1,MSH6,FKBP15,COIL,ZC3HAV1,UNG,DDX39A,RIF1,MPHOSPH10,RALY,PTPN12,PIAS1,TRIM28,PPIL4,PPP1R1B,DCAF15,UTP3,BRD8,IGHMBP2,CAMK1,ZCCHC11,USP37,C2orf49,EPC2,TEX2,BRIP1,MARCH7,RIPK1,BUD13,TOPBP1,PPIG,CDK17,SNW1,CYBA,PHF3,LPCAT2,KMT2C,RCOR1,SRCAP,ACIN1,AJUBA,ELL,M…
GO:0000226	Microtubule cytoskeleton organization	56	492	0.4	4.88e-07	9606.ENSP00000218089,9606.ENSP00000233121,9606.ENSP00000236925,9606.ENSP00000263710,9606.ENSP00000264313,9606.ENSP00000268712,9606.ENSP00000283006,9606.ENSP00000284617,9606.ENSP00000295872,9606.ENSP00000296755,9606.ENSP00000296930,9606.ENSP00000300231,9606.ENSP00000300249,9606.ENSP00000311747,9606.ENSP00000320663,9606.ENSP00000324464,9606.ENSP00000338728,9606.ENSP00000343818,9606.ENSP00000348455,…	STAG2,MAPRE3,CAMSAP2,CLASP1,SLAIN2,NCOR1,CENPH,CCSAP,SPICE1,MAP1B,NPM1,MAP1A,MAPRE2,RBM14,EML4,CSNK1D,CCDC88A,CDK5RAP2,UVRAG,DYNC1H1,SON,CCDC88B,PCNT,SMC3,ARHGEF2,SDCCAG8,NAV1,ASPM,KIAA1614,CEP350,LMNA,TACC2,PDE4DIP,HOOK1,CCSER2,MAP7D1,ATRX,PARD3,CROCC,NIN,STAG1,BCAS3,SPATA7,NUMA1,CEP250,WDR62,GPSM2,MARK2,PPP1R12A,MARK3,BRCA1,CUL7,ATXN7,ATXN3,SPAST,MARK1
GO:0000375	RNA splicing, via transesterification reactions	41	297	0.48	5.09e-07	9606.ENSP00000224140,9606.ENSP00000240316,9606.ENSP00000242776,9606.ENSP00000244230,9606.ENSP00000246194,9606.ENSP00000260210,9606.ENSP00000261531,9606.ENSP00000263697,9606.ENSP00000265866,9606.ENSP00000266022,9606.ENSP00000266529,9606.ENSP00000267812,9606.ENSP00000285873,9606.ENSP00000293677,9606.ENSP00000296215,9606.ENSP00000301740,9606.ENSP00000313199,9606.ENSP00000315379,9606.ENSP00000325376,…	SETX,COIL,DDX39A,MPHOSPH10,RALY,BUD13,SNW1,DNAJC8,HNRNPH3,RBM6,ZCRB1,MFAP1,GEMIN5,RAVER1,SNIP1,SRRM2,HNRNPD,PRPF3,HNRNPM,RBM10,SF3B1,HNRNPA1,CPSF7,HNRNPA2B1,PTBP1,DDX20,SRSF11,RNF113A,YBX1,SRSF4,HNRNPK,SF1,GTF2F1,TFIP11,RBM17,EFTUD2,U2SURP,DDX41,RNPC3,ZCCHC8,CHERP
GO:0045892	Negative regulation of transcription, dna-templated	107	1273	0.26	5.94e-07	9606.ENSP00000080059,9606.ENSP00000177694,9606.ENSP00000221452,9606.ENSP00000235372,9606.ENSP00000243326,9606.ENSP00000243440,9606.ENSP00000246912,9606.ENSP00000249636,9606.ENSP00000253024,9606.ENSP00000253048,9606.ENSP00000255078,9606.ENSP00000261531,9606.ENSP00000262032,9606.ENSP00000262241,9606.ENSP00000262713,9606.ENSP00000263062,9606.ENSP00000263253,9606.ENSP00000264606,9606.ENSP00000265773,…	HDAC7,TBX21,RELB,PRDM2,RIF1,BATF3,MLX,PIAS1,TRIM28,ZC3H4,IGHMBP2,SNW1,IKZF4,RCOR1,AJUBA,EPC1,EP300,HDAC4,SMARCA2,BTAF1,PML,ZFHX3,NCOR1,LIMD1,ZHX1,TSC22D4,PPID,BPTF,ZNF239,ZBTB4,CLOCK,CCAR2,RSF1,CTBP2,TAF7,CC2D1A,ZHX2,RECQL5,NOC2L,BASP1,FOXK1,HEXIM1,RBM10,PHF6,IKZF1,CIR1,TAF3,KAT5,FOXM1,SP100,MEF2A,HNRNPA2B1,ARID4A,HOMEZ,ARID5A,SAP130,XRCC6,GATAD2A,STAT1,ZNF318,MPHOSPH8,SOX13,IFI16,HDGF,GON4L,DDX2…
GO:0044087	Regulation of cellular component biogenesis	88	971	0.3	6.51e-07	9606.ENSP00000056217,9606.ENSP00000233057,9606.ENSP00000233121,9606.ENSP00000236925,9606.ENSP00000253024,9606.ENSP00000258201,9606.ENSP00000262428,9606.ENSP00000262713,9606.ENSP00000263253,9606.ENSP00000263710,9606.ENSP00000264313,9606.ENSP00000264380,9606.ENSP00000264436,9606.ENSP00000264606,9606.ENSP00000264758,9606.ENSP00000264832,9606.ENSP00000268676,9606.ENSP00000276202,9606.ENSP00000278568,…	ARHGEF5,EIF2AK2,MAPRE3,CAMSAP2,TRIM28,FHOD1,COTL1,AJUBA,EP300,CLASP1,SLAIN2,PIKFYVE,ADD2,HDAC4,ADD1,ICAM1,DEF8,DOCK11,PAK1,CCSAP,SPICE1,ICE1,MAP1B,NPM1,ARF6,MDM1,RBM14,LRFN4,BIN1,PHF23,PRKCH,LRRC16A,RLTPR,LIMK1,CCDC88A,PTPN11,CDK5RAP2,ABCA2,OCLN,DYNC1H1,PHF8,MACF1,AKAP13,ARHGEF2,MPHOSPH8,SDCCAG8,PDE4DIP,TPBG,DR1,RAPGEF1,DLG5,SRC,FAM21C,RCC2,CROCC,RGCC,RIOK1,NIN,DNM2,BCAS3,WIPF1,EVL,NUMA1,ATXN2L,P…
GO:0051726	Regulation of cell cycle	104	1230	0.27	7.37e-07	9606.ENSP00000176763,9606.ENSP00000216802,9606.ENSP00000233121,9606.ENSP00000259008,9606.ENSP00000259808,9606.ENSP00000260810,9606.ENSP00000261211,9606.ENSP00000262293,9606.ENSP00000263062,9606.ENSP00000263253,9606.ENSP00000263377,9606.ENSP00000263710,9606.ENSP00000264670,9606.ENSP00000265433,9606.ENSP00000268058,9606.ENSP00000268489,9606.ENSP00000275034,9606.ENSP00000278568,9606.ENSP00000284617,…	STK10,PSME2,MAPRE3,BRIP1,RIPK1,TOPBP1,CDK17,PRR11,EPC1,EP300,BRD4,CLASP1,NSUN2,NBN,PML,ZFHX3,PHIP,PAK1,CCSAP,SPICE1,NPM1,WAPAL,MDM1,RPTOR,CLOCK,PSMD1,TAOK2,CCAR2,RBM14,KMT2E,CLSPN,LILRB1,BIN1,INTS3,CSNK1D,HEXIM1,EVI2B,ANAPC1,PTPN11,FOXM1,PPM1G,CDK5RAP2,MINK1,ZFYVE19,UVRAG,DYNC1H1,SON,SCRIB,PSMB10,NUP214,PCNT,MAP3K3,SDCCAG8,ASPM,MKI67,PRKACB,JUN,STK4,ATRX,SRC,YTHDF2,PHACTR4,CNTRL,RCC2,STK24,RGCC,R…
GO:0016032	Viral process	75	776	0.32	7.98e-07	9606.ENSP00000216297,9606.ENSP00000233057,9606.ENSP00000234420,9606.ENSP00000242576,9606.ENSP00000253024,9606.ENSP00000256935,9606.ENSP00000259808,9606.ENSP00000261531,9606.ENSP00000262241,9606.ENSP00000262518,9606.ENSP00000262878,9606.ENSP00000263025,9606.ENSP00000263253,9606.ENSP00000263377,9606.ENSP00000264832,9606.ENSP00000265433,9606.ENSP00000268058,9606.ENSP00000292303,9606.ENSP00000294383,…	SUPT16H,EIF2AK2,MSH6,UNG,TRIM28,DOCK2,RIPK1,SNW1,RCOR1,SRCAP,SAMHD1,MAPK3,EP300,BRD4,ICAM1,NBN,PML,CCR5,USP24,NPM1,WAPAL,FADD,IL16,PPID,RPTOR,CTBP2,NUP98,BIN1,SUPT6H,TRIM25,WRAP53,ATG16L2,FOXK1,KAT5,SEPT6,HNRNPA1,SP100,ZC3H7B,HNRNPA2B1,ITSN2,UVRAG,PTBP1,SCRIB,CASP8,PSMB10,XRCC6,NUP214,EIF3B,STAT1,ACBD3,MAP3K7,RBM15,EPS15,STAU1,SRC,OGT,YTHDF2,HNRNPK,ATG16L1,TANK,BRD2,MORC3,PACS2,HMGA1,DNAJB14,TAF1…
GO:0022402	Cell cycle process	88	976	0.29	7.98e-07	9606.ENSP00000218089,9606.ENSP00000233121,9606.ENSP00000234420,9606.ENSP00000240423,9606.ENSP00000249636,9606.ENSP00000258399,9606.ENSP00000259008,9606.ENSP00000260810,9606.ENSP00000261211,9606.ENSP00000262293,9606.ENSP00000262713,9606.ENSP00000263253,9606.ENSP00000263377,9606.ENSP00000263710,9606.ENSP00000264670,9606.ENSP00000265433,9606.ENSP00000267430,9606.ENSP00000268058,9606.ENSP00000268489,…	STAG2,MAPRE3,MSH6,NCAPH,PIAS1,USP37,BRIP1,TOPBP1,CDK17,PRR11,AJUBA,EP300,BRD4,CLASP1,NSUN2,NBN,FANCM,PML,ZFHX3,NCOR1,AKAP8,ANK3,CENPH,SPICE1,NPM1,WAPAL,MAPRE2,PDS5A,ESCO2,RPTOR,MAP3K11,TAOK2,KMT2E,CLSPN,PDS5B,RECQL5,INTS3,CSNK1D,SEPT1,ANAPC1,SEPT6,FOXM1,PPM1G,CDK5RAP2,ZFYVE19,UVRAG,DYNC1H1,SON,PHF8,ANKLE2,SMARCAD1,PCNT,SMC3,CHAMP1,ARHGEF2,SDCCAG8,ASPM,KIAA1614,NES,LMNA,TACC2,PDE4DIP,ATRX,CNTRL,CR…
GO:0000398	mRNA splicing, via spliceosome	40	294	0.47	1.07e-06	9606.ENSP00000224140,9606.ENSP00000240316,9606.ENSP00000242776,9606.ENSP00000246194,9606.ENSP00000260210,9606.ENSP00000261531,9606.ENSP00000263697,9606.ENSP00000265866,9606.ENSP00000266022,9606.ENSP00000266529,9606.ENSP00000267812,9606.ENSP00000285873,9606.ENSP00000293677,9606.ENSP00000296215,9606.ENSP00000301740,9606.ENSP00000313199,9606.ENSP00000315379,9606.ENSP00000325376,9606.ENSP00000328848,…	SETX,COIL,DDX39A,RALY,BUD13,SNW1,DNAJC8,HNRNPH3,RBM6,ZCRB1,MFAP1,GEMIN5,RAVER1,SNIP1,SRRM2,HNRNPD,PRPF3,HNRNPM,RBM10,SF3B1,HNRNPA1,CPSF7,HNRNPA2B1,PTBP1,DDX20,SRSF11,RNF113A,YBX1,SRSF4,HNRNPK,SF1,GTF2F1,TFIP11,RBM17,EFTUD2,U2SURP,DDX41,RNPC3,ZCCHC8,CHERP
GO:0033044	Regulation of chromosome organization	45	359	0.44	1.19e-06	9606.ENSP00000243326,9606.ENSP00000253024,9606.ENSP00000261531,9606.ENSP00000263025,9606.ENSP00000263073,9606.ENSP00000263377,9606.ENSP00000265433,9606.ENSP00000268058,9606.ENSP00000269701,9606.ENSP00000295321,9606.ENSP00000298767,9606.ENSP00000312379,9606.ENSP00000312709,9606.ENSP00000313199,9606.ENSP00000316512,9606.ENSP00000317992,9606.ENSP00000319104,9606.ENSP00000322716,9606.ENSP00000339109,…	RIF1,TRIM28,SNW1,MAPK3,SMG6,BRD4,NBN,PML,AKAP8,IWS1,WAPAL,KMT2E,TAF7,HNRNPD,TLK2,NOC2L,SUPT6H,GLYR1,ANAPC1,HNRNPA1,CDK5RAP2,HNRNPA2B1,PHF8,MPHOSPH8,LMNA,MKI67,DKC1,ATRX,SRC,OGT,SKI,NUMA1,SIN3A,PPHLN1,MAP2K7,BCL6,PARG,PARN,KMT2B,HMGA1,BRCA1,RNF4,KMT2A,ATF7IP,ACD
GO:0032268	Regulation of cellular protein metabolic process	186	2693	0.18	1.81e-06	9606.ENSP00000040738,9606.ENSP00000046794,9606.ENSP00000056217,9606.ENSP00000176763,9606.ENSP00000216044,9606.ENSP00000216554,9606.ENSP00000216802,9606.ENSP00000220592,9606.ENSP00000220751,9606.ENSP00000233057,9606.ENSP00000233121,9606.ENSP00000243326,9606.ENSP00000249636,9606.ENSP00000253329,9606.ENSP00000254079,9606.ENSP00000256460,9606.ENSP00000259050,9606.ENSP00000259808,9606.ENSP00000261531,…	BOD1L1,LCP2,ARHGEF5,STK10,GTPBP1,EIF5,PSME2,AGO2,RIPK2,EIF2AK2,MAPRE3,RIF1,PIAS1,PPIL4,PPP1R1B,CAMK1,MARCH7,RIPK1,SNW1,N4BP1,AJUBA,MAPK3,METTL16,EP300,BRD4,ALS2,HDAC4,ICAM1,NBN,FANCM,PML,NCOR1,AKAP8,PHIP,PAK1,PARP8,SAMSN1,GEMIN5,IWS1,NPM1,MAP1A,PPP1R14A,FADD,IBTK,RPTOR,EIF4EBP3,MAP3K11,TAOK2,CCAR2,KMT2E,TAF7,CLSPN,HNRNPD,ABCF1,TLK2,BIN1,SH2D3C,TNIP1,NOC2L,SUPT6H,PHF23,GLYR1,CSNK1D,HEXIM1,PKP3,EEF…
GO:0030036	Actin cytoskeleton organization	56	516	0.37	2e-06	9606.ENSP00000025301,9606.ENSP00000056217,9606.ENSP00000215957,9606.ENSP00000256935,9606.ENSP00000258201,9606.ENSP00000258787,9606.ENSP00000263991,9606.ENSP00000264436,9606.ENSP00000264758,9606.ENSP00000278568,9606.ENSP00000289968,9606.ENSP00000296043,9606.ENSP00000298229,9606.ENSP00000298316,9606.ENSP00000303909,9606.ENSP00000310094,9606.ENSP00000312634,9606.ENSP00000312671,9606.ENSP00000322804,…	AKAP11,ARHGEF5,MICALL1,DOCK2,FHOD1,MYO1G,EHBP1,ADD2,ADD1,PAK1,ARHGAP17,SHROOM3,INPPL1,ARF6,ABR,TAOK2,PDLIM2,EHBP1L1,MTSS1,FLII,FMNL1,LRRC16A,RLTPR,LIMK1,STARD13,EPB41L3,EPB41,ARHGAP12,MEF2A,MINK1,SH3BP1,MICAL1,CASS4,ARHGEF2,PIP5K1A,MYO6,TESK2,CAP1,SRC,PHACTR4,WIPF1,EVL,PTK2B,SH3KBP1,LCP1,BCL6,PARVB,ARHGAP25,BCAR1,MICAL3,NCK1,AGAP2,KANK1,ATXN3,PPP1R9B,FMN1
GO:0008152	Metabolic process	464	8298	0.09	2.56e-06	9606.ENSP00000040738,9606.ENSP00000046794,9606.ENSP00000080059,9606.ENSP00000156084,9606.ENSP00000159087,9606.ENSP00000170168,9606.ENSP00000176763,9606.ENSP00000177694,9606.ENSP00000200181,9606.ENSP00000202816,9606.ENSP00000216044,9606.ENSP00000216297,9606.ENSP00000216554,9606.ENSP00000216802,9606.ENSP00000219611,9606.ENSP00000220592,9606.ENSP00000220751,9606.ENSP00000220913,9606.ENSP00000221455,…	BOD1L1,LCP2,HDAC7,OTUD5,ANO8,REXO1,STK10,TBX21,ITGB4,ESF1,GTPBP1,SUPT16H,EIF5,PSME2,CAPN15,AGO2,RIPK2,CHRAC1,CLASRP,SETX,UTP18,LAP3,SNX3,NKTR,EIF2AK2,INO80B,NRBP1,MSH6,PRDM2,FKBP15,COIL,ZC3HAV1,UNG,DDX39A,RIF1,MPHOSPH10,RALY,PTPN12,PIAS1,TRIM28,PPIL4,PPP1R1B,DCAF15,UTP3,BRD8,IGHMBP2,CAMK1,ZCCHC11,USP37,C2orf49,EPC2,TEX2,BRIP1,MARCH7,RIPK1,BUD13,TOPBP1,PPIG,CDK17,RSBN1,SNW1,CYBA,PHF3,LPCAT2,KMT2C,…
GO:0002520	Immune system development	65	652	0.34	2.76e-06	9606.ENSP00000177694,9606.ENSP00000221452,9606.ENSP00000234420,9606.ENSP00000242576,9606.ENSP00000243440,9606.ENSP00000254442,9606.ENSP00000256935,9606.ENSP00000258390,9606.ENSP00000262710,9606.ENSP00000262878,9606.ENSP00000263025,9606.ENSP00000263253,9606.ENSP00000263997,9606.ENSP00000264436,9606.ENSP00000264606,9606.ENSP00000264758,9606.ENSP00000265433,9606.ENSP00000268058,9606.ENSP00000276202,…	TBX21,RELB,MSH6,UNG,BATF3,WDR7,DOCK2,DOCK10,ACIN1,SAMHD1,MAPK3,EP300,SLC7A6OS,ADD2,HDAC4,ADD1,NBN,PML,DOCK11,HSPA9,FADD,ESCO2,KMT2E,LILRB1,ZNF784,IKZF1,EVI2B,PTPN11,PRRC2C,ARID4A,CASP8,PTPN22,SPN,SOX13,IFI16,THEMIS,GON4L,RBM15,JUN,STK4,SRC,YTHDF2,KCNAB2,G6PD,CHD2,SIN3A,ETV6,CARD11,PTK2B,RUNX3,BCL6,PTPN6,CYLD,CHD7,GAB3,AZI2,FNIP1,TPD52,POU2F2,MS4A1,FLI1,KMT2A,TET2,ZBTB1,PLCL2
GO:0044403	Symbiotic process	79	865	0.3	2.79e-06	9606.ENSP00000216297,9606.ENSP00000233057,9606.ENSP00000234420,9606.ENSP00000242576,9606.ENSP00000253024,9606.ENSP00000256935,9606.ENSP00000259808,9606.ENSP00000261531,9606.ENSP00000262241,9606.ENSP00000262518,9606.ENSP00000262878,9606.ENSP00000263025,9606.ENSP00000263253,9606.ENSP00000263377,9606.ENSP00000264832,9606.ENSP00000265433,9606.ENSP00000268058,9606.ENSP00000292303,9606.ENSP00000294383,…	SUPT16H,EIF2AK2,MSH6,UNG,TRIM28,DOCK2,RIPK1,SNW1,RCOR1,SRCAP,SAMHD1,MAPK3,EP300,BRD4,ICAM1,NBN,PML,CCR5,USP24,NPM1,WAPAL,FADD,IL16,PPID,RPTOR,CTBP2,NUP98,BIN1,TNIP1,SUPT6H,TRIM25,WRAP53,ATG16L2,FOXK1,KAT5,SEPT6,HNRNPA1,SP100,ZC3H7B,HNRNPA2B1,ITSN2,UVRAG,PTBP1,SCRIB,CASP8,PSMB10,XRCC6,NUP214,EIF3B,STAT1,ACBD3,MAP3K7,RBM15,JUN,EPS15,STAU1,SRC,OGT,YTHDF2,HNRNPK,ATG16L1,TANK,BRD2,MORC3,PACS2,HMGA1,DN…
GO:0006950	Response to stress	227	3485	0.15	3.07e-06	9606.ENSP00000040738,9606.ENSP00000046794,9606.ENSP00000176763,9606.ENSP00000200181,9606.ENSP00000216297,9606.ENSP00000216802,9606.ENSP00000220751,9606.ENSP00000221452,9606.ENSP00000224140,9606.ENSP00000225567,9606.ENSP00000233057,9606.ENSP00000233331,9606.ENSP00000234420,9606.ENSP00000242351,9606.ENSP00000242576,9606.ENSP00000242786,9606.ENSP00000243326,9606.ENSP00000253024,9606.ENSP00000255078,…	BOD1L1,LCP2,STK10,ITGB4,SUPT16H,PSME2,RIPK2,RELB,SETX,GOSR2,EIF2AK2,INO80B,MSH6,ZC3HAV1,UNG,CD97,RIF1,TRIM28,IGHMBP2,EPC2,BRIP1,RIPK1,TOPBP1,SNW1,CYBA,RCOR1,COTL1,AJUBA,SAMHD1,MAPK3,EP300,BRD4,ALS2,HDAC4,CAD,ADD1,ICAM1,NBN,HPS5,FANCM,PML,AKAP8,LIMD1,DOCK11,PAK1,PARP8,GRHL3,AMFR,CCR5,DOCK6,MAP1B,NPM1,HSPA9,RNF169,TSC22D4,FADD,PDS5A,COL3A1,ESCO2,KIF5B,RPTOR,ZBTB4,MLKL,CLOCK,PSMD1,MAP3K11,TAOK2,CCAR…
GO:0044238	Primary metabolic process	418	7332	0.1	3.07e-06	9606.ENSP00000040738,9606.ENSP00000080059,9606.ENSP00000156084,9606.ENSP00000159087,9606.ENSP00000170168,9606.ENSP00000176763,9606.ENSP00000177694,9606.ENSP00000202816,9606.ENSP00000216044,9606.ENSP00000216297,9606.ENSP00000216554,9606.ENSP00000216802,9606.ENSP00000219611,9606.ENSP00000220592,9606.ENSP00000220751,9606.ENSP00000220913,9606.ENSP00000221455,9606.ENSP00000224140,9606.ENSP00000225298,…	BOD1L1,HDAC7,OTUD5,ANO8,REXO1,STK10,TBX21,ESF1,GTPBP1,SUPT16H,EIF5,PSME2,CAPN15,AGO2,RIPK2,CHRAC1,CLASRP,SETX,UTP18,LAP3,SNX3,NKTR,EIF2AK2,INO80B,NRBP1,MSH6,FKBP15,COIL,ZC3HAV1,UNG,DDX39A,RIF1,MPHOSPH10,RALY,PTPN12,PIAS1,TRIM28,PPIL4,PPP1R1B,DCAF15,UTP3,BRD8,IGHMBP2,CAMK1,ZCCHC11,USP37,C2orf49,EPC2,TEX2,BRIP1,MARCH7,RIPK1,BUD13,TOPBP1,PPIG,CDK17,SNW1,PHF3,LPCAT2,KMT2C,RCOR1,SRCAP,ACIN1,AJUBA,ELL,…
GO:0035556	Intracellular signal transduction	130	1712	0.22	3.12e-06	9606.ENSP00000025301,9606.ENSP00000046794,9606.ENSP00000056217,9606.ENSP00000176763,9606.ENSP00000203556,9606.ENSP00000216802,9606.ENSP00000220597,9606.ENSP00000220751,9606.ENSP00000221452,9606.ENSP00000224140,9606.ENSP00000233557,9606.ENSP00000234420,9606.ENSP00000242786,9606.ENSP00000253024,9606.ENSP00000254079,9606.ENSP00000256935,9606.ENSP00000258390,9606.ENSP00000259808,9606.ENSP00000261531,…	AKAP11,LCP2,ARHGEF5,STK10,GMIP,PSME2,PAG1,RIPK2,RELB,SETX,NRBP1,MSH6,CD97,TRIM28,PPP1R1B,DOCK2,DOCK10,RIPK1,SNW1,MAST3,MAPK3,EP300,ALS2,PIKFYVE,HDAC4,NBN,PML,DEF8,DOCK11,PAK1,CCR5,DOCK6,SNIP1,RGL1,ABR,IRS1,SIK2,RPTOR,PSMD1,MAP3K11,TAOK2,TLK2,SH2D3C,PRKCH,LARP1,LIMK1,ARHGEF1,CCDC88A,RASGRP2,KAT5,RASAL3,FOXM1,SP100,TLDC1,MEF2A,MINK1,CASP8,PSMB10,INPP5F,AKAP13,ARHGEF2,MAP3K3,RALGPS2,RASAL2,ARHGAP30,…
GO:0030097	Hemopoiesis	59	570	0.35	3.62e-06	9606.ENSP00000177694,9606.ENSP00000221452,9606.ENSP00000243440,9606.ENSP00000254442,9606.ENSP00000256935,9606.ENSP00000258390,9606.ENSP00000262710,9606.ENSP00000263253,9606.ENSP00000263997,9606.ENSP00000264436,9606.ENSP00000264606,9606.ENSP00000264758,9606.ENSP00000268058,9606.ENSP00000276202,9606.ENSP00000297185,9606.ENSP00000301838,9606.ENSP00000306999,9606.ENSP00000312379,9606.ENSP00000315997,…	TBX21,RELB,BATF3,WDR7,DOCK2,DOCK10,ACIN1,EP300,SLC7A6OS,ADD2,HDAC4,ADD1,PML,DOCK11,HSPA9,FADD,ESCO2,KMT2E,LILRB1,ZNF784,IKZF1,EVI2B,PTPN11,PRRC2C,ARID4A,CASP8,PTPN22,SPN,SOX13,IFI16,THEMIS,GON4L,JUN,STK4,SRC,YTHDF2,KCNAB2,G6PD,CHD2,SIN3A,ETV6,CARD11,PTK2B,RUNX3,BCL6,PTPN6,CYLD,CHD7,GAB3,AZI2,FNIP1,TPD52,POU2F2,MS4A1,FLI1,KMT2A,TET2,ZBTB1,PLCL2
GO:0022607	Cellular component assembly	166	2359	0.19	3.83e-06	9606.ENSP00000080059,9606.ENSP00000167586,9606.ENSP00000171887,9606.ENSP00000200181,9606.ENSP00000216554,9606.ENSP00000218089,9606.ENSP00000220592,9606.ENSP00000224140,9606.ENSP00000225567,9606.ENSP00000233121,9606.ENSP00000234739,9606.ENSP00000240316,9606.ENSP00000249636,9606.ENSP00000251808,9606.ENSP00000252242,9606.ENSP00000259008,9606.ENSP00000259808,9606.ENSP00000261623,9606.ENSP00000262032,…	HDAC7,KRT14,TNS1,ITGB4,EIF5,STAG2,AGO2,SETX,GOSR2,MAPRE3,BCL9,COIL,PIAS1,GRHL2,KRT5,BRIP1,RIPK1,CYBA,IKZF4,AJUBA,SAMHD1,MAPK3,EP300,CLASP1,STRN,PKP1,ALS2,SLAIN2,PIKFYVE,ADD2,CNTNAP1,ADD1,GOLPH3,NBN,CPSF6,BIN2,PML,NCOR1,LIMD1,ANK3,CENPH,GEMIN5,TRAPPC10,SPICE1,CDS1,MAP1B,NPM1,HSPA9,INPPL1,ARF6,MAPRE2,TK1,FADD,PPID,MLKL,VCPIP1,MIS18BP1,TAOK2,RSF1,RBM14,TAF7,GAK,PRPF3,NUP98,BIN1,NOC2L,MTSS1,WRAP53,CS…
GO:0048583	Regulation of response to stimulus	259	4114	0.14	3.83e-06	9606.ENSP00000046794,9606.ENSP00000056217,9606.ENSP00000080059,9606.ENSP00000177694,9606.ENSP00000203556,9606.ENSP00000216297,9606.ENSP00000216802,9606.ENSP00000220597,9606.ENSP00000220751,9606.ENSP00000221452,9606.ENSP00000230085,9606.ENSP00000233057,9606.ENSP00000242351,9606.ENSP00000243326,9606.ENSP00000245796,9606.ENSP00000248594,9606.ENSP00000249636,9606.ENSP00000253024,9606.ENSP00000254695,…	LCP2,ARHGEF5,HDAC7,TBX21,GMIP,SUPT16H,PSME2,PAG1,RIPK2,RELB,SNX3,EIF2AK2,ZC3HAV1,RIF1,PSD4,PTPN12,PIAS1,TRIM28,RAP1GAP2,MYO1G,BRIP1,MARCH7,RIPK1,TOPBP1,VPS13C,SNW1,CYBA,AJUBA,SAMHD1,MAPK3,EP300,BRD4,CLASP1,ALS2,HDAC4,ICAM1,GOLPH3,NBN,PML,NCOR1,LIMD1,PHIP,PAK1,AIP,SAMSN1,ARHGAP17,AMFR,ARHGAP15,NPM1,ARF6,RNF169,MAPRE2,FADD,ARAP2,IL16,AKNA,ABR,COL3A1,IRS1,SIK2,KIF5B,RPTOR,CLOCK,PSMD1,MAP3K11,TAOK2,C…
GO:0070507	Regulation of microtubule cytoskeleton organization	30	192	0.53	4.68e-06	9606.ENSP00000233121,9606.ENSP00000236925,9606.ENSP00000263710,9606.ENSP00000264313,9606.ENSP00000278568,9606.ENSP00000284617,9606.ENSP00000295872,9606.ENSP00000296755,9606.ENSP00000296930,9606.ENSP00000300231,9606.ENSP00000300249,9606.ENSP00000302537,9606.ENSP00000311747,9606.ENSP00000343818,9606.ENSP00000347379,9606.ENSP00000348965,9606.ENSP00000354837,9606.ENSP00000358363,9606.ENSP00000371472,…	MAPRE3,CAMSAP2,CLASP1,SLAIN2,PAK1,CCSAP,SPICE1,MAP1B,NPM1,MAP1A,MAPRE2,MDM1,RBM14,CDK5RAP2,OCLN,DYNC1H1,ARHGEF2,PDE4DIP,NIN,NUMA1,CEP250,GPSM2,MARK2,CYLD,BRCA1,RNF4,ATXN7,BORA,SPAST,FAM65B
GO:0000122	Negative regulation of transcription by rna polymerase ii	80	895	0.29	4.93e-06	9606.ENSP00000080059,9606.ENSP00000177694,9606.ENSP00000221452,9606.ENSP00000235372,9606.ENSP00000243326,9606.ENSP00000243440,9606.ENSP00000246912,9606.ENSP00000249636,9606.ENSP00000253024,9606.ENSP00000255078,9606.ENSP00000261531,9606.ENSP00000262241,9606.ENSP00000262713,9606.ENSP00000263062,9606.ENSP00000263253,9606.ENSP00000264606,9606.ENSP00000265773,9606.ENSP00000268489,9606.ENSP00000268712,…	HDAC7,TBX21,RELB,PRDM2,RIF1,BATF3,MLX,PIAS1,TRIM28,IGHMBP2,SNW1,RCOR1,AJUBA,EPC1,EP300,HDAC4,SMARCA2,ZFHX3,NCOR1,ZHX1,PPID,BPTF,ZNF239,ZBTB4,CTBP2,TAF7,CC2D1A,ZHX2,RECQL5,NOC2L,FOXK1,HEXIM1,RBM10,PHF6,CIR1,TAF3,KAT5,FOXM1,SP100,MEF2A,HNRNPA2B1,HOMEZ,ARID5A,SAP130,GATAD2A,STAT1,IFI16,HDGF,DDX20,DR1,JUN,YBX1,ATRX,SKI,FOXO1,RBBP7,NELFA,SIN3A,NFATC2,ETV6,SOX10,NFIX,RUNX3,CHD8,NCOR2,BCL6,CBX6,FOXO3,PH…
GO:0050684	Regulation of mrna processing	26	149	0.58	5.3e-06	9606.ENSP00000251038,9606.ENSP00000261531,9606.ENSP00000262710,9606.ENSP00000263092,9606.ENSP00000266679,9606.ENSP00000295321,9606.ENSP00000297591,9606.ENSP00000316032,9606.ENSP00000319104,9606.ENSP00000328848,9606.ENSP00000341826,9606.ENSP00000345412,9606.ENSP00000346634,9606.ENSP00000346694,9606.ENSP00000348984,9606.ENSP00000349428,9606.ENSP00000358799,9606.ENSP00000362900,9606.ENSP00000365439,…	ZC3H14,SNW1,ACIN1,METTL16,CPSF6,IWS1,KIAA1429,NUP98,SUPT6H,RBM10,HNRNPA1,CPSF7,THRAP3,HNRNPA2B1,SON,PTBP1,RBM15,SRSF4,HNRNPK,SF1,SLTM,CDK11A,RBM17,CDK11B,CIRBP,SUPT5H
GO:0051246	Regulation of protein metabolic process	190	2828	0.17	7.45e-06	9606.ENSP00000040738,9606.ENSP00000046794,9606.ENSP00000056217,9606.ENSP00000176763,9606.ENSP00000216044,9606.ENSP00000216554,9606.ENSP00000216802,9606.ENSP00000220592,9606.ENSP00000220751,9606.ENSP00000230085,9606.ENSP00000233057,9606.ENSP00000233121,9606.ENSP00000243326,9606.ENSP00000249636,9606.ENSP00000253329,9606.ENSP00000254079,9606.ENSP00000256460,9606.ENSP00000259050,9606.ENSP00000259808,…	BOD1L1,LCP2,ARHGEF5,STK10,GTPBP1,EIF5,PSME2,AGO2,RIPK2,SNX3,EIF2AK2,MAPRE3,RIF1,PIAS1,PPIL4,PPP1R1B,CAMK1,MARCH7,RIPK1,SNW1,N4BP1,AJUBA,MAPK3,METTL16,EP300,BRD4,ALS2,HDAC4,ICAM1,NBN,FANCM,PML,NCOR1,AKAP8,PHIP,PAK1,PARP8,SAMSN1,GEMIN5,IWS1,NPM1,MAP1A,PPP1R14A,FADD,IBTK,RPTOR,EIF4EBP3,PSMD1,MAP3K11,TAOK2,CCAR2,KMT2E,TAF7,CLSPN,HNRNPD,ABCF1,TLK2,BIN1,SH2D3C,TNIP1,NOC2L,SUPT6H,PHF23,GLYR1,CSNK1D,HEXI…
GO:1902275	Regulation of chromatin organization	30	198	0.52	8.29e-06	9606.ENSP00000243326,9606.ENSP00000253024,9606.ENSP00000261531,9606.ENSP00000263025,9606.ENSP00000263377,9606.ENSP00000268058,9606.ENSP00000269701,9606.ENSP00000295321,9606.ENSP00000312379,9606.ENSP00000312709,9606.ENSP00000316512,9606.ENSP00000317992,9606.ENSP00000319104,9606.ENSP00000322716,9606.ENSP00000350676,9606.ENSP00000355388,9606.ENSP00000357283,9606.ENSP00000357643,9606.ENSP00000362441,…	RIF1,TRIM28,SNW1,MAPK3,BRD4,PML,AKAP8,IWS1,KMT2E,TAF7,TLK2,NOC2L,SUPT6H,GLYR1,PHF8,MPHOSPH8,LMNA,MKI67,ATRX,OGT,SKI,SIN3A,PPHLN1,BCL6,PARG,KMT2B,HMGA1,BRCA1,KMT2A,ATF7IP
GO:0071704	Organic substance metabolic process	435	7755	0.09	8.3e-06	9606.ENSP00000040738,9606.ENSP00000046794,9606.ENSP00000080059,9606.ENSP00000156084,9606.ENSP00000159087,9606.ENSP00000170168,9606.ENSP00000176763,9606.ENSP00000177694,9606.ENSP00000202816,9606.ENSP00000216044,9606.ENSP00000216297,9606.ENSP00000216554,9606.ENSP00000216802,9606.ENSP00000219611,9606.ENSP00000220592,9606.ENSP00000220751,9606.ENSP00000220913,9606.ENSP00000221455,9606.ENSP00000224140,…	BOD1L1,LCP2,HDAC7,OTUD5,ANO8,REXO1,STK10,TBX21,ESF1,GTPBP1,SUPT16H,EIF5,PSME2,CAPN15,AGO2,RIPK2,CHRAC1,CLASRP,SETX,UTP18,LAP3,SNX3,NKTR,EIF2AK2,INO80B,NRBP1,MSH6,FKBP15,COIL,ZC3HAV1,UNG,DDX39A,RIF1,MPHOSPH10,RALY,PTPN12,PIAS1,TRIM28,PPIL4,PPP1R1B,DCAF15,UTP3,BRD8,IGHMBP2,CAMK1,ZCCHC11,USP37,C2orf49,EPC2,TEX2,BRIP1,MARCH7,RIPK1,BUD13,TOPBP1,PPIG,CDK17,SNW1,PHF3,LPCAT2,KMT2C,RCOR1,SRCAP,ACIN1,AJUBA…
GO:0048534	Hematopoietic or lymphoid organ development	61	619	0.33	9.73e-06	9606.ENSP00000177694,9606.ENSP00000221452,9606.ENSP00000243440,9606.ENSP00000254442,9606.ENSP00000256935,9606.ENSP00000258390,9606.ENSP00000262710,9606.ENSP00000263025,9606.ENSP00000263253,9606.ENSP00000263997,9606.ENSP00000264436,9606.ENSP00000264606,9606.ENSP00000264758,9606.ENSP00000268058,9606.ENSP00000276202,9606.ENSP00000297185,9606.ENSP00000301838,9606.ENSP00000306999,9606.ENSP00000312379,…	TBX21,RELB,BATF3,WDR7,DOCK2,DOCK10,ACIN1,MAPK3,EP300,SLC7A6OS,ADD2,HDAC4,ADD1,PML,DOCK11,HSPA9,FADD,ESCO2,KMT2E,LILRB1,ZNF784,IKZF1,EVI2B,PTPN11,PRRC2C,ARID4A,CASP8,PTPN22,SPN,SOX13,IFI16,THEMIS,GON4L,RBM15,JUN,STK4,SRC,YTHDF2,KCNAB2,G6PD,CHD2,SIN3A,ETV6,CARD11,PTK2B,RUNX3,BCL6,PTPN6,CYLD,CHD7,GAB3,AZI2,FNIP1,TPD52,POU2F2,MS4A1,FLI1,KMT2A,TET2,ZBTB1,PLCL2
GO:0051130	Positive regulation of cellular component organization	98	1209	0.25	1.14e-05	9606.ENSP00000056217,9606.ENSP00000224140,9606.ENSP00000230085,9606.ENSP00000243326,9606.ENSP00000253024,9606.ENSP00000256460,9606.ENSP00000258201,9606.ENSP00000261531,9606.ENSP00000262713,9606.ENSP00000263025,9606.ENSP00000263253,9606.ENSP00000263377,9606.ENSP00000263710,9606.ENSP00000264313,9606.ENSP00000264606,9606.ENSP00000264758,9606.ENSP00000264832,9606.ENSP00000265433,9606.ENSP00000268058,…	ARHGEF5,SETX,SNX3,RIF1,TRIM28,CAMK1,FHOD1,SNW1,AJUBA,MAPK3,EP300,BRD4,CLASP1,SLAIN2,HDAC4,ADD1,ICAM1,NBN,PML,DEF8,AKAP8,PHIP,DOCK11,PAK1,ICE1,MAP1B,ARF6,KIF5B,KMT2E,HNRNPD,BIN1,GLYR1,LRRC16A,RLTPR,LIMK1,CCDC88A,HUWE1,HNRNPA1,CDK5RAP2,HNRNPA2B1,ITSN2,OCLN,UVRAG,DYNC1H1,CASP8,MACF1,MPHOSPH8,NES,LMNA,PDE4DIP,DKC1,TPBG,RAPGEF1,DLG5,ATRX,SRC,OGT,FAM21C,CROCC,PLEKHM2,HNRNPK,RGCC,NIN,DNM2,BCAS3,WIPF1,EV…
GO:1902115	Regulation of organelle assembly	29	191	0.52	1.27e-05	9606.ENSP00000056217,9606.ENSP00000264380,9606.ENSP00000284617,9606.ENSP00000295872,9606.ENSP00000296930,9606.ENSP00000302537,9606.ENSP00000311747,9606.ENSP00000312535,9606.ENSP00000322579,9606.ENSP00000338728,9606.ENSP00000343818,9606.ENSP00000348965,9606.ENSP00000354718,9606.ENSP00000354837,9606.ENSP00000355499,9606.ENSP00000362680,9606.ENSP00000364691,9606.ENSP00000373905,9606.ENSP00000377298,…	ARHGEF5,PIKFYVE,CCSAP,SPICE1,NPM1,MDM1,RBM14,LRFN4,PHF23,CCDC88A,CDK5RAP2,DYNC1H1,AKAP13,ARHGEF2,SDCCAG8,SRC,CROCC,DNM2,NUMA1,ATXN2L,NUPR1,LCP1,SMCR8,GPSM2,CYLD,BRCA1,RNF4,ASAP1,FAM65B
GO:0080135	Regulation of cellular response to stress	68	739	0.3	1.87e-05	9606.ENSP00000056217,9606.ENSP00000220751,9606.ENSP00000233057,9606.ENSP00000243326,9606.ENSP00000253024,9606.ENSP00000259050,9606.ENSP00000259808,9606.ENSP00000261517,9606.ENSP00000262713,9606.ENSP00000263025,9606.ENSP00000263253,9606.ENSP00000263377,9606.ENSP00000268058,9606.ENSP00000268712,9606.ENSP00000278568,9606.ENSP00000296930,9606.ENSP00000299563,9606.ENSP00000307272,9606.ENSP00000309597,…	ARHGEF5,RIPK2,EIF2AK2,RIF1,TRIM28,MARCH7,RIPK1,VPS13C,AJUBA,MAPK3,EP300,BRD4,PML,NCOR1,PAK1,NPM1,RNF169,RPTOR,MAP3K11,TAOK2,CCAR2,NUP98,RECQL5,HSPH1,WRAP53,ARID2,FOXM1,TLDC1,MINK1,PPP4R2,NUP214,PTPN22,INPP5F,ARHGEF2,MAP3K3,SASH1,MAP3K7,CARD9,RAPGEF1,YBX1,TRAF1,HNRNPK,STK24,FOXO1,WRNIP1,TP53BP1,NCOA7,NUPR1,PTK2B,MAP2K7,BCL6,PARG,TFIP11,FOXO3,MAP3K2,CYLD,HMGA1,OXR1,EIF4G1,NCK1,BRCA1,TPD52L1,BCLAF1,…
GO:2001252	Positive regulation of chromosome organization	28	184	0.52	1.97e-05	9606.ENSP00000243326,9606.ENSP00000253024,9606.ENSP00000261531,9606.ENSP00000263025,9606.ENSP00000263377,9606.ENSP00000265433,9606.ENSP00000268058,9606.ENSP00000269701,9606.ENSP00000312379,9606.ENSP00000313199,9606.ENSP00000322716,9606.ENSP00000341826,9606.ENSP00000346694,9606.ENSP00000355388,9606.ENSP00000357283,9606.ENSP00000358563,9606.ENSP00000362441,9606.ENSP00000362824,9606.ENSP00000377298,…	RIF1,TRIM28,SNW1,MAPK3,BRD4,NBN,PML,AKAP8,KMT2E,HNRNPD,GLYR1,HNRNPA1,HNRNPA2B1,MPHOSPH8,LMNA,DKC1,ATRX,OGT,NUMA1,SIN3A,PPHLN1,MAP2K7,BCL6,PARN,BRCA1,KMT2A,ATF7IP,ACD
GO:0051495	Positive regulation of cytoskeleton organization	31	220	0.49	2.04e-05	9606.ENSP00000056217,9606.ENSP00000258201,9606.ENSP00000263710,9606.ENSP00000264313,9606.ENSP00000264832,9606.ENSP00000278568,9606.ENSP00000296755,9606.ENSP00000298316,9606.ENSP00000316779,9606.ENSP00000331983,9606.ENSP00000334958,9606.ENSP00000336740,9606.ENSP00000338728,9606.ENSP00000343818,9606.ENSP00000347379,9606.ENSP00000348965,9606.ENSP00000357206,9606.ENSP00000358363,9606.ENSP00000363482,…	ARHGEF5,FHOD1,CLASP1,SLAIN2,ICAM1,PAK1,MAP1B,ARF6,BIN1,LRRC16A,RLTPR,LIMK1,CCDC88A,CDK5RAP2,OCLN,DYNC1H1,NES,PDE4DIP,FAM21C,RGCC,NIN,BCAS3,WIPF1,EVL,NUMA1,PTK2B,GPSM2,NCK1,KIAA1211,FMN1,SPAST
GO:0030029	Actin filament-based process	58	592	0.33	2.31e-05	9606.ENSP00000025301,9606.ENSP00000056217,9606.ENSP00000215957,9606.ENSP00000256935,9606.ENSP00000258201,9606.ENSP00000258787,9606.ENSP00000263991,9606.ENSP00000264436,9606.ENSP00000264758,9606.ENSP00000278568,9606.ENSP00000289968,9606.ENSP00000296043,9606.ENSP00000298229,9606.ENSP00000298316,9606.ENSP00000303909,9606.ENSP00000310094,9606.ENSP00000312634,9606.ENSP00000312671,9606.ENSP00000322804,…	AKAP11,ARHGEF5,MICALL1,DOCK2,FHOD1,MYO1G,EHBP1,ADD2,ADD1,PAK1,ARHGAP17,SHROOM3,INPPL1,ARF6,ABR,TAOK2,PDLIM2,EHBP1L1,MTSS1,FLII,FMNL1,LRRC16A,RLTPR,LIMK1,STARD13,EPB41L3,EPB41,ARHGAP12,MEF2A,MINK1,SH3BP1,MICAL1,CASS4,ARHGEF2,PIP5K1A,MYO6,TESK2,CAP1,SRC,PHACTR4,WIPF1,EVL,PTK2B,SH3KBP1,LCP1,BCL6,PARVB,ARHGAP25,BCAR1,MICAL3,NCK1,AGAP2,MYO9B,GMFG,KANK1,ATXN3,PPP1R9B,FMN1
GO:0006417	Regulation of translation	44	398	0.38	3.62e-05	9606.ENSP00000216044,9606.ENSP00000216554,9606.ENSP00000220592,9606.ENSP00000233057,9606.ENSP00000263025,9606.ENSP00000263092,9606.ENSP00000268058,9606.ENSP00000285873,9606.ENSP00000296930,9606.ENSP00000308472,9606.ENSP00000313199,9606.ENSP00000313603,9606.ENSP00000331678,9606.ENSP00000331901,9606.ENSP00000336721,9606.ENSP00000336783,9606.ENSP00000349428,9606.ENSP00000354125,9606.ENSP00000354346,…	GTPBP1,EIF5,AGO2,EIF2AK2,MAPK3,METTL16,PML,GEMIN5,NPM1,EIF4EBP3,HNRNPD,ABCF1,PKP3,EEF1G,LARP1,TNRC6C,PTBP1,EIF3B,MATR3,PCIF1,YBX1,EIF4EBP2,YTHDF2,EIF6,TCOF1,RPS6KA3,EIF3CL,PTK2B,LARP4,NOLC1,FOXO3,GIGYF2,EIF4B,HNRNPLL,EEF1D,EIF4G1,NCK1,RPS6KA1,EIF3M,SECISBP2L,CIRBP,ZFP36,LARP4B,EIF3L
GO:0031399	Regulation of protein modification process	134	1870	0.19	3.67e-05	9606.ENSP00000040738,9606.ENSP00000046794,9606.ENSP00000056217,9606.ENSP00000176763,9606.ENSP00000220751,9606.ENSP00000233057,9606.ENSP00000233121,9606.ENSP00000243326,9606.ENSP00000249636,9606.ENSP00000253329,9606.ENSP00000254079,9606.ENSP00000256460,9606.ENSP00000259050,9606.ENSP00000259808,9606.ENSP00000261531,9606.ENSP00000262384,9606.ENSP00000262713,9606.ENSP00000263025,9606.ENSP00000263253,…	BOD1L1,LCP2,ARHGEF5,STK10,RIPK2,EIF2AK2,MAPRE3,RIF1,PIAS1,PPIL4,PPP1R1B,CAMK1,MARCH7,RIPK1,SNW1,N4BP1,AJUBA,MAPK3,EP300,BRD4,ALS2,HDAC4,ICAM1,NBN,FANCM,PML,NCOR1,AKAP8,PHIP,PAK1,PARP8,SAMSN1,IWS1,NPM1,PPP1R14A,IBTK,RPTOR,MAP3K11,TAOK2,CCAR2,KMT2E,TAF7,CLSPN,SH2D3C,TNIP1,NOC2L,SUPT6H,PHF23,GLYR1,CSNK1D,HEXIM1,LIMK1,CCDC88A,KAT5,HUWE1,PTPN11,FOXM1,ABCA2,OCLN,MINK1,UVRAG,PPP4R2,PTBP1,ANKLE2,MICAL1,X…
GO:0016569	Covalent chromatin modification	41	361	0.39	4.73e-05	9606.ENSP00000080059,9606.ENSP00000254900,9606.ENSP00000258484,9606.ENSP00000262189,9606.ENSP00000262241,9606.ENSP00000262518,9606.ENSP00000263062,9606.ENSP00000263253,9606.ENSP00000264183,9606.ENSP00000264606,9606.ENSP00000308741,9606.ENSP00000311513,9606.ENSP00000311747,9606.ENSP00000312379,9606.ENSP00000326563,9606.ENSP00000340330,9606.ENSP00000340648,9606.ENSP00000347602,9606.ENSP00000350267,…	HDAC7,BRD8,EPC2,KMT2C,RCOR1,SRCAP,EPC1,EP300,ARID4B,HDAC4,CLOCK,RSF1,RBM14,KMT2E,KDM3B,KAT5,HUWE1,ARID4A,BRPF3,PHF8,SMARCAD1,MAP3K7,DR1,NCOA3,OGT,ASH1L,SIN3A,ING4,DOT1L,HLCS,CXXC1,KMT2B,TAF1,KDM2A,KMT2A,ATXN7,USP36,TET2,ATXN3,JADE3,CHD1
GO:0046649	Lymphocyte activation	43	390	0.38	5.13e-05	9606.ENSP00000177694,9606.ENSP00000220751,9606.ENSP00000221452,9606.ENSP00000234420,9606.ENSP00000242576,9606.ENSP00000256935,9606.ENSP00000258390,9606.ENSP00000263253,9606.ENSP00000264606,9606.ENSP00000264832,9606.ENSP00000265433,9606.ENSP00000276202,9606.ENSP00000301838,9606.ENSP00000315997,9606.ENSP00000331614,9606.ENSP00000349486,9606.ENSP00000351273,9606.ENSP00000351314,9606.ENSP00000352833,…	TBX21,RIPK2,RELB,MSH6,UNG,DOCK2,DOCK10,EP300,HDAC4,ICAM1,NBN,DOCK11,FADD,LILRB1,IKZF1,SCRIB,CASP8,PSMB10,PTPN22,SPN,SOX13,THEMIS,GON4L,APBB1IP,LAT,CARD11,PTK2B,LCP1,BCL6,CYLD,CHD7,DOCK8,NCK1,AZI2,LAT2,FNIP1,KIF13B,TPD52,POU2F2,MS4A1,ZBTB1,PLCL2,HSH2D
GO:0032886	Regulation of microtubule-based process	32	245	0.46	5.69e-05	9606.ENSP00000233121,9606.ENSP00000236925,9606.ENSP00000263710,9606.ENSP00000264313,9606.ENSP00000278568,9606.ENSP00000284617,9606.ENSP00000295872,9606.ENSP00000296755,9606.ENSP00000296930,9606.ENSP00000300231,9606.ENSP00000300249,9606.ENSP00000302537,9606.ENSP00000311747,9606.ENSP00000343818,9606.ENSP00000347379,9606.ENSP00000348965,9606.ENSP00000354573,9606.ENSP00000354837,9606.ENSP00000358363,…	MAPRE3,CAMSAP2,CLASP1,SLAIN2,PAK1,CCSAP,SPICE1,MAP1B,NPM1,MAP1A,MAPRE2,MDM1,RBM14,CDK5RAP2,OCLN,DYNC1H1,MACF1,ARHGEF2,PDE4DIP,EPPIN,NIN,NUMA1,CEP250,GPSM2,MARK2,CYLD,BRCA1,RNF4,ATXN7,BORA,SPAST,FAM65B
GO:0016570	Histone modification	40	351	0.4	5.89e-05	9606.ENSP00000080059,9606.ENSP00000254900,9606.ENSP00000258484,9606.ENSP00000262189,9606.ENSP00000262241,9606.ENSP00000262518,9606.ENSP00000263062,9606.ENSP00000263253,9606.ENSP00000264183,9606.ENSP00000264606,9606.ENSP00000308741,9606.ENSP00000311513,9606.ENSP00000311747,9606.ENSP00000312379,9606.ENSP00000326563,9606.ENSP00000340330,9606.ENSP00000340648,9606.ENSP00000347602,9606.ENSP00000350267,…	HDAC7,BRD8,EPC2,KMT2C,RCOR1,SRCAP,EPC1,EP300,ARID4B,HDAC4,CLOCK,RSF1,RBM14,KMT2E,KDM3B,KAT5,HUWE1,ARID4A,BRPF3,PHF8,SMARCAD1,MAP3K7,DR1,NCOA3,OGT,ASH1L,SIN3A,ING4,DOT1L,HLCS,CXXC1,KMT2B,TAF1,KDM2A,KMT2A,ATXN7,USP36,TET2,ATXN3,JADE3
GO:0050793	Regulation of developmental process	175	2648	0.16	7.03e-05	9606.ENSP00000080059,9606.ENSP00000177694,9606.ENSP00000216802,9606.ENSP00000220592,9606.ENSP00000220751,9606.ENSP00000224140,9606.ENSP00000230085,9606.ENSP00000233057,9606.ENSP00000236925,9606.ENSP00000243326,9606.ENSP00000249636,9606.ENSP00000251808,9606.ENSP00000254695,9606.ENSP00000256460,9606.ENSP00000259050,9606.ENSP00000259808,9606.ENSP00000261531,9606.ENSP00000262189,9606.ENSP00000262710,…	HDAC7,TBX21,PSME2,AGO2,RIPK2,SETX,SNX3,EIF2AK2,CAMSAP2,RIF1,PIAS1,GRHL2,RAP1GAP2,CAMK1,MARCH7,RIPK1,SNW1,KMT2C,ACIN1,PALMD,EP300,CLASP1,HDAC4,NSUN2,ADD1,ICAM1,BNIP2,PML,ZFHX3,LIMD1,PHIP,PAK1,ZC3H13,CCSAP,GRHL3,ARHGAP15,CDS1,SHROOM3,MAP1B,HSPA9,ARF6,FADD,ABR,COL3A1,CLOCK,PSMD1,TAOK2,KMT2E,LRFN4,TFE3,GAK,ZHX2,LILRB1,AGGF1,ZNF609,BIN1,SUPT6H,BASP1,PKM,RAI1,CSNK1D,PRKCH,FMNL1,BRWD1,TOB2,LRRC16A,EVI2B…
GO:1903047	Mitotic cell cycle process	58	616	0.31	7.17e-05	9606.ENSP00000218089,9606.ENSP00000240423,9606.ENSP00000249636,9606.ENSP00000258399,9606.ENSP00000260810,9606.ENSP00000261211,9606.ENSP00000262713,9606.ENSP00000263253,9606.ENSP00000263377,9606.ENSP00000263710,9606.ENSP00000265433,9606.ENSP00000268058,9606.ENSP00000269701,9606.ENSP00000280772,9606.ENSP00000283006,9606.ENSP00000295872,9606.ENSP00000303427,9606.ENSP00000310094,9606.ENSP00000312995,…	STAG2,NCAPH,PIAS1,USP37,TOPBP1,CDK17,AJUBA,EP300,BRD4,CLASP1,NBN,PML,AKAP8,ANK3,CENPH,SPICE1,PDS5A,TAOK2,CLSPN,PDS5B,INTS3,CSNK1D,ANAPC1,SEPT6,FOXM1,CDK5RAP2,ZFYVE19,DYNC1H1,SON,PHF8,ANKLE2,PCNT,SMC3,CHAMP1,ARHGEF2,SDCCAG8,NES,LMNA,TACC2,CNTRL,RGCC,STAG1,DNM2,NUMA1,CEP250,WDR62,GPSM2,GIGYF2,PPP1R12A,DSN1,LPIN1,BRCA1,TPD52L1,LATS1,CUL7,BORA,SPAST,CTDP1
GO:0034248	Regulation of cellular amide metabolic process	47	456	0.35	8.52e-05	9606.ENSP00000216044,9606.ENSP00000216554,9606.ENSP00000220592,9606.ENSP00000233057,9606.ENSP00000263025,9606.ENSP00000263092,9606.ENSP00000268058,9606.ENSP00000285873,9606.ENSP00000296930,9606.ENSP00000308472,9606.ENSP00000313199,9606.ENSP00000313603,9606.ENSP00000316779,9606.ENSP00000331678,9606.ENSP00000331901,9606.ENSP00000336721,9606.ENSP00000336783,9606.ENSP00000344155,9606.ENSP00000349428,…	GTPBP1,EIF5,AGO2,EIF2AK2,MAPK3,METTL16,PML,GEMIN5,NPM1,EIF4EBP3,HNRNPD,ABCF1,BIN1,PKP3,EEF1G,LARP1,TNRC6C,ABCA2,PTBP1,EIF3B,MATR3,PCIF1,YBX1,EIF4EBP2,YTHDF2,EIF6,TCOF1,RPS6KA3,EIF3CL,PTK2B,LARP4,NOLC1,FOXO3,GIGYF2,EIF4B,HNRNPLL,EEF1D,EIF4G1,NCK1,RPS6KA1,EIF3M,GGA3,SECISBP2L,CIRBP,ZFP36,LARP4B,EIF3L
GO:0051052	Regulation of dna metabolic process	40	360	0.38	0.0001	9606.ENSP00000177694,9606.ENSP00000234420,9606.ENSP00000243326,9606.ENSP00000251808,9606.ENSP00000253024,9606.ENSP00000263025,9606.ENSP00000263073,9606.ENSP00000265433,9606.ENSP00000268058,9606.ENSP00000296930,9606.ENSP00000299563,9606.ENSP00000313199,9606.ENSP00000317636,9606.ENSP00000319104,9606.ENSP00000324203,9606.ENSP00000335044,9606.ENSP00000341826,9606.ENSP00000342307,9606.ENSP00000346694,…	TBX21,MSH6,RIF1,GRHL2,TRIM28,MAPK3,SMG6,NBN,PML,NPM1,RNF169,HNRNPD,RECQL5,SUPT6H,WRAP53,ARID2,HNRNPA1,FOXM1,HNRNPA2B1,PPP4R2,SMARCAD1,MPHOSPH8,LMNA,DKC1,ATRX,SRC,RGCC,WRNIP1,TP53BP1,PTK2B,MAP2K7,BCL6,PARG,TFIP11,PARN,OTUD4,BRCA1,KMT2A,TIMELESS,ACD
GO:0051716	Cellular response to stimulus	367	6489	0.09	0.0001	9606.ENSP00000025301,9606.ENSP00000040738,9606.ENSP00000046794,9606.ENSP00000056217,9606.ENSP00000176763,9606.ENSP00000177694,9606.ENSP00000200181,9606.ENSP00000203556,9606.ENSP00000215957,9606.ENSP00000216044,9606.ENSP00000216297,9606.ENSP00000216802,9606.ENSP00000220592,9606.ENSP00000220597,9606.ENSP00000220751,9606.ENSP00000221452,9606.ENSP00000224140,9606.ENSP00000225567,9606.ENSP00000230085,…	AKAP11,BOD1L1,LCP2,ARHGEF5,STK10,TBX21,ITGB4,GMIP,MICALL1,GTPBP1,SUPT16H,PSME2,AGO2,PAG1,RIPK2,RELB,SETX,GOSR2,SNX3,EIF2AK2,INO80B,NRBP1,MSH6,BCL9,SOGA1,UNG,CD97,RIF1,PTPN12,PIAS1,TRIM28,PPP1R1B,BRD8,IGHMBP2,CAMK1,DOCK2,RAB11FIP5,DOCK10,EPC2,MYO1G,TEX2,BRIP1,SIT1,RIPK1,TOPBP1,SNW1,CYBA,N4BP1,MAST3,SAMHD1,MAPK3,EP300,BRD4,STRN,PKP1,ALS2,PIKFYVE,HDAC4,CNTNAP1,CAD,ADD1,ICAM1,GOLPH3,NBN,BIN2,FANCM,PM…
GO:0006351	Transcription, dna-templated	54	567	0.32	0.00012	9606.ENSP00000216297,9606.ENSP00000224140,9606.ENSP00000233557,9606.ENSP00000253024,9606.ENSP00000254079,9606.ENSP00000261531,9606.ENSP00000262043,9606.ENSP00000262809,9606.ENSP00000263025,9606.ENSP00000263062,9606.ENSP00000263205,9606.ENSP00000263390,9606.ENSP00000265343,9606.ENSP00000295321,9606.ENSP00000296564,9606.ENSP00000311513,9606.ENSP00000312709,9606.ENSP00000313199,9606.ENSP00000318177,…	SUPT16H,SETX,NRBP1,TRIM28,PPP1R1B,SNW1,PHF3,ELL,MAPK3,EPC1,MED15,MED26,AFF4,IWS1,ICE1,RSF1,TAF7,HNRNPD,FUBP3,INTS3,SUPT6H,TAF3,CPSF7,MEF2A,RPRD2,JUN,YBX1,XRN2,TCOF1,SKI,ZNF768,GTF3A,NELFA,ASH1L,GTF2F1,SOX10,NFIX,MED13,INTS10,ASXL2,INTS1,FOXO3,PPP1R13L,TCEA3,TAF1,EEF1D,INTS12,INTS9,POU2F2,ZBTB1,CD3EAP,SUPT5H,NR1H3,CTDP1
GO:0080134	Regulation of response to stress	107	1437	0.21	0.00012	9606.ENSP00000056217,9606.ENSP00000216802,9606.ENSP00000220751,9606.ENSP00000221452,9606.ENSP00000233057,9606.ENSP00000242351,9606.ENSP00000243326,9606.ENSP00000249636,9606.ENSP00000253024,9606.ENSP00000259050,9606.ENSP00000259808,9606.ENSP00000261517,9606.ENSP00000261623,9606.ENSP00000262713,9606.ENSP00000262878,9606.ENSP00000263025,9606.ENSP00000263253,9606.ENSP00000263377,9606.ENSP00000263710,…	ARHGEF5,PSME2,RIPK2,RELB,EIF2AK2,ZC3HAV1,RIF1,PIAS1,TRIM28,MARCH7,RIPK1,VPS13C,CYBA,AJUBA,SAMHD1,MAPK3,EP300,BRD4,CLASP1,PML,NCOR1,PAK1,NPM1,RNF169,FADD,IL16,AKNA,ABR,RPTOR,CLOCK,PSMD1,MAP3K11,TAOK2,CCAR2,RBM14,LILRB1,NUP98,RECQL5,TNIP1,HSPH1,WRAP53,HEXIM1,ARID2,PTPN11,FOXM1,TLDC1,OCLN,MINK1,PPP4R2,PSMB10,XRCC6,NUP214,PTPN22,MATR3,STAT1,INPP5F,ARHGEF2,MAP3K3,SASH1,IFI16,LMNA,MAP3K7,PRKACB,CARD9,R…
GO:0022613	Ribonucleoprotein complex biogenesis	44	423	0.36	0.00014	9606.ENSP00000202816,9606.ENSP00000216554,9606.ENSP00000220592,9606.ENSP00000224140,9606.ENSP00000225298,9606.ENSP00000240316,9606.ENSP00000244230,9606.ENSP00000254803,9606.ENSP00000263092,9606.ENSP00000265245,9606.ENSP00000266679,9606.ENSP00000285873,9606.ENSP00000296930,9606.ENSP00000314029,9606.ENSP00000314348,9606.ENSP00000315017,9606.ENSP00000315379,9606.ENSP00000317691,9606.ENSP00000317992,…	ESF1,EIF5,AGO2,SETX,UTP18,COIL,MPHOSPH10,UTP3,METTL16,LSG1,CPSF6,GEMIN5,NPM1,SENP3,DDX10,MRPL1,PRPF3,RPP25,NOC2L,KRI1,SF3B1,CPSF7,EIF3B,RRP15,MDN1,DKC1,DDX20,ZNHIT6,EIF6,WDR46,LAS1L,XRN2,SF1,RIOK1,EIF3CL,GTF3A,MYBBP1A,UTP14A,NOLC1,CHD7,EIF3M,RRP12,NUP88,EIF3L
GO:0043254	Regulation of protein-containing complex assembly	46	451	0.35	0.00014	9606.ENSP00000056217,9606.ENSP00000233057,9606.ENSP00000233121,9606.ENSP00000236925,9606.ENSP00000262428,9606.ENSP00000262713,9606.ENSP00000263253,9606.ENSP00000263710,9606.ENSP00000264313,9606.ENSP00000264436,9606.ENSP00000264758,9606.ENSP00000264832,9606.ENSP00000278568,9606.ENSP00000296564,9606.ENSP00000296755,9606.ENSP00000298316,9606.ENSP00000316779,9606.ENSP00000331983,9606.ENSP00000334958,…	ARHGEF5,EIF2AK2,MAPRE3,CAMSAP2,COTL1,AJUBA,EP300,CLASP1,SLAIN2,ADD2,ADD1,ICAM1,PAK1,ICE1,MAP1B,ARF6,BIN1,LRRC16A,RLTPR,PTPN11,CDK5RAP2,OCLN,ARHGEF2,PDE4DIP,DR1,SRC,FAM21C,NIN,WIPF1,EVL,NUMA1,PTK2B,LCP1,TFIP11,HJURP,EIF4G1,NCK1,FNIP1,KIAA1211,RNF4,ASAP1,LATS1,ATF7IP,GMFG,KANK1,FMN1
GO:0097435	Supramolecular fiber organization	48	480	0.34	0.00014	9606.ENSP00000167586,9606.ENSP00000236925,9606.ENSP00000258201,9606.ENSP00000258787,9606.ENSP00000259808,9606.ENSP00000263710,9606.ENSP00000263946,9606.ENSP00000264313,9606.ENSP00000264436,9606.ENSP00000264758,9606.ENSP00000284617,9606.ENSP00000289968,9606.ENSP00000296043,9606.ENSP00000298229,9606.ENSP00000304408,9606.ENSP00000324464,9606.ENSP00000324573,9606.ENSP00000331983,9606.ENSP00000334958,…	KRT14,CAMSAP2,FHOD1,MYO1G,RIPK1,CLASP1,PKP1,SLAIN2,ADD2,ADD1,CCSAP,ARHGAP17,SHROOM3,INPPL1,COL3A1,CSNK1D,FLII,LRRC16A,RLTPR,CCDC88A,ARHGAP12,MEF2A,DYNC1H1,CCDC88B,SH3BP1,MICAL1,CASS4,ARHGEF2,PDE4DIP,MYO6,HOOK1,CAP1,SRC,DSP,NIN,WIPF1,EVL,NUMA1,PTK2B,SH3KBP1,LCP1,ARHGAP25,BCAR1,MICAL3,NCK1,PPP1R9B,FMN1,SPAST
GO:0034470	ncRNA processing	41	381	0.37	0.00015	9606.ENSP00000202816,9606.ENSP00000220592,9606.ENSP00000225298,9606.ENSP00000244230,9606.ENSP00000254803,9606.ENSP00000257177,9606.ENSP00000258457,9606.ENSP00000263092,9606.ENSP00000263209,9606.ENSP00000264670,9606.ENSP00000314029,9606.ENSP00000314348,9606.ENSP00000315017,9606.ENSP00000317691,9606.ENSP00000318641,9606.ENSP00000320917,9606.ENSP00000326948,9606.ENSP00000332448,9606.ENSP00000346694,…	ESF1,AGO2,UTP18,MPHOSPH10,UTP3,ZCCHC11,C2orf49,METTL16,DGCR8,NSUN2,SENP3,DDX10,MRPL1,RPP25,INTS3,KRI1,FTSJ1,ADAT3,HNRNPA2B1,RRP15,MDN1,DKC1,ZNHIT6,RNF113A,EIF6,WDR46,LAS1L,ZCCHC6,XRN2,PUSL1,RIOK1,UTP14A,INTS10,NOLC1,INTS1,PARN,CHD7,INTS12,INTS9,ZCCHC8,RRP12
GO:0018205	Peptidyl-lysine modification	35	299	0.41	0.00016	9606.ENSP00000249636,9606.ENSP00000253024,9606.ENSP00000254900,9606.ENSP00000258484,9606.ENSP00000262189,9606.ENSP00000262518,9606.ENSP00000263062,9606.ENSP00000263253,9606.ENSP00000264183,9606.ENSP00000264606,9606.ENSP00000308741,9606.ENSP00000311513,9606.ENSP00000312379,9606.ENSP00000314029,9606.ENSP00000316032,9606.ENSP00000340330,9606.ENSP00000347602,9606.ENSP00000350267,9606.ENSP00000352400,…	PIAS1,TRIM28,BRD8,EPC2,KMT2C,SRCAP,EPC1,EP300,ARID4B,HDAC4,CLOCK,RSF1,KMT2E,SENP3,NUP98,KAT5,ARID4A,BRPF3,NUP214,MAP3K7,DR1,RNF113A,NCOA3,OGT,ASH1L,ING4,DOT1L,CXXC1,KMT2B,TAF1,KMT2A,TET2,NUP153,NUP88,JADE3
GO:1902903	Regulation of supramolecular fiber organization	40	368	0.38	0.00016	9606.ENSP00000056217,9606.ENSP00000233121,9606.ENSP00000236925,9606.ENSP00000258201,9606.ENSP00000262428,9606.ENSP00000263710,9606.ENSP00000264313,9606.ENSP00000264436,9606.ENSP00000264758,9606.ENSP00000264832,9606.ENSP00000278568,9606.ENSP00000296755,9606.ENSP00000298316,9606.ENSP00000300231,9606.ENSP00000316779,9606.ENSP00000331983,9606.ENSP00000334958,9606.ENSP00000336740,9606.ENSP00000338728,…	ARHGEF5,MAPRE3,CAMSAP2,FHOD1,COTL1,CLASP1,SLAIN2,ADD2,ADD1,ICAM1,PAK1,MAP1B,ARF6,MAP1A,BIN1,LRRC16A,RLTPR,LIMK1,CCDC88A,CDK5RAP2,OCLN,SH3BP1,AKAP13,ARHGEF2,PDE4DIP,FAM21C,RGCC,NIN,WIPF1,EVL,NUMA1,PTK2B,NCK1,KIAA1211,LATS1,ATXN7,GMFG,KANK1,FMN1,SPAST
GO:1902905	Positive regulation of supramolecular fiber organization	27	198	0.47	0.00018	9606.ENSP00000056217,9606.ENSP00000258201,9606.ENSP00000263710,9606.ENSP00000264313,9606.ENSP00000264832,9606.ENSP00000278568,9606.ENSP00000296755,9606.ENSP00000298316,9606.ENSP00000316779,9606.ENSP00000331983,9606.ENSP00000334958,9606.ENSP00000336740,9606.ENSP00000338728,9606.ENSP00000343818,9606.ENSP00000347379,9606.ENSP00000358363,9606.ENSP00000363482,9606.ENSP00000368664,9606.ENSP00000371472,…	ARHGEF5,FHOD1,CLASP1,SLAIN2,ICAM1,PAK1,MAP1B,ARF6,BIN1,LRRC16A,RLTPR,LIMK1,CCDC88A,CDK5RAP2,OCLN,PDE4DIP,FAM21C,RGCC,NIN,WIPF1,EVL,NUMA1,PTK2B,NCK1,KIAA1211,FMN1,SPAST
GO:0032273	Positive regulation of protein polymerization	21	128	0.55	0.00019	9606.ENSP00000263710,9606.ENSP00000264313,9606.ENSP00000264832,9606.ENSP00000278568,9606.ENSP00000296755,9606.ENSP00000298316,9606.ENSP00000316779,9606.ENSP00000331983,9606.ENSP00000334958,9606.ENSP00000343818,9606.ENSP00000347379,9606.ENSP00000358363,9606.ENSP00000363482,9606.ENSP00000371472,9606.ENSP00000376330,9606.ENSP00000376652,9606.ENSP00000377298,9606.ENSP00000380638,9606.ENSP00000417273,…	CLASP1,SLAIN2,ICAM1,PAK1,MAP1B,ARF6,BIN1,LRRC16A,RLTPR,CDK5RAP2,OCLN,PDE4DIP,FAM21C,NIN,WIPF1,EVL,NUMA1,PTK2B,NCK1,KIAA1211,FMN1
GO:0016441	Posttranscriptional gene silencing	14	59	0.71	0.00024	9606.ENSP00000220592,9606.ENSP00000257177,9606.ENSP00000262713,9606.ENSP00000263209,9606.ENSP00000273317,9606.ENSP00000296215,9606.ENSP00000336783,9606.ENSP00000345793,9606.ENSP00000346694,9606.ENSP00000363574,9606.ENSP00000365130,9606.ENSP00000379654,9606.ENSP00000387170,9606.ENSP00000469647	AGO2,ZCCHC11,AJUBA,DGCR8,LIMD1,SNIP1,TNRC6C,ZC3H7B,HNRNPA2B1,EIF6,ZCCHC6,KIAA0430,GIGYF2,ZFP36
GO:0051301	Cell division	48	493	0.33	0.00025	9606.ENSP00000218089,9606.ENSP00000233121,9606.ENSP00000240423,9606.ENSP00000258399,9606.ENSP00000259008,9606.ENSP00000263710,9606.ENSP00000264670,9606.ENSP00000280772,9606.ENSP00000284617,9606.ENSP00000295872,9606.ENSP00000298316,9606.ENSP00000298767,9606.ENSP00000300249,9606.ENSP00000303427,9606.ENSP00000303769,9606.ENSP00000304553,9606.ENSP00000309790,9606.ENSP00000313851,9606.ENSP00000317636,…	STAG2,MAPRE3,NCAPH,USP37,BRIP1,CLASP1,NSUN2,ANK3,CCSAP,SPICE1,ARF6,WAPAL,MAPRE2,PDS5A,AKNA,MPLKIP,MIS18BP1,PDS5B,RECQL5,NUDC,SEPT1,ERCC6L,ANAPC1,SEPT6,EPB41,ZFYVE19,DYNC1H1,SON,ANKLE2,ZC3HC1,SMC3,ARHGEF2,ASPM,CNTRL,PARD3,RCC2,STAG1,NUMA1,GPSM2,DSN1,BCAR1,MICAL3,LATS1,CUL7,TIMELESS,BORA,SPAST,CTDP1
GO:0007017	Microtubule-based process	63	727	0.28	0.00027	9606.ENSP00000218089,9606.ENSP00000233121,9606.ENSP00000236925,9606.ENSP00000263710,9606.ENSP00000264313,9606.ENSP00000268712,9606.ENSP00000283006,9606.ENSP00000284617,9606.ENSP00000295872,9606.ENSP00000296755,9606.ENSP00000296930,9606.ENSP00000300231,9606.ENSP00000300249,9606.ENSP00000307078,9606.ENSP00000309597,9606.ENSP00000311747,9606.ENSP00000320663,9606.ENSP00000324464,9606.ENSP00000338728,…	STAG2,MAPRE3,CAMSAP2,CLASP1,SLAIN2,NCOR1,CENPH,CCSAP,SPICE1,MAP1B,NPM1,MAP1A,MAPRE2,KIF5B,MAP3K11,RBM14,EML4,CSNK1D,CCDC88A,CDK5RAP2,UVRAG,DYNC1H1,SON,CCDC88B,PCNT,SMC3,ARHGEF2,SDCCAG8,NAV1,ASPM,KIAA1614,CEP350,LMNA,TACC2,PDE4DIP,HOOK1,CCSER2,MAP7D1,ATRX,PARD3,CROCC,RPGR,KIFC3,NIN,STAG1,BCAS3,ASH1L,SPATA7,NUMA1,CEP250,WDR62,GPSM2,MARK2,PPP1R12A,MARK3,KIF21B,BRCA1,KIF13B,CUL7,ATXN7,ATXN3,SPAST,MAR…
GO:0043244	Regulation of protein-containing complex disassembly	20	121	0.56	0.00029	9606.ENSP00000224140,9606.ENSP00000236925,9606.ENSP00000263710,9606.ENSP00000264436,9606.ENSP00000264758,9606.ENSP00000296343,9606.ENSP00000296755,9606.ENSP00000300231,9606.ENSP00000322579,9606.ENSP00000331983,9606.ENSP00000334958,9606.ENSP00000348455,9606.ENSP00000350018,9606.ENSP00000354837,9606.ENSP00000357206,9606.ENSP00000363482,9606.ENSP00000385025,9606.ENSP00000423366,9606.ENSP00000439585,…	SETX,CAMSAP2,CLASP1,ADD2,ADD1,KIAA0226,MAP1B,MAP1A,PHF23,LRRC16A,RLTPR,UVRAG,SH3BP1,ARHGEF2,NES,FAM21C,SMCR8,KIAA1211,ATXN7,SPAST
GO:0061013	Regulation of mrna catabolic process	27	205	0.46	0.00032	9606.ENSP00000216044,9606.ENSP00000216802,9606.ENSP00000220592,9606.ENSP00000242351,9606.ENSP00000251038,9606.ENSP00000263092,9606.ENSP00000263946,9606.ENSP00000296930,9606.ENSP00000309474,9606.ENSP00000313199,9606.ENSP00000325376,9606.ENSP00000328848,9606.ENSP00000331678,9606.ENSP00000336721,9606.ENSP00000336783,9606.ENSP00000346634,9606.ENSP00000351314,9606.ENSP00000352400,9606.ENSP00000360034,…	GTPBP1,PSME2,AGO2,ZC3HAV1,ZC3H14,METTL16,PKP1,NPM1,PSMD1,HNRNPD,HNRNPM,RBM10,PKP3,LARP1,TNRC6C,THRAP3,PSMB10,NUP214,SERBP1,YBX1,YTHDF2,GIGYF2,PARN,EIF4G1,CIRBP,ZFP36,DCP1A
GO:0032271	Regulation of protein polymerization	29	232	0.44	0.00035	9606.ENSP00000233121,9606.ENSP00000236925,9606.ENSP00000262428,9606.ENSP00000263710,9606.ENSP00000264313,9606.ENSP00000264436,9606.ENSP00000264758,9606.ENSP00000264832,9606.ENSP00000278568,9606.ENSP00000296755,9606.ENSP00000298316,9606.ENSP00000316779,9606.ENSP00000331983,9606.ENSP00000334958,9606.ENSP00000343818,9606.ENSP00000347379,9606.ENSP00000358363,9606.ENSP00000363482,9606.ENSP00000371472,…	MAPRE3,CAMSAP2,COTL1,CLASP1,SLAIN2,ADD2,ADD1,ICAM1,PAK1,MAP1B,ARF6,BIN1,LRRC16A,RLTPR,CDK5RAP2,OCLN,PDE4DIP,FAM21C,NIN,WIPF1,EVL,NUMA1,PTK2B,NCK1,KIAA1211,LATS1,GMFG,KANK1,FMN1
GO:0006468	Protein phosphorylation	76	952	0.24	0.00043	9606.ENSP00000176763,9606.ENSP00000216802,9606.ENSP00000220751,9606.ENSP00000224140,9606.ENSP00000233057,9606.ENSP00000233557,9606.ENSP00000253024,9606.ENSP00000256460,9606.ENSP00000259808,9606.ENSP00000261211,9606.ENSP00000262811,9606.ENSP00000263025,9606.ENSP00000263377,9606.ENSP00000264705,9606.ENSP00000268058,9606.ENSP00000278568,9606.ENSP00000292303,9606.ENSP00000304895,9606.ENSP00000305976,…	STK10,PSME2,RIPK2,SETX,EIF2AK2,NRBP1,TRIM28,CAMK1,RIPK1,CDK17,MAST3,MAPK3,BRD4,CAD,PML,PAK1,CCR5,IRS1,SIK2,MLKL,PSMD1,MAP3K11,TAOK2,CLSPN,PHKB,GAK,TLK2,SH2D3C,CSNK1D,PRKCH,BMP2K,LIMK1,RASAL3,MEF2A,MINK1,PSMB10,AKAP13,MAP3K3,RASAL2,MAP3K7,PRKACB,TESK2,STK4,SRC,STK24,KBTBD7,RPS6KA3,RIOK1,CLK3,LAT,PTK2B,MAP2K7,MAP3K1,RUNX3,MORC3,CDK11A,MARK2,AAK1,MAP3K2,PTPN6,SLA,CDK12,ULK3,TAF1,PAK6,MARK3,GRK6,RPS6…
GO:0007346	Regulation of mitotic cell cycle	59	676	0.28	0.00045	9606.ENSP00000176763,9606.ENSP00000216802,9606.ENSP00000259808,9606.ENSP00000260810,9606.ENSP00000263253,9606.ENSP00000263377,9606.ENSP00000263710,9606.ENSP00000265433,9606.ENSP00000268058,9606.ENSP00000275034,9606.ENSP00000278568,9606.ENSP00000284617,9606.ENSP00000307272,9606.ENSP00000309474,9606.ENSP00000310094,9606.ENSP00000312379,9606.ENSP00000312995,9606.ENSP00000318641,9606.ENSP00000324464,…	STK10,PSME2,RIPK1,TOPBP1,EP300,BRD4,CLASP1,NBN,PML,PHIP,PAK1,CCSAP,RPTOR,PSMD1,TAOK2,KMT2E,CLSPN,INTS3,CSNK1D,ANAPC1,PTPN11,CDK5RAP2,MINK1,ZFYVE19,DYNC1H1,SCRIB,PSMB10,PCNT,MAP3K3,SDCCAG8,MKI67,STK4,ATRX,CNTRL,RCC2,STK24,RGCC,NUMA1,SIN3A,CEP250,MAP2K7,MAP3K1,BCL6,CDK11A,GPSM2,GIGYF2,MAP3K2,PTPN6,CYLD,ZNF655,PAK6,EIF4G1,BRCA1,CUL7,CDK11B,MAP4K1,PPP1R9B,BORA,FAM65B
GO:0006281	DNA repair	49	522	0.31	0.00048	9606.ENSP00000040738,9606.ENSP00000216297,9606.ENSP00000224140,9606.ENSP00000233331,9606.ENSP00000234420,9606.ENSP00000242576,9606.ENSP00000243326,9606.ENSP00000253024,9606.ENSP00000255078,9606.ENSP00000258484,9606.ENSP00000259008,9606.ENSP00000260810,9606.ENSP00000262878,9606.ENSP00000263253,9606.ENSP00000265433,9606.ENSP00000267430,9606.ENSP00000296930,9606.ENSP00000303427,9606.ENSP00000306999,…	BOD1L1,SUPT16H,SETX,INO80B,MSH6,UNG,RIF1,TRIM28,IGHMBP2,EPC2,BRIP1,TOPBP1,SAMHD1,EP300,NBN,FANCM,NPM1,PDS5A,ESCO2,CLSPN,PDS5B,RECQL5,INTS3,TRIM25,WRAP53,KAT5,HUWE1,FOXM1,UVRAG,SMARCAL1,REV3L,SMARCAD1,XRCC6,WDHD1,SMC3,RNF113A,ATRX,WRNIP1,TP53BP1,TFPT,KIAA0430,DOT1L,RBM17,HMGA1,BRCA1,KDM2A,TIMELESS,ZBTB1,ATXN3
GO:0031056	Regulation of histone modification	22	151	0.5	0.00057	9606.ENSP00000243326,9606.ENSP00000261531,9606.ENSP00000263025,9606.ENSP00000263377,9606.ENSP00000268058,9606.ENSP00000269701,9606.ENSP00000295321,9606.ENSP00000312379,9606.ENSP00000312709,9606.ENSP00000317992,9606.ENSP00000319104,9606.ENSP00000322716,9606.ENSP00000357283,9606.ENSP00000362441,9606.ENSP00000362824,9606.ENSP00000367797,9606.ENSP00000378402,9606.ENSP00000384371,9606.ENSP00000384408,…	RIF1,SNW1,MAPK3,BRD4,PML,AKAP8,IWS1,KMT2E,TAF7,NOC2L,SUPT6H,GLYR1,LMNA,ATRX,OGT,SKI,SIN3A,BCL6,PARG,KMT2B,BRCA1,KMT2A
GO:0044089	Positive regulation of cellular component biogenesis	50	542	0.3	0.00059	9606.ENSP00000056217,9606.ENSP00000253024,9606.ENSP00000258201,9606.ENSP00000262713,9606.ENSP00000263710,9606.ENSP00000264313,9606.ENSP00000264606,9606.ENSP00000264832,9606.ENSP00000268676,9606.ENSP00000276202,9606.ENSP00000278568,9606.ENSP00000296564,9606.ENSP00000296755,9606.ENSP00000298316,9606.ENSP00000316779,9606.ENSP00000331983,9606.ENSP00000334958,9606.ENSP00000336740,9606.ENSP00000338728,…	ARHGEF5,TRIM28,FHOD1,AJUBA,CLASP1,SLAIN2,HDAC4,ICAM1,DEF8,DOCK11,PAK1,ICE1,MAP1B,ARF6,BIN1,LRRC16A,RLTPR,LIMK1,CCDC88A,CDK5RAP2,OCLN,DYNC1H1,MPHOSPH8,PDE4DIP,TPBG,DLG5,SRC,FAM21C,CROCC,RGCC,RIOK1,NIN,DNM2,BCAS3,WIPF1,EVL,NUMA1,PPHLN1,PTK2B,LCP1,GPSM2,EIF4G1,SEMA4D,NCK1,FNIP1,KIAA1211,ASAP1,ATF7IP,FMN1,FAM65B
GO:0031110	Regulation of microtubule polymerization or depolymerization	16	85	0.61	0.00061	9606.ENSP00000233121,9606.ENSP00000236925,9606.ENSP00000263710,9606.ENSP00000264313,9606.ENSP00000278568,9606.ENSP00000296755,9606.ENSP00000300231,9606.ENSP00000300249,9606.ENSP00000343818,9606.ENSP00000347379,9606.ENSP00000354837,9606.ENSP00000358363,9606.ENSP00000371472,9606.ENSP00000377298,9606.ENSP00000439585,9606.ENSP00000480893	MAPRE3,CAMSAP2,CLASP1,SLAIN2,PAK1,MAP1B,MAP1A,MAPRE2,CDK5RAP2,OCLN,ARHGEF2,PDE4DIP,NIN,NUMA1,ATXN7,SPAST
GO:0035195	Gene silencing by mirna	12	47	0.75	0.00061	9606.ENSP00000220592,9606.ENSP00000257177,9606.ENSP00000262713,9606.ENSP00000263209,9606.ENSP00000273317,9606.ENSP00000296215,9606.ENSP00000336783,9606.ENSP00000345793,9606.ENSP00000346694,9606.ENSP00000363574,9606.ENSP00000365130,9606.ENSP00000469647	AGO2,ZCCHC11,AJUBA,DGCR8,LIMD1,SNIP1,TNRC6C,ZC3H7B,HNRNPA2B1,EIF6,ZCCHC6,ZFP36
GO:0043412	Macromolecule modification	202	3277	0.13	0.00061	9606.ENSP00000080059,9606.ENSP00000156084,9606.ENSP00000159087,9606.ENSP00000176763,9606.ENSP00000216802,9606.ENSP00000220751,9606.ENSP00000224140,9606.ENSP00000230085,9606.ENSP00000232978,9606.ENSP00000233057,9606.ENSP00000233331,9606.ENSP00000233557,9606.ENSP00000238256,9606.ENSP00000242351,9606.ENSP00000242576,9606.ENSP00000248594,9606.ENSP00000249636,9606.ENSP00000253024,9606.ENSP00000253329,…	HDAC7,OTUD5,ANO8,STK10,PSME2,RIPK2,SETX,SNX3,NKTR,EIF2AK2,INO80B,NRBP1,FKBP15,ZC3HAV1,UNG,PTPN12,PIAS1,TRIM28,PPIL4,DCAF15,BRD8,CAMK1,USP37,EPC2,MARCH7,RIPK1,PPIG,CDK17,KMT2C,RCOR1,SRCAP,MAST3,MAPK3,EPC1,METTL16,EP300,BRD4,ARID4B,HDAC4,NSUN2,CAD,PML,CTTNBP2NL,PGAP2,PAK1,AIP,PARP8,ZC3H13,ZDHHC5,AMFR,CCR5,USP24,KIAA1429,RNF169,USP42,PPID,COL3A1,IRS1,SIK2,ESCO2,MLKL,CLOCK,VCPIP1,PSMD1,MAP3K11,TAOK2,…
GO:0043484	Regulation of rna splicing	22	152	0.5	0.00061	9606.ENSP00000224140,9606.ENSP00000261531,9606.ENSP00000262710,9606.ENSP00000263092,9606.ENSP00000265866,9606.ENSP00000316032,9606.ENSP00000328848,9606.ENSP00000341826,9606.ENSP00000346634,9606.ENSP00000346694,9606.ENSP00000348984,9606.ENSP00000349428,9606.ENSP00000358799,9606.ENSP00000362900,9606.ENSP00000365439,9606.ENSP00000366604,9606.ENSP00000378505,9606.ENSP00000382239,9606.ENSP00000388638,…	SETX,SNW1,ACIN1,METTL16,HNRNPH3,NUP98,RBM10,HNRNPA1,THRAP3,HNRNPA2B1,SON,PTBP1,RBM15,SRSF4,HNRNPK,SF1,CLK3,RBM12B,RBM17,HNRNPLL,CDK12,CIRBP
GO:1903312	Negative regulation of mrna metabolic process	16	85	0.61	0.00061	9606.ENSP00000251038,9606.ENSP00000262710,9606.ENSP00000263946,9606.ENSP00000313199,9606.ENSP00000328848,9606.ENSP00000331678,9606.ENSP00000336721,9606.ENSP00000346634,9606.ENSP00000346694,9606.ENSP00000349428,9606.ENSP00000361626,9606.ENSP00000362900,9606.ENSP00000365439,9606.ENSP00000466897,9606.ENSP00000469647,9606.ENSP00000470252	ZC3H14,ACIN1,PKP1,HNRNPD,RBM10,PKP3,LARP1,THRAP3,HNRNPA2B1,PTBP1,YBX1,SRSF4,HNRNPK,CIRBP,ZFP36,SUPT5H
GO:1902531	Regulation of intracellular signal transduction	124	1807	0.18	0.00062	9606.ENSP00000056217,9606.ENSP00000080059,9606.ENSP00000203556,9606.ENSP00000216297,9606.ENSP00000220751,9606.ENSP00000233057,9606.ENSP00000242351,9606.ENSP00000245796,9606.ENSP00000254695,9606.ENSP00000259008,9606.ENSP00000259050,9606.ENSP00000259808,9606.ENSP00000260810,9606.ENSP00000262713,9606.ENSP00000263025,9606.ENSP00000263253,9606.ENSP00000263377,9606.ENSP00000264276,9606.ENSP00000264832,…	ARHGEF5,HDAC7,GMIP,SUPT16H,RIPK2,EIF2AK2,ZC3HAV1,PSD4,RAP1GAP2,BRIP1,MARCH7,RIPK1,TOPBP1,AJUBA,MAPK3,EP300,BRD4,ALS2,ICAM1,GOLPH3,NBN,PML,NCOR1,LIMD1,PAK1,AIP,ARHGAP17,ARHGAP15,ARF6,MAPRE2,FADD,ARAP2,ABR,COL3A1,IRS1,RPTOR,MAP3K11,TAOK2,CCAR2,TAF7,CC2D1A,ARFGAP1,TNIP1,NOC2L,TRIM25,HEXIM1,ARHGEF1,STARD13,TAF3,KAT5,PTPN11,RASAL3,FOXM1,APOL3,ARHGAP12,MINK1,PTBP1,SH3BP1,CASP8,PTPN22,STAT1,INPP5F,AKAP1…
GO:0009894	Regulation of catabolic process	80	1038	0.23	0.00076	9606.ENSP00000216044,9606.ENSP00000216802,9606.ENSP00000220592,9606.ENSP00000220751,9606.ENSP00000230085,9606.ENSP00000237536,9606.ENSP00000242351,9606.ENSP00000249636,9606.ENSP00000251038,9606.ENSP00000259050,9606.ENSP00000261517,9606.ENSP00000262384,9606.ENSP00000263025,9606.ENSP00000263092,9606.ENSP00000263253,9606.ENSP00000263946,9606.ENSP00000264380,9606.ENSP00000264606,9606.ENSP00000264670,…	GTPBP1,PSME2,AGO2,RIPK2,SNX3,SOGA1,ZC3HAV1,PIAS1,ZC3H14,MARCH7,VPS13C,N4BP1,MAPK3,METTL16,EP300,PKP1,PIKFYVE,HDAC4,NSUN2,PML,NCOR1,KIAA0226,NPM1,MAP1A,IRS1,RPTOR,PSMD1,CCAR2,HNRNPD,NUP98,TLK2,PHF23,CSNK1D,HNRNPM,FOXK1,RBM10,PKP3,LARP1,TNRC6C,KAT5,HUWE1,ABCA2,THRAP3,NRD1,UVRAG,PSMB10,TFEB,NUP214,PTPN22,IFI16,UFL1,MAP3K7,DKC1,SERBP1,YBX1,OGT,YTHDF2,EIF6,FOXO1,NUPR1,PTK2B,SMCR8,FOXO3,GIGYF2,PARN,TAF…
GO:0046777	Protein autophosphorylation	25	192	0.45	0.00078	9606.ENSP00000176763,9606.ENSP00000233057,9606.ENSP00000253024,9606.ENSP00000259808,9606.ENSP00000263025,9606.ENSP00000264705,9606.ENSP00000278568,9606.ENSP00000305976,9606.ENSP00000309597,9606.ENSP00000310094,9606.ENSP00000347427,9606.ENSP00000354927,9606.ENSP00000361892,9606.ENSP00000362680,9606.ENSP00000365730,9606.ENSP00000378505,9606.ENSP00000380638,9606.ENSP00000385751,9606.ENSP00000386456,…	STK10,EIF2AK2,TRIM28,RIPK1,MAPK3,CAD,PAK1,SIK2,MAP3K11,TAOK2,MINK1,MAP3K3,STK4,SRC,STK24,CLK3,PTK2B,MARK2,AAK1,SLA,CDK12,ULK3,TAF1,MARK3,MAP4K1
GO:0006260	DNA replication	26	205	0.44	0.00079	9606.ENSP00000040738,9606.ENSP00000216297,9606.ENSP00000255078,9606.ENSP00000259008,9606.ENSP00000260810,9606.ENSP00000262878,9606.ENSP00000265433,9606.ENSP00000267430,9606.ENSP00000312995,9606.ENSP00000317636,9606.ENSP00000317872,9606.ENSP00000338728,9606.ENSP00000340330,9606.ENSP00000349823,9606.ENSP00000351697,9606.ENSP00000353793,9606.ENSP00000362441,9606.ENSP00000369424,9606.ENSP00000370150,…	BOD1L1,SUPT16H,IGHMBP2,BRIP1,TOPBP1,SAMHD1,NBN,FANCM,CLSPN,RECQL5,RBBP6,CCDC88A,KAT5,SMARCAL1,REV3L,WDHD1,ATRX,RBBP7,WRNIP1,SIN3A,ING4,NFIX,HMGA1,BRCA1,TIMELESS,NAP1L1
GO:1905269	Positive regulation of chromatin organization	18	109	0.56	0.0008	9606.ENSP00000243326,9606.ENSP00000253024,9606.ENSP00000261531,9606.ENSP00000263025,9606.ENSP00000263377,9606.ENSP00000268058,9606.ENSP00000269701,9606.ENSP00000312379,9606.ENSP00000322716,9606.ENSP00000355388,9606.ENSP00000357283,9606.ENSP00000362824,9606.ENSP00000378402,9606.ENSP00000378935,9606.ENSP00000384371,9606.ENSP00000418960,9606.ENSP00000436786,9606.ENSP00000440440	RIF1,TRIM28,SNW1,MAPK3,BRD4,PML,AKAP8,KMT2E,GLYR1,MPHOSPH8,LMNA,OGT,SIN3A,PPHLN1,BCL6,BRCA1,KMT2A,ATF7IP
GO:0045595	Regulation of cell differentiation	127	1874	0.17	0.00081	9606.ENSP00000080059,9606.ENSP00000177694,9606.ENSP00000216802,9606.ENSP00000220751,9606.ENSP00000224140,9606.ENSP00000230085,9606.ENSP00000233057,9606.ENSP00000236925,9606.ENSP00000249636,9606.ENSP00000251808,9606.ENSP00000254695,9606.ENSP00000256460,9606.ENSP00000259808,9606.ENSP00000261531,9606.ENSP00000262189,9606.ENSP00000262710,9606.ENSP00000263253,9606.ENSP00000263710,9606.ENSP00000264606,…	HDAC7,TBX21,PSME2,RIPK2,SETX,SNX3,EIF2AK2,CAMSAP2,PIAS1,GRHL2,RAP1GAP2,CAMK1,RIPK1,SNW1,KMT2C,ACIN1,EP300,CLASP1,HDAC4,NSUN2,ADD1,BNIP2,ZFHX3,LIMD1,PAK1,CDS1,MAP1B,HSPA9,ARF6,FADD,COL3A1,CLOCK,PSMD1,KMT2E,TFE3,GAK,ZHX2,LILRB1,ZNF609,BIN1,SUPT6H,CSNK1D,PRKCH,TOB2,LRRC16A,EVI2B,LIMK1,TNRC6C,CCDC88A,PTPN11,CDK5RAP2,MEF2A,ITSN2,SASH3,PTBP1,CASP8,PSMB10,XRCC6,CASS4,STAT1,INPP5F,MACF1,AKAP13,ARHGEF2,SO…
GO:0031329	Regulation of cellular catabolic process	70	875	0.24	0.00088	9606.ENSP00000216044,9606.ENSP00000216802,9606.ENSP00000220592,9606.ENSP00000220751,9606.ENSP00000237536,9606.ENSP00000242351,9606.ENSP00000249636,9606.ENSP00000251038,9606.ENSP00000259050,9606.ENSP00000261517,9606.ENSP00000262384,9606.ENSP00000263025,9606.ENSP00000263092,9606.ENSP00000263253,9606.ENSP00000263946,9606.ENSP00000264380,9606.ENSP00000264670,9606.ENSP00000268058,9606.ENSP00000296343,…	GTPBP1,PSME2,AGO2,RIPK2,SOGA1,ZC3HAV1,PIAS1,ZC3H14,MARCH7,VPS13C,N4BP1,MAPK3,METTL16,EP300,PKP1,PIKFYVE,NSUN2,PML,KIAA0226,NPM1,MAP1A,IRS1,RPTOR,PSMD1,CCAR2,HNRNPD,TLK2,PHF23,CSNK1D,HNRNPM,FOXK1,RBM10,PKP3,LARP1,TNRC6C,KAT5,HUWE1,ABCA2,THRAP3,NRD1,UVRAG,PSMB10,TFEB,NUP214,PTPN22,IFI16,UFL1,MAP3K7,DKC1,SERBP1,YBX1,OGT,YTHDF2,FOXO1,NUPR1,PTK2B,SMCR8,FOXO3,GIGYF2,PARN,TAF1,EIF4G1,LATS1,PACSIN3,USP36…
GO:0007051	Spindle organization	21	145	0.5	0.00092	9606.ENSP00000218089,9606.ENSP00000233121,9606.ENSP00000263710,9606.ENSP00000268712,9606.ENSP00000283006,9606.ENSP00000295872,9606.ENSP00000300249,9606.ENSP00000324464,9606.ENSP00000348455,9606.ENSP00000348965,9606.ENSP00000352572,9606.ENSP00000354720,9606.ENSP00000356379,9606.ENSP00000358001,9606.ENSP00000358363,9606.ENSP00000362441,9606.ENSP00000372689,9606.ENSP00000377298,9606.ENSP00000384792,…	STAG2,MAPRE3,CLASP1,NCOR1,CENPH,SPICE1,MAPRE2,CSNK1D,UVRAG,DYNC1H1,PCNT,SMC3,ASPM,TACC2,PDE4DIP,ATRX,STAG1,NUMA1,WDR62,GPSM2,SPAST
GO:0006473	Protein acetylation	20	134	0.51	0.00098	9606.ENSP00000254900,9606.ENSP00000258484,9606.ENSP00000262518,9606.ENSP00000263062,9606.ENSP00000263253,9606.ENSP00000306999,9606.ENSP00000308741,9606.ENSP00000311513,9606.ENSP00000340330,9606.ENSP00000350267,9606.ENSP00000358335,9606.ENSP00000359295,9606.ENSP00000361066,9606.ENSP00000362824,9606.ENSP00000368880,9606.ENSP00000379003,9606.ENSP00000380024,9606.ENSP00000406549,9606.ENSP00000436786,…	BRD8,EPC2,SRCAP,EPC1,EP300,ESCO2,CLOCK,RSF1,KAT5,BRPF3,MAP3K7,DR1,NCOA3,OGT,FOXO1,NUPR1,ING4,TAF1,KMT2A,JADE3
GO:0034645	Cellular macromolecule biosynthetic process	111	1592	0.18	0.00098	9606.ENSP00000040738,9606.ENSP00000216044,9606.ENSP00000216297,9606.ENSP00000216554,9606.ENSP00000220592,9606.ENSP00000220913,9606.ENSP00000224140,9606.ENSP00000233057,9606.ENSP00000233557,9606.ENSP00000253024,9606.ENSP00000254079,9606.ENSP00000255078,9606.ENSP00000259008,9606.ENSP00000260810,9606.ENSP00000261531,9606.ENSP00000262043,9606.ENSP00000262809,9606.ENSP00000262878,9606.ENSP00000263025,…	BOD1L1,GTPBP1,SUPT16H,EIF5,AGO2,CHRAC1,SETX,EIF2AK2,NRBP1,TRIM28,PPP1R1B,IGHMBP2,BRIP1,TOPBP1,SNW1,PHF3,ELL,SAMHD1,MAPK3,EPC1,SMG6,MED15,MED26,GOLPH3,AFF4,NBN,FANCM,PGAP2,GEMIN5,ZDHHC5,IWS1,ICE1,TK1,RSF1,TAF7,CLSPN,HNRNPD,ABCF1,MRPL1,RECQL5,RBBP6,TNIP1,FUBP3,INTS3,SUPT6H,TRIM25,WRAP53,FTSJ1,EEF1G,LARP1,CCDC88A,TAF3,KAT5,CPSF7,MEF2A,SMARCAL1,GFPT1,REV3L,WDHD1,EIF3B,RPRD2,DKC1,JUN,YBX1,EIF4EBP2,ATR…
GO:0007163	Establishment or maintenance of cell polarity	25	197	0.44	0.0011	9606.ENSP00000256935,9606.ENSP00000263710,9606.ENSP00000265070,9606.ENSP00000278568,9606.ENSP00000296755,9606.ENSP00000298316,9606.ENSP00000334958,9606.ENSP00000343818,9606.ENSP00000349486,9606.ENSP00000350018,9606.ENSP00000350032,9606.ENSP00000353238,9606.ENSP00000354837,9606.ENSP00000355499,9606.ENSP00000356560,9606.ENSP00000357283,9606.ENSP00000361467,9606.ENSP00000361883,9606.ENSP00000363921,…	DOCK2,CLASP1,GOLPH3,PAK1,MAP1B,ARF6,RLTPR,CDK5RAP2,SCRIB,SH3BP1,FRMD4A,SPN,ARHGEF2,SDCCAG8,KIAA1614,LMNA,DLG5,CAP1,PARD3,NUMA1,FRMD4B,PARVB,GPSM2,KIF26B,MARK2
GO:0031334	Positive regulation of protein-containing complex assembly	29	249	0.41	0.0011	9606.ENSP00000056217,9606.ENSP00000262713,9606.ENSP00000263710,9606.ENSP00000264313,9606.ENSP00000264832,9606.ENSP00000278568,9606.ENSP00000296564,9606.ENSP00000296755,9606.ENSP00000298316,9606.ENSP00000316779,9606.ENSP00000331983,9606.ENSP00000334958,9606.ENSP00000343818,9606.ENSP00000347379,9606.ENSP00000358363,9606.ENSP00000362680,9606.ENSP00000363482,9606.ENSP00000371472,9606.ENSP00000376330,…	ARHGEF5,AJUBA,CLASP1,SLAIN2,ICAM1,PAK1,ICE1,MAP1B,ARF6,BIN1,LRRC16A,RLTPR,CDK5RAP2,OCLN,PDE4DIP,SRC,FAM21C,NIN,WIPF1,EVL,NUMA1,PTK2B,LCP1,EIF4G1,NCK1,FNIP1,KIAA1211,ASAP1,FMN1
GO:0051972	Regulation of telomerase activity	12	51	0.71	0.0011	9606.ENSP00000251808,9606.ENSP00000263025,9606.ENSP00000263073,9606.ENSP00000268058,9606.ENSP00000313199,9606.ENSP00000324203,9606.ENSP00000346694,9606.ENSP00000358563,9606.ENSP00000362680,9606.ENSP00000381070,9606.ENSP00000387911,9606.ENSP00000483117	GRHL2,MAPK3,SMG6,PML,HNRNPD,WRAP53,HNRNPA2B1,DKC1,SRC,MAP2K7,PARN,ACD
GO:0007044	Cell-substrate junction assembly	11	43	0.75	0.0013	9606.ENSP00000167586,9606.ENSP00000171887,9606.ENSP00000200181,9606.ENSP00000252242,9606.ENSP00000262713,9606.ENSP00000310094,9606.ENSP00000357883,9606.ENSP00000361158,9606.ENSP00000362680,9606.ENSP00000364585,9606.ENSP00000380638	KRT14,TNS1,ITGB4,KRT5,AJUBA,TAOK2,PIP5K1A,TESK2,SRC,RCC2,PTK2B
GO:0032392	DNA geometric change	18	114	0.54	0.0013	9606.ENSP00000224140,9606.ENSP00000255078,9606.ENSP00000259008,9606.ENSP00000265433,9606.ENSP00000267430,9606.ENSP00000317636,9606.ENSP00000334675,9606.ENSP00000346694,9606.ENSP00000349823,9606.ENSP00000351947,9606.ENSP00000352257,9606.ENSP00000362441,9606.ENSP00000370150,9606.ENSP00000377747,9606.ENSP00000382863,9606.ENSP00000392028,9606.ENSP00000399888,9606.ENSP00000483667	SETX,IGHMBP2,BRIP1,NBN,FANCM,RECQL5,ERCC6L,HNRNPA2B1,SMARCAL1,SMARCAD1,XRCC6,ATRX,WRNIP1,CHD2,CHD8,CHD7,HMGA1,CHD1
GO:0051054	Positive regulation of dna metabolic process	25	200	0.44	0.0013	9606.ENSP00000177694,9606.ENSP00000243326,9606.ENSP00000251808,9606.ENSP00000253024,9606.ENSP00000263025,9606.ENSP00000265433,9606.ENSP00000268058,9606.ENSP00000313199,9606.ENSP00000324203,9606.ENSP00000335044,9606.ENSP00000341826,9606.ENSP00000342307,9606.ENSP00000346694,9606.ENSP00000358563,9606.ENSP00000362441,9606.ENSP00000362680,9606.ENSP00000368664,9606.ENSP00000371475,9606.ENSP00000380638,…	TBX21,RIF1,GRHL2,TRIM28,MAPK3,NBN,PML,HNRNPD,WRAP53,ARID2,HNRNPA1,FOXM1,HNRNPA2B1,DKC1,ATRX,SRC,RGCC,TP53BP1,PTK2B,MAP2K7,PARN,OTUD4,BRCA1,TIMELESS,ACD
GO:0007015	Actin filament organization	29	254	0.4	0.0014	9606.ENSP00000258201,9606.ENSP00000258787,9606.ENSP00000264436,9606.ENSP00000264758,9606.ENSP00000289968,9606.ENSP00000296043,9606.ENSP00000298229,9606.ENSP00000324573,9606.ENSP00000331983,9606.ENSP00000334958,9606.ENSP00000345808,9606.ENSP00000350018,9606.ENSP00000351664,9606.ENSP00000353462,9606.ENSP00000354837,9606.ENSP00000358994,9606.ENSP00000361883,9606.ENSP00000362680,9606.ENSP00000376330,…	FHOD1,MYO1G,ADD2,ADD1,ARHGAP17,SHROOM3,INPPL1,FLII,LRRC16A,RLTPR,ARHGAP12,SH3BP1,MICAL1,CASS4,ARHGEF2,MYO6,CAP1,SRC,WIPF1,EVL,PTK2B,SH3KBP1,LCP1,ARHGAP25,BCAR1,MICAL3,NCK1,PPP1R9B,FMN1
GO:0031112	Positive regulation of microtubule polymerization or depolymerization	10	35	0.8	0.0014	9606.ENSP00000263710,9606.ENSP00000264313,9606.ENSP00000278568,9606.ENSP00000296755,9606.ENSP00000343818,9606.ENSP00000347379,9606.ENSP00000358363,9606.ENSP00000371472,9606.ENSP00000377298,9606.ENSP00000480893	CLASP1,SLAIN2,PAK1,MAP1B,CDK5RAP2,OCLN,PDE4DIP,NIN,NUMA1,SPAST
GO:0044419	Interspecies interaction between organisms	127	1899	0.16	0.0014	9606.ENSP00000156084,9606.ENSP00000177694,9606.ENSP00000216297,9606.ENSP00000220751,9606.ENSP00000221452,9606.ENSP00000230085,9606.ENSP00000233057,9606.ENSP00000234420,9606.ENSP00000242351,9606.ENSP00000242576,9606.ENSP00000243440,9606.ENSP00000253024,9606.ENSP00000256935,9606.ENSP00000259808,9606.ENSP00000261531,9606.ENSP00000261623,9606.ENSP00000262241,9606.ENSP00000262428,9606.ENSP00000262518,…	OTUD5,TBX21,SUPT16H,RIPK2,RELB,SNX3,EIF2AK2,MSH6,ZC3HAV1,UNG,BATF3,TRIM28,DOCK2,RIPK1,SNW1,CYBA,RCOR1,COTL1,SRCAP,SAMHD1,MAPK3,EP300,BRD4,ICAM1,NBN,PML,AKAP8,CCR5,USP24,NPM1,WAPAL,FADD,IL16,PPID,ABR,KIF5B,RPTOR,MLKL,RBM14,CTBP2,LILRB1,NUP98,BIN1,TNIP1,SUPT6H,TRIM25,WRAP53,ATG16L2,FOXK1,HEXIM1,EEF1G,KAT5,SEPT6,HNRNPA1,SP100,ZC3H7B,HNRNPA2B1,ITSN2,UVRAG,CCDC88B,PTBP1,SCRIB,ARID5A,CASP8,PSMB10,XRCC6…
GO:0002253	Activation of immune response	38	385	0.33	0.0016	9606.ENSP00000046794,9606.ENSP00000216802,9606.ENSP00000220597,9606.ENSP00000220751,9606.ENSP00000221452,9606.ENSP00000258787,9606.ENSP00000263025,9606.ENSP00000263253,9606.ENSP00000278568,9606.ENSP00000309474,9606.ENSP00000311747,9606.ENSP00000328773,9606.ENSP00000336740,9606.ENSP00000351314,9606.ENSP00000352257,9606.ENSP00000352833,9606.ENSP00000354346,9606.ENSP00000357113,9606.ENSP00000357231,…	LCP2,PSME2,PAG1,RIPK2,RELB,MYO1G,MAPK3,EP300,PAK1,PSMD1,RBM14,HEXIM1,LIMK1,PSMB10,XRCC6,PTPN22,MATR3,IFI16,THEMIS,MAP3K7,PRKACB,CARD9,SRC,THEMIS2,RGCC,WIPF1,SIN3A,LAT,NFATC2,CARD11,PTPN6,BCAR1,INPP5D,PRAM1,NCK1,LAT2,FYB,MS4A1
GO:0016573	Histone acetylation	17	105	0.55	0.0016	9606.ENSP00000254900,9606.ENSP00000258484,9606.ENSP00000262518,9606.ENSP00000263062,9606.ENSP00000263253,9606.ENSP00000308741,9606.ENSP00000311513,9606.ENSP00000340330,9606.ENSP00000350267,9606.ENSP00000358335,9606.ENSP00000359295,9606.ENSP00000361066,9606.ENSP00000362824,9606.ENSP00000380024,9606.ENSP00000406549,9606.ENSP00000436786,9606.ENSP00000481850	BRD8,EPC2,SRCAP,EPC1,EP300,CLOCK,RSF1,KAT5,BRPF3,MAP3K7,DR1,NCOA3,OGT,ING4,TAF1,KMT2A,JADE3
GO:0051129	Negative regulation of cellular component organization	59	713	0.26	0.0016	9606.ENSP00000236925,9606.ENSP00000254695,9606.ENSP00000263073,9606.ENSP00000263253,9606.ENSP00000263710,9606.ENSP00000264436,9606.ENSP00000264758,9606.ENSP00000265433,9606.ENSP00000268058,9606.ENSP00000296343,9606.ENSP00000296755,9606.ENSP00000296930,9606.ENSP00000298316,9606.ENSP00000298767,9606.ENSP00000302537,9606.ENSP00000311747,9606.ENSP00000312709,9606.ENSP00000314499,9606.ENSP00000315997,…	CAMSAP2,RAP1GAP2,SMG6,EP300,CLASP1,ADD2,ADD1,NBN,PML,KIAA0226,MAP1B,NPM1,ARF6,WAPAL,MDM1,RBM14,TAF7,GAK,LILRB1,NOC2L,SUPT6H,PHF23,LRRC16A,RLTPR,HUWE1,HNRNPA1,CDK5RAP2,ABCA2,PHF8,INPP5F,ARHGEF2,LMNA,ARHGAP4,ATRX,SRC,FAM21C,RCC2,TBC1D4,SKI,RGCC,DNM2,BCAS3,EVL,SIN3A,NUPR1,TFIP11,SMCR8,HMGA1,SEMA4D,BRCA1,FNIP1,KIAA1211,ASAP1,ATXN7,PACSIN3,GMFG,NR1H3,KANK1,ACD
GO:0009966	Regulation of signal transduction	190	3107	0.13	0.0017	9606.ENSP00000056217,9606.ENSP00000080059,9606.ENSP00000203556,9606.ENSP00000216297,9606.ENSP00000216802,9606.ENSP00000220751,9606.ENSP00000230085,9606.ENSP00000233057,9606.ENSP00000242351,9606.ENSP00000245796,9606.ENSP00000248594,9606.ENSP00000249636,9606.ENSP00000254695,9606.ENSP00000259008,9606.ENSP00000259050,9606.ENSP00000259808,9606.ENSP00000260810,9606.ENSP00000261531,9606.ENSP00000261623,…	ARHGEF5,HDAC7,GMIP,SUPT16H,PSME2,RIPK2,SNX3,EIF2AK2,ZC3HAV1,PSD4,PTPN12,PIAS1,RAP1GAP2,BRIP1,MARCH7,RIPK1,TOPBP1,SNW1,CYBA,AJUBA,SAMHD1,MAPK3,EP300,BRD4,ALS2,ICAM1,GOLPH3,NBN,PML,NCOR1,LIMD1,PHIP,PAK1,AIP,ARHGAP17,AMFR,ARHGAP15,ARF6,MAPRE2,FADD,ARAP2,ABR,COL3A1,IRS1,SIK2,RPTOR,CLOCK,PSMD1,MAP3K11,TAOK2,CCAR2,CTBP2,TAF7,CC2D1A,ARFGAP1,TNIP1,NOC2L,RHBDF2,TRIM25,CSNK1D,HEXIM1,PRKCH,BMP2K,ARHGEF1,CCD…
GO:0032508	DNA duplex unwinding	17	106	0.54	0.0017	9606.ENSP00000224140,9606.ENSP00000255078,9606.ENSP00000259008,9606.ENSP00000265433,9606.ENSP00000267430,9606.ENSP00000317636,9606.ENSP00000334675,9606.ENSP00000349823,9606.ENSP00000351947,9606.ENSP00000352257,9606.ENSP00000362441,9606.ENSP00000370150,9606.ENSP00000377747,9606.ENSP00000382863,9606.ENSP00000392028,9606.ENSP00000399888,9606.ENSP00000483667	SETX,IGHMBP2,BRIP1,NBN,FANCM,RECQL5,ERCC6L,SMARCAL1,SMARCAD1,XRCC6,ATRX,WRNIP1,CHD2,CHD8,CHD7,HMGA1,CHD1
GO:0046578	Regulation of ras protein signal transduction	24	191	0.44	0.0017	9606.ENSP00000245796,9606.ENSP00000264276,9606.ENSP00000289968,9606.ENSP00000298316,9606.ENSP00000300249,9606.ENSP00000304408,9606.ENSP00000314615,9606.ENSP00000338785,9606.ENSP00000341905,9606.ENSP00000342307,9606.ENSP00000350018,9606.ENSP00000354718,9606.ENSP00000354837,9606.ENSP00000356607,9606.ENSP00000361263,9606.ENSP00000362727,9606.ENSP00000362824,9606.ENSP00000373905,9606.ENSP00000384371,…	PSD4,ALS2,ARHGAP17,ARF6,MAPRE2,COL3A1,ARFGAP1,STARD13,RASAL3,FOXM1,SH3BP1,AKAP13,ARHGEF2,RALGPS2,RAPGEF1,DENND1A,OGT,DNM2,BCL6,MCF2L,RASAL1,MYO9B,KANK1,FAM65B
GO:0002376	Immune system process	157	2481	0.14	0.0019	9606.ENSP00000046794,9606.ENSP00000056217,9606.ENSP00000176763,9606.ENSP00000177694,9606.ENSP00000216044,9606.ENSP00000216802,9606.ENSP00000220597,9606.ENSP00000220751,9606.ENSP00000221452,9606.ENSP00000233057,9606.ENSP00000234420,9606.ENSP00000242351,9606.ENSP00000242576,9606.ENSP00000242786,9606.ENSP00000243440,9606.ENSP00000253024,9606.ENSP00000254325,9606.ENSP00000254337,9606.ENSP00000254442,…	LCP2,ARHGEF5,STK10,TBX21,GTPBP1,PSME2,PAG1,RIPK2,RELB,EIF2AK2,MSH6,ZC3HAV1,UNG,CD97,BATF3,TRIM28,HGNC:9982,DCAF15,WDR7,DOCK2,DOCK10,MYO1G,SIT1,CYBA,COTL1,ACIN1,SAMHD1,MAPK3,EP300,PKP1,SLC7A6OS,ADD2,HDAC4,ADD1,ICAM1,GOLPH3,NBN,BIN2,PML,AKAP8,C1orf35,DOCK11,PAK1,CCR5,KIAA0226,HSPA9,INPPL1,FADD,IL16,ESCO2,KIF5B,MLKL,PSMD1,RBM14,KMT2E,TFE3,LILRB1,ZNF784,PKM,TRIM25,PLEKHO2,HEXIM1,IKZF1,BSG,EVI2B,LIMK1…
GO:0002682	Regulation of immune system process	105	1514	0.18	0.0019	9606.ENSP00000046794,9606.ENSP00000176763,9606.ENSP00000177694,9606.ENSP00000216802,9606.ENSP00000220597,9606.ENSP00000220751,9606.ENSP00000221452,9606.ENSP00000233057,9606.ENSP00000242351,9606.ENSP00000243326,9606.ENSP00000249636,9606.ENSP00000254337,9606.ENSP00000258787,9606.ENSP00000259050,9606.ENSP00000259608,9606.ENSP00000259808,9606.ENSP00000262189,9606.ENSP00000262710,9606.ENSP00000262878,…	LCP2,STK10,TBX21,PSME2,PAG1,RIPK2,RELB,EIF2AK2,ZC3HAV1,RIF1,PIAS1,DCAF15,MYO1G,MARCH7,SIT1,RIPK1,KMT2C,ACIN1,SAMHD1,MAPK3,EP300,ICAM1,PML,PAK1,SAMSN1,HSPA9,FADD,IL16,ABR,COL3A1,PSMD1,RBM14,KMT2E,TFE3,LILRB1,HSPH1,SUPT6H,HEXIM1,PRKCH,TOB2,EVI2B,LIMK1,TNRC6C,PTPN11,RASAL3,CCDC88B,SASH3,SCRIB,CASP8,PSMB10,XRCC6,PTPN22,SPN,MATR3,STAT1,SOX13,IFI16,THEMIS,MAP3K7,RBM15,PRKACB,JUN,CARD9,RAPGEF1,DLG5,SRC,…
GO:0006259	DNA metabolic process	61	750	0.25	0.0019	9606.ENSP00000040738,9606.ENSP00000216297,9606.ENSP00000220913,9606.ENSP00000224140,9606.ENSP00000233331,9606.ENSP00000234420,9606.ENSP00000242576,9606.ENSP00000243326,9606.ENSP00000253024,9606.ENSP00000255078,9606.ENSP00000258484,9606.ENSP00000259008,9606.ENSP00000260810,9606.ENSP00000262878,9606.ENSP00000263073,9606.ENSP00000263253,9606.ENSP00000265433,9606.ENSP00000267430,9606.ENSP00000296930,…	BOD1L1,SUPT16H,CHRAC1,SETX,INO80B,MSH6,UNG,RIF1,TRIM28,IGHMBP2,EPC2,BRIP1,TOPBP1,SAMHD1,SMG6,EP300,NBN,FANCM,NPM1,TK1,PDS5A,ESCO2,KMT2E,CLSPN,PDS5B,RECQL5,INTS3,TRIM25,WRAP53,KAT5,HUWE1,FOXM1,SP100,UVRAG,SMARCAL1,REV3L,SMARCAD1,XRCC6,GATAD2A,WDHD1,SMC3,DKC1,RNF113A,ATRX,XRN2,WRNIP1,TP53BP1,TFPT,KIAA0430,DOT1L,TFIP11,RBM17,HMGA1,BRCA1,KDM2A,ATF7IP,TET2,TIMELESS,ZBTB1,ATXN3,ACD
GO:0007623	Circadian rhythm	20	142	0.49	0.0019	9606.ENSP00000221452,9606.ENSP00000224140,9606.ENSP00000263253,9606.ENSP00000268058,9606.ENSP00000268489,9606.ENSP00000268712,9606.ENSP00000308741,9606.ENSP00000313199,9606.ENSP00000323074,9606.ENSP00000324464,9606.ENSP00000340648,9606.ENSP00000346634,9606.ENSP00000349860,9606.ENSP00000360266,9606.ENSP00000362824,9606.ENSP00000370968,9606.ENSP00000432786,9606.ENSP00000436786,9606.ENSP00000444596,…	RELB,SETX,EP300,PML,ZFHX3,NCOR1,CLOCK,HNRNPD,RAI1,CSNK1D,HUWE1,THRAP3,GFPT1,JUN,OGT,MYBBP1A,KDM2A,KMT2A,MYCBP2,TIMELESS
GO:0009895	Negative regulation of catabolic process	33	316	0.36	0.0019	9606.ENSP00000230085,9606.ENSP00000259050,9606.ENSP00000262384,9606.ENSP00000263946,9606.ENSP00000264606,9606.ENSP00000264670,9606.ENSP00000268058,9606.ENSP00000268712,9606.ENSP00000296343,9606.ENSP00000300231,9606.ENSP00000310670,9606.ENSP00000313199,9606.ENSP00000316512,9606.ENSP00000322579,9606.ENSP00000328720,9606.ENSP00000328848,9606.ENSP00000331678,9606.ENSP00000336721,9606.ENSP00000346634,…	SNX3,MARCH7,N4BP1,PKP1,HDAC4,NSUN2,PML,NCOR1,KIAA0226,MAP1A,CCAR2,HNRNPD,TLK2,PHF23,FOXK1,RBM10,PKP3,LARP1,THRAP3,PTPN22,DKC1,YBX1,OGT,NUPR1,SMCR8,PARN,TAF1,EIF4G1,USP36,MYCBP2,AGAP2,CIRBP,ZFP36
GO:0001775	Cell activation	80	1075	0.21	0.002	9606.ENSP00000046794,9606.ENSP00000176763,9606.ENSP00000177694,9606.ENSP00000220751,9606.ENSP00000221452,9606.ENSP00000234420,9606.ENSP00000242576,9606.ENSP00000242786,9606.ENSP00000243440,9606.ENSP00000256935,9606.ENSP00000258390,9606.ENSP00000261623,9606.ENSP00000262428,9606.ENSP00000263025,9606.ENSP00000263253,9606.ENSP00000263946,9606.ENSP00000264606,9606.ENSP00000264832,9606.ENSP00000265433,…	LCP2,STK10,TBX21,RIPK2,RELB,MSH6,UNG,CD97,BATF3,DOCK2,DOCK10,CYBA,COTL1,MAPK3,EP300,PKP1,HDAC4,ICAM1,NBN,BIN2,C1orf35,DOCK11,FADD,COL3A1,PSMD1,KMT2E,LILRB1,PKM,PLEKHO2,PRKCH,IKZF1,HUWE1,PTPN11,LRMP,DYNC1H1,SCRIB,CASP8,PSMB10,FZD6,XRCC6,PTPN22,SPN,SOX13,THEMIS,GON4L,JUN,CAP1,SRC,ITPR3,APBB1IP,KCNAB2,RGCC,DSP,ARHGAP9,LAT,CARD11,PTK2B,LCP1,BCL6,DSN1,PTPN6,CYLD,CHD7,DOCK8,ULK3,TOM1,NCK1,AZI2,LAT2,FNI…
GO:0002768	Immune response-regulating cell surface receptor signaling pathway	35	346	0.34	0.002	9606.ENSP00000046794,9606.ENSP00000216802,9606.ENSP00000220597,9606.ENSP00000220751,9606.ENSP00000221452,9606.ENSP00000258787,9606.ENSP00000263025,9606.ENSP00000263253,9606.ENSP00000278568,9606.ENSP00000309474,9606.ENSP00000315997,9606.ENSP00000336740,9606.ENSP00000351314,9606.ENSP00000352833,9606.ENSP00000357231,9606.ENSP00000358335,9606.ENSP00000359719,9606.ENSP00000360266,9606.ENSP00000360797,…	LCP2,PSME2,PAG1,RIPK2,RELB,MYO1G,MAPK3,EP300,PAK1,PSMD1,LILRB1,LIMK1,PSMB10,PTPN22,THEMIS,MAP3K7,PRKACB,JUN,CARD9,SRC,THEMIS2,WIPF1,LAT,NFATC2,CARD11,MAP2K7,MAP3K1,PTPN6,BCAR1,INPP5D,PRAM1,NCK1,LAT2,FYB,MS4A1
GO:0032922	Circadian regulation of gene expression	13	65	0.64	0.002	9606.ENSP00000221452,9606.ENSP00000268058,9606.ENSP00000268489,9606.ENSP00000308741,9606.ENSP00000323074,9606.ENSP00000324464,9606.ENSP00000340648,9606.ENSP00000349860,9606.ENSP00000362824,9606.ENSP00000370968,9606.ENSP00000432786,9606.ENSP00000436786,9606.ENSP00000444596	RELB,PML,ZFHX3,CLOCK,RAI1,CSNK1D,HUWE1,GFPT1,OGT,MYBBP1A,KDM2A,KMT2A,MYCBP2
GO:1901879	Regulation of protein depolymerization	15	87	0.58	0.0023	9606.ENSP00000236925,9606.ENSP00000263710,9606.ENSP00000264436,9606.ENSP00000264758,9606.ENSP00000296755,9606.ENSP00000300231,9606.ENSP00000331983,9606.ENSP00000334958,9606.ENSP00000350018,9606.ENSP00000354837,9606.ENSP00000357206,9606.ENSP00000363482,9606.ENSP00000423366,9606.ENSP00000439585,9606.ENSP00000480893	CAMSAP2,CLASP1,ADD2,ADD1,MAP1B,MAP1A,LRRC16A,RLTPR,SH3BP1,ARHGEF2,NES,FAM21C,KIAA1211,ATXN7,SPAST
GO:0050896	Response to stimulus	429	8046	0.07	0.0024	9606.ENSP00000025301,9606.ENSP00000040738,9606.ENSP00000046794,9606.ENSP00000056217,9606.ENSP00000156084,9606.ENSP00000167586,9606.ENSP00000176763,9606.ENSP00000177694,9606.ENSP00000200181,9606.ENSP00000203556,9606.ENSP00000215957,9606.ENSP00000216044,9606.ENSP00000216297,9606.ENSP00000216802,9606.ENSP00000220592,9606.ENSP00000220597,9606.ENSP00000220751,9606.ENSP00000221452,9606.ENSP00000224140,…	AKAP11,BOD1L1,LCP2,ARHGEF5,OTUD5,KRT14,STK10,TBX21,ITGB4,GMIP,MICALL1,GTPBP1,SUPT16H,PSME2,AGO2,PAG1,RIPK2,RELB,SETX,GOSR2,SNX3,EIF2AK2,INO80B,NRBP1,MSH6,BCL9,SOGA1,ZC3HAV1,UNG,CD97,RIF1,BATF3,PTPN12,PIAS1,TRIM28,PPP1R1B,HGNC:9982,BRD8,IGHMBP2,CAMK1,DOCK2,RAB11FIP5,DOCK10,EPC2,MYO1G,TEX2,BRIP1,SIT1,RIPK1,TOPBP1,VPS13C,SNW1,CYBA,RCOR1,N4BP1,COTL1,AJUBA,MAST3,SAMHD1,MAPK3,EP300,BRD4,STRN,PKP1,ALS2,…
GO:0010639	Negative regulation of organelle organization	38	395	0.32	0.0025	9606.ENSP00000236925,9606.ENSP00000263073,9606.ENSP00000263710,9606.ENSP00000264436,9606.ENSP00000264758,9606.ENSP00000265433,9606.ENSP00000268058,9606.ENSP00000296755,9606.ENSP00000296930,9606.ENSP00000298767,9606.ENSP00000302537,9606.ENSP00000311747,9606.ENSP00000312709,9606.ENSP00000317992,9606.ENSP00000319104,9606.ENSP00000322579,9606.ENSP00000340648,9606.ENSP00000341826,9606.ENSP00000343818,…	CAMSAP2,SMG6,CLASP1,ADD2,ADD1,NBN,PML,MAP1B,NPM1,WAPAL,MDM1,RBM14,TAF7,NOC2L,SUPT6H,PHF23,HUWE1,HNRNPA1,CDK5RAP2,PHF8,ARHGEF2,LMNA,ATRX,SRC,TBC1D4,SKI,RGCC,DNM2,SIN3A,NUPR1,SMCR8,HMGA1,BRCA1,FNIP1,ATXN7,GMFG,KANK1,ACD
GO:0030010	Establishment of cell polarity	18	122	0.51	0.0025	9606.ENSP00000256935,9606.ENSP00000263710,9606.ENSP00000265070,9606.ENSP00000278568,9606.ENSP00000296755,9606.ENSP00000298316,9606.ENSP00000343818,9606.ENSP00000349486,9606.ENSP00000350018,9606.ENSP00000350032,9606.ENSP00000354837,9606.ENSP00000355499,9606.ENSP00000363921,9606.ENSP00000377298,9606.ENSP00000381549,9606.ENSP00000385510,9606.ENSP00000385545,9606.ENSP00000385751	DOCK2,CLASP1,GOLPH3,PAK1,MAP1B,ARF6,CDK5RAP2,SCRIB,SH3BP1,FRMD4A,ARHGEF2,SDCCAG8,PARD3,NUMA1,FRMD4B,GPSM2,KIF26B,MARK2
GO:0045321	Leukocyte activation	71	929	0.22	0.0025	9606.ENSP00000046794,9606.ENSP00000176763,9606.ENSP00000177694,9606.ENSP00000220751,9606.ENSP00000221452,9606.ENSP00000234420,9606.ENSP00000242576,9606.ENSP00000242786,9606.ENSP00000243440,9606.ENSP00000256935,9606.ENSP00000258390,9606.ENSP00000261623,9606.ENSP00000262428,9606.ENSP00000263253,9606.ENSP00000263946,9606.ENSP00000264606,9606.ENSP00000264832,9606.ENSP00000265433,9606.ENSP00000267012,…	LCP2,STK10,TBX21,RIPK2,RELB,MSH6,UNG,CD97,BATF3,DOCK2,DOCK10,CYBA,COTL1,EP300,PKP1,HDAC4,ICAM1,NBN,BIN2,C1orf35,DOCK11,FADD,PSMD1,KMT2E,LILRB1,PKM,PLEKHO2,IKZF1,HUWE1,LRMP,DYNC1H1,SCRIB,CASP8,PSMB10,XRCC6,PTPN22,SPN,SOX13,THEMIS,GON4L,JUN,CAP1,APBB1IP,KCNAB2,DSP,ARHGAP9,LAT,CARD11,PTK2B,LCP1,BCL6,DSN1,PTPN6,CYLD,CHD7,DOCK8,TOM1,NCK1,AZI2,LAT2,FNIP1,KIF13B,TPD52,POU2F2,GSDMD,MS4A1,HMHA1,ZBTB1,GMFG…
GO:0030155	Regulation of cell adhesion	58	712	0.25	0.0026	9606.ENSP00000177694,9606.ENSP00000220597,9606.ENSP00000220751,9606.ENSP00000259050,9606.ENSP00000263710,9606.ENSP00000264832,9606.ENSP00000268058,9606.ENSP00000268489,9606.ENSP00000278568,9606.ENSP00000280772,9606.ENSP00000301838,9606.ENSP00000303769,9606.ENSP00000314129,9606.ENSP00000315997,9606.ENSP00000318687,9606.ENSP00000331983,9606.ENSP00000340944,9606.ENSP00000341905,9606.ENSP00000347427,…	TBX21,PAG1,RIPK2,MARCH7,CLASP1,ICAM1,PML,ZFHX3,PAK1,ANK3,FADD,AKNA,TFE3,LILRB1,HSPH1,LRRC16A,PTPN11,RASAL3,MINK1,CCDC88B,SASH3,SCRIB,PTPN22,SPN,CASS4,MACF1,SOX13,DLG5,STK4,SRC,YTHDF2,FAM21C,RCC2,APBB1IP,RGCC,DNM2,PKP4,BCAS3,MLLT4,SIPA1,CARD11,PTK2B,RUNX3,BCL6,KIF26B,PPP1R12A,PTPN6,CYLD,DOCK8,TESPA1,SEMA4D,NCK1,LPXN,ZBTB1,KANK1,ATXN3,FMN1,FAM65B
GO:0002684	Positive regulation of immune system process	72	949	0.22	0.0027	9606.ENSP00000046794,9606.ENSP00000177694,9606.ENSP00000216802,9606.ENSP00000220597,9606.ENSP00000220751,9606.ENSP00000221452,9606.ENSP00000242351,9606.ENSP00000243326,9606.ENSP00000258787,9606.ENSP00000259808,9606.ENSP00000262710,9606.ENSP00000263025,9606.ENSP00000263253,9606.ENSP00000264832,9606.ENSP00000278568,9606.ENSP00000301838,9606.ENSP00000302935,9606.ENSP00000309474,9606.ENSP00000311747,…	LCP2,TBX21,PSME2,PAG1,RIPK2,RELB,ZC3HAV1,RIF1,MYO1G,RIPK1,ACIN1,MAPK3,EP300,ICAM1,PAK1,FADD,IL16,PSMD1,RBM14,LILRB1,HSPH1,HEXIM1,PRKCH,EVI2B,LIMK1,PTPN11,RASAL3,CCDC88B,SASH3,CASP8,PSMB10,XRCC6,PTPN22,SPN,MATR3,STAT1,SOX13,IFI16,THEMIS,MAP3K7,PRKACB,JUN,CARD9,RAPGEF1,SRC,THEMIS2,GPSM3,RGCC,TP53BP1,WIPF1,SIN3A,LAT,NFATC2,CARD11,PTK2B,SH3KBP1,RUNX3,BCL6,FOXO3,PTPN6,BCAR1,CYLD,DOCK8,TESPA1,INPP5D,PR…
GO:0006464	Cellular protein modification process	186	3063	0.12	0.0028	9606.ENSP00000080059,9606.ENSP00000156084,9606.ENSP00000159087,9606.ENSP00000176763,9606.ENSP00000216802,9606.ENSP00000220751,9606.ENSP00000224140,9606.ENSP00000230085,9606.ENSP00000232978,9606.ENSP00000233057,9606.ENSP00000233331,9606.ENSP00000233557,9606.ENSP00000238256,9606.ENSP00000242351,9606.ENSP00000248594,9606.ENSP00000249636,9606.ENSP00000253024,9606.ENSP00000253329,9606.ENSP00000254337,…	HDAC7,OTUD5,ANO8,STK10,PSME2,RIPK2,SETX,SNX3,NKTR,EIF2AK2,INO80B,NRBP1,FKBP15,ZC3HAV1,PTPN12,PIAS1,TRIM28,PPIL4,DCAF15,BRD8,CAMK1,USP37,EPC2,MARCH7,RIPK1,PPIG,CDK17,KMT2C,RCOR1,SRCAP,MAST3,MAPK3,EPC1,EP300,BRD4,ARID4B,HDAC4,CAD,PML,CTTNBP2NL,PGAP2,PAK1,AIP,PARP8,ZDHHC5,AMFR,CCR5,USP24,RNF169,USP42,PPID,COL3A1,IRS1,SIK2,ESCO2,MLKL,CLOCK,VCPIP1,PSMD1,MAP3K11,TAOK2,RSF1,RBM14,KMT2E,CLSPN,PHKB,SENP3,…
GO:0031116	Positive regulation of microtubule polymerization	9	31	0.8	0.0028	9606.ENSP00000263710,9606.ENSP00000264313,9606.ENSP00000278568,9606.ENSP00000296755,9606.ENSP00000343818,9606.ENSP00000347379,9606.ENSP00000358363,9606.ENSP00000371472,9606.ENSP00000377298	CLASP1,SLAIN2,PAK1,MAP1B,CDK5RAP2,OCLN,PDE4DIP,NIN,NUMA1
GO:0018193	Peptidyl-amino acid modification	67	867	0.23	0.003	9606.ENSP00000220751,9606.ENSP00000232978,9606.ENSP00000233057,9606.ENSP00000238256,9606.ENSP00000249636,9606.ENSP00000253024,9606.ENSP00000253329,9606.ENSP00000254900,9606.ENSP00000256460,9606.ENSP00000258484,9606.ENSP00000259808,9606.ENSP00000260970,9606.ENSP00000262189,9606.ENSP00000262518,9606.ENSP00000262811,9606.ENSP00000263025,9606.ENSP00000263062,9606.ENSP00000263253,9606.ENSP00000264183,…	RIPK2,NKTR,EIF2AK2,FKBP15,PIAS1,TRIM28,PPIL4,BRD8,CAMK1,EPC2,RIPK1,PPIG,KMT2C,SRCAP,MAST3,MAPK3,EPC1,EP300,ARID4B,HDAC4,CAD,AIP,PPID,CLOCK,RSF1,KMT2E,CLSPN,SENP3,NUP98,TLK2,CSNK1D,PRKCH,KAT5,ARID4A,BRPF3,NUP214,MAP3K7,DR1,RNF113A,NCOA3,TESK2,STK4,SRC,OGT,RPS6KA3,ASH1L,CLK3,ING4,PTK2B,MAP2K7,DOT1L,MORC3,MARK2,CXXC1,PTPN6,SLA,KMT2B,TAF1,MARK3,KMT2A,LATS1,TET2,NUP153,NUP88,MAP4K1,JADE3,MARK1
GO:0071214	Cellular response to abiotic stimulus	32	313	0.35	0.0033	9606.ENSP00000221452,9606.ENSP00000258098,9606.ENSP00000261623,9606.ENSP00000262384,9606.ENSP00000263025,9606.ENSP00000263253,9606.ENSP00000264606,9606.ENSP00000296930,9606.ENSP00000301838,9606.ENSP00000303754,9606.ENSP00000308741,9606.ENSP00000316512,9606.ENSP00000317992,9606.ENSP00000332674,9606.ENSP00000340944,9606.ENSP00000346112,9606.ENSP00000351273,9606.ENSP00000352257,9606.ENSP00000354837,…	RELB,RAB11FIP5,CYBA,N4BP1,MAPK3,EP300,HDAC4,NPM1,FADD,PPID,CLOCK,TLK2,NOC2L,LRRC8B,PTPN11,SLC12A6,CASP8,XRCC6,ARHGEF2,RCSD1,IFI16,TP53BP1,DNM2,TANK,SIPA1,MAP3K1,MAP3K2,TAF1,EEF1D,ZBTB1,CASP8AP2,FAM65B
GO:0051098	Regulation of binding	36	373	0.32	0.0035	9606.ENSP00000220751,9606.ENSP00000233121,9606.ENSP00000253024,9606.ENSP00000256460,9606.ENSP00000263025,9606.ENSP00000263253,9606.ENSP00000264436,9606.ENSP00000264606,9606.ENSP00000264758,9606.ENSP00000265990,9606.ENSP00000290649,9606.ENSP00000298767,9606.ENSP00000311513,9606.ENSP00000311825,9606.ENSP00000343023,9606.ENSP00000345259,9606.ENSP00000357113,9606.ENSP00000357206,9606.ENSP00000360266,…	RIPK2,MAPRE3,TRIM28,CAMK1,MAPK3,EP300,ADD2,HDAC4,ADD1,BTAF1,AMFR,WAPAL,RSF1,CTBP2,SP100,EPB41,IFI16,NES,JUN,STK4,SRC,C6orf106,SKI,GTF2F1,SIN3A,DOT1L,TFIP11,MARK2,CYLD,TAF1,MARK3,HJURP,EIF4G1,PLCL2,FAM65B,ACD
GO:2000573	Positive regulation of dna biosynthetic process	13	70	0.61	0.0036	9606.ENSP00000251808,9606.ENSP00000263025,9606.ENSP00000313199,9606.ENSP00000324203,9606.ENSP00000341826,9606.ENSP00000346694,9606.ENSP00000358563,9606.ENSP00000362680,9606.ENSP00000368664,9606.ENSP00000380638,9606.ENSP00000381070,9606.ENSP00000387911,9606.ENSP00000483117	GRHL2,MAPK3,HNRNPD,WRAP53,HNRNPA1,HNRNPA2B1,DKC1,SRC,RGCC,PTK2B,MAP2K7,PARN,ACD
GO:0031330	Negative regulation of cellular catabolic process	28	258	0.37	0.0037	9606.ENSP00000259050,9606.ENSP00000262384,9606.ENSP00000263946,9606.ENSP00000264670,9606.ENSP00000268058,9606.ENSP00000296343,9606.ENSP00000300231,9606.ENSP00000310670,9606.ENSP00000313199,9606.ENSP00000316512,9606.ENSP00000322579,9606.ENSP00000328720,9606.ENSP00000328848,9606.ENSP00000331678,9606.ENSP00000336721,9606.ENSP00000346634,9606.ENSP00000352833,9606.ENSP00000358563,9606.ENSP00000361626,…	MARCH7,N4BP1,PKP1,NSUN2,PML,KIAA0226,MAP1A,CCAR2,HNRNPD,TLK2,PHF23,FOXK1,RBM10,PKP3,LARP1,THRAP3,PTPN22,DKC1,YBX1,OGT,NUPR1,SMCR8,PARN,TAF1,EIF4G1,USP36,CIRBP,ZFP36
GO:0048869	Cellular developmental process	220	3757	0.11	0.0039	9606.ENSP00000080059,9606.ENSP00000167586,9606.ENSP00000177694,9606.ENSP00000200181,9606.ENSP00000215957,9606.ENSP00000221452,9606.ENSP00000224140,9606.ENSP00000230085,9606.ENSP00000234739,9606.ENSP00000236925,9606.ENSP00000243440,9606.ENSP00000249636,9606.ENSP00000251808,9606.ENSP00000252242,9606.ENSP00000253024,9606.ENSP00000254442,9606.ENSP00000254695,9606.ENSP00000256460,9606.ENSP00000256935,…	HDAC7,KRT14,TBX21,ITGB4,MICALL1,RELB,SETX,SNX3,BCL9,CAMSAP2,BATF3,PIAS1,GRHL2,KRT5,TRIM28,WDR7,RAP1GAP2,CAMK1,DOCK2,ZCCHC11,DOCK10,BRIP1,SNW1,ACIN1,MAPK3,EPC1,EP300,STRN,PKP1,SLC7A6OS,ARID4B,ALS2,PIKFYVE,HDAC4,CNTNAP1,NSUN2,ADD1,ICAM1,AFF4,SMARCA2,HNRNPH3,PML,ZFHX3,MEF2D,LIMD1,DOCK11,PAK1,RILPL2,ANK3,SHROOM3,MAP1B,NPM1,HSPA9,ZHX1,ARF6,MAP1A,FADD,USP42,AKNA,COL3A1,ESCO2,KIF5B,TAOK2,CTBP2,KMT2E,HNR…
GO:0010564	Regulation of cell cycle process	60	760	0.24	0.004	9606.ENSP00000216802,9606.ENSP00000259808,9606.ENSP00000260810,9606.ENSP00000263062,9606.ENSP00000263253,9606.ENSP00000263377,9606.ENSP00000263710,9606.ENSP00000265433,9606.ENSP00000268058,9606.ENSP00000275034,9606.ENSP00000284617,9606.ENSP00000295872,9606.ENSP00000296930,9606.ENSP00000298767,9606.ENSP00000302537,9606.ENSP00000307272,9606.ENSP00000309474,9606.ENSP00000310094,9606.ENSP00000311747,…	PSME2,RIPK1,TOPBP1,EPC1,EP300,BRD4,CLASP1,NBN,PML,PHIP,CCSAP,SPICE1,NPM1,WAPAL,MDM1,RPTOR,PSMD1,TAOK2,RBM14,KMT2E,CLSPN,BIN1,CSNK1D,EVI2B,ANAPC1,FOXM1,CDK5RAP2,ZFYVE19,UVRAG,DYNC1H1,PSMB10,PCNT,SDCCAG8,MKI67,ATRX,YTHDF2,CNTRL,RCC2,RGCC,RBBP7,MYBBP1A,PKP4,NUMA1,GIT1,SIN3A,CEP250,BCL6,GPSM2,GIGYF2,PTPN6,ZNF655,TAF1,EIF4G1,BRCA1,RNF4,CUL7,PPP1R9B,BORA,SPAST,FAM65B
GO:0032206	Positive regulation of telomere maintenance	11	51	0.67	0.004	9606.ENSP00000263025,9606.ENSP00000265433,9606.ENSP00000268058,9606.ENSP00000313199,9606.ENSP00000341826,9606.ENSP00000346694,9606.ENSP00000358563,9606.ENSP00000362441,9606.ENSP00000381070,9606.ENSP00000387911,9606.ENSP00000483117	MAPK3,NBN,PML,HNRNPD,HNRNPA1,HNRNPA2B1,DKC1,ATRX,MAP2K7,PARN,ACD
GO:0043487	Regulation of rna stability	23	192	0.42	0.0042	9606.ENSP00000216802,9606.ENSP00000251038,9606.ENSP00000263092,9606.ENSP00000264670,9606.ENSP00000296930,9606.ENSP00000309474,9606.ENSP00000313199,9606.ENSP00000325376,9606.ENSP00000328848,9606.ENSP00000336721,9606.ENSP00000346634,9606.ENSP00000351314,9606.ENSP00000352400,9606.ENSP00000358563,9606.ENSP00000360034,9606.ENSP00000361626,9606.ENSP00000362918,9606.ENSP00000387170,9606.ENSP00000387911,…	PSME2,ZC3H14,METTL16,NSUN2,NPM1,PSMD1,HNRNPD,HNRNPM,RBM10,LARP1,THRAP3,PSMB10,NUP214,DKC1,SERBP1,YBX1,YTHDF2,GIGYF2,PARN,EIF4G1,CIRBP,ZFP36,DCP1A
GO:0032204	Regulation of telomere maintenance	14	83	0.57	0.0046	9606.ENSP00000263025,9606.ENSP00000263073,9606.ENSP00000265433,9606.ENSP00000268058,9606.ENSP00000313199,9606.ENSP00000341826,9606.ENSP00000346694,9606.ENSP00000357283,9606.ENSP00000358563,9606.ENSP00000362441,9606.ENSP00000362680,9606.ENSP00000381070,9606.ENSP00000387911,9606.ENSP00000483117	MAPK3,SMG6,NBN,PML,HNRNPD,HNRNPA1,HNRNPA2B1,LMNA,DKC1,ATRX,SRC,MAP2K7,PARN,ACD
GO:0031113	Regulation of microtubule polymerization	11	53	0.66	0.0053	9606.ENSP00000233121,9606.ENSP00000236925,9606.ENSP00000263710,9606.ENSP00000264313,9606.ENSP00000278568,9606.ENSP00000296755,9606.ENSP00000343818,9606.ENSP00000347379,9606.ENSP00000358363,9606.ENSP00000371472,9606.ENSP00000377298	MAPRE3,CAMSAP2,CLASP1,SLAIN2,PAK1,MAP1B,CDK5RAP2,OCLN,PDE4DIP,NIN,NUMA1
GO:0002521	Leukocyte differentiation	33	338	0.33	0.0054	9606.ENSP00000177694,9606.ENSP00000221452,9606.ENSP00000243440,9606.ENSP00000256935,9606.ENSP00000258390,9606.ENSP00000263253,9606.ENSP00000264606,9606.ENSP00000276202,9606.ENSP00000301838,9606.ENSP00000315997,9606.ENSP00000331614,9606.ENSP00000351273,9606.ENSP00000352833,9606.ENSP00000353238,9606.ENSP00000356172,9606.ENSP00000357113,9606.ENSP00000357231,9606.ENSP00000357315,9606.ENSP00000360266,…	TBX21,RELB,BATF3,DOCK2,DOCK10,EP300,HDAC4,DOCK11,FADD,LILRB1,IKZF1,CASP8,PTPN22,SPN,SOX13,IFI16,THEMIS,GON4L,JUN,SRC,CARD11,PTK2B,BCL6,CYLD,CHD7,GAB3,AZI2,FNIP1,TPD52,POU2F2,MS4A1,ZBTB1,PLCL2
GO:0031098	Stress-activated protein kinase signaling cascade	19	144	0.46	0.0054	9606.ENSP00000176763,9606.ENSP00000220751,9606.ENSP00000259808,9606.ENSP00000263025,9606.ENSP00000278568,9606.ENSP00000309597,9606.ENSP00000310094,9606.ENSP00000317817,9606.ENSP00000347427,9606.ENSP00000354927,9606.ENSP00000358335,9606.ENSP00000361892,9606.ENSP00000365730,9606.ENSP00000381070,9606.ENSP00000382423,9606.ENSP00000387246,9606.ENSP00000406873,9606.ENSP00000465039,9606.ENSP00000469647	STK10,RIPK2,RIPK1,MAPK3,PAK1,MAP3K11,TAOK2,SH2D3C,MINK1,MAP3K3,MAP3K7,STK4,STK24,MAP2K7,MAP3K1,MAP3K2,PAK6,MAP4K1,ZFP36
GO:0032239	Regulation of nucleobase-containing compound transport	7	19	0.91	0.0054	9606.ENSP00000259808,9606.ENSP00000264670,9606.ENSP00000265271,9606.ENSP00000266679,9606.ENSP00000295321,9606.ENSP00000319104,9606.ENSP00000444029	RIPK1,NSUN2,RBM27,CPSF6,IWS1,SUPT6H,NUP153
GO:0045786	Negative regulation of cell cycle	48	571	0.26	0.0054	9606.ENSP00000216802,9606.ENSP00000259008,9606.ENSP00000259808,9606.ENSP00000260810,9606.ENSP00000262293,9606.ENSP00000263062,9606.ENSP00000263253,9606.ENSP00000264670,9606.ENSP00000265433,9606.ENSP00000268058,9606.ENSP00000268489,9606.ENSP00000296930,9606.ENSP00000298767,9606.ENSP00000302537,9606.ENSP00000307272,9606.ENSP00000308741,9606.ENSP00000309474,9606.ENSP00000310094,9606.ENSP00000311747,…	PSME2,BRIP1,RIPK1,TOPBP1,PRR11,EPC1,EP300,NSUN2,NBN,PML,ZFHX3,NPM1,WAPAL,MDM1,RPTOR,CLOCK,PSMD1,TAOK2,RBM14,KMT2E,CLSPN,LILRB1,INTS3,HEXIM1,EVI2B,PTPN11,PPM1G,CDK5RAP2,ZFYVE19,SCRIB,PSMB10,PRKACB,ATRX,RGCC,RBBP7,TP53BP1,SIPA1,NUPR1,ING4,DOT1L,RUNX3,BCL6,GIGYF2,ZNF655,BRCA1,LATS1,TIMELESS,PPP1R9B
GO:1903706	Regulation of hemopoiesis	43	493	0.28	0.0057	9606.ENSP00000177694,9606.ENSP00000216802,9606.ENSP00000220751,9606.ENSP00000233057,9606.ENSP00000259808,9606.ENSP00000262189,9606.ENSP00000262710,9606.ENSP00000263253,9606.ENSP00000297185,9606.ENSP00000301838,9606.ENSP00000309474,9606.ENSP00000312379,9606.ENSP00000314129,9606.ENSP00000315997,9606.ENSP00000331305,9606.ENSP00000333779,9606.ENSP00000336783,9606.ENSP00000349359,9606.ENSP00000351273,…	TBX21,PSME2,RIPK2,EIF2AK2,RIPK1,KMT2C,ACIN1,EP300,HSPA9,FADD,PSMD1,KMT2E,TFE3,LILRB1,TOB2,EVI2B,TNRC6C,SASH3,CASP8,PSMB10,XRCC6,STAT1,SOX13,RBM15,JUN,YTHDF2,EIF6,SIN3A,NFATC2,CARD11,PTK2B,RUNX3,BCL6,FOXO3,PTPN6,CYLD,KMT2B,TESPA1,INPP5D,FNIP1,KMT2A,ZBTB1,ZFP36
GO:0034654	Nucleobase-containing compound biosynthetic process	73	995	0.2	0.0058	9606.ENSP00000216297,9606.ENSP00000220913,9606.ENSP00000224140,9606.ENSP00000233557,9606.ENSP00000242576,9606.ENSP00000253024,9606.ENSP00000254079,9606.ENSP00000261531,9606.ENSP00000262043,9606.ENSP00000262809,9606.ENSP00000262878,9606.ENSP00000263025,9606.ENSP00000263062,9606.ENSP00000263073,9606.ENSP00000263205,9606.ENSP00000263390,9606.ENSP00000264705,9606.ENSP00000265343,9606.ENSP00000295321,…	SUPT16H,CHRAC1,SETX,NRBP1,UNG,TRIM28,PPP1R1B,SNW1,PHF3,ELL,SAMHD1,MAPK3,EPC1,SMG6,MED15,MED26,CAD,AFF4,IWS1,ICE1,TK1,RSF1,TAF7,HNRNPD,PANK2,FUBP3,INTS3,SUPT6H,PKM,TRIM25,WRAP53,ACSL4,TAF3,CPSF7,MEF2A,GFPT1,REV3L,RPRD2,DKC1,JUN,YBX1,XRN2,TCOF1,PANK4,SKI,ZNF768,WRNIP1,GTF3A,NELFA,ASH1L,GTF2F1,SOX10,CARD11,NFIX,MED13,INTS10,ASXL2,INTS1,FOXO3,PPP1R13L,TCEA3,TAF1,EEF1D,INTS12,INTS9,POU2F2,TJP2,ZBTB1,C…
GO:1902369	Negative regulation of rna catabolic process	12	64	0.61	0.0059	9606.ENSP00000263946,9606.ENSP00000264670,9606.ENSP00000313199,9606.ENSP00000328848,9606.ENSP00000331678,9606.ENSP00000336721,9606.ENSP00000346634,9606.ENSP00000358563,9606.ENSP00000361626,9606.ENSP00000387911,9606.ENSP00000466897,9606.ENSP00000469647	PKP1,NSUN2,HNRNPD,RBM10,PKP3,LARP1,THRAP3,DKC1,YBX1,PARN,CIRBP,ZFP36
GO:0002429	Immune response-activating cell surface receptor signaling pathway	31	311	0.34	0.0061	9606.ENSP00000046794,9606.ENSP00000216802,9606.ENSP00000220597,9606.ENSP00000220751,9606.ENSP00000221452,9606.ENSP00000258787,9606.ENSP00000263025,9606.ENSP00000263253,9606.ENSP00000278568,9606.ENSP00000309474,9606.ENSP00000336740,9606.ENSP00000351314,9606.ENSP00000352833,9606.ENSP00000357231,9606.ENSP00000358335,9606.ENSP00000359719,9606.ENSP00000360797,9606.ENSP00000362680,9606.ENSP00000363031,…	LCP2,PSME2,PAG1,RIPK2,RELB,MYO1G,MAPK3,EP300,PAK1,PSMD1,LIMK1,PSMB10,PTPN22,THEMIS,MAP3K7,PRKACB,CARD9,SRC,THEMIS2,WIPF1,LAT,NFATC2,CARD11,PTPN6,BCAR1,INPP5D,PRAM1,NCK1,LAT2,FYB,MS4A1
GO:0010646	Regulation of cell communication	206	3514	0.11	0.0065	9606.ENSP00000056217,9606.ENSP00000080059,9606.ENSP00000203556,9606.ENSP00000216297,9606.ENSP00000216802,9606.ENSP00000220751,9606.ENSP00000230085,9606.ENSP00000233057,9606.ENSP00000242351,9606.ENSP00000245796,9606.ENSP00000248594,9606.ENSP00000249636,9606.ENSP00000254695,9606.ENSP00000258098,9606.ENSP00000259008,9606.ENSP00000259050,9606.ENSP00000259808,9606.ENSP00000260810,9606.ENSP00000261531,…	ARHGEF5,HDAC7,GMIP,SUPT16H,PSME2,RIPK2,SNX3,EIF2AK2,ZC3HAV1,PSD4,PTPN12,PIAS1,RAP1GAP2,RAB11FIP5,BRIP1,MARCH7,RIPK1,TOPBP1,SNW1,CYBA,AJUBA,SAMHD1,MAPK3,EP300,BRD4,ALS2,ICAM1,GOLPH3,NBN,PML,NCOR1,LIMD1,PHIP,PAK1,AIP,ANK3,ARHGAP17,AMFR,ARHGAP15,MAP1B,ARF6,MAP1A,MAPRE2,FADD,ARAP2,ABR,COL3A1,IRS1,SIK2,KIF5B,RPTOR,CLOCK,PSMD1,MAP3K11,TAOK2,CCAR2,CTBP2,TAF7,CC2D1A,ARFGAP1,LILRB1,TNIP1,NOC2L,RHBDF2,TRIM…
GO:0051973	Positive regulation of telomerase activity	9	36	0.74	0.0065	9606.ENSP00000251808,9606.ENSP00000263025,9606.ENSP00000313199,9606.ENSP00000324203,9606.ENSP00000346694,9606.ENSP00000358563,9606.ENSP00000381070,9606.ENSP00000387911,9606.ENSP00000483117	GRHL2,MAPK3,HNRNPD,WRAP53,HNRNPA2B1,DKC1,MAP2K7,PARN,ACD
GO:0044267	Cellular protein metabolic process	215	3696	0.1	0.0067	9606.ENSP00000080059,9606.ENSP00000156084,9606.ENSP00000159087,9606.ENSP00000176763,9606.ENSP00000177694,9606.ENSP00000216044,9606.ENSP00000216554,9606.ENSP00000216802,9606.ENSP00000220592,9606.ENSP00000220751,9606.ENSP00000224140,9606.ENSP00000230085,9606.ENSP00000232978,9606.ENSP00000233057,9606.ENSP00000233331,9606.ENSP00000233557,9606.ENSP00000238256,9606.ENSP00000242351,9606.ENSP00000248594,…	HDAC7,OTUD5,ANO8,STK10,TBX21,GTPBP1,EIF5,PSME2,AGO2,RIPK2,SETX,SNX3,NKTR,EIF2AK2,INO80B,NRBP1,FKBP15,ZC3HAV1,PTPN12,PIAS1,TRIM28,PPIL4,DCAF15,BRD8,IGHMBP2,CAMK1,USP37,EPC2,MARCH7,RIPK1,PPIG,CDK17,KMT2C,RCOR1,SRCAP,MAST3,MAPK3,EPC1,EP300,BRD4,ARID4B,HDAC4,CAD,PML,CTTNBP2NL,PGAP2,PAK1,AIP,PARP8,GEMIN5,ZDHHC5,AMFR,CCR5,USP24,RNF169,USP42,PPID,COL3A1,IRS1,SIK2,ESCO2,MLKL,CLOCK,VCPIP1,PSMD1,MAP3K11,TA…
GO:0048024	Regulation of mrna splicing, via spliceosome	16	110	0.5	0.0067	9606.ENSP00000261531,9606.ENSP00000262710,9606.ENSP00000263092,9606.ENSP00000316032,9606.ENSP00000328848,9606.ENSP00000341826,9606.ENSP00000346634,9606.ENSP00000346694,9606.ENSP00000348984,9606.ENSP00000349428,9606.ENSP00000358799,9606.ENSP00000362900,9606.ENSP00000365439,9606.ENSP00000366604,9606.ENSP00000388638,9606.ENSP00000466897	SNW1,ACIN1,METTL16,NUP98,RBM10,HNRNPA1,THRAP3,HNRNPA2B1,SON,PTBP1,RBM15,SRSF4,HNRNPK,SF1,RBM17,CIRBP
GO:0032872	Regulation of stress-activated mapk cascade	25	228	0.38	0.007	9606.ENSP00000056217,9606.ENSP00000220751,9606.ENSP00000233057,9606.ENSP00000259808,9606.ENSP00000263025,9606.ENSP00000268712,9606.ENSP00000278568,9606.ENSP00000309597,9606.ENSP00000310094,9606.ENSP00000342307,9606.ENSP00000347427,9606.ENSP00000352833,9606.ENSP00000354927,9606.ENSP00000356437,9606.ENSP00000358335,9606.ENSP00000360797,9606.ENSP00000361263,9606.ENSP00000362994,9606.ENSP00000368880,…	ARHGEF5,RIPK2,EIF2AK2,RIPK1,MAPK3,NCOR1,PAK1,MAP3K11,TAOK2,FOXM1,MINK1,PTPN22,MAP3K3,SASH1,MAP3K7,CARD9,RAPGEF1,TRAF1,FOXO1,PTK2B,MAP2K7,MAP3K2,CYLD,TPD52L1,MAP4K1
GO:0006275	Regulation of dna replication	16	111	0.5	0.0072	9606.ENSP00000258399,9606.ENSP00000265433,9606.ENSP00000298767,9606.ENSP00000303427,9606.ENSP00000306999,9606.ENSP00000317872,9606.ENSP00000338728,9606.ENSP00000349823,9606.ENSP00000350267,9606.ENSP00000354720,9606.ENSP00000359264,9606.ENSP00000360266,9606.ENSP00000362441,9606.ENSP00000370150,9606.ENSP00000384371,9606.ENSP00000450607	USP37,NBN,WAPAL,PDS5A,ESCO2,RBBP6,CCDC88A,SMARCAL1,BRPF3,SMC3,BCAR3,JUN,ATRX,WRNIP1,BCL6,TIMELESS
GO:0090630	Activation of gtpase activity	16	111	0.5	0.0072	9606.ENSP00000056217,9606.ENSP00000203556,9606.ENSP00000216554,9606.ENSP00000261439,9606.ENSP00000303909,9606.ENSP00000349486,9606.ENSP00000349781,9606.ENSP00000357883,9606.ENSP00000361263,9606.ENSP00000364585,9606.ENSP00000366863,9606.ENSP00000375067,9606.ENSP00000380638,9606.ENSP00000384996,9606.ENSP00000386911,9606.ENSP00000439601	ARHGEF5,GMIP,EIF5,TBC1D1,ABR,SCRIB,TBC1D8B,PIP5K1A,RAPGEF1,RCC2,TBC1D4,BCAS3,PTK2B,TBC1D10A,ARHGAP25,HMHA1
GO:0006366	Transcription by rna polymerase ii	37	406	0.3	0.0073	9606.ENSP00000216297,9606.ENSP00000224140,9606.ENSP00000233557,9606.ENSP00000253024,9606.ENSP00000261531,9606.ENSP00000262809,9606.ENSP00000263205,9606.ENSP00000263390,9606.ENSP00000265343,9606.ENSP00000295321,9606.ENSP00000296564,9606.ENSP00000312709,9606.ENSP00000313199,9606.ENSP00000318641,9606.ENSP00000319104,9606.ENSP00000340271,9606.ENSP00000345412,9606.ENSP00000358064,9606.ENSP00000360266,…	SUPT16H,SETX,NRBP1,TRIM28,SNW1,ELL,MED15,MED26,AFF4,IWS1,ICE1,TAF7,HNRNPD,INTS3,SUPT6H,TAF3,CPSF7,RPRD2,JUN,YBX1,ZNF768,NELFA,ASH1L,GTF2F1,SOX10,NFIX,MED13,INTS10,INTS1,TAF1,INTS12,INTS9,POU2F2,ZBTB1,SUPT5H,NR1H3,CTDP1
GO:0042110	T cell activation	26	243	0.37	0.0073	9606.ENSP00000177694,9606.ENSP00000220751,9606.ENSP00000221452,9606.ENSP00000256935,9606.ENSP00000264832,9606.ENSP00000301838,9606.ENSP00000315997,9606.ENSP00000349486,9606.ENSP00000351273,9606.ENSP00000351314,9606.ENSP00000352833,9606.ENSP00000353238,9606.ENSP00000356172,9606.ENSP00000357231,9606.ENSP00000365411,9606.ENSP00000378845,9606.ENSP00000380150,9606.ENSP00000381581,9606.ENSP00000392025,…	TBX21,RIPK2,RELB,DOCK2,ICAM1,FADD,LILRB1,SCRIB,CASP8,PSMB10,PTPN22,SPN,SOX13,THEMIS,APBB1IP,LAT,CARD11,LCP1,CYLD,CHD7,DOCK8,NCK1,AZI2,KIF13B,ZBTB1,HSH2D
GO:0050792	Regulation of viral process	24	215	0.39	0.0073	9606.ENSP00000230085,9606.ENSP00000233057,9606.ENSP00000242351,9606.ENSP00000253024,9606.ENSP00000261531,9606.ENSP00000263253,9606.ENSP00000268058,9606.ENSP00000303754,9606.ENSP00000311513,9606.ENSP00000317891,9606.ENSP00000323889,9606.ENSP00000336721,9606.ENSP00000343023,9606.ENSP00000354394,9606.ENSP00000355388,9606.ENSP00000357113,9606.ENSP00000360266,9606.ENSP00000360922,9606.ENSP00000372335,…	SNX3,EIF2AK2,ZC3HAV1,TRIM28,SNW1,EP300,PML,PPID,RSF1,TNIP1,TRIM25,LARP1,SP100,STAT1,MPHOSPH8,IFI16,JUN,STAU1,NELFA,GTF2F1,ZFP36,SUPT5H,CHD1,CTDP1
GO:0051640	Organelle localization	49	598	0.25	0.0074	9606.ENSP00000225567,9606.ENSP00000258201,9606.ENSP00000258787,9606.ENSP00000263710,9606.ENSP00000265245,9606.ENSP00000268676,9606.ENSP00000291574,9606.ENSP00000295872,9606.ENSP00000296755,9606.ENSP00000296930,9606.ENSP00000307078,9606.ENSP00000311825,9606.ENSP00000316032,9606.ENSP00000316779,9606.ENSP00000318803,9606.ENSP00000324464,9606.ENSP00000335082,9606.ENSP00000343818,9606.ENSP00000346389,…	GOSR2,FHOD1,MYO1G,CLASP1,LSG1,DEF8,TRAPPC10,SPICE1,MAP1B,NPM1,KIF5B,CTBP2,NUP98,BIN1,SYTL2,CSNK1D,FAM91A1,CDK5RAP2,MEF2A,LRMP,UVRAG,DYNC1H1,SCRIB,TFEB,PCNT,CHAMP1,ARHGEF2,SDCCAG8,ASPM,MYO6,CNTRL,EIF6,PARD3,CROCC,PLEKHM2,NIN,DNM2,NUMA1,PPP6R3,TBC1D23,LAT,CEP250,GPSM2,MARK2,PACS2,LAT2,NUP88,SPAST,MARK1
GO:0043243	Positive regulation of protein-containing complex disassembly	9	37	0.73	0.0075	9606.ENSP00000224140,9606.ENSP00000331983,9606.ENSP00000334958,9606.ENSP00000348455,9606.ENSP00000357206,9606.ENSP00000363482,9606.ENSP00000385025,9606.ENSP00000423366,9606.ENSP00000480893	SETX,LRRC16A,RLTPR,UVRAG,NES,FAM21C,SMCR8,KIAA1211,SPAST
GO:1902116	Negative regulation of organelle assembly	9	37	0.73	0.0075	9606.ENSP00000302537,9606.ENSP00000311747,9606.ENSP00000322579,9606.ENSP00000343818,9606.ENSP00000354837,9606.ENSP00000373905,9606.ENSP00000379003,9606.ENSP00000385025,9606.ENSP00000418960	MDM1,RBM14,PHF23,CDK5RAP2,ARHGEF2,DNM2,NUPR1,SMCR8,BRCA1
GO:0016310	Phosphorylation	88	1275	0.18	0.0079	9606.ENSP00000176763,9606.ENSP00000216802,9606.ENSP00000220751,9606.ENSP00000224140,9606.ENSP00000233057,9606.ENSP00000233557,9606.ENSP00000253024,9606.ENSP00000256460,9606.ENSP00000259808,9606.ENSP00000261211,9606.ENSP00000262811,9606.ENSP00000263025,9606.ENSP00000263377,9606.ENSP00000264380,9606.ENSP00000264705,9606.ENSP00000268058,9606.ENSP00000273317,9606.ENSP00000278568,9606.ENSP00000292303,…	STK10,PSME2,RIPK2,SETX,EIF2AK2,NRBP1,TRIM28,CAMK1,RIPK1,CDK17,MAST3,MAPK3,BRD4,PIKFYVE,CAD,PML,LIMD1,PAK1,CCR5,TK1,IRS1,SIK2,MLKL,PSMD1,MAP3K11,TAOK2,CLSPN,PANK2,PHKB,GAK,TLK2,SH2D3C,PKM,CSNK1D,FOXK1,PRKCH,BMP2K,TTC7B,LIMK1,RASAL3,MEF2A,MINK1,PSMB10,AKAP13,MAP3K3,RASAL2,PIP5K1A,MAP3K7,PRKACB,TESK2,STK4,SRC,STK24,PANK4,KBTBD7,RPS6KA3,RIOK1,CLK3,LAT,CARD11,PTK2B,MAP2K7,MAP3K1,RUNX3,MORC3,CDK11A,MAR…
GO:0065003	Protein-containing complex assembly	89	1293	0.18	0.0079	9606.ENSP00000216554,9606.ENSP00000220592,9606.ENSP00000224140,9606.ENSP00000225567,9606.ENSP00000234739,9606.ENSP00000240316,9606.ENSP00000249636,9606.ENSP00000259808,9606.ENSP00000261623,9606.ENSP00000262032,9606.ENSP00000262878,9606.ENSP00000263025,9606.ENSP00000263253,9606.ENSP00000263710,9606.ENSP00000264276,9606.ENSP00000264313,9606.ENSP00000264436,9606.ENSP00000266679,9606.ENSP00000267012,…	EIF5,AGO2,SETX,GOSR2,BCL9,COIL,PIAS1,RIPK1,CYBA,IKZF4,SAMHD1,MAPK3,EP300,CLASP1,ALS2,SLAIN2,ADD2,CPSF6,BIN2,PML,CENPH,GEMIN5,TRAPPC10,NPM1,TK1,FADD,PPID,MLKL,MIS18BP1,RSF1,TAF7,PRPF3,NUP98,BIN1,CSNK1D,SF3B1,KAT5,EPB41,CPSF7,OCLN,UVRAG,CASP8,EIF3B,PDE4DIP,MDN1,DDX20,ZNHIT6,PRKACB,EPS15,DLG5,ATRX,SRC,TRAF1,EIF6,PARD3,SF1,RBBP7,EIF3CL,NIN,TP53BP1,MLLT4,WIPF1,EVL,PPP6R3,BRD2,NUPR1,PTK2B,EIF4B,CYLD,HM…
GO:0036010	Protein localization to endosome	6	14	0.97	0.008	9606.ENSP00000025301,9606.ENSP00000215957,9606.ENSP00000282633,9606.ENSP00000298316,9606.ENSP00000349486,9606.ENSP00000363482	AKAP11,MICALL1,FAM21A,ARF6,SCRIB,FAM21C
GO:0034243	Regulation of transcription elongation from rna polymerase ii promoter	8	29	0.78	0.0082	9606.ENSP00000216297,9606.ENSP00000262809,9606.ENSP00000263377,9606.ENSP00000317636,9606.ENSP00000319104,9606.ENSP00000372335,9606.ENSP00000377969,9606.ENSP00000398880	SUPT16H,ELL,BRD4,RECQL5,SUPT6H,NELFA,GTF2F1,CDK12
GO:0043543	Protein acylation	21	177	0.41	0.0084	9606.ENSP00000254900,9606.ENSP00000258484,9606.ENSP00000262518,9606.ENSP00000263062,9606.ENSP00000263253,9606.ENSP00000287169,9606.ENSP00000306999,9606.ENSP00000308741,9606.ENSP00000311513,9606.ENSP00000340330,9606.ENSP00000350267,9606.ENSP00000358335,9606.ENSP00000359295,9606.ENSP00000361066,9606.ENSP00000362824,9606.ENSP00000368880,9606.ENSP00000379003,9606.ENSP00000380024,9606.ENSP00000406549,…	BRD8,EPC2,SRCAP,EPC1,EP300,ZDHHC5,ESCO2,CLOCK,RSF1,KAT5,BRPF3,MAP3K7,DR1,NCOA3,OGT,FOXO1,NUPR1,ING4,TAF1,KMT2A,JADE3
GO:0007165	Signal transduction	272	4876	0.09	0.0091	9606.ENSP00000025301,9606.ENSP00000046794,9606.ENSP00000056217,9606.ENSP00000176763,9606.ENSP00000200181,9606.ENSP00000203556,9606.ENSP00000216044,9606.ENSP00000216802,9606.ENSP00000220592,9606.ENSP00000220597,9606.ENSP00000220751,9606.ENSP00000221452,9606.ENSP00000224140,9606.ENSP00000225567,9606.ENSP00000230085,9606.ENSP00000233057,9606.ENSP00000233557,9606.ENSP00000234420,9606.ENSP00000234739,…	AKAP11,LCP2,ARHGEF5,STK10,ITGB4,GMIP,GTPBP1,PSME2,AGO2,PAG1,RIPK2,RELB,SETX,GOSR2,SNX3,EIF2AK2,NRBP1,MSH6,BCL9,SOGA1,CD97,PTPN12,PIAS1,TRIM28,PPP1R1B,BRD8,CAMK1,DOCK2,DOCK10,MYO1G,TEX2,SIT1,RIPK1,SNW1,CYBA,MAST3,SAMHD1,MAPK3,EP300,STRN,PKP1,ALS2,PIKFYVE,HDAC4,CNTNAP1,ADD1,ICAM1,NBN,PML,DEF8,AKAP8,PHIP,DOCK11,PAK1,AIP,ANK3,PARP8,GRHL3,ARHGAP17,AMFR,CCR5,DOCK6,ARHGAP15,CDS1,SNIP1,NPM1,HSPA9,INPPL1,…
GO:0006338	Chromatin remodeling	23	206	0.39	0.0094	9606.ENSP00000220913,9606.ENSP00000233331,9606.ENSP00000262518,9606.ENSP00000263377,9606.ENSP00000264606,9606.ENSP00000265773,9606.ENSP00000278568,9606.ENSP00000283006,9606.ENSP00000296930,9606.ENSP00000307208,9606.ENSP00000309790,9606.ENSP00000311513,9606.ENSP00000319104,9606.ENSP00000351947,9606.ENSP00000359295,9606.ENSP00000362441,9606.ENSP00000369424,9606.ENSP00000382863,9606.ENSP00000392028,…	CHRAC1,INO80B,SRCAP,BRD4,HDAC4,SMARCA2,PAK1,CENPH,NPM1,BPTF,MIS18BP1,RSF1,SUPT6H,SMARCAD1,DR1,ATRX,RBBP7,CHD8,CHD7,HMGA1,HJURP,ZBTB1,CHD1
GO:0043933	Protein-containing complex subunit organization	102	1539	0.16	0.0094	9606.ENSP00000216297,9606.ENSP00000216554,9606.ENSP00000220592,9606.ENSP00000224140,9606.ENSP00000225567,9606.ENSP00000234739,9606.ENSP00000240316,9606.ENSP00000249636,9606.ENSP00000259808,9606.ENSP00000261623,9606.ENSP00000262032,9606.ENSP00000262518,9606.ENSP00000262878,9606.ENSP00000263025,9606.ENSP00000263253,9606.ENSP00000263710,9606.ENSP00000264276,9606.ENSP00000264313,9606.ENSP00000264436,…	SUPT16H,EIF5,AGO2,SETX,GOSR2,BCL9,COIL,PIAS1,RIPK1,CYBA,IKZF4,SRCAP,SAMHD1,MAPK3,EP300,CLASP1,ALS2,SLAIN2,ADD2,CPSF6,BIN2,PML,CENPH,CCSAP,GEMIN5,TRAPPC10,NPM1,TK1,FADD,PPID,KIF5B,BPTF,MLKL,MIS18BP1,RSF1,TAF7,GAK,MRPL1,PRPF3,NUP98,BIN1,SUPT6H,CSNK1D,ARID2,SF3B1,KAT5,EPB41,CPSF7,OCLN,UVRAG,CASP8,MICAL1,EIF3B,PDE4DIP,MDN1,DDX20,ZNHIT6,PRKACB,EPS15,DLG5,ATRX,SRC,TRAF1,EIF6,PARD3,SF1,RBBP7,EIF3CL,NIN,…
GO:0042254	Ribosome biogenesis	29	292	0.34	0.0096	9606.ENSP00000202816,9606.ENSP00000225298,9606.ENSP00000244230,9606.ENSP00000254803,9606.ENSP00000263092,9606.ENSP00000265245,9606.ENSP00000296930,9606.ENSP00000314029,9606.ENSP00000314348,9606.ENSP00000315017,9606.ENSP00000317691,9606.ENSP00000317992,9606.ENSP00000320917,9606.ENSP00000355899,9606.ENSP00000358400,9606.ENSP00000358563,9606.ENSP00000359606,9606.ENSP00000363574,9606.ENSP00000363746,…	ESF1,UTP18,MPHOSPH10,UTP3,METTL16,LSG1,NPM1,SENP3,DDX10,MRPL1,RPP25,NOC2L,KRI1,RRP15,MDN1,DKC1,ZNHIT6,EIF6,WDR46,LAS1L,XRN2,RIOK1,GTF3A,MYBBP1A,UTP14A,NOLC1,CHD7,RRP12,NUP88
GO:0051249	Regulation of lymphocyte activation	39	445	0.28	0.0096	9606.ENSP00000177694,9606.ENSP00000220597,9606.ENSP00000220751,9606.ENSP00000243326,9606.ENSP00000254337,9606.ENSP00000259050,9606.ENSP00000259608,9606.ENSP00000278568,9606.ENSP00000285670,9606.ENSP00000301838,9606.ENSP00000315997,9606.ENSP00000318687,9606.ENSP00000319104,9606.ENSP00000340944,9606.ENSP00000341905,9606.ENSP00000349238,9606.ENSP00000349359,9606.ENSP00000349486,9606.ENSP00000352257,…	TBX21,PAG1,RIPK2,RIF1,DCAF15,MARCH7,SIT1,PAK1,SAMSN1,FADD,LILRB1,HSPH1,SUPT6H,PTPN11,RASAL3,CCDC88B,SASH3,SCRIB,XRCC6,PTPN22,SPN,SOX13,DLG5,SRC,TP53BP1,LAT,NFATC2,CARD11,SH3KBP1,RUNX3,BCL6,PTPN6,CYLD,DOCK8,TESPA1,INPP5D,NCK1,ZBTB1,FAM65B
GO:0050778	Positive regulation of immune response	49	607	0.25	0.0097	9606.ENSP00000046794,9606.ENSP00000177694,9606.ENSP00000216802,9606.ENSP00000220597,9606.ENSP00000220751,9606.ENSP00000221452,9606.ENSP00000243326,9606.ENSP00000258787,9606.ENSP00000263025,9606.ENSP00000263253,9606.ENSP00000278568,9606.ENSP00000301838,9606.ENSP00000309474,9606.ENSP00000311747,9606.ENSP00000315997,9606.ENSP00000328773,9606.ENSP00000329127,9606.ENSP00000336740,9606.ENSP00000349359,…	LCP2,TBX21,PSME2,PAG1,RIPK2,RELB,RIF1,MYO1G,MAPK3,EP300,PAK1,FADD,PSMD1,RBM14,LILRB1,HEXIM1,PRKCH,LIMK1,SASH3,PSMB10,XRCC6,PTPN22,MATR3,IFI16,THEMIS,MAP3K7,PRKACB,CARD9,RAPGEF1,SRC,THEMIS2,RGCC,TP53BP1,WIPF1,SIN3A,LAT,NFATC2,CARD11,PTPN6,BCAR1,CYLD,TESPA1,INPP5D,PRAM1,NCK1,LAT2,FYB,MS4A1,ZBTB1
GO:0050776	Regulation of immune response	66	896	0.21	0.0099	9606.ENSP00000046794,9606.ENSP00000177694,9606.ENSP00000216802,9606.ENSP00000220597,9606.ENSP00000220751,9606.ENSP00000221452,9606.ENSP00000243326,9606.ENSP00000249636,9606.ENSP00000258787,9606.ENSP00000262878,9606.ENSP00000263025,9606.ENSP00000263253,9606.ENSP00000264832,9606.ENSP00000278568,9606.ENSP00000285670,9606.ENSP00000301838,9606.ENSP00000303909,9606.ENSP00000304408,9606.ENSP00000309474,…	LCP2,TBX21,PSME2,PAG1,RIPK2,RELB,RIF1,PIAS1,MYO1G,SAMHD1,MAPK3,EP300,ICAM1,PAK1,SAMSN1,FADD,ABR,COL3A1,PSMD1,RBM14,LILRB1,SUPT6H,HEXIM1,PRKCH,LIMK1,PTPN11,SASH3,PSMB10,XRCC6,PTPN22,MATR3,STAT1,IFI16,THEMIS,MAP3K7,PRKACB,JUN,CARD9,RAPGEF1,SRC,YTHDF2,THEMIS2,RGCC,TP53BP1,WIPF1,SIN3A,LAT,NFATC2,CARD11,MAP2K7,MAP3K1,BCL6,PTPN6,BCAR1,CYLD,TESPA1,INPP5D,PRAM1,NCK1,LAT2,FYB,LPXN,MS4A1,ZBTB1,NR1H3,PLCL2
GO:0032270	Positive regulation of cellular protein metabolic process	107	1635	0.16	0.01	9606.ENSP00000046794,9606.ENSP00000056217,9606.ENSP00000176763,9606.ENSP00000216802,9606.ENSP00000220751,9606.ENSP00000233057,9606.ENSP00000233121,9606.ENSP00000243326,9606.ENSP00000249636,9606.ENSP00000256460,9606.ENSP00000259050,9606.ENSP00000259808,9606.ENSP00000261531,9606.ENSP00000262713,9606.ENSP00000263025,9606.ENSP00000263377,9606.ENSP00000264276,9606.ENSP00000264606,9606.ENSP00000264832,…	LCP2,ARHGEF5,STK10,PSME2,RIPK2,EIF2AK2,MAPRE3,RIF1,PIAS1,CAMK1,MARCH7,RIPK1,SNW1,AJUBA,MAPK3,BRD4,ALS2,HDAC4,ICAM1,NBN,FANCM,PML,AKAP8,PAK1,PARP8,NPM1,FADD,RPTOR,MAP3K11,TAOK2,KMT2E,CLSPN,HNRNPD,ABCF1,SH2D3C,TNIP1,PHF23,GLYR1,CSNK1D,LARP1,CCDC88A,KAT5,HUWE1,PTPN11,ABCA2,NRD1,MINK1,PTBP1,ANKLE2,CASP8,XRCC6,PTPN22,CASS4,AKAP13,ARHGEF2,MAP3K3,SASH1,IFI16,LMNA,MAP3K7,BCAR3,PRKACB,JUN,CARD9,RAPGEF1,PC…
GO:0031023	Microtubule organizing center organization	14	92	0.52	0.0103	9606.ENSP00000263710,9606.ENSP00000296930,9606.ENSP00000311747,9606.ENSP00000343818,9606.ENSP00000348455,9606.ENSP00000355499,9606.ENSP00000356560,9606.ENSP00000364691,9606.ENSP00000371472,9606.ENSP00000375067,9606.ENSP00000380661,9606.ENSP00000384792,9606.ENSP00000389168,9606.ENSP00000418960	CLASP1,NPM1,RBM14,CDK5RAP2,UVRAG,SDCCAG8,KIAA1614,CROCC,NIN,BCAS3,CEP250,WDR62,PPP1R12A,BRCA1
GO:0032968	Positive regulation of transcription elongation from rna polymerase ii promoter	6	15	0.94	0.0103	9606.ENSP00000216297,9606.ENSP00000262809,9606.ENSP00000263377,9606.ENSP00000319104,9606.ENSP00000377969,9606.ENSP00000398880	SUPT16H,ELL,BRD4,SUPT6H,GTF2F1,CDK12
GO:0023051	Regulation of signaling	206	3553	0.1	0.0105	9606.ENSP00000056217,9606.ENSP00000080059,9606.ENSP00000203556,9606.ENSP00000216297,9606.ENSP00000216802,9606.ENSP00000220751,9606.ENSP00000230085,9606.ENSP00000233057,9606.ENSP00000242351,9606.ENSP00000245796,9606.ENSP00000248594,9606.ENSP00000249636,9606.ENSP00000254695,9606.ENSP00000258098,9606.ENSP00000259008,9606.ENSP00000259050,9606.ENSP00000259808,9606.ENSP00000260810,9606.ENSP00000261531,…	ARHGEF5,HDAC7,GMIP,SUPT16H,PSME2,RIPK2,SNX3,EIF2AK2,ZC3HAV1,PSD4,PTPN12,PIAS1,RAP1GAP2,RAB11FIP5,BRIP1,MARCH7,RIPK1,TOPBP1,SNW1,CYBA,AJUBA,SAMHD1,MAPK3,EP300,BRD4,ALS2,ICAM1,GOLPH3,NBN,PML,NCOR1,LIMD1,PHIP,PAK1,AIP,ARHGAP17,AMFR,ARHGAP15,MAP1B,ARF6,MAP1A,MAPRE2,FADD,ARAP2,ABR,COL3A1,IRS1,SIK2,KIF5B,RPTOR,CLOCK,PSMD1,MAP3K11,TAOK2,CCAR2,CTBP2,TAF7,CC2D1A,ARFGAP1,LILRB1,TNIP1,NOC2L,RHBDF2,TRIM25,CS…
GO:2000813	Negative regulation of barbed-end actin filament capping	4	4	1.34	0.0106	9606.ENSP00000331983,9606.ENSP00000334958,9606.ENSP00000363482,9606.ENSP00000423366	LRRC16A,RLTPR,FAM21C,KIAA1211
GO:0031060	Regulation of histone methylation	12	70	0.57	0.0107	9606.ENSP00000243326,9606.ENSP00000261531,9606.ENSP00000263377,9606.ENSP00000295321,9606.ENSP00000312379,9606.ENSP00000319104,9606.ENSP00000357283,9606.ENSP00000362441,9606.ENSP00000362824,9606.ENSP00000398837,9606.ENSP00000418960,9606.ENSP00000436786	RIF1,SNW1,BRD4,IWS1,KMT2E,SUPT6H,LMNA,ATRX,OGT,KMT2B,BRCA1,KMT2A
GO:0032880	Regulation of protein localization	68	934	0.2	0.0107	9606.ENSP00000056217,9606.ENSP00000230085,9606.ENSP00000253024,9606.ENSP00000256460,9606.ENSP00000258098,9606.ENSP00000261439,9606.ENSP00000264670,9606.ENSP00000265070,9606.ENSP00000268058,9606.ENSP00000278568,9606.ENSP00000280772,9606.ENSP00000287169,9606.ENSP00000295321,9606.ENSP00000296564,9606.ENSP00000298316,9606.ENSP00000298767,9606.ENSP00000300231,9606.ENSP00000303754,9606.ENSP00000304895,…	ARHGEF5,SNX3,TRIM28,CAMK1,RAB11FIP5,TBC1D1,NSUN2,GOLPH3,PML,PAK1,ANK3,ZDHHC5,IWS1,ICE1,ARF6,WAPAL,MAP1A,PPID,IRS1,KIF5B,CLOCK,SUPT6H,RHBDF2,WRAP53,PRKCH,RAB11FIP1,CCDC88A,ACSL4,HUWE1,PTPN11,SP100,TLDC1,ABCA2,EPB41,SCRIB,FRMD4A,CASP8,PCNT,LMNA,UFL1,DKC1,SRC,C6orf106,ITPR3,CROCC,PLEKHM2,KCNAB2,RGCC,BCAS3,MLLT4,NUMA1,GAPVD1,SIN3A,CEP250,LCP1,NOLC1,GPSM2,AAK1,CYLD,USP36,C2CD5,SYT7,MYCBP2,NR1H3,PPP1R9…
GO:1903313	Positive regulation of mrna metabolic process	13	81	0.54	0.0107	9606.ENSP00000216044,9606.ENSP00000220592,9606.ENSP00000242351,9606.ENSP00000261531,9606.ENSP00000263092,9606.ENSP00000313199,9606.ENSP00000316032,9606.ENSP00000336783,9606.ENSP00000346634,9606.ENSP00000362918,9606.ENSP00000387170,9606.ENSP00000466897,9606.ENSP00000469647	GTPBP1,AGO2,ZC3HAV1,SNW1,METTL16,HNRNPD,NUP98,TNRC6C,THRAP3,YTHDF2,GIGYF2,CIRBP,ZFP36
GO:0051248	Negative regulation of protein metabolic process	77	1096	0.19	0.0115	9606.ENSP00000040738,9606.ENSP00000220592,9606.ENSP00000230085,9606.ENSP00000233057,9606.ENSP00000254079,9606.ENSP00000259050,9606.ENSP00000262384,9606.ENSP00000263092,9606.ENSP00000268058,9606.ENSP00000268712,9606.ENSP00000285670,9606.ENSP00000296930,9606.ENSP00000300231,9606.ENSP00000301242,9606.ENSP00000305721,9606.ENSP00000307272,9606.ENSP00000308472,9606.ENSP00000310670,9606.ENSP00000312709,…	BOD1L1,AGO2,SNX3,EIF2AK2,PPP1R1B,MARCH7,N4BP1,METTL16,PML,NCOR1,SAMSN1,NPM1,MAP1A,PPP1R14A,IBTK,RPTOR,EIF4EBP3,CCAR2,TAF7,HNRNPD,TLK2,BIN1,TNIP1,NOC2L,SUPT6H,HEXIM1,LARP1,LIMK1,TNRC6C,FOXM1,OCLN,MICAL1,PTPN22,INPP5F,IFI16,UFL1,JUN,RAPGEF1,PCIF1,YBX1,EPPIN,EIF4EBP2,SRC,OGT,YTHDF2,RGS3,EIF6,PARD3,SKI,FOXO1,RPS6KA3,ASH1L,NCOA7,G6PD,SIN3A,SMCR8,GIGYF2,PTPN6,CYLD,OXR1,TAF1,EIF4G1,SEMA4D,NCK1,BRCA1,FNI…
GO:0051641	Cellular localization	176	2967	0.11	0.0116	9606.ENSP00000025301,9606.ENSP00000176763,9606.ENSP00000215957,9606.ENSP00000225567,9606.ENSP00000230085,9606.ENSP00000233121,9606.ENSP00000233557,9606.ENSP00000242776,9606.ENSP00000242786,9606.ENSP00000256460,9606.ENSP00000256935,9606.ENSP00000258098,9606.ENSP00000258201,9606.ENSP00000258787,9606.ENSP00000261439,9606.ENSP00000261517,9606.ENSP00000261623,9606.ENSP00000262428,9606.ENSP00000262713,…	AKAP11,STK10,MICALL1,GOSR2,SNX3,MAPRE3,NRBP1,DDX39A,CD97,CAMK1,DOCK2,RAB11FIP5,FHOD1,MYO1G,TBC1D1,VPS13C,CYBA,COTL1,AJUBA,SMG6,CLASP1,OSBP,PKP1,ALS2,PIKFYVE,CNTNAP1,GOLPH3,LSG1,FAM160A2,BIN2,PML,DEF8,C1orf35,AIP,RILPL2,ANK3,FAM21A,TMEM87B,GEMIN5,TRAPPC10,CCR5,SPICE1,MAP1B,NPM1,HSPA9,ARF6,WAPAL,MAP1A,MAPRE2,AGXT,IBTK,ESCO2,KIF5B,PSMD1,TAOK2,CTBP2,GAK,ARFGAP1,NUP98,BIN1,SYTL2,PKM,WRAP53,CSNK1D,SEPT…
GO:0043488	Regulation of mrna stability	21	183	0.4	0.0119	9606.ENSP00000216802,9606.ENSP00000251038,9606.ENSP00000263092,9606.ENSP00000296930,9606.ENSP00000309474,9606.ENSP00000313199,9606.ENSP00000325376,9606.ENSP00000328848,9606.ENSP00000336721,9606.ENSP00000346634,9606.ENSP00000351314,9606.ENSP00000352400,9606.ENSP00000360034,9606.ENSP00000361626,9606.ENSP00000362918,9606.ENSP00000387170,9606.ENSP00000387911,9606.ENSP00000416255,9606.ENSP00000466897,…	PSME2,ZC3H14,METTL16,NPM1,PSMD1,HNRNPD,HNRNPM,RBM10,LARP1,THRAP3,PSMB10,NUP214,SERBP1,YBX1,YTHDF2,GIGYF2,PARN,EIF4G1,CIRBP,ZFP36,DCP1A
GO:0060341	Regulation of cellular localization	73	1027	0.19	0.012	9606.ENSP00000230085,9606.ENSP00000253024,9606.ENSP00000256460,9606.ENSP00000258098,9606.ENSP00000261623,9606.ENSP00000263025,9606.ENSP00000264670,9606.ENSP00000265271,9606.ENSP00000266679,9606.ENSP00000268058,9606.ENSP00000278568,9606.ENSP00000280772,9606.ENSP00000287169,9606.ENSP00000292303,9606.ENSP00000295321,9606.ENSP00000296564,9606.ENSP00000296755,9606.ENSP00000298316,9606.ENSP00000298767,…	SNX3,TRIM28,CAMK1,RAB11FIP5,CYBA,MAPK3,NSUN2,RBM27,CPSF6,PML,PAK1,ANK3,ZDHHC5,CCR5,IWS1,ICE1,MAP1B,ARF6,WAPAL,MAP1A,ABR,IBTK,KIF5B,SUPT6H,WRAP53,PRKCH,CCDC88A,HUWE1,PTPN11,SP100,TLDC1,ABCA2,EPB41,DYNC1H1,SCRIB,CASP8,NUP214,PCNT,INPP5F,KIAA1614,LMNA,DKC1,SRC,C6orf106,ITPR3,PARD3,CROCC,KCNAB2,PLCH2,BCAS3,NUMA1,GIT1,SIN3A,PTK2B,CEP250,LCP1,NOLC1,GPSM2,PPP1R12A,PTPN6,CYLD,CHD7,PRAM1,CHERP,USP36,C2CD5…
GO:0071103	DNA conformation change	31	328	0.31	0.0123	9606.ENSP00000224140,9606.ENSP00000240423,9606.ENSP00000255078,9606.ENSP00000259008,9606.ENSP00000262710,9606.ENSP00000265433,9606.ENSP00000267430,9606.ENSP00000269701,9606.ENSP00000283006,9606.ENSP00000296930,9606.ENSP00000309790,9606.ENSP00000311513,9606.ENSP00000317636,9606.ENSP00000317992,9606.ENSP00000334675,9606.ENSP00000346694,9606.ENSP00000349823,9606.ENSP00000351947,9606.ENSP00000352257,…	SETX,NCAPH,IGHMBP2,BRIP1,ACIN1,NBN,FANCM,AKAP8,CENPH,NPM1,MIS18BP1,RSF1,RECQL5,NOC2L,ERCC6L,HNRNPA2B1,SMARCAL1,SMARCAD1,XRCC6,ATRX,RBBP7,WRNIP1,ASH1L,CHD2,BRD2,CHD8,CHD7,HMGA1,HJURP,NAP1L1,CHD1
GO:0019220	Regulation of phosphate metabolic process	116	1816	0.14	0.0124	9606.ENSP00000025301,9606.ENSP00000040738,9606.ENSP00000046794,9606.ENSP00000056217,9606.ENSP00000176763,9606.ENSP00000220751,9606.ENSP00000233057,9606.ENSP00000233121,9606.ENSP00000238256,9606.ENSP00000244230,9606.ENSP00000253329,9606.ENSP00000254079,9606.ENSP00000256460,9606.ENSP00000259808,9606.ENSP00000262713,9606.ENSP00000262809,9606.ENSP00000263025,9606.ENSP00000263073,9606.ENSP00000263253,…	AKAP11,BOD1L1,LCP2,ARHGEF5,STK10,RIPK2,EIF2AK2,MAPRE3,FKBP15,MPHOSPH10,PPIL4,PPP1R1B,CAMK1,RIPK1,AJUBA,ELL,MAPK3,SMG6,EP300,BRD4,ALS2,HDAC4,ICAM1,NBN,PML,NCOR1,AKAP8,PHIP,PAK1,PARP8,SAMSN1,KIAA0226,NPM1,PPP1R14A,IRS1,IBTK,RPTOR,MAP3K11,TAOK2,TAF7,CLSPN,NUP98,SH2D3C,TNIP1,SYTL2,CSNK1D,HEXIM1,CCDC88A,PTPN11,FOXM1,ABCA2,OCLN,MINK1,UVRAG,PPP4R2,PTBP1,ANKLE2,MICAL1,XRCC6,NUP214,PTPN22,CASS4,INPP5F,AKA…
GO:0006364	rRNA processing	23	212	0.37	0.0128	9606.ENSP00000202816,9606.ENSP00000225298,9606.ENSP00000244230,9606.ENSP00000254803,9606.ENSP00000263092,9606.ENSP00000314029,9606.ENSP00000314348,9606.ENSP00000315017,9606.ENSP00000317691,9606.ENSP00000320917,9606.ENSP00000355899,9606.ENSP00000358400,9606.ENSP00000358563,9606.ENSP00000359606,9606.ENSP00000363574,9606.ENSP00000363746,9606.ENSP00000363944,9606.ENSP00000366396,9606.ENSP00000369162,…	ESF1,UTP18,MPHOSPH10,UTP3,METTL16,SENP3,DDX10,MRPL1,RPP25,KRI1,RRP15,MDN1,DKC1,ZNHIT6,EIF6,WDR46,LAS1L,XRN2,RIOK1,UTP14A,NOLC1,CHD7,RRP12
GO:0050863	Regulation of t cell activation	31	329	0.31	0.0128	9606.ENSP00000177694,9606.ENSP00000220597,9606.ENSP00000220751,9606.ENSP00000259050,9606.ENSP00000259608,9606.ENSP00000278568,9606.ENSP00000301838,9606.ENSP00000315997,9606.ENSP00000318687,9606.ENSP00000340944,9606.ENSP00000341905,9606.ENSP00000349238,9606.ENSP00000349359,9606.ENSP00000349486,9606.ENSP00000352833,9606.ENSP00000353238,9606.ENSP00000356172,9606.ENSP00000361467,9606.ENSP00000362680,…	TBX21,PAG1,RIPK2,MARCH7,SIT1,PAK1,FADD,LILRB1,HSPH1,PTPN11,RASAL3,CCDC88B,SASH3,SCRIB,PTPN22,SPN,SOX13,DLG5,SRC,LAT,NFATC2,CARD11,RUNX3,BCL6,PTPN6,CYLD,DOCK8,TESPA1,NCK1,ZBTB1,FAM65B
GO:0032502	Developmental process	317	5841	0.07	0.0129	9606.ENSP00000080059,9606.ENSP00000167586,9606.ENSP00000177694,9606.ENSP00000200181,9606.ENSP00000215957,9606.ENSP00000220592,9606.ENSP00000221452,9606.ENSP00000224140,9606.ENSP00000230085,9606.ENSP00000234420,9606.ENSP00000234739,9606.ENSP00000235372,9606.ENSP00000236925,9606.ENSP00000242576,9606.ENSP00000243326,9606.ENSP00000243440,9606.ENSP00000248594,9606.ENSP00000249636,9606.ENSP00000251808,…	HDAC7,KRT14,TBX21,ITGB4,MICALL1,AGO2,RELB,SETX,SNX3,MSH6,BCL9,PRDM2,CAMSAP2,UNG,RIF1,BATF3,PTPN12,PIAS1,GRHL2,KRT5,TRIM28,WDR7,RAP1GAP2,UTP3,CAMK1,DOCK2,ZCCHC11,DOCK10,C2orf49,BRIP1,SNW1,PHF3,ACIN1,AJUBA,ELL,SAMHD1,MAPK3,EPC1,MED15,EP300,STRN,PKP1,SLC7A6OS,ARID4B,ALS2,PIKFYVE,ADD2,HDAC4,CNTNAP1,NSUN2,CAD,ADD1,ICAM1,AFF4,NBN,SMARCA2,HNRNPH3,PML,ZFHX3,MEF2D,LIMD1,DOCK11,PAK1,RILPL2,ANK3,ZC3H13,CCSA…
GO:0032879	Regulation of localization	164	2740	0.12	0.0129	9606.ENSP00000056217,9606.ENSP00000080059,9606.ENSP00000176763,9606.ENSP00000220592,9606.ENSP00000230085,9606.ENSP00000253024,9606.ENSP00000256460,9606.ENSP00000256935,9606.ENSP00000258098,9606.ENSP00000258390,9606.ENSP00000259808,9606.ENSP00000261439,9606.ENSP00000261623,9606.ENSP00000262713,9606.ENSP00000263025,9606.ENSP00000263710,9606.ENSP00000264606,9606.ENSP00000264670,9606.ENSP00000264832,…	ARHGEF5,HDAC7,STK10,AGO2,SNX3,TRIM28,CAMK1,DOCK2,RAB11FIP5,DOCK10,RIPK1,TBC1D1,CYBA,AJUBA,MAPK3,CLASP1,HDAC4,NSUN2,ICAM1,GOLPH3,RBM27,CPSF6,PML,CTTNBP2NL,PAK1,ANK3,CCSAP,ZDHHC5,CLIC6,CCR5,IWS1,KIAA0226,ICE1,MAP1B,ARF6,WAPAL,MAP1A,MAPRE2,FADD,IL16,PPID,ABR,COL3A1,IRS1,IBTK,KIF5B,CLOCK,ARFGAP1,LILRB1,ZNF609,BIN1,SYTL2,SUPT6H,RHBDF2,WRAP53,SEPT1,PRKCH,RAB11FIP1,LRRC16A,BMP2K,RLTPR,ARID2,CCDC88A,STAR…
GO:0046831	Regulation of rna export from nucleus	6	16	0.91	0.0129	9606.ENSP00000264670,9606.ENSP00000265271,9606.ENSP00000266679,9606.ENSP00000295321,9606.ENSP00000319104,9606.ENSP00000444029	NSUN2,RBM27,CPSF6,IWS1,SUPT6H,NUP153
GO:0050434	Positive regulation of viral transcription	9	41	0.68	0.0129	9606.ENSP00000261531,9606.ENSP00000263253,9606.ENSP00000311513,9606.ENSP00000360266,9606.ENSP00000372335,9606.ENSP00000377969,9606.ENSP00000470252,9606.ENSP00000483667,9606.ENSP00000484525	SNW1,EP300,RSF1,JUN,NELFA,GTF2F1,SUPT5H,CHD1,CTDP1
GO:0032784	Regulation of dna-templated transcription, elongation	10	51	0.63	0.013	9606.ENSP00000216297,9606.ENSP00000262809,9606.ENSP00000263377,9606.ENSP00000310670,9606.ENSP00000317636,9606.ENSP00000319104,9606.ENSP00000372335,9606.ENSP00000377969,9606.ENSP00000398880,9606.ENSP00000470252	SUPT16H,ELL,BRD4,CCAR2,RECQL5,SUPT6H,NELFA,GTF2F1,CDK12,SUPT5H
GO:0050686	Negative regulation of mrna processing	8	32	0.74	0.013	9606.ENSP00000251038,9606.ENSP00000262710,9606.ENSP00000328848,9606.ENSP00000346694,9606.ENSP00000349428,9606.ENSP00000362900,9606.ENSP00000365439,9606.ENSP00000470252	ZC3H14,ACIN1,RBM10,HNRNPA2B1,PTBP1,SRSF4,HNRNPK,SUPT5H
GO:1903827	Regulation of cellular protein localization	46	568	0.25	0.013	9606.ENSP00000230085,9606.ENSP00000253024,9606.ENSP00000256460,9606.ENSP00000258098,9606.ENSP00000264670,9606.ENSP00000268058,9606.ENSP00000278568,9606.ENSP00000280772,9606.ENSP00000287169,9606.ENSP00000295321,9606.ENSP00000296564,9606.ENSP00000298316,9606.ENSP00000298767,9606.ENSP00000300231,9606.ENSP00000307078,9606.ENSP00000319104,9606.ENSP00000324203,9606.ENSP00000329127,9606.ENSP00000338728,…	SNX3,TRIM28,CAMK1,RAB11FIP5,NSUN2,PML,PAK1,ANK3,ZDHHC5,IWS1,ICE1,ARF6,WAPAL,MAP1A,KIF5B,SUPT6H,WRAP53,PRKCH,CCDC88A,HUWE1,PTPN11,SP100,TLDC1,ABCA2,EPB41,SCRIB,CASP8,PCNT,LMNA,DKC1,SRC,C6orf106,CROCC,KCNAB2,BCAS3,NUMA1,SIN3A,CEP250,LCP1,NOLC1,GPSM2,CYLD,USP36,C2CD5,PPP1R9B,FAM65B
GO:0050851	Antigen receptor-mediated signaling pathway	22	199	0.38	0.0131	9606.ENSP00000046794,9606.ENSP00000216802,9606.ENSP00000220597,9606.ENSP00000220751,9606.ENSP00000278568,9606.ENSP00000309474,9606.ENSP00000351314,9606.ENSP00000352833,9606.ENSP00000357231,9606.ENSP00000358335,9606.ENSP00000363031,9606.ENSP00000378845,9606.ENSP00000379330,9606.ENSP00000380150,9606.ENSP00000391592,9606.ENSP00000391669,9606.ENSP00000405338,9606.ENSP00000408342,9606.ENSP00000417273,…	LCP2,PSME2,PAG1,RIPK2,PAK1,PSMD1,PSMB10,PTPN22,THEMIS,MAP3K7,THEMIS2,LAT,NFATC2,CARD11,PTPN6,BCAR1,INPP5D,PRAM1,NCK1,LAT2,FYB,MS4A1
GO:0030098	Lymphocyte differentiation	25	242	0.35	0.0135	9606.ENSP00000177694,9606.ENSP00000221452,9606.ENSP00000256935,9606.ENSP00000258390,9606.ENSP00000263253,9606.ENSP00000264606,9606.ENSP00000276202,9606.ENSP00000301838,9606.ENSP00000331614,9606.ENSP00000352833,9606.ENSP00000353238,9606.ENSP00000356172,9606.ENSP00000357231,9606.ENSP00000357315,9606.ENSP00000380150,9606.ENSP00000380638,9606.ENSP00000384371,9606.ENSP00000392025,9606.ENSP00000392028,…	TBX21,RELB,DOCK2,DOCK10,EP300,HDAC4,DOCK11,FADD,IKZF1,PTPN22,SPN,SOX13,THEMIS,GON4L,CARD11,PTK2B,BCL6,CYLD,CHD7,FNIP1,TPD52,POU2F2,MS4A1,ZBTB1,PLCL2
GO:0051251	Positive regulation of lymphocyte activation	28	286	0.33	0.0136	9606.ENSP00000177694,9606.ENSP00000220751,9606.ENSP00000243326,9606.ENSP00000278568,9606.ENSP00000301838,9606.ENSP00000315997,9606.ENSP00000318687,9606.ENSP00000340944,9606.ENSP00000341905,9606.ENSP00000349238,9606.ENSP00000349359,9606.ENSP00000352257,9606.ENSP00000352833,9606.ENSP00000356172,9606.ENSP00000362680,9606.ENSP00000371475,9606.ENSP00000379330,9606.ENSP00000380150,9606.ENSP00000380921,…	TBX21,RIPK2,RIF1,PAK1,FADD,LILRB1,HSPH1,PTPN11,RASAL3,CCDC88B,SASH3,XRCC6,PTPN22,SOX13,SRC,TP53BP1,NFATC2,CARD11,SH3KBP1,RUNX3,BCL6,PTPN6,CYLD,DOCK8,TESPA1,INPP5D,NCK1,ZBTB1
GO:0030154	Cell differentiation	212	3702	0.1	0.0147	9606.ENSP00000080059,9606.ENSP00000167586,9606.ENSP00000177694,9606.ENSP00000200181,9606.ENSP00000215957,9606.ENSP00000221452,9606.ENSP00000224140,9606.ENSP00000230085,9606.ENSP00000234739,9606.ENSP00000236925,9606.ENSP00000243440,9606.ENSP00000249636,9606.ENSP00000251808,9606.ENSP00000252242,9606.ENSP00000253024,9606.ENSP00000254442,9606.ENSP00000254695,9606.ENSP00000256460,9606.ENSP00000256935,…	HDAC7,KRT14,TBX21,ITGB4,MICALL1,RELB,SETX,SNX3,BCL9,CAMSAP2,BATF3,PIAS1,GRHL2,KRT5,TRIM28,WDR7,RAP1GAP2,CAMK1,DOCK2,ZCCHC11,DOCK10,BRIP1,SNW1,ACIN1,MAPK3,EPC1,EP300,STRN,PKP1,SLC7A6OS,ARID4B,ALS2,HDAC4,CNTNAP1,NSUN2,ADD1,ICAM1,AFF4,SMARCA2,HNRNPH3,PML,ZFHX3,MEF2D,LIMD1,DOCK11,PAK1,RILPL2,ANK3,SHROOM3,MAP1B,HSPA9,ZHX1,ARF6,MAP1A,FADD,USP42,AKNA,COL3A1,ESCO2,KIF5B,TAOK2,CTBP2,KMT2E,PANK2,GAK,ZHX2,L…
GO:0043489	RNA stabilization	10	52	0.62	0.0147	9606.ENSP00000264670,9606.ENSP00000313199,9606.ENSP00000328848,9606.ENSP00000336721,9606.ENSP00000346634,9606.ENSP00000358563,9606.ENSP00000361626,9606.ENSP00000387911,9606.ENSP00000466897,9606.ENSP00000469647	NSUN2,HNRNPD,RBM10,LARP1,THRAP3,DKC1,YBX1,PARN,CIRBP,ZFP36
GO:0016458	Gene silencing	18	147	0.43	0.0149	9606.ENSP00000220592,9606.ENSP00000243326,9606.ENSP00000257177,9606.ENSP00000262518,9606.ENSP00000262713,9606.ENSP00000263209,9606.ENSP00000273317,9606.ENSP00000296215,9606.ENSP00000336783,9606.ENSP00000345793,9606.ENSP00000346694,9606.ENSP00000363574,9606.ENSP00000365130,9606.ENSP00000379654,9606.ENSP00000381657,9606.ENSP00000387170,9606.ENSP00000398837,9606.ENSP00000469647	AGO2,RIF1,ZCCHC11,SRCAP,AJUBA,DGCR8,LIMD1,SNIP1,TNRC6C,ZC3H7B,HNRNPA2B1,EIF6,ZCCHC6,KIAA0430,DOT1L,GIGYF2,KMT2B,ZFP36
GO:0051247	Positive regulation of protein metabolic process	110	1715	0.15	0.0149	9606.ENSP00000046794,9606.ENSP00000056217,9606.ENSP00000176763,9606.ENSP00000216802,9606.ENSP00000220751,9606.ENSP00000233057,9606.ENSP00000233121,9606.ENSP00000243326,9606.ENSP00000249636,9606.ENSP00000256460,9606.ENSP00000259050,9606.ENSP00000259808,9606.ENSP00000261531,9606.ENSP00000262713,9606.ENSP00000263025,9606.ENSP00000263377,9606.ENSP00000264276,9606.ENSP00000264606,9606.ENSP00000264832,…	LCP2,ARHGEF5,STK10,PSME2,RIPK2,EIF2AK2,MAPRE3,RIF1,PIAS1,CAMK1,MARCH7,RIPK1,SNW1,AJUBA,MAPK3,BRD4,ALS2,HDAC4,ICAM1,NBN,FANCM,PML,AKAP8,PAK1,PARP8,NPM1,FADD,RPTOR,MAP3K11,TAOK2,KMT2E,CLSPN,HNRNPD,ABCF1,SH2D3C,TNIP1,PHF23,GLYR1,CSNK1D,LARP1,CCDC88A,KAT5,HUWE1,PTPN11,ABCA2,NRD1,MINK1,PTBP1,ANKLE2,CASP8,XRCC6,PTPN22,CASS4,AKAP13,ARHGEF2,MAP3K3,SASH1,IFI16,LMNA,MAP3K7,BCAR3,PRKACB,JUN,CARD9,RAPGEF1,PC…
GO:0042113	B cell activation	19	161	0.41	0.0155	9606.ENSP00000234420,9606.ENSP00000242576,9606.ENSP00000258390,9606.ENSP00000263253,9606.ENSP00000264606,9606.ENSP00000265433,9606.ENSP00000276202,9606.ENSP00000351273,9606.ENSP00000357315,9606.ENSP00000380150,9606.ENSP00000380638,9606.ENSP00000384371,9606.ENSP00000420494,9606.ENSP00000421985,9606.ENSP00000429309,9606.ENSP00000431603,9606.ENSP00000433277,9606.ENSP00000451000,9606.ENSP00000478458	MSH6,UNG,DOCK10,EP300,HDAC4,NBN,DOCK11,CASP8,GON4L,CARD11,PTK2B,BCL6,LAT2,FNIP1,TPD52,POU2F2,MS4A1,ZBTB1,PLCL2
GO:0000186	Activation of mapkk activity	10	53	0.61	0.0165	9606.ENSP00000233057,9606.ENSP00000259808,9606.ENSP00000263025,9606.ENSP00000309597,9606.ENSP00000310094,9606.ENSP00000354927,9606.ENSP00000358335,9606.ENSP00000361263,9606.ENSP00000382423,9606.ENSP00000387246	EIF2AK2,RIPK1,MAPK3,MAP3K11,TAOK2,MAP3K3,MAP3K7,RAPGEF1,MAP3K1,MAP3K2
GO:0032269	Negative regulation of cellular protein metabolic process	73	1043	0.18	0.0168	9606.ENSP00000040738,9606.ENSP00000220592,9606.ENSP00000233057,9606.ENSP00000254079,9606.ENSP00000259050,9606.ENSP00000262384,9606.ENSP00000263092,9606.ENSP00000268058,9606.ENSP00000268712,9606.ENSP00000285670,9606.ENSP00000296930,9606.ENSP00000300231,9606.ENSP00000301242,9606.ENSP00000305721,9606.ENSP00000307272,9606.ENSP00000308472,9606.ENSP00000310670,9606.ENSP00000312709,9606.ENSP00000313199,…	BOD1L1,AGO2,EIF2AK2,PPP1R1B,MARCH7,N4BP1,METTL16,PML,NCOR1,SAMSN1,NPM1,MAP1A,PPP1R14A,IBTK,RPTOR,EIF4EBP3,CCAR2,TAF7,HNRNPD,TLK2,BIN1,TNIP1,NOC2L,SUPT6H,HEXIM1,LARP1,LIMK1,TNRC6C,FOXM1,OCLN,MICAL1,PTPN22,INPP5F,IFI16,UFL1,JUN,RAPGEF1,PCIF1,YBX1,EPPIN,EIF4EBP2,SRC,OGT,YTHDF2,RGS3,EIF6,PARD3,SKI,FOXO1,RPS6KA3,ASH1L,NCOA7,G6PD,SIN3A,SMCR8,GIGYF2,PTPN6,CYLD,OXR1,TAF1,EIF4G1,SEMA4D,NCK1,BRCA1,FNIP1,NA…
GO:0072331	Signal transduction by p53 class mediator	16	123	0.45	0.0168	9606.ENSP00000261531,9606.ENSP00000263253,9606.ENSP00000265433,9606.ENSP00000268058,9606.ENSP00000340330,9606.ENSP00000342307,9606.ENSP00000343023,9606.ENSP00000357113,9606.ENSP00000358994,9606.ENSP00000362441,9606.ENSP00000368664,9606.ENSP00000370968,9606.ENSP00000379003,9606.ENSP00000380024,9606.ENSP00000385824,9606.ENSP00000418960	SNW1,EP300,NBN,PML,KAT5,FOXM1,SP100,IFI16,MYO6,ATRX,RGCC,MYBBP1A,NUPR1,ING4,FOXO3,BRCA1
GO:0006446	Regulation of translational initiation	12	75	0.54	0.0169	9606.ENSP00000216554,9606.ENSP00000220592,9606.ENSP00000233057,9606.ENSP00000296930,9606.ENSP00000308472,9606.ENSP00000336721,9606.ENSP00000354125,9606.ENSP00000362314,9606.ENSP00000362918,9606.ENSP00000388806,9606.ENSP00000416255,9606.ENSP00000417273	EIF5,AGO2,EIF2AK2,NPM1,EIF4EBP3,LARP1,EIF3B,EIF4EBP2,YTHDF2,EIF4B,EIF4G1,NCK1
GO:0044839	Cell cycle g2/m phase transition	17	136	0.44	0.0169	9606.ENSP00000262713,9606.ENSP00000263710,9606.ENSP00000269701,9606.ENSP00000324464,9606.ENSP00000342307,9606.ENSP00000343818,9606.ENSP00000348965,9606.ENSP00000352572,9606.ENSP00000355499,9606.ENSP00000357206,9606.ENSP00000362962,9606.ENSP00000373905,9606.ENSP00000380661,9606.ENSP00000389168,9606.ENSP00000434142,9606.ENSP00000437550,9606.ENSP00000479266	AJUBA,CLASP1,AKAP8,CSNK1D,FOXM1,CDK5RAP2,DYNC1H1,PCNT,SDCCAG8,NES,CNTRL,DNM2,CEP250,PPP1R12A,TPD52L1,LATS1,BORA
GO:0048731	System development	247	4426	0.09	0.0175	9606.ENSP00000080059,9606.ENSP00000167586,9606.ENSP00000177694,9606.ENSP00000200181,9606.ENSP00000215957,9606.ENSP00000221452,9606.ENSP00000224140,9606.ENSP00000230085,9606.ENSP00000234420,9606.ENSP00000234739,9606.ENSP00000236925,9606.ENSP00000242576,9606.ENSP00000243440,9606.ENSP00000251808,9606.ENSP00000252242,9606.ENSP00000253024,9606.ENSP00000254442,9606.ENSP00000254695,9606.ENSP00000254803,…	HDAC7,KRT14,TBX21,ITGB4,MICALL1,RELB,SETX,SNX3,MSH6,BCL9,CAMSAP2,UNG,BATF3,GRHL2,KRT5,TRIM28,WDR7,RAP1GAP2,UTP3,CAMK1,DOCK2,DOCK10,BRIP1,SNW1,ACIN1,SAMHD1,MAPK3,EPC1,EP300,STRN,PKP1,SLC7A6OS,ARID4B,ALS2,PIKFYVE,ADD2,HDAC4,CNTNAP1,NSUN2,CAD,ADD1,ICAM1,NBN,SMARCA2,PML,ZFHX3,MEF2D,DOCK11,PAK1,ANK3,GRHL3,SHROOM3,MAP1B,HSPA9,INPPL1,ARF6,MAP1A,FADD,MDM1,AKNA,ABR,COL3A1,ESCO2,KIF5B,BPTF,LRCH4,TAOK2,TNS3…
GO:0045597	Positive regulation of cell differentiation	70	993	0.19	0.018	9606.ENSP00000220751,9606.ENSP00000224140,9606.ENSP00000230085,9606.ENSP00000249636,9606.ENSP00000256460,9606.ENSP00000259808,9606.ENSP00000261531,9606.ENSP00000262710,9606.ENSP00000263253,9606.ENSP00000264758,9606.ENSP00000267859,9606.ENSP00000268489,9606.ENSP00000278568,9606.ENSP00000295887,9606.ENSP00000296755,9606.ENSP00000301838,9606.ENSP00000314129,9606.ENSP00000316527,9606.ENSP00000316779,…	RIPK2,SETX,SNX3,PIAS1,CAMK1,RIPK1,SNW1,ACIN1,EP300,ADD1,BNIP2,ZFHX3,PAK1,CDS1,MAP1B,FADD,TFE3,ZNF609,BIN1,CSNK1D,PRKCH,LRRC16A,EVI2B,LIMK1,MEF2A,ITSN2,SASH3,CASP8,XRCC6,CASS4,STAT1,MACF1,ARHGEF2,SOX13,ASPM,UFL1,JUN,NCOA3,RAPGEF1,DLG5,STK4,RGCC,RPS6KA3,NIN,DNM2,NUMA1,SIN3A,NFATC2,SOX10,PTK2B,RUNX3,ASXL2,BCL6,MARK2,FOXO3,CYLD,TESPA1,PPP1R13L,INPP5D,EIF4G1,SEMA4D,NCK1,RPS6KA1,CUL7,RASAL1,ZBTB1,ZFP36…
GO:0002694	Regulation of leukocyte activation	43	530	0.25	0.0183	9606.ENSP00000177694,9606.ENSP00000220597,9606.ENSP00000220751,9606.ENSP00000243326,9606.ENSP00000254337,9606.ENSP00000259050,9606.ENSP00000259608,9606.ENSP00000278568,9606.ENSP00000285670,9606.ENSP00000301838,9606.ENSP00000302935,9606.ENSP00000303909,9606.ENSP00000315997,9606.ENSP00000318687,9606.ENSP00000319104,9606.ENSP00000340944,9606.ENSP00000341905,9606.ENSP00000349238,9606.ENSP00000349359,…	TBX21,PAG1,RIPK2,RIF1,DCAF15,MARCH7,SIT1,PAK1,SAMSN1,FADD,IL16,ABR,LILRB1,HSPH1,SUPT6H,PTPN11,RASAL3,CCDC88B,SASH3,SCRIB,XRCC6,PTPN22,SPN,SOX13,DLG5,SRC,TP53BP1,LAT,NFATC2,CARD11,SH3KBP1,RUNX3,BCL6,PTPN6,CYLD,DOCK8,TESPA1,INPP5D,PRAM1,NCK1,ZBTB1,NR1H3,FAM65B
GO:0006897	Endocytosis	37	433	0.27	0.0185	9606.ENSP00000215957,9606.ENSP00000238256,9606.ENSP00000256935,9606.ENSP00000263025,9606.ENSP00000263991,9606.ENSP00000267012,9606.ENSP00000296343,9606.ENSP00000298229,9606.ENSP00000298316,9606.ENSP00000314499,9606.ENSP00000315997,9606.ENSP00000316779,9606.ENSP00000318687,9606.ENSP00000331983,9606.ENSP00000345808,9606.ENSP00000347244,9606.ENSP00000349486,9606.ENSP00000350018,9606.ENSP00000354519,…	MICALL1,FKBP15,DOCK2,MAPK3,EHBP1,BIN2,KIAA0226,INPPL1,ARF6,GAK,LILRB1,BIN1,HSPH1,LRRC16A,ARHGAP12,ITSN2,SCRIB,SH3BP1,INPP5F,MYO6,EPS15,CAP1,DENND1A,DNM2,WIPF1,GAPVD1,SH3KBP1,AAK1,ARHGAP25,REPS1,ARHGAP27,EPN1,FNBP1,TOM1,PACSIN3,PSTPIP1,APOBR
GO:1902850	Microtubule cytoskeleton organization involved in mitosis	15	112	0.47	0.0186	9606.ENSP00000218089,9606.ENSP00000263710,9606.ENSP00000283006,9606.ENSP00000295872,9606.ENSP00000343818,9606.ENSP00000348965,9606.ENSP00000352572,9606.ENSP00000354720,9606.ENSP00000354837,9606.ENSP00000358001,9606.ENSP00000372689,9606.ENSP00000377298,9606.ENSP00000384792,9606.ENSP00000385510,9606.ENSP00000480893	STAG2,CLASP1,CENPH,SPICE1,CDK5RAP2,DYNC1H1,PCNT,SMC3,ARHGEF2,TACC2,STAG1,NUMA1,WDR62,GPSM2,SPAST
GO:0046782	Regulation of viral transcription	11	65	0.57	0.0188	9606.ENSP00000261531,9606.ENSP00000263253,9606.ENSP00000311513,9606.ENSP00000343023,9606.ENSP00000360266,9606.ENSP00000372335,9606.ENSP00000377969,9606.ENSP00000469647,9606.ENSP00000470252,9606.ENSP00000483667,9606.ENSP00000484525	SNW1,EP300,RSF1,SP100,JUN,NELFA,GTF2F1,ZFP36,SUPT5H,CHD1,CTDP1
GO:0035020	Regulation of rac protein signal transduction	6	18	0.86	0.0196	9606.ENSP00000264276,9606.ENSP00000289968,9606.ENSP00000298316,9606.ENSP00000350018,9606.ENSP00000362824,9606.ENSP00000373905	ALS2,ARHGAP17,ARF6,SH3BP1,OGT,DNM2
GO:0034329	Cell junction assembly	27	280	0.32	0.02	9606.ENSP00000080059,9606.ENSP00000167586,9606.ENSP00000171887,9606.ENSP00000200181,9606.ENSP00000251808,9606.ENSP00000252242,9606.ENSP00000262713,9606.ENSP00000263918,9606.ENSP00000263946,9606.ENSP00000264436,9606.ENSP00000264638,9606.ENSP00000296755,9606.ENSP00000310094,9606.ENSP00000331678,9606.ENSP00000343158,9606.ENSP00000347379,9606.ENSP00000350018,9606.ENSP00000357883,9606.ENSP00000361158,…	HDAC7,KRT14,TNS1,ITGB4,GRHL2,KRT5,AJUBA,STRN,PKP1,ADD2,CNTNAP1,MAP1B,TAOK2,PKP3,EPB41L3,OCLN,SH3BP1,PIP5K1A,TESK2,DLG5,SRC,PARD3,RCC2,PKP4,MLLT4,PTK2B,SHANK2
GO:2000026	Regulation of multicellular organismal development	129	2096	0.13	0.0208	9606.ENSP00000080059,9606.ENSP00000177694,9606.ENSP00000216802,9606.ENSP00000220592,9606.ENSP00000220751,9606.ENSP00000224140,9606.ENSP00000230085,9606.ENSP00000233057,9606.ENSP00000236925,9606.ENSP00000243326,9606.ENSP00000251808,9606.ENSP00000254695,9606.ENSP00000256460,9606.ENSP00000259050,9606.ENSP00000259808,9606.ENSP00000261531,9606.ENSP00000262189,9606.ENSP00000262710,9606.ENSP00000263253,…	HDAC7,TBX21,PSME2,AGO2,RIPK2,SETX,SNX3,EIF2AK2,CAMSAP2,RIF1,GRHL2,RAP1GAP2,CAMK1,MARCH7,RIPK1,SNW1,KMT2C,ACIN1,EP300,CLASP1,HDAC4,ADD1,PML,ZFHX3,PAK1,CCSAP,GRHL3,MAP1B,HSPA9,ARF6,FADD,COL3A1,CLOCK,PSMD1,KMT2E,LRFN4,TFE3,GAK,ZHX2,LILRB1,AGGF1,ZNF609,BIN1,SUPT6H,BASP1,PKM,CSNK1D,PRKCH,TOB2,EVI2B,BMP2K,LIMK1,TNRC6C,CCDC88A,STARD13,PTPN11,SP100,CDK5RAP2,ITSN2,SASH3,CASP8,PSMB10,FZD6,XRCC6,STAT1,INPP5…
GO:0016579	Protein deubiquitination	27	281	0.32	0.0209	9606.ENSP00000156084,9606.ENSP00000216802,9606.ENSP00000230085,9606.ENSP00000233331,9606.ENSP00000258399,9606.ENSP00000259808,9606.ENSP00000263253,9606.ENSP00000294383,9606.ENSP00000301962,9606.ENSP00000309031,9606.ENSP00000309474,9606.ENSP00000312995,9606.ENSP00000317891,9606.ENSP00000328720,9606.ENSP00000351314,9606.ENSP00000358335,9606.ENSP00000362824,9606.ENSP00000365678,9606.ENSP00000375639,…	OTUD5,PSME2,SNX3,INO80B,USP37,RIPK1,EP300,USP24,USP42,VCPIP1,PSMD1,CLSPN,TNIP1,FOXK1,PSMB10,MAP3K7,OGT,OTUD1,TFPT,USP34,ASXL2,CYLD,OTUD4,BRCA1,ATXN7,USP36,ATXN3
GO:0051338	Regulation of transferase activity	72	1036	0.18	0.0211	9606.ENSP00000025301,9606.ENSP00000046794,9606.ENSP00000056217,9606.ENSP00000176763,9606.ENSP00000220751,9606.ENSP00000233057,9606.ENSP00000233121,9606.ENSP00000251808,9606.ENSP00000254079,9606.ENSP00000256460,9606.ENSP00000259808,9606.ENSP00000262713,9606.ENSP00000263025,9606.ENSP00000263073,9606.ENSP00000264276,9606.ENSP00000265433,9606.ENSP00000268058,9606.ENSP00000278568,9606.ENSP00000281631,…	AKAP11,LCP2,ARHGEF5,STK10,RIPK2,EIF2AK2,MAPRE3,GRHL2,PPP1R1B,CAMK1,RIPK1,AJUBA,MAPK3,SMG6,ALS2,NBN,PML,PAK1,PARP8,KIAA0226,NPM1,IRS1,IBTK,RPTOR,MAP3K11,TAOK2,TAF7,CLSPN,HNRNPD,WRAP53,HEXIM1,LIMK1,CCDC88A,PTPN11,HNRNPA2B1,MINK1,UVRAG,XRCC6,PTPN22,CASS4,AKAP13,MAP3K3,SASH1,MAP3K7,DKC1,PRKACB,RAPGEF1,STK4,SRC,RGS3,STK24,RGCC,LAT,PTK2B,MAP2K7,MAP3K1,SMCR8,MARK2,MAP3K2,PARN,PTPN6,CDK12,PAK6,NCK1,TPD52…
GO:0008360	Regulation of cell shape	18	153	0.41	0.0214	9606.ENSP00000263174,9606.ENSP00000264832,9606.ENSP00000273317,9606.ENSP00000275034,9606.ENSP00000295095,9606.ENSP00000296043,9606.ENSP00000310094,9606.ENSP00000329219,9606.ENSP00000330753,9606.ENSP00000343158,9606.ENSP00000345259,9606.ENSP00000358120,9606.ENSP00000376330,9606.ENSP00000380638,9606.ENSP00000380921,9606.ENSP00000384515,9606.ENSP00000385751,9606.ENSP00000416523	PALMD,ICAM1,LIMD1,PHIP,ARHGAP15,SHROOM3,TAOK2,FMNL1,BRWD1,EPB41L3,EPB41,PLEKHO1,WIPF1,PTK2B,SH3KBP1,PARVB,MARK2,SEMA4D
GO:2000278	Regulation of dna biosynthetic process	15	114	0.46	0.0215	9606.ENSP00000251808,9606.ENSP00000263025,9606.ENSP00000263073,9606.ENSP00000268058,9606.ENSP00000313199,9606.ENSP00000324203,9606.ENSP00000341826,9606.ENSP00000346694,9606.ENSP00000358563,9606.ENSP00000362680,9606.ENSP00000368664,9606.ENSP00000380638,9606.ENSP00000381070,9606.ENSP00000387911,9606.ENSP00000483117	GRHL2,MAPK3,SMG6,PML,HNRNPD,WRAP53,HNRNPA1,HNRNPA2B1,DKC1,SRC,RGCC,PTK2B,MAP2K7,PARN,ACD
GO:0070646	Protein modification by small protein removal	28	298	0.31	0.0226	9606.ENSP00000156084,9606.ENSP00000216802,9606.ENSP00000230085,9606.ENSP00000233331,9606.ENSP00000258399,9606.ENSP00000259808,9606.ENSP00000263253,9606.ENSP00000294383,9606.ENSP00000301962,9606.ENSP00000309031,9606.ENSP00000309474,9606.ENSP00000312995,9606.ENSP00000314029,9606.ENSP00000317891,9606.ENSP00000328720,9606.ENSP00000351314,9606.ENSP00000358335,9606.ENSP00000362824,9606.ENSP00000365678,…	OTUD5,PSME2,SNX3,INO80B,USP37,RIPK1,EP300,USP24,USP42,VCPIP1,PSMD1,CLSPN,SENP3,TNIP1,FOXK1,PSMB10,MAP3K7,OGT,OTUD1,TFPT,USP34,ASXL2,CYLD,OTUD4,BRCA1,ATXN7,USP36,ATXN3
GO:0034249	Negative regulation of cellular amide metabolic process	18	154	0.41	0.0227	9606.ENSP00000220592,9606.ENSP00000233057,9606.ENSP00000263092,9606.ENSP00000268058,9606.ENSP00000308472,9606.ENSP00000313199,9606.ENSP00000316779,9606.ENSP00000336721,9606.ENSP00000336783,9606.ENSP00000361486,9606.ENSP00000361626,9606.ENSP00000362314,9606.ENSP00000362918,9606.ENSP00000363574,9606.ENSP00000387170,9606.ENSP00000438085,9606.ENSP00000466897,9606.ENSP00000469647	AGO2,EIF2AK2,METTL16,PML,EIF4EBP3,HNRNPD,BIN1,LARP1,TNRC6C,PCIF1,YBX1,EIF4EBP2,YTHDF2,EIF6,GIGYF2,GGA3,CIRBP,ZFP36
GO:0032386	Regulation of intracellular transport	32	360	0.29	0.0229	9606.ENSP00000230085,9606.ENSP00000253024,9606.ENSP00000256460,9606.ENSP00000263025,9606.ENSP00000264670,9606.ENSP00000265271,9606.ENSP00000266679,9606.ENSP00000278568,9606.ENSP00000280772,9606.ENSP00000295321,9606.ENSP00000296564,9606.ENSP00000296755,9606.ENSP00000307078,9606.ENSP00000319104,9606.ENSP00000340648,9606.ENSP00000340944,9606.ENSP00000343023,9606.ENSP00000344155,9606.ENSP00000348965,…	SNX3,TRIM28,CAMK1,MAPK3,NSUN2,RBM27,CPSF6,PAK1,ANK3,IWS1,ICE1,MAP1B,KIF5B,SUPT6H,HUWE1,PTPN11,SP100,ABCA2,DYNC1H1,CASP8,NUP214,PCNT,INPP5F,SRC,BCAS3,NUMA1,LCP1,NOLC1,PPP1R12A,USP36,C2CD5,NUP153
GO:0048041	Focal adhesion assembly	7	27	0.75	0.023	9606.ENSP00000262713,9606.ENSP00000310094,9606.ENSP00000357883,9606.ENSP00000361158,9606.ENSP00000362680,9606.ENSP00000364585,9606.ENSP00000380638	AJUBA,TAOK2,PIP5K1A,TESK2,SRC,RCC2,PTK2B
GO:0022407	Regulation of cell-cell adhesion	36	424	0.27	0.0233	9606.ENSP00000177694,9606.ENSP00000220597,9606.ENSP00000220751,9606.ENSP00000259050,9606.ENSP00000264832,9606.ENSP00000278568,9606.ENSP00000280772,9606.ENSP00000301838,9606.ENSP00000303769,9606.ENSP00000315997,9606.ENSP00000318687,9606.ENSP00000340944,9606.ENSP00000341905,9606.ENSP00000347427,9606.ENSP00000349238,9606.ENSP00000349359,9606.ENSP00000349486,9606.ENSP00000352833,9606.ENSP00000353238,…	TBX21,PAG1,RIPK2,MARCH7,ICAM1,PAK1,ANK3,FADD,AKNA,LILRB1,HSPH1,PTPN11,RASAL3,MINK1,CCDC88B,SASH3,SCRIB,PTPN22,SPN,SOX13,DLG5,SRC,YTHDF2,RGCC,MLLT4,CARD11,RUNX3,BCL6,KIF26B,PTPN6,CYLD,DOCK8,TESPA1,NCK1,ZBTB1,FAM65B
GO:1903037	Regulation of leukocyte cell-cell adhesion	29	315	0.3	0.0242	9606.ENSP00000177694,9606.ENSP00000220597,9606.ENSP00000220751,9606.ENSP00000259050,9606.ENSP00000264832,9606.ENSP00000278568,9606.ENSP00000301838,9606.ENSP00000315997,9606.ENSP00000318687,9606.ENSP00000340944,9606.ENSP00000341905,9606.ENSP00000349238,9606.ENSP00000349359,9606.ENSP00000349486,9606.ENSP00000352833,9606.ENSP00000353238,9606.ENSP00000356172,9606.ENSP00000361467,9606.ENSP00000362680,…	TBX21,PAG1,RIPK2,MARCH7,ICAM1,PAK1,FADD,LILRB1,HSPH1,PTPN11,RASAL3,CCDC88B,SASH3,SCRIB,PTPN22,SPN,SOX13,DLG5,SRC,CARD11,RUNX3,BCL6,PTPN6,CYLD,DOCK8,TESPA1,NCK1,ZBTB1,FAM65B
GO:0002218	Activation of innate immune response	17	142	0.42	0.0245	9606.ENSP00000216802,9606.ENSP00000221452,9606.ENSP00000263253,9606.ENSP00000278568,9606.ENSP00000309474,9606.ENSP00000311747,9606.ENSP00000328773,9606.ENSP00000351314,9606.ENSP00000352257,9606.ENSP00000354346,9606.ENSP00000357113,9606.ENSP00000358335,9606.ENSP00000359719,9606.ENSP00000360797,9606.ENSP00000362680,9606.ENSP00000378402,9606.ENSP00000380150	PSME2,RELB,EP300,PAK1,PSMD1,RBM14,HEXIM1,PSMB10,XRCC6,MATR3,IFI16,MAP3K7,PRKACB,CARD9,SRC,SIN3A,CARD11
GO:0016482	Cytosolic transport	17	142	0.42	0.0245	9606.ENSP00000225567,9606.ENSP00000230085,9606.ENSP00000261517,9606.ENSP00000264380,9606.ENSP00000265978,9606.ENSP00000282633,9606.ENSP00000283206,9606.ENSP00000291574,9606.ENSP00000307078,9606.ENSP00000314499,9606.ENSP00000360252,9606.ENSP00000360798,9606.ENSP00000363482,9606.ENSP00000377250,9606.ENSP00000377700,9606.ENSP00000384996,9606.ENSP00000444201	GOSR2,SNX3,VPS13C,PIKFYVE,FAM160A2,FAM21A,TMEM87B,TRAPPC10,KIF5B,GAK,HOOK1,EPS15,FAM21C,MON2,TBC1D23,TBC1D10A,SYT7
GO:0046328	Regulation of jnk cascade	20	183	0.38	0.0245	9606.ENSP00000056217,9606.ENSP00000220751,9606.ENSP00000259808,9606.ENSP00000268712,9606.ENSP00000278568,9606.ENSP00000309597,9606.ENSP00000310094,9606.ENSP00000347427,9606.ENSP00000352833,9606.ENSP00000356437,9606.ENSP00000358335,9606.ENSP00000360797,9606.ENSP00000361263,9606.ENSP00000362994,9606.ENSP00000380638,9606.ENSP00000381070,9606.ENSP00000387246,9606.ENSP00000392025,9606.ENSP00000434142,…	ARHGEF5,RIPK2,RIPK1,NCOR1,PAK1,MAP3K11,TAOK2,MINK1,PTPN22,SASH1,MAP3K7,CARD9,RAPGEF1,TRAF1,PTK2B,MAP2K7,MAP3K2,CYLD,TPD52L1,MAP4K1
GO:1904778	Positive regulation of protein localization to cell cortex	4	6	1.16	0.0245	9606.ENSP00000345259,9606.ENSP00000377298,9606.ENSP00000385510,9606.ENSP00000478767	EPB41,NUMA1,GPSM2,PPP1R9B
GO:0032956	Regulation of actin cytoskeleton organization	31	348	0.29	0.026	9606.ENSP00000056217,9606.ENSP00000258201,9606.ENSP00000262428,9606.ENSP00000263710,9606.ENSP00000264436,9606.ENSP00000264758,9606.ENSP00000264832,9606.ENSP00000278568,9606.ENSP00000288955,9606.ENSP00000289968,9606.ENSP00000298316,9606.ENSP00000310094,9606.ENSP00000316779,9606.ENSP00000331983,9606.ENSP00000334958,9606.ENSP00000336740,9606.ENSP00000338728,9606.ENSP00000350018,9606.ENSP00000354718,…	ARHGEF5,FHOD1,COTL1,CLASP1,ADD2,ADD1,ICAM1,PAK1,GRHL3,ARHGAP17,ARF6,TAOK2,BIN1,LRRC16A,RLTPR,LIMK1,CCDC88A,SH3BP1,AKAP13,FAM21C,RGCC,BCAS3,WIPF1,EVL,PTK2B,NCK1,KIAA1211,LATS1,GMFG,KANK1,FMN1
GO:0051568	Histone h3-k4 methylation	8	37	0.67	0.026	9606.ENSP00000262189,9606.ENSP00000347602,9606.ENSP00000362824,9606.ENSP00000376204,9606.ENSP00000390475,9606.ENSP00000398837,9606.ENSP00000436786,9606.ENSP00000442788	KMT2C,ARID4A,OGT,ASH1L,CXXC1,KMT2B,KMT2A,TET2
GO:0045936	Negative regulation of phosphate metabolic process	44	561	0.23	0.028	9606.ENSP00000040738,9606.ENSP00000238256,9606.ENSP00000244230,9606.ENSP00000254079,9606.ENSP00000262713,9606.ENSP00000262809,9606.ENSP00000264606,9606.ENSP00000268712,9606.ENSP00000285670,9606.ENSP00000296343,9606.ENSP00000296930,9606.ENSP00000301242,9606.ENSP00000305721,9606.ENSP00000307272,9606.ENSP00000312709,9606.ENSP00000317891,9606.ENSP00000318803,9606.ENSP00000328773,9606.ENSP00000342307,…	BOD1L1,FKBP15,MPHOSPH10,PPP1R1B,AJUBA,ELL,HDAC4,NCOR1,SAMSN1,KIAA0226,NPM1,PPP1R14A,IBTK,RPTOR,TAF7,TNIP1,SYTL2,HEXIM1,FOXM1,ABCA2,OCLN,ANKLE2,MICAL1,PTPN22,INPP5F,JUN,RAPGEF1,PCIF1,RGS3,PARD3,FOXO1,ASH1L,NUPR1,KIAA0430,SMCR8,PTPN6,CYLD,EIF4G1,SEMA4D,NCK1,LATS1,GMFG,PPP1R9B,PPP1R2
GO:0110053	Regulation of actin filament organization	26	273	0.32	0.028	9606.ENSP00000056217,9606.ENSP00000258201,9606.ENSP00000262428,9606.ENSP00000263710,9606.ENSP00000264436,9606.ENSP00000264758,9606.ENSP00000264832,9606.ENSP00000278568,9606.ENSP00000298316,9606.ENSP00000316779,9606.ENSP00000331983,9606.ENSP00000334958,9606.ENSP00000336740,9606.ENSP00000338728,9606.ENSP00000350018,9606.ENSP00000363482,9606.ENSP00000368664,9606.ENSP00000376330,9606.ENSP00000376652,…	ARHGEF5,FHOD1,COTL1,CLASP1,ADD2,ADD1,ICAM1,PAK1,ARF6,BIN1,LRRC16A,RLTPR,LIMK1,CCDC88A,SH3BP1,FAM21C,RGCC,WIPF1,EVL,PTK2B,NCK1,KIAA1211,LATS1,GMFG,KANK1,FMN1
GO:0007052	Mitotic spindle organization	12	81	0.51	0.0284	9606.ENSP00000218089,9606.ENSP00000263710,9606.ENSP00000283006,9606.ENSP00000295872,9606.ENSP00000348965,9606.ENSP00000352572,9606.ENSP00000354720,9606.ENSP00000358001,9606.ENSP00000372689,9606.ENSP00000384792,9606.ENSP00000385510,9606.ENSP00000480893	STAG2,CLASP1,CENPH,SPICE1,DYNC1H1,PCNT,SMC3,TACC2,STAG1,WDR62,GPSM2,SPAST
GO:0043555	Regulation of translation in response to stress	6	20	0.82	0.0288	9606.ENSP00000233057,9606.ENSP00000268058,9606.ENSP00000368884,9606.ENSP00000416255,9606.ENSP00000417273,9606.ENSP00000435412	EIF2AK2,PML,RPS6KA3,EIF4G1,NCK1,RPS6KA1
GO:0044770	Cell cycle phase transition	27	289	0.31	0.0288	9606.ENSP00000249636,9606.ENSP00000258399,9606.ENSP00000261211,9606.ENSP00000262713,9606.ENSP00000263377,9606.ENSP00000263710,9606.ENSP00000269701,9606.ENSP00000309597,9606.ENSP00000324464,9606.ENSP00000339109,9606.ENSP00000342307,9606.ENSP00000343818,9606.ENSP00000348965,9606.ENSP00000350676,9606.ENSP00000352572,9606.ENSP00000355499,9606.ENSP00000357206,9606.ENSP00000362962,9606.ENSP00000373905,…	PIAS1,USP37,CDK17,AJUBA,BRD4,CLASP1,AKAP8,MAP3K11,CSNK1D,ANAPC1,FOXM1,CDK5RAP2,DYNC1H1,PHF8,PCNT,SDCCAG8,NES,CNTRL,DNM2,CEP250,PPP1R12A,TPD52L1,LATS1,TIMELESS,BORA,SPAST,CTDP1
GO:1901881	Positive regulation of protein depolymerization	6	20	0.82	0.0288	9606.ENSP00000331983,9606.ENSP00000334958,9606.ENSP00000357206,9606.ENSP00000363482,9606.ENSP00000423366,9606.ENSP00000480893	LRRC16A,RLTPR,NES,FAM21C,KIAA1211,SPAST
GO:0031401	Positive regulation of protein modification process	83	1252	0.16	0.0289	9606.ENSP00000046794,9606.ENSP00000056217,9606.ENSP00000176763,9606.ENSP00000220751,9606.ENSP00000233057,9606.ENSP00000233121,9606.ENSP00000243326,9606.ENSP00000249636,9606.ENSP00000256460,9606.ENSP00000259050,9606.ENSP00000259808,9606.ENSP00000261531,9606.ENSP00000262713,9606.ENSP00000263025,9606.ENSP00000263377,9606.ENSP00000264276,9606.ENSP00000264606,9606.ENSP00000264832,9606.ENSP00000265433,…	LCP2,ARHGEF5,STK10,RIPK2,EIF2AK2,MAPRE3,RIF1,PIAS1,CAMK1,MARCH7,RIPK1,SNW1,AJUBA,MAPK3,BRD4,ALS2,HDAC4,ICAM1,NBN,FANCM,PML,AKAP8,PAK1,PARP8,RPTOR,MAP3K11,TAOK2,KMT2E,CLSPN,SH2D3C,TNIP1,PHF23,GLYR1,CSNK1D,CCDC88A,KAT5,HUWE1,PTPN11,MINK1,PTBP1,ANKLE2,XRCC6,PTPN22,CASS4,AKAP13,ARHGEF2,MAP3K3,SASH1,LMNA,MAP3K7,BCAR3,PRKACB,JUN,CARD9,RAPGEF1,STK4,SRC,OGT,TRAF1,STK24,RGCC,TANK,LAT,NUPR1,PTK2B,MAP2K7,MA…
GO:0048856	Anatomical structure development	292	5402	0.07	0.0289	9606.ENSP00000080059,9606.ENSP00000167586,9606.ENSP00000177694,9606.ENSP00000200181,9606.ENSP00000215957,9606.ENSP00000220592,9606.ENSP00000221452,9606.ENSP00000224140,9606.ENSP00000230085,9606.ENSP00000234420,9606.ENSP00000234739,9606.ENSP00000235372,9606.ENSP00000236925,9606.ENSP00000242576,9606.ENSP00000243440,9606.ENSP00000248594,9606.ENSP00000251808,9606.ENSP00000252242,9606.ENSP00000253024,…	HDAC7,KRT14,TBX21,ITGB4,MICALL1,AGO2,RELB,SETX,SNX3,MSH6,BCL9,PRDM2,CAMSAP2,UNG,BATF3,PTPN12,GRHL2,KRT5,TRIM28,WDR7,RAP1GAP2,UTP3,CAMK1,DOCK2,ZCCHC11,DOCK10,C2orf49,BRIP1,SNW1,PHF3,ACIN1,AJUBA,ELL,SAMHD1,MAPK3,EPC1,EP300,STRN,PKP1,SLC7A6OS,ARID4B,ALS2,PIKFYVE,ADD2,HDAC4,CNTNAP1,NSUN2,CAD,ADD1,ICAM1,AFF4,NBN,SMARCA2,HNRNPH3,PML,ZFHX3,MEF2D,LIMD1,DOCK11,PAK1,RILPL2,ANK3,ZC3H13,CCSAP,GRHL3,SHROOM3,M…
GO:0006997	Nucleus organization	16	132	0.42	0.0296	9606.ENSP00000268058,9606.ENSP00000316032,9606.ENSP00000316779,9606.ENSP00000324203,9606.ENSP00000346442,9606.ENSP00000350686,9606.ENSP00000357283,9606.ENSP00000360034,9606.ENSP00000366604,9606.ENSP00000377298,9606.ENSP00000385410,9606.ENSP00000397908,9606.ENSP00000439585,9606.ENSP00000441214,9606.ENSP00000444029,9606.ENSP00000480893	PML,NUP98,BIN1,WRAP53,LRMP,ANKLE2,LMNA,SERBP1,SF1,NUMA1,NOLC1,LPIN1,ATXN7,USP36,NUP153,SPAST
GO:0023052	Signaling	284	5239	0.07	0.0296	9606.ENSP00000025301,9606.ENSP00000046794,9606.ENSP00000056217,9606.ENSP00000176763,9606.ENSP00000200181,9606.ENSP00000203556,9606.ENSP00000216044,9606.ENSP00000216802,9606.ENSP00000220592,9606.ENSP00000220597,9606.ENSP00000220751,9606.ENSP00000221452,9606.ENSP00000224140,9606.ENSP00000225567,9606.ENSP00000230085,9606.ENSP00000233057,9606.ENSP00000233557,9606.ENSP00000234420,9606.ENSP00000234739,…	AKAP11,LCP2,ARHGEF5,STK10,ITGB4,GMIP,GTPBP1,PSME2,AGO2,PAG1,RIPK2,RELB,SETX,GOSR2,SNX3,EIF2AK2,NRBP1,MSH6,BCL9,SOGA1,CD97,PTPN12,PIAS1,TRIM28,PPP1R1B,BRD8,CAMK1,DOCK2,RAB11FIP5,DOCK10,MYO1G,TEX2,SIT1,RIPK1,SNW1,CYBA,MAST3,SAMHD1,MAPK3,EP300,STRN,PKP1,ALS2,PIKFYVE,HDAC4,CNTNAP1,ADD1,ICAM1,NBN,PML,DEF8,AKAP8,PHIP,DOCK11,PAK1,AIP,ANK3,PARP8,GRHL3,ARHGAP17,AMFR,CCR5,DOCK6,ARHGAP15,CDS1,SNIP1,NPM1,HSP…
GO:0030330	DNA damage response, signal transduction by p53 class mediator	12	82	0.5	0.0304	9606.ENSP00000263253,9606.ENSP00000265433,9606.ENSP00000268058,9606.ENSP00000340330,9606.ENSP00000342307,9606.ENSP00000343023,9606.ENSP00000358994,9606.ENSP00000362441,9606.ENSP00000368664,9606.ENSP00000380024,9606.ENSP00000385824,9606.ENSP00000418960	EP300,NBN,PML,KAT5,FOXM1,SP100,MYO6,ATRX,RGCC,ING4,FOXO3,BRCA1
GO:0031929	TOR signaling	7	29	0.72	0.0309	9606.ENSP00000307272,9606.ENSP00000336721,9606.ENSP00000338728,9606.ENSP00000343635,9606.ENSP00000362314,9606.ENSP00000380150,9606.ENSP00000421985	RPTOR,LARP1,CCDC88A,TLDC1,EIF4EBP2,CARD11,FNIP1
GO:0032868	Response to insulin	23	231	0.34	0.0309	9606.ENSP00000237536,9606.ENSP00000261517,9606.ENSP00000264705,9606.ENSP00000264832,9606.ENSP00000275034,9606.ENSP00000278568,9606.ENSP00000298229,9606.ENSP00000304895,9606.ENSP00000320171,9606.ENSP00000343635,9606.ENSP00000354394,9606.ENSP00000359264,9606.ENSP00000362314,9606.ENSP00000362680,9606.ENSP00000362824,9606.ENSP00000362900,9606.ENSP00000363574,9606.ENSP00000366863,9606.ENSP00000368880,…	SOGA1,VPS13C,CAD,ICAM1,PHIP,PAK1,INPPL1,IRS1,PKM,TLDC1,STAT1,BCAR3,EIF4EBP2,SRC,OGT,SRSF4,EIF6,TBC1D4,FOXO1,FOXO3,BCAR1,LPIN1,C2CD5
GO:0035196	Production of mirnas involved in gene silencing by mirna	7	29	0.72	0.0309	9606.ENSP00000220592,9606.ENSP00000257177,9606.ENSP00000263209,9606.ENSP00000296215,9606.ENSP00000345793,9606.ENSP00000346694,9606.ENSP00000365130	AGO2,ZCCHC11,DGCR8,SNIP1,ZC3H7B,HNRNPA2B1,ZCCHC6
GO:0010826	Negative regulation of centrosome duplication	5	13	0.92	0.0313	9606.ENSP00000296930,9606.ENSP00000302537,9606.ENSP00000311747,9606.ENSP00000343818,9606.ENSP00000418960	NPM1,MDM1,RBM14,CDK5RAP2,BRCA1
GO:0031058	Positive regulation of histone modification	13	95	0.48	0.0322	9606.ENSP00000243326,9606.ENSP00000261531,9606.ENSP00000263025,9606.ENSP00000263377,9606.ENSP00000268058,9606.ENSP00000269701,9606.ENSP00000312379,9606.ENSP00000322716,9606.ENSP00000357283,9606.ENSP00000362824,9606.ENSP00000384371,9606.ENSP00000418960,9606.ENSP00000436786	RIF1,SNW1,MAPK3,BRD4,PML,AKAP8,KMT2E,GLYR1,LMNA,OGT,BCL6,BRCA1,KMT2A
GO:0034968	Histone lysine methylation	11	71	0.53	0.0322	9606.ENSP00000262189,9606.ENSP00000264183,9606.ENSP00000312379,9606.ENSP00000347602,9606.ENSP00000362824,9606.ENSP00000376204,9606.ENSP00000381657,9606.ENSP00000390475,9606.ENSP00000398837,9606.ENSP00000436786,9606.ENSP00000442788	KMT2C,ARID4B,KMT2E,ARID4A,OGT,ASH1L,DOT1L,CXXC1,KMT2B,KMT2A,TET2
GO:0045860	Positive regulation of protein kinase activity	43	550	0.23	0.0322	9606.ENSP00000046794,9606.ENSP00000056217,9606.ENSP00000176763,9606.ENSP00000220751,9606.ENSP00000233057,9606.ENSP00000233121,9606.ENSP00000256460,9606.ENSP00000259808,9606.ENSP00000262713,9606.ENSP00000263025,9606.ENSP00000264276,9606.ENSP00000278568,9606.ENSP00000281631,9606.ENSP00000307272,9606.ENSP00000309597,9606.ENSP00000310094,9606.ENSP00000312995,9606.ENSP00000338728,9606.ENSP00000340944,…	LCP2,ARHGEF5,STK10,RIPK2,EIF2AK2,MAPRE3,CAMK1,RIPK1,AJUBA,MAPK3,ALS2,PAK1,PARP8,RPTOR,MAP3K11,TAOK2,CLSPN,CCDC88A,PTPN11,MINK1,XRCC6,CASS4,AKAP13,MAP3K3,SASH1,MAP3K7,PRKACB,RAPGEF1,STK4,SRC,STK24,RGCC,LAT,PTK2B,MAP2K7,MAP3K1,MARK2,MAP3K2,PAK6,TPD52L1,AGAP2,MAP4K1,BORA
GO:0098781	ncRNA transcription	13	95	0.48	0.0322	9606.ENSP00000262809,9606.ENSP00000296564,9606.ENSP00000318641,9606.ENSP00000358064,9606.ENSP00000367028,9606.ENSP00000370532,9606.ENSP00000377969,9606.ENSP00000381064,9606.ENSP00000385722,9606.ENSP00000415433,9606.ENSP00000429065,9606.ENSP00000431603,9606.ENSP00000465099	ELL,ICE1,INTS3,RPRD2,TCOF1,GTF3A,GTF2F1,INTS10,INTS1,INTS12,INTS9,POU2F2,CD3EAP
GO:0000086	G2/M transition of mitotic cell cycle	16	134	0.42	0.0332	9606.ENSP00000262713,9606.ENSP00000263710,9606.ENSP00000324464,9606.ENSP00000342307,9606.ENSP00000343818,9606.ENSP00000348965,9606.ENSP00000352572,9606.ENSP00000355499,9606.ENSP00000357206,9606.ENSP00000362962,9606.ENSP00000373905,9606.ENSP00000380661,9606.ENSP00000389168,9606.ENSP00000434142,9606.ENSP00000437550,9606.ENSP00000479266	AJUBA,CLASP1,CSNK1D,FOXM1,CDK5RAP2,DYNC1H1,PCNT,SDCCAG8,NES,CNTRL,DNM2,CEP250,PPP1R12A,TPD52L1,LATS1,BORA
GO:0031400	Negative regulation of protein modification process	46	602	0.22	0.0333	9606.ENSP00000040738,9606.ENSP00000254079,9606.ENSP00000259050,9606.ENSP00000262384,9606.ENSP00000268712,9606.ENSP00000285670,9606.ENSP00000296930,9606.ENSP00000301242,9606.ENSP00000305721,9606.ENSP00000307272,9606.ENSP00000312709,9606.ENSP00000317891,9606.ENSP00000317992,9606.ENSP00000319104,9606.ENSP00000328773,9606.ENSP00000336740,9606.ENSP00000342307,9606.ENSP00000347379,9606.ENSP00000351664,…	BOD1L1,PPP1R1B,MARCH7,N4BP1,NCOR1,SAMSN1,NPM1,PPP1R14A,IBTK,RPTOR,TAF7,TNIP1,NOC2L,SUPT6H,HEXIM1,LIMK1,FOXM1,OCLN,MICAL1,PTPN22,INPP5F,UFL1,JUN,RAPGEF1,OGT,RGS3,PARD3,SKI,FOXO1,ASH1L,NCOA7,G6PD,SIN3A,SMCR8,PTPN6,CYLD,OXR1,TAF1,EIF4G1,SEMA4D,NCK1,BRCA1,LATS1,GMFG,PPP1R9B,PPP1R2
GO:0051347	Positive regulation of transferase activity	52	705	0.21	0.0334	9606.ENSP00000046794,9606.ENSP00000056217,9606.ENSP00000176763,9606.ENSP00000220751,9606.ENSP00000233057,9606.ENSP00000233121,9606.ENSP00000251808,9606.ENSP00000256460,9606.ENSP00000259808,9606.ENSP00000262713,9606.ENSP00000263025,9606.ENSP00000264276,9606.ENSP00000265433,9606.ENSP00000278568,9606.ENSP00000281631,9606.ENSP00000304895,9606.ENSP00000307272,9606.ENSP00000309597,9606.ENSP00000310094,…	LCP2,ARHGEF5,STK10,RIPK2,EIF2AK2,MAPRE3,GRHL2,CAMK1,RIPK1,AJUBA,MAPK3,ALS2,NBN,PAK1,PARP8,IRS1,RPTOR,MAP3K11,TAOK2,CLSPN,HNRNPD,WRAP53,CCDC88A,PTPN11,HNRNPA2B1,MINK1,XRCC6,CASS4,AKAP13,MAP3K3,SASH1,MAP3K7,DKC1,PRKACB,RAPGEF1,STK4,SRC,STK24,RGCC,LAT,PTK2B,MAP2K7,MAP3K1,MARK2,MAP3K2,PARN,PAK6,TPD52L1,AGAP2,MAP4K1,BORA,ACD
GO:0071496	Cellular response to external stimulus	28	309	0.3	0.0339	9606.ENSP00000233057,9606.ENSP00000259008,9606.ENSP00000261623,9606.ENSP00000263025,9606.ENSP00000264606,9606.ENSP00000264832,9606.ENSP00000301838,9606.ENSP00000307272,9606.ENSP00000340944,9606.ENSP00000341826,9606.ENSP00000351273,9606.ENSP00000351742,9606.ENSP00000354511,9606.ENSP00000357113,9606.ENSP00000360266,9606.ENSP00000365730,9606.ENSP00000368880,9606.ENSP00000370968,9606.ENSP00000377771,…	EIF2AK2,BRIP1,CYBA,MAPK3,HDAC4,ICAM1,FADD,RPTOR,PTPN11,HNRNPA1,CASP8,TFEB,COMT,IFI16,JUN,STK24,FOXO1,MYBBP1A,SIPA1,MAP3K1,FOXO3,MAP3K2,EIF4G1,FNIP1,GSDMD,CASP8AP2,PPP1R9B,FAM65B
GO:0031086	Nuclear-transcribed mrna catabolic process, deadenylation-independent decay	4	7	1.1	0.034	9606.ENSP00000280665,9606.ENSP00000351811,9606.ENSP00000469647,9606.ENSP00000476046	DCP1B,EDC4,ZFP36,DCP1A
GO:0044271	Cellular nitrogen compound biosynthetic process	97	1522	0.14	0.034	9606.ENSP00000216044,9606.ENSP00000216297,9606.ENSP00000216554,9606.ENSP00000220592,9606.ENSP00000220913,9606.ENSP00000224140,9606.ENSP00000233057,9606.ENSP00000233557,9606.ENSP00000242576,9606.ENSP00000253024,9606.ENSP00000254079,9606.ENSP00000255078,9606.ENSP00000261531,9606.ENSP00000262043,9606.ENSP00000262809,9606.ENSP00000262878,9606.ENSP00000263025,9606.ENSP00000263062,9606.ENSP00000263073,…	GTPBP1,SUPT16H,EIF5,AGO2,CHRAC1,SETX,EIF2AK2,NRBP1,UNG,TRIM28,PPP1R1B,IGHMBP2,SNW1,PHF3,ELL,SAMHD1,MAPK3,EPC1,SMG6,MED15,MED26,CAD,AFF4,GEMIN5,IWS1,ICE1,TK1,RSF1,TAF7,HNRNPD,PANK2,ABCF1,MRPL1,TNIP1,FUBP3,INTS3,SUPT6H,PKM,TRIM25,WRAP53,FTSJ1,EEF1G,LARP1,ACSL4,TAF3,ABCA2,CPSF7,MEF2A,GFPT1,REV3L,EIF3B,RPRD2,DKC1,JUN,YBX1,EIF4EBP2,EIF6,XRN2,TCOF1,PANK4,SKI,ZNF768,WRNIP1,EIF3CL,GTF3A,NELFA,ASH1L,GTF2F…
GO:0007154	Cell communication	287	5320	0.07	0.0352	9606.ENSP00000025301,9606.ENSP00000046794,9606.ENSP00000056217,9606.ENSP00000176763,9606.ENSP00000200181,9606.ENSP00000203556,9606.ENSP00000216044,9606.ENSP00000216802,9606.ENSP00000220592,9606.ENSP00000220597,9606.ENSP00000220751,9606.ENSP00000221452,9606.ENSP00000224140,9606.ENSP00000225567,9606.ENSP00000230085,9606.ENSP00000233057,9606.ENSP00000233557,9606.ENSP00000234420,9606.ENSP00000234739,…	AKAP11,LCP2,ARHGEF5,STK10,ITGB4,GMIP,GTPBP1,PSME2,AGO2,PAG1,RIPK2,RELB,SETX,GOSR2,SNX3,EIF2AK2,NRBP1,MSH6,BCL9,SOGA1,CD97,PTPN12,PIAS1,TRIM28,PPP1R1B,BRD8,CAMK1,DOCK2,RAB11FIP5,DOCK10,MYO1G,TEX2,BRIP1,SIT1,RIPK1,SNW1,CYBA,MAST3,SAMHD1,MAPK3,EP300,STRN,PKP1,ALS2,PIKFYVE,HDAC4,CNTNAP1,ADD1,ICAM1,NBN,PML,DEF8,AKAP8,PHIP,DOCK11,PAK1,AIP,ANK3,PARP8,GRHL3,ARHGAP17,AMFR,CCR5,DOCK6,ARHGAP15,CDS1,SNIP1,NP…
GO:0032786	Positive regulation of dna-templated transcription, elongation	7	30	0.71	0.0352	9606.ENSP00000216297,9606.ENSP00000262809,9606.ENSP00000263377,9606.ENSP00000319104,9606.ENSP00000377969,9606.ENSP00000398880,9606.ENSP00000470252	SUPT16H,ELL,BRD4,SUPT6H,GTF2F1,CDK12,SUPT5H
GO:0035303	Regulation of dephosphorylation	21	205	0.35	0.0352	9606.ENSP00000040738,9606.ENSP00000233057,9606.ENSP00000238256,9606.ENSP00000244230,9606.ENSP00000254079,9606.ENSP00000262809,9606.ENSP00000263073,9606.ENSP00000301242,9606.ENSP00000318803,9606.ENSP00000349124,9606.ENSP00000349428,9606.ENSP00000350686,9606.ENSP00000361486,9606.ENSP00000362680,9606.ENSP00000362942,9606.ENSP00000377390,9606.ENSP00000379654,9606.ENSP00000389168,9606.ENSP00000416523,…	BOD1L1,EIF2AK2,FKBP15,MPHOSPH10,PPP1R1B,ELL,SMG6,PPP1R14A,SYTL2,PPP4R2,PTBP1,ANKLE2,PCIF1,SRC,PHACTR4,PPP6R3,KIAA0430,PPP1R12A,SEMA4D,PPP1R9B,PPP1R2
GO:0090162	Establishment of epithelial cell polarity	7	30	0.71	0.0352	9606.ENSP00000263710,9606.ENSP00000265070,9606.ENSP00000298316,9606.ENSP00000350018,9606.ENSP00000350032,9606.ENSP00000363921,9606.ENSP00000381549	CLASP1,GOLPH3,ARF6,SH3BP1,FRMD4A,PARD3,FRMD4B
GO:0061014	Positive regulation of mrna catabolic process	9	50	0.59	0.0353	9606.ENSP00000216044,9606.ENSP00000220592,9606.ENSP00000242351,9606.ENSP00000263092,9606.ENSP00000313199,9606.ENSP00000336783,9606.ENSP00000362918,9606.ENSP00000387170,9606.ENSP00000469647	GTPBP1,AGO2,ZC3HAV1,METTL16,HNRNPD,TNRC6C,YTHDF2,GIGYF2,ZFP36
GO:0050865	Regulation of cell activation	44	571	0.23	0.0355	9606.ENSP00000177694,9606.ENSP00000220597,9606.ENSP00000220751,9606.ENSP00000243326,9606.ENSP00000254337,9606.ENSP00000259050,9606.ENSP00000259608,9606.ENSP00000278568,9606.ENSP00000285670,9606.ENSP00000301838,9606.ENSP00000302935,9606.ENSP00000303909,9606.ENSP00000315997,9606.ENSP00000318687,9606.ENSP00000319104,9606.ENSP00000340944,9606.ENSP00000341905,9606.ENSP00000349238,9606.ENSP00000349359,…	TBX21,PAG1,RIPK2,RIF1,DCAF15,MARCH7,SIT1,PAK1,SAMSN1,FADD,IL16,ABR,LILRB1,HSPH1,SUPT6H,PTPN11,RASAL3,CCDC88B,SASH3,SCRIB,XRCC6,PTPN22,SPN,SOX13,DLG5,SRC,TP53BP1,LAT,NFATC2,CARD11,SH3KBP1,RUNX3,BCL6,PTPN6,CYLD,DOCK8,TESPA1,INPP5D,PRAM1,NCK1,RPS6KA1,ZBTB1,NR1H3,FAM65B
GO:0002831	Regulation of response to biotic stimulus	34	406	0.26	0.0359	9606.ENSP00000216802,9606.ENSP00000220751,9606.ENSP00000221452,9606.ENSP00000242351,9606.ENSP00000249636,9606.ENSP00000261623,9606.ENSP00000262878,9606.ENSP00000263025,9606.ENSP00000263253,9606.ENSP00000268058,9606.ENSP00000278568,9606.ENSP00000301838,9606.ENSP00000309474,9606.ENSP00000311747,9606.ENSP00000315997,9606.ENSP00000328773,9606.ENSP00000340944,9606.ENSP00000351314,9606.ENSP00000352257,…	PSME2,RIPK2,RELB,ZC3HAV1,PIAS1,CYBA,SAMHD1,MAPK3,EP300,PML,PAK1,FADD,PSMD1,RBM14,LILRB1,HEXIM1,PTPN11,PSMB10,XRCC6,PTPN22,MATR3,STAT1,SASH1,IFI16,MAP3K7,PRKACB,CARD9,SRC,YTHDF2,C6orf106,SIN3A,CARD11,PTPN6,NR1H3
GO:0038093	Fc receptor signaling pathway	19	177	0.37	0.0359	9606.ENSP00000046794,9606.ENSP00000216802,9606.ENSP00000258787,9606.ENSP00000263025,9606.ENSP00000278568,9606.ENSP00000309474,9606.ENSP00000336740,9606.ENSP00000351314,9606.ENSP00000358335,9606.ENSP00000360266,9606.ENSP00000362680,9606.ENSP00000376330,9606.ENSP00000378845,9606.ENSP00000379330,9606.ENSP00000380150,9606.ENSP00000381070,9606.ENSP00000382423,9606.ENSP00000417273,9606.ENSP00000420494	LCP2,PSME2,MYO1G,MAPK3,PAK1,PSMD1,LIMK1,PSMB10,MAP3K7,JUN,SRC,WIPF1,LAT,NFATC2,CARD11,MAP2K7,MAP3K1,NCK1,LAT2
GO:0017148	Negative regulation of translation	16	136	0.41	0.0367	9606.ENSP00000220592,9606.ENSP00000233057,9606.ENSP00000263092,9606.ENSP00000268058,9606.ENSP00000308472,9606.ENSP00000313199,9606.ENSP00000336721,9606.ENSP00000336783,9606.ENSP00000361486,9606.ENSP00000361626,9606.ENSP00000362314,9606.ENSP00000362918,9606.ENSP00000363574,9606.ENSP00000387170,9606.ENSP00000466897,9606.ENSP00000469647	AGO2,EIF2AK2,METTL16,PML,EIF4EBP3,HNRNPD,LARP1,TNRC6C,PCIF1,YBX1,EIF4EBP2,YTHDF2,EIF6,GIGYF2,CIRBP,ZFP36
GO:0030099	Myeloid cell differentiation	22	221	0.34	0.0373	9606.ENSP00000221452,9606.ENSP00000243440,9606.ENSP00000262710,9606.ENSP00000263253,9606.ENSP00000264758,9606.ENSP00000268058,9606.ENSP00000297185,9606.ENSP00000312379,9606.ENSP00000331614,9606.ENSP00000333779,9606.ENSP00000340944,9606.ENSP00000347602,9606.ENSP00000351273,9606.ENSP00000357113,9606.ENSP00000360266,9606.ENSP00000362680,9606.ENSP00000377192,9606.ENSP00000384371,9606.ENSP00000391592,…	RELB,BATF3,ACIN1,EP300,ADD1,PML,HSPA9,KMT2E,IKZF1,EVI2B,PTPN11,ARID4A,CASP8,IFI16,JUN,SRC,G6PD,BCL6,PTPN6,GAB3,FLI1,TET2
GO:0030183	B cell differentiation	14	110	0.44	0.0373	9606.ENSP00000258390,9606.ENSP00000263253,9606.ENSP00000264606,9606.ENSP00000276202,9606.ENSP00000357315,9606.ENSP00000380150,9606.ENSP00000380638,9606.ENSP00000384371,9606.ENSP00000421985,9606.ENSP00000429309,9606.ENSP00000431603,9606.ENSP00000433277,9606.ENSP00000451000,9606.ENSP00000478458	DOCK10,EP300,HDAC4,DOCK11,GON4L,CARD11,PTK2B,BCL6,FNIP1,TPD52,POU2F2,MS4A1,ZBTB1,PLCL2
GO:0043507	Positive regulation of jun kinase activity	11	73	0.52	0.0373	9606.ENSP00000056217,9606.ENSP00000259808,9606.ENSP00000278568,9606.ENSP00000309597,9606.ENSP00000310094,9606.ENSP00000356437,9606.ENSP00000358335,9606.ENSP00000380638,9606.ENSP00000381070,9606.ENSP00000387246,9606.ENSP00000465039	ARHGEF5,RIPK1,PAK1,MAP3K11,TAOK2,SASH1,MAP3K7,PTK2B,MAP2K7,MAP3K2,MAP4K1
GO:0032874	Positive regulation of stress-activated mapk cascade	18	164	0.38	0.0378	9606.ENSP00000056217,9606.ENSP00000220751,9606.ENSP00000233057,9606.ENSP00000259808,9606.ENSP00000278568,9606.ENSP00000309597,9606.ENSP00000310094,9606.ENSP00000347427,9606.ENSP00000354927,9606.ENSP00000356437,9606.ENSP00000358335,9606.ENSP00000360797,9606.ENSP00000362994,9606.ENSP00000380638,9606.ENSP00000381070,9606.ENSP00000387246,9606.ENSP00000434142,9606.ENSP00000465039	ARHGEF5,RIPK2,EIF2AK2,RIPK1,PAK1,MAP3K11,TAOK2,MINK1,MAP3K3,SASH1,MAP3K7,CARD9,TRAF1,PTK2B,MAP2K7,MAP3K2,TPD52L1,MAP4K1
GO:0032147	Activation of protein kinase activity	32	376	0.27	0.0384	9606.ENSP00000176763,9606.ENSP00000220751,9606.ENSP00000233057,9606.ENSP00000259808,9606.ENSP00000263025,9606.ENSP00000264276,9606.ENSP00000278568,9606.ENSP00000281631,9606.ENSP00000307272,9606.ENSP00000309597,9606.ENSP00000310094,9606.ENSP00000312995,9606.ENSP00000338728,9606.ENSP00000340944,9606.ENSP00000347427,9606.ENSP00000354927,9606.ENSP00000358335,9606.ENSP00000359719,9606.ENSP00000361263,…	STK10,RIPK2,EIF2AK2,RIPK1,MAPK3,ALS2,PAK1,PARP8,RPTOR,MAP3K11,TAOK2,CLSPN,CCDC88A,PTPN11,MINK1,MAP3K3,MAP3K7,PRKACB,RAPGEF1,STK4,SRC,STK24,RGCC,PTK2B,MAP2K7,MAP3K1,MARK2,MAP3K2,PAK6,AGAP2,MAP4K1,BORA
GO:0046330	Positive regulation of jnk cascade	16	137	0.41	0.0387	9606.ENSP00000056217,9606.ENSP00000220751,9606.ENSP00000259808,9606.ENSP00000278568,9606.ENSP00000309597,9606.ENSP00000310094,9606.ENSP00000347427,9606.ENSP00000356437,9606.ENSP00000358335,9606.ENSP00000360797,9606.ENSP00000362994,9606.ENSP00000380638,9606.ENSP00000381070,9606.ENSP00000387246,9606.ENSP00000434142,9606.ENSP00000465039	ARHGEF5,RIPK2,RIPK1,PAK1,MAP3K11,TAOK2,MINK1,SASH1,MAP3K7,CARD9,TRAF1,PTK2B,MAP2K7,MAP3K2,TPD52L1,MAP4K1
GO:0051239	Regulation of multicellular organismal process	184	3227	0.1	0.0387	9606.ENSP00000080059,9606.ENSP00000156084,9606.ENSP00000177694,9606.ENSP00000216802,9606.ENSP00000220592,9606.ENSP00000220751,9606.ENSP00000221452,9606.ENSP00000224140,9606.ENSP00000230085,9606.ENSP00000233057,9606.ENSP00000236925,9606.ENSP00000242351,9606.ENSP00000243326,9606.ENSP00000251808,9606.ENSP00000254695,9606.ENSP00000256460,9606.ENSP00000258098,9606.ENSP00000259050,9606.ENSP00000259808,…	HDAC7,OTUD5,TBX21,PSME2,AGO2,RIPK2,RELB,SETX,SNX3,EIF2AK2,CAMSAP2,ZC3HAV1,RIF1,GRHL2,RAP1GAP2,CAMK1,RAB11FIP5,MARCH7,RIPK1,SNW1,CYBA,KMT2C,ACIN1,MAPK3,EP300,CLASP1,HDAC4,ADD1,ICAM1,PML,ZFHX3,DEF8,AKAP8,LIMD1,PAK1,ZC3H13,CCSAP,GRHL3,MAP1B,HSPA9,ARF6,MAPRE2,FADD,IL16,ABR,COL3A1,CLOCK,PSMD1,KMT2E,LRFN4,TFE3,GAK,ZHX2,LILRB1,AGGF1,ZNF609,BIN1,SYTL2,SUPT6H,BASP1,FRMD8,PKM,RAI1,TRIM25,CSNK1D,PRKCH,TOB2,…
GO:2001251	Negative regulation of chromosome organization	16	137	0.41	0.0387	9606.ENSP00000263073,9606.ENSP00000265433,9606.ENSP00000268058,9606.ENSP00000298767,9606.ENSP00000312709,9606.ENSP00000317992,9606.ENSP00000319104,9606.ENSP00000341826,9606.ENSP00000350676,9606.ENSP00000362441,9606.ENSP00000362680,9606.ENSP00000367797,9606.ENSP00000378402,9606.ENSP00000399888,9606.ENSP00000418960,9606.ENSP00000483117	SMG6,NBN,PML,WAPAL,TAF7,NOC2L,SUPT6H,HNRNPA1,PHF8,ATRX,SRC,SKI,SIN3A,HMGA1,BRCA1,ACD
GO:0071826	Ribonucleoprotein complex subunit organization	20	193	0.35	0.0388	9606.ENSP00000216554,9606.ENSP00000220592,9606.ENSP00000224140,9606.ENSP00000240316,9606.ENSP00000266679,9606.ENSP00000285873,9606.ENSP00000307078,9606.ENSP00000315379,9606.ENSP00000335321,9606.ENSP00000345412,9606.ENSP00000354125,9606.ENSP00000358400,9606.ENSP00000358716,9606.ENSP00000359606,9606.ENSP00000363574,9606.ENSP00000366604,9606.ENSP00000370258,9606.ENSP00000384421,9606.ENSP00000436049,…	EIF5,AGO2,SETX,COIL,CPSF6,GEMIN5,KIF5B,PRPF3,SF3B1,CPSF7,EIF3B,MDN1,DDX20,ZNHIT6,EIF6,SF1,EIF3CL,TFIP11,EIF3M,EIF3L
GO:0072659	Protein localization to plasma membrane	20	193	0.35	0.0388	9606.ENSP00000265070,9606.ENSP00000280571,9606.ENSP00000280772,9606.ENSP00000314499,9606.ENSP00000318803,9606.ENSP00000331678,9606.ENSP00000333769,9606.ENSP00000336127,9606.ENSP00000338728,9606.ENSP00000343158,9606.ENSP00000349486,9606.ENSP00000354573,9606.ENSP00000357883,9606.ENSP00000375960,9606.ENSP00000393559,9606.ENSP00000408342,9606.ENSP00000427114,9606.ENSP00000438085,9606.ENSP00000443204,…	GOLPH3,RILPL2,ANK3,GAK,SYTL2,PKP3,BSG,TTC7B,CCDC88A,EPB41L3,SCRIB,MACF1,PIP5K1A,MLLT4,PACS2,PRAM1,FYB,GGA3,C2CD5,EXOC5
GO:0050867	Positive regulation of cell activation	30	346	0.28	0.0407	9606.ENSP00000177694,9606.ENSP00000220751,9606.ENSP00000243326,9606.ENSP00000278568,9606.ENSP00000301838,9606.ENSP00000302935,9606.ENSP00000315997,9606.ENSP00000318687,9606.ENSP00000340944,9606.ENSP00000341905,9606.ENSP00000349238,9606.ENSP00000349359,9606.ENSP00000352257,9606.ENSP00000352833,9606.ENSP00000356172,9606.ENSP00000362680,9606.ENSP00000371475,9606.ENSP00000379330,9606.ENSP00000380150,…	TBX21,RIPK2,RIF1,PAK1,FADD,IL16,LILRB1,HSPH1,PTPN11,RASAL3,CCDC88B,SASH3,XRCC6,PTPN22,SOX13,SRC,TP53BP1,NFATC2,CARD11,SH3KBP1,RUNX3,BCL6,PTPN6,CYLD,DOCK8,TESPA1,INPP5D,NCK1,RPS6KA1,ZBTB1
GO:0012501	Programmed cell death	71	1054	0.17	0.0417	9606.ENSP00000167586,9606.ENSP00000220751,9606.ENSP00000234420,9606.ENSP00000252242,9606.ENSP00000259808,9606.ENSP00000261531,9606.ENSP00000262710,9606.ENSP00000263025,9606.ENSP00000263253,9606.ENSP00000263946,9606.ENSP00000265433,9606.ENSP00000267859,9606.ENSP00000268058,9606.ENSP00000271555,9606.ENSP00000278568,9606.ENSP00000298316,9606.ENSP00000301838,9606.ENSP00000303754,9606.ENSP00000308351,…	KRT14,RIPK2,MSH6,KRT5,RIPK1,SNW1,ACIN1,MAPK3,EP300,PKP1,NBN,BNIP2,PML,MEF2D,PAK1,ARF6,FADD,PPID,MLKL,TAOK2,CCAR2,NOC2L,PKM,PKP3,PPL,EPB41L3,MEF2A,SCRIB,CASP8,XAF1,IFI16,MAP3K7,JUN,STK4,OGT,TRAF1,STK24,FOXO1,RPS6KA3,DSP,SLTM,MYBBP1A,PKP4,TFPT,NUPR1,ETV6,ING4,PTK2B,SH3KBP1,MAP2K7,SHARPIN,CDK11A,FOXO3,CASP4,CYLD,PACS2,PPP1R13L,INPP5D,OXR1,PAK6,BRCA1,DDX41,NAIP,GSDMD,BCLAF1,RPS6KA1,KMT2A,CDK11B,CASP8…
GO:0032680	Regulation of tumor necrosis factor production	17	152	0.39	0.0417	9606.ENSP00000220751,9606.ENSP00000259808,9606.ENSP00000261623,9606.ENSP00000269701,9606.ENSP00000301838,9606.ENSP00000315997,9606.ENSP00000319726,9606.ENSP00000340944,9606.ENSP00000349359,9606.ENSP00000352833,9606.ENSP00000353238,9606.ENSP00000354837,9606.ENSP00000360797,9606.ENSP00000363135,9606.ENSP00000377700,9606.ENSP00000391592,9606.ENSP00000469647	RIPK2,RIPK1,CYBA,AKAP8,FADD,LILRB1,FRMD8,PTPN11,SASH3,PTPN22,SPN,ARHGEF2,CARD9,C6orf106,TBC1D23,PTPN6,ZFP36
GO:0050870	Positive regulation of t cell activation	21	209	0.34	0.0417	9606.ENSP00000220751,9606.ENSP00000278568,9606.ENSP00000301838,9606.ENSP00000315997,9606.ENSP00000318687,9606.ENSP00000340944,9606.ENSP00000341905,9606.ENSP00000349238,9606.ENSP00000349359,9606.ENSP00000352833,9606.ENSP00000356172,9606.ENSP00000362680,9606.ENSP00000380150,9606.ENSP00000382800,9606.ENSP00000384371,9606.ENSP00000391592,9606.ENSP00000392025,9606.ENSP00000394888,9606.ENSP00000400892,…	RIPK2,PAK1,FADD,LILRB1,HSPH1,PTPN11,RASAL3,CCDC88B,SASH3,PTPN22,SOX13,SRC,CARD11,RUNX3,BCL6,PTPN6,CYLD,DOCK8,TESPA1,NCK1,ZBTB1
GO:0008219	Cell death	73	1091	0.16	0.0418	9606.ENSP00000167586,9606.ENSP00000220751,9606.ENSP00000234420,9606.ENSP00000252242,9606.ENSP00000259808,9606.ENSP00000261531,9606.ENSP00000262710,9606.ENSP00000263025,9606.ENSP00000263253,9606.ENSP00000263946,9606.ENSP00000264276,9606.ENSP00000265433,9606.ENSP00000267859,9606.ENSP00000268058,9606.ENSP00000271555,9606.ENSP00000278568,9606.ENSP00000298316,9606.ENSP00000301838,9606.ENSP00000303754,…	KRT14,RIPK2,MSH6,KRT5,RIPK1,SNW1,ACIN1,MAPK3,EP300,PKP1,ALS2,NBN,BNIP2,PML,MEF2D,PAK1,ARF6,FADD,PPID,MLKL,MAP3K11,TAOK2,CCAR2,NOC2L,PKM,PKP3,PPL,EPB41L3,MEF2A,SCRIB,CASP8,XAF1,IFI16,MAP3K7,JUN,STK4,OGT,TRAF1,STK24,FOXO1,RPS6KA3,DSP,SLTM,MYBBP1A,PKP4,TFPT,NUPR1,ETV6,ING4,PTK2B,SH3KBP1,MAP2K7,SHARPIN,CDK11A,FOXO3,CASP4,CYLD,PACS2,PPP1R13L,INPP5D,OXR1,PAK6,BRCA1,DDX41,NAIP,GSDMD,BCLAF1,RPS6KA1,KMT2A…
GO:0023014	Signal transduction by protein phosphorylation	33	395	0.26	0.0418	9606.ENSP00000176763,9606.ENSP00000216802,9606.ENSP00000220751,9606.ENSP00000224140,9606.ENSP00000259808,9606.ENSP00000263025,9606.ENSP00000278568,9606.ENSP00000292303,9606.ENSP00000304895,9606.ENSP00000309474,9606.ENSP00000309597,9606.ENSP00000310094,9606.ENSP00000317817,9606.ENSP00000341905,9606.ENSP00000346389,9606.ENSP00000347427,9606.ENSP00000351314,9606.ENSP00000354927,9606.ENSP00000356621,…	STK10,PSME2,RIPK2,SETX,RIPK1,MAPK3,PAK1,CCR5,IRS1,PSMD1,MAP3K11,TAOK2,SH2D3C,RASAL3,MEF2A,MINK1,PSMB10,MAP3K3,RASAL2,MAP3K7,STK4,STK24,KBTBD7,LAT,PTK2B,MAP2K7,MAP3K1,MAP3K2,PAK6,MARK3,RASAL1,MAP4K1,ZFP36
GO:0031122	Cytoplasmic microtubule organization	10	63	0.54	0.0419	9606.ENSP00000236925,9606.ENSP00000263710,9606.ENSP00000264313,9606.ENSP00000338728,9606.ENSP00000348965,9606.ENSP00000349238,9606.ENSP00000358363,9606.ENSP00000360252,9606.ENSP00000377298,9606.ENSP00000480893	CAMSAP2,CLASP1,SLAIN2,CCDC88A,DYNC1H1,CCDC88B,PDE4DIP,HOOK1,NUMA1,SPAST
GO:0002696	Positive regulation of leukocyte activation	29	332	0.28	0.043	9606.ENSP00000177694,9606.ENSP00000220751,9606.ENSP00000243326,9606.ENSP00000278568,9606.ENSP00000301838,9606.ENSP00000302935,9606.ENSP00000315997,9606.ENSP00000318687,9606.ENSP00000340944,9606.ENSP00000341905,9606.ENSP00000349238,9606.ENSP00000349359,9606.ENSP00000352257,9606.ENSP00000352833,9606.ENSP00000356172,9606.ENSP00000362680,9606.ENSP00000371475,9606.ENSP00000379330,9606.ENSP00000380150,…	TBX21,RIPK2,RIF1,PAK1,FADD,IL16,LILRB1,HSPH1,PTPN11,RASAL3,CCDC88B,SASH3,XRCC6,PTPN22,SOX13,SRC,TP53BP1,NFATC2,CARD11,SH3KBP1,RUNX3,BCL6,PTPN6,CYLD,DOCK8,TESPA1,INPP5D,NCK1,ZBTB1
GO:0045088	Regulation of innate immune response	27	301	0.29	0.0436	9606.ENSP00000216802,9606.ENSP00000221452,9606.ENSP00000249636,9606.ENSP00000262878,9606.ENSP00000263253,9606.ENSP00000278568,9606.ENSP00000301838,9606.ENSP00000309474,9606.ENSP00000311747,9606.ENSP00000315997,9606.ENSP00000328773,9606.ENSP00000340944,9606.ENSP00000351314,9606.ENSP00000352257,9606.ENSP00000352833,9606.ENSP00000354346,9606.ENSP00000354394,9606.ENSP00000357113,9606.ENSP00000358335,…	PSME2,RELB,PIAS1,SAMHD1,EP300,PAK1,FADD,PSMD1,RBM14,LILRB1,HEXIM1,PTPN11,PSMB10,XRCC6,PTPN22,MATR3,STAT1,IFI16,MAP3K7,PRKACB,CARD9,SRC,YTHDF2,SIN3A,CARD11,PTPN6,NR1H3
GO:0050852	T cell receptor signaling pathway	18	167	0.37	0.0436	9606.ENSP00000046794,9606.ENSP00000216802,9606.ENSP00000220597,9606.ENSP00000220751,9606.ENSP00000278568,9606.ENSP00000309474,9606.ENSP00000351314,9606.ENSP00000352833,9606.ENSP00000357231,9606.ENSP00000358335,9606.ENSP00000363031,9606.ENSP00000378845,9606.ENSP00000380150,9606.ENSP00000391669,9606.ENSP00000405338,9606.ENSP00000408342,9606.ENSP00000417273,9606.ENSP00000427114	LCP2,PSME2,PAG1,RIPK2,PAK1,PSMD1,PSMB10,PTPN22,THEMIS,MAP3K7,THEMIS2,LAT,CARD11,BCAR1,INPP5D,PRAM1,NCK1,FYB
GO:0051094	Positive regulation of developmental process	89	1389	0.15	0.0436	9606.ENSP00000080059,9606.ENSP00000177694,9606.ENSP00000220592,9606.ENSP00000220751,9606.ENSP00000224140,9606.ENSP00000230085,9606.ENSP00000243326,9606.ENSP00000249636,9606.ENSP00000256460,9606.ENSP00000259808,9606.ENSP00000261531,9606.ENSP00000262710,9606.ENSP00000263253,9606.ENSP00000263710,9606.ENSP00000264758,9606.ENSP00000267859,9606.ENSP00000268058,9606.ENSP00000268489,9606.ENSP00000278568,…	HDAC7,TBX21,AGO2,RIPK2,SETX,SNX3,RIF1,PIAS1,CAMK1,RIPK1,SNW1,ACIN1,EP300,CLASP1,ADD1,BNIP2,PML,ZFHX3,PAK1,CDS1,MAP1B,FADD,TFE3,AGGF1,ZNF609,BIN1,BASP1,PKM,CSNK1D,PRKCH,LRRC16A,EVI2B,LIMK1,MEF2A,ITSN2,SASH3,CASP8,XRCC6,CASS4,STAT1,MACF1,ARHGEF2,MAP3K3,SOX13,ASPM,SASH1,LMNA,UFL1,TPBG,JUN,NCOA3,RAPGEF1,DLG5,STK4,SRC,PARD3,RGCC,RPS6KA3,NIN,TP53BP1,DNM2,NUMA1,SIN3A,NFATC2,SOX10,PTK2B,RUNX3,ASXL2,BCL6,…
GO:0051053	Negative regulation of dna metabolic process	15	126	0.41	0.0439	9606.ENSP00000234420,9606.ENSP00000243326,9606.ENSP00000253024,9606.ENSP00000263073,9606.ENSP00000265433,9606.ENSP00000268058,9606.ENSP00000299563,9606.ENSP00000317636,9606.ENSP00000341826,9606.ENSP00000362680,9606.ENSP00000371475,9606.ENSP00000384371,9606.ENSP00000384421,9606.ENSP00000436786,9606.ENSP00000483117	MSH6,RIF1,TRIM28,SMG6,NBN,PML,RNF169,RECQL5,HNRNPA1,SRC,TP53BP1,BCL6,TFIP11,KMT2A,ACD
GO:0048511	Rhythmic process	25	271	0.3	0.0449	9606.ENSP00000221452,9606.ENSP00000224140,9606.ENSP00000263253,9606.ENSP00000268058,9606.ENSP00000268489,9606.ENSP00000268712,9606.ENSP00000308741,9606.ENSP00000310670,9606.ENSP00000313199,9606.ENSP00000323074,9606.ENSP00000324464,9606.ENSP00000340648,9606.ENSP00000346634,9606.ENSP00000349860,9606.ENSP00000360266,9606.ENSP00000362680,9606.ENSP00000362824,9606.ENSP00000370968,9606.ENSP00000378402,…	RELB,SETX,EP300,PML,ZFHX3,NCOR1,CLOCK,CCAR2,HNRNPD,RAI1,CSNK1D,HUWE1,THRAP3,GFPT1,JUN,SRC,OGT,MYBBP1A,SIN3A,NCOR2,FOXO3,KDM2A,KMT2A,MYCBP2,TIMELESS
GO:0031062	Positive regulation of histone methylation	8	42	0.62	0.045	9606.ENSP00000243326,9606.ENSP00000261531,9606.ENSP00000263377,9606.ENSP00000312379,9606.ENSP00000357283,9606.ENSP00000362824,9606.ENSP00000418960,9606.ENSP00000436786	RIF1,SNW1,BRD4,KMT2E,LMNA,OGT,BRCA1,KMT2A
GO:0046599	Regulation of centriole replication	6	23	0.76	0.0453	9606.ENSP00000295872,9606.ENSP00000296930,9606.ENSP00000302537,9606.ENSP00000311747,9606.ENSP00000343818,9606.ENSP00000418960	SPICE1,NPM1,MDM1,RBM14,CDK5RAP2,BRCA1
GO:0048025	Negative regulation of mrna splicing, via spliceosome	6	23	0.76	0.0453	9606.ENSP00000262710,9606.ENSP00000328848,9606.ENSP00000346694,9606.ENSP00000349428,9606.ENSP00000362900,9606.ENSP00000365439	ACIN1,RBM10,HNRNPA2B1,PTBP1,SRSF4,HNRNPK
GO:1904356	Regulation of telomere maintenance via telomere lengthening	10	64	0.53	0.0454	9606.ENSP00000263025,9606.ENSP00000263073,9606.ENSP00000268058,9606.ENSP00000341826,9606.ENSP00000346694,9606.ENSP00000358563,9606.ENSP00000362680,9606.ENSP00000381070,9606.ENSP00000387911,9606.ENSP00000483117	MAPK3,SMG6,PML,HNRNPA1,HNRNPA2B1,DKC1,SRC,MAP2K7,PARN,ACD
GO:0043506	Regulation of jun kinase activity	12	88	0.47	0.0456	9606.ENSP00000056217,9606.ENSP00000259808,9606.ENSP00000278568,9606.ENSP00000309597,9606.ENSP00000310094,9606.ENSP00000352833,9606.ENSP00000356437,9606.ENSP00000358335,9606.ENSP00000380638,9606.ENSP00000381070,9606.ENSP00000387246,9606.ENSP00000465039	ARHGEF5,RIPK1,PAK1,MAP3K11,TAOK2,PTPN22,SASH1,MAP3K7,PTK2B,MAP2K7,MAP3K2,MAP4K1
GO:0006978	DNA damage response, signal transduction by p53 class mediator resulting in transcription of p21 class mediator	5	15	0.86	0.0461	9606.ENSP00000340330,9606.ENSP00000342307,9606.ENSP00000343023,9606.ENSP00000380024,9606.ENSP00000418960	KAT5,FOXM1,SP100,ING4,BRCA1
GO:0022409	Positive regulation of cell-cell adhesion	25	272	0.3	0.0461	9606.ENSP00000220751,9606.ENSP00000264832,9606.ENSP00000278568,9606.ENSP00000280772,9606.ENSP00000301838,9606.ENSP00000315997,9606.ENSP00000318687,9606.ENSP00000340944,9606.ENSP00000341905,9606.ENSP00000349238,9606.ENSP00000349359,9606.ENSP00000352833,9606.ENSP00000356172,9606.ENSP00000362680,9606.ENSP00000375960,9606.ENSP00000380150,9606.ENSP00000382800,9606.ENSP00000384371,9606.ENSP00000385545,…	RIPK2,ICAM1,PAK1,ANK3,FADD,LILRB1,HSPH1,PTPN11,RASAL3,CCDC88B,SASH3,PTPN22,SOX13,SRC,MLLT4,CARD11,RUNX3,BCL6,KIF26B,PTPN6,CYLD,DOCK8,TESPA1,NCK1,ZBTB1
GO:0071801	Regulation of podosome assembly	5	15	0.86	0.0461	9606.ENSP00000056217,9606.ENSP00000354837,9606.ENSP00000362680,9606.ENSP00000381581,9606.ENSP00000429900	ARHGEF5,ARHGEF2,SRC,LCP1,ASAP1
GO:0097202	Activation of cysteine-type endopeptidase activity	5	15	0.86	0.0461	9606.ENSP00000220751,9606.ENSP00000301838,9606.ENSP00000351273,9606.ENSP00000357113,9606.ENSP00000384996	RIPK2,FADD,CASP8,IFI16,TBC1D10A
GO:0022604	Regulation of cell morphogenesis	39	498	0.23	0.0463	9606.ENSP00000263174,9606.ENSP00000264832,9606.ENSP00000273317,9606.ENSP00000275034,9606.ENSP00000278568,9606.ENSP00000295095,9606.ENSP00000296043,9606.ENSP00000296755,9606.ENSP00000310094,9606.ENSP00000329219,9606.ENSP00000330753,9606.ENSP00000331983,9606.ENSP00000336740,9606.ENSP00000343158,9606.ENSP00000345259,9606.ENSP00000347244,9606.ENSP00000353462,9606.ENSP00000354573,9606.ENSP00000358120,…	PALMD,ICAM1,LIMD1,PHIP,PAK1,ARHGAP15,SHROOM3,MAP1B,TAOK2,FMNL1,BRWD1,LRRC16A,LIMK1,EPB41L3,EPB41,ITSN2,CASS4,MACF1,PLEKHO1,ARHGAP4,SRC,FAM21C,RCC2,NIN,DNM2,WIPF1,SIN3A,PTK2B,SH3KBP1,LARP4,PARVB,MARK2,SEMA4D,KIF13B,CUL7,MYCBP2,RASAL1,KANK1,ZMYM2
GO:0043393	Regulation of protein binding	21	212	0.34	0.0463	9606.ENSP00000220751,9606.ENSP00000233121,9606.ENSP00000256460,9606.ENSP00000263025,9606.ENSP00000263253,9606.ENSP00000264436,9606.ENSP00000264606,9606.ENSP00000264758,9606.ENSP00000290649,9606.ENSP00000345259,9606.ENSP00000357206,9606.ENSP00000361892,9606.ENSP00000362680,9606.ENSP00000377969,9606.ENSP00000384421,9606.ENSP00000385751,9606.ENSP00000392025,9606.ENSP00000406549,9606.ENSP00000411397,…	RIPK2,MAPRE3,CAMK1,MAPK3,EP300,ADD2,HDAC4,ADD1,AMFR,EPB41,NES,STK4,SRC,GTF2F1,TFIP11,MARK2,CYLD,TAF1,MARK3,PLCL2,FAM65B
GO:0010389	Regulation of g2/m transition of mitotic cell cycle	20	198	0.34	0.0477	9606.ENSP00000216802,9606.ENSP00000260810,9606.ENSP00000263377,9606.ENSP00000263710,9606.ENSP00000265433,9606.ENSP00000309474,9606.ENSP00000310094,9606.ENSP00000312995,9606.ENSP00000324464,9606.ENSP00000343818,9606.ENSP00000347498,9606.ENSP00000348965,9606.ENSP00000351314,9606.ENSP00000352572,9606.ENSP00000355499,9606.ENSP00000362962,9606.ENSP00000364585,9606.ENSP00000378402,9606.ENSP00000380661,…	PSME2,TOPBP1,BRD4,CLASP1,NBN,PSMD1,TAOK2,CLSPN,CSNK1D,CDK5RAP2,ZFYVE19,DYNC1H1,PSMB10,PCNT,SDCCAG8,CNTRL,RCC2,SIN3A,CEP250,BRCA1
GO:0033979	Box h/aca snorna metabolic process	3	3	1.34	0.048	9606.ENSP00000358563,9606.ENSP00000385410,9606.ENSP00000387911	DKC1,NOLC1,PARN
GO:1901355	Response to rapamycin	3	3	1.34	0.048	9606.ENSP00000265070,9606.ENSP00000313199,9606.ENSP00000336721	GOLPH3,HNRNPD,LARP1
GO:1903039	Positive regulation of leukocyte cell-cell adhesion	22	228	0.32	0.0485	9606.ENSP00000220751,9606.ENSP00000264832,9606.ENSP00000278568,9606.ENSP00000301838,9606.ENSP00000315997,9606.ENSP00000318687,9606.ENSP00000340944,9606.ENSP00000341905,9606.ENSP00000349238,9606.ENSP00000349359,9606.ENSP00000352833,9606.ENSP00000356172,9606.ENSP00000362680,9606.ENSP00000380150,9606.ENSP00000382800,9606.ENSP00000384371,9606.ENSP00000391592,9606.ENSP00000392025,9606.ENSP00000394888,…	RIPK2,ICAM1,PAK1,FADD,LILRB1,HSPH1,PTPN11,RASAL3,CCDC88B,SASH3,PTPN22,SOX13,SRC,CARD11,RUNX3,BCL6,PTPN6,CYLD,DOCK8,TESPA1,NCK1,ZBTB1
GO:0045859	Regulation of protein kinase activity	57	812	0.19	0.0492	9606.ENSP00000046794,9606.ENSP00000056217,9606.ENSP00000176763,9606.ENSP00000220751,9606.ENSP00000233057,9606.ENSP00000233121,9606.ENSP00000254079,9606.ENSP00000256460,9606.ENSP00000259808,9606.ENSP00000262713,9606.ENSP00000263025,9606.ENSP00000264276,9606.ENSP00000278568,9606.ENSP00000281631,9606.ENSP00000296930,9606.ENSP00000305721,9606.ENSP00000307272,9606.ENSP00000309597,9606.ENSP00000310094,…	LCP2,ARHGEF5,STK10,RIPK2,EIF2AK2,MAPRE3,PPP1R1B,CAMK1,RIPK1,AJUBA,MAPK3,ALS2,PAK1,PARP8,NPM1,IBTK,RPTOR,MAP3K11,TAOK2,TAF7,CLSPN,HEXIM1,CCDC88A,PTPN11,MINK1,UVRAG,XRCC6,PTPN22,CASS4,AKAP13,MAP3K3,SASH1,MAP3K7,PRKACB,RAPGEF1,STK4,SRC,RGS3,STK24,RGCC,LAT,PTK2B,MAP2K7,MAP3K1,SMCR8,MARK2,MAP3K2,PTPN6,CDK12,PAK6,NCK1,TPD52L1,LATS1,AGAP2,MAP4K1,GMFG,BORA
GO:0038095	Fc-epsilon receptor signaling pathway	14	115	0.42	0.0493	9606.ENSP00000046794,9606.ENSP00000216802,9606.ENSP00000263025,9606.ENSP00000278568,9606.ENSP00000309474,9606.ENSP00000351314,9606.ENSP00000358335,9606.ENSP00000360266,9606.ENSP00000378845,9606.ENSP00000379330,9606.ENSP00000380150,9606.ENSP00000381070,9606.ENSP00000382423,9606.ENSP00000420494	LCP2,PSME2,MAPK3,PAK1,PSMD1,PSMB10,MAP3K7,JUN,LAT,NFATC2,CARD11,MAP2K7,MAP3K1,LAT2
GO:0051656	Establishment of organelle localization	32	385	0.26	0.0494	9606.ENSP00000225567,9606.ENSP00000258201,9606.ENSP00000258787,9606.ENSP00000263710,9606.ENSP00000265245,9606.ENSP00000291574,9606.ENSP00000295872,9606.ENSP00000296755,9606.ENSP00000296930,9606.ENSP00000307078,9606.ENSP00000324464,9606.ENSP00000335082,9606.ENSP00000343818,9606.ENSP00000346442,9606.ENSP00000348965,9606.ENSP00000349486,9606.ENSP00000354730,9606.ENSP00000354837,9606.ENSP00000358994,…	GOSR2,FHOD1,MYO1G,CLASP1,LSG1,TRAPPC10,SPICE1,MAP1B,NPM1,KIF5B,CSNK1D,FAM91A1,CDK5RAP2,LRMP,DYNC1H1,SCRIB,CHAMP1,ARHGEF2,MYO6,EIF6,PARD3,CROCC,DNM2,NUMA1,PPP6R3,TBC1D23,LAT,GPSM2,LAT2,NUP88,SPAST,MARK1
GO:0031114	Regulation of microtubule depolymerization	7	33	0.67	0.0495	9606.ENSP00000236925,9606.ENSP00000263710,9606.ENSP00000296755,9606.ENSP00000300231,9606.ENSP00000354837,9606.ENSP00000439585,9606.ENSP00000480893	CAMSAP2,CLASP1,MAP1B,MAP1A,ARHGEF2,ATXN7,SPAST
GO:0060284	Regulation of cell development	65	956	0.17	0.0495	9606.ENSP00000224140,9606.ENSP00000230085,9606.ENSP00000236925,9606.ENSP00000254695,9606.ENSP00000256460,9606.ENSP00000261531,9606.ENSP00000263253,9606.ENSP00000264606,9606.ENSP00000264758,9606.ENSP00000268489,9606.ENSP00000278568,9606.ENSP00000296755,9606.ENSP00000298316,9606.ENSP00000304408,9606.ENSP00000308741,9606.ENSP00000314499,9606.ENSP00000314709,9606.ENSP00000315997,9606.ENSP00000316527,…	SETX,SNX3,CAMSAP2,RAP1GAP2,CAMK1,SNW1,EP300,HDAC4,ADD1,ZFHX3,PAK1,MAP1B,ARF6,COL3A1,CLOCK,GAK,ZHX2,LILRB1,ZNF609,BIN1,CSNK1D,PRKCH,LRRC16A,LIMK1,CCDC88A,CDK5RAP2,ITSN2,CASS4,INPP5F,MACF1,AKAP13,ARHGEF2,ASPM,UFL1,ARHGAP4,RAPGEF1,DLG5,YTHDF2,FAM21C,RCC2,STK24,SKI,NIN,DNM2,G6PD,SIN3A,SOX10,PTK2B,BCL6,MARK2,FOXO3,CHD7,EIF4G1,SEMA4D,NCK1,KIF13B,ASAP1,CUL7,MYCBP2,RASAL1,SHANK2,NAP1L1,KANK1,MARK1,CTDP1
GO:0071108	Protein k48-linked deubiquitination	7	33	0.67	0.0495	9606.ENSP00000156084,9606.ENSP00000258399,9606.ENSP00000309031,9606.ENSP00000381577,9606.ENSP00000392025,9606.ENSP00000409279,9606.ENSP00000478320	OTUD5,USP37,VCPIP1,USP34,CYLD,OTUD4,ATXN3
GO:1902373	Negative regulation of mrna catabolic process	9	54	0.56	0.0496	9606.ENSP00000263946,9606.ENSP00000313199,9606.ENSP00000328848,9606.ENSP00000331678,9606.ENSP00000336721,9606.ENSP00000346634,9606.ENSP00000361626,9606.ENSP00000466897,9606.ENSP00000469647	PKP1,HNRNPD,RBM10,PKP3,LARP1,THRAP3,YBX1,CIRBP,ZFP36
GO:0042325	Regulation of phosphorylation	101	1626	0.13	0.0497	9606.ENSP00000025301,9606.ENSP00000046794,9606.ENSP00000056217,9606.ENSP00000176763,9606.ENSP00000220751,9606.ENSP00000233057,9606.ENSP00000233121,9606.ENSP00000253329,9606.ENSP00000254079,9606.ENSP00000256460,9606.ENSP00000259808,9606.ENSP00000262713,9606.ENSP00000263025,9606.ENSP00000263253,9606.ENSP00000263377,9606.ENSP00000264276,9606.ENSP00000264606,9606.ENSP00000264832,9606.ENSP00000265433,…	AKAP11,LCP2,ARHGEF5,STK10,RIPK2,EIF2AK2,MAPRE3,PPIL4,PPP1R1B,CAMK1,RIPK1,AJUBA,MAPK3,EP300,BRD4,ALS2,HDAC4,ICAM1,NBN,PML,NCOR1,AKAP8,PHIP,PAK1,PARP8,SAMSN1,KIAA0226,NPM1,PPP1R14A,IRS1,IBTK,RPTOR,MAP3K11,TAOK2,TAF7,CLSPN,NUP98,SH2D3C,TNIP1,CSNK1D,HEXIM1,CCDC88A,PTPN11,FOXM1,OCLN,MINK1,UVRAG,ANKLE2,MICAL1,XRCC6,NUP214,PTPN22,CASS4,INPP5F,AKAP13,ARHGEF2,MAP3K3,SASH1,MAP3K7,BCAR3,PRKACB,JUN,CARD9,RAP…

## Sheet: STRING GO molecular function
#term ID	term description	observed gene count	background gene count	strength	false discovery rate	matching proteins in your network (IDs)	matching proteins in your network (labels)
GO:0005488	Binding	735	12516	0.11	5.47e-28	9606.ENSP00000025301,9606.ENSP00000040738,9606.ENSP00000056217,9606.ENSP00000080059,9606.ENSP00000158762,9606.ENSP00000167586,9606.ENSP00000170168,9606.ENSP00000171887,9606.ENSP00000176763,9606.ENSP00000177694,9606.ENSP00000192788,9606.ENSP00000200181,9606.ENSP00000202816,9606.ENSP00000203556,9606.ENSP00000211936,9606.ENSP00000215957,9606.ENSP00000216044,9606.ENSP00000216297,9606.ENSP00000216554,…	AKAP11,BOD1L1,ARHGEF5,HDAC7,ACAP1,KRT14,REXO1,TNS1,STK10,TBX21,UHRF1BP1,ITGB4,ESF1,GMIP,ZNF184,MICALL1,GTPBP1,SUPT16H,EIF5,PSME2,TPD52L2,STAG2,CAPN15,AGO2,PAG1,RIPK2,CHRAC1,RELB,SP4,SETX,UTP18,GOSR2,LAP3,SNX3,TTC1,NKTR,EIF2AK2,MAPRE3,INO80B,NRBP1,MSH6,BCL9,PRDM2,CAMSAP2,FKBP15,COIL,NCAPH,ZC3HAV1,UNG,DDX39A,CD97,BATF3,MPHOSPH10,PSD4,RALY,MLX,PTPN12,PIAS1,ZC3H14,GRHL2,KRT5,TRIM28,ZC3H4,PPIL4,WDR44,…
GO:0003723	RNA binding	188	1649	0.4	3.17e-26	9606.ENSP00000171887,9606.ENSP00000202816,9606.ENSP00000216044,9606.ENSP00000216297,9606.ENSP00000216554,9606.ENSP00000217121,9606.ENSP00000220592,9606.ENSP00000224140,9606.ENSP00000225298,9606.ENSP00000233057,9606.ENSP00000240316,9606.ENSP00000242351,9606.ENSP00000242776,9606.ENSP00000244230,9606.ENSP00000246194,9606.ENSP00000251038,9606.ENSP00000253024,9606.ENSP00000253048,9606.ENSP00000253329,…	TNS1,ESF1,GTPBP1,SUPT16H,EIF5,TPD52L2,AGO2,SETX,UTP18,EIF2AK2,COIL,ZC3HAV1,DDX39A,MPHOSPH10,RALY,ZC3H14,TRIM28,ZC3H4,PPIL4,UTP3,IGHMBP2,ZCCHC11,BUD13,PPIG,SNW1,KMT2C,ACIN1,SAMHD1,SMG6,METTL16,DGCR8,EP300,NSUN2,ADD1,RBM27,HNRNPH3,RBM6,ZCRB1,CPSF6,MFAP1,AKAP8,C1orf35,ZC3H12C,DCP1B,ZC3H13,SAMSN1,GEMIN5,RAVER1,SNIP1,NPM1,HSPA9,KIAA1429,C14orf93,SRRM2,ZNF239,CCAR2,RBM14,HNRNPD,ABCF1,DDX10,MRPL1,PRPF3,…
GO:0003676	Nucleic acid binding	321	3947	0.25	2.98e-23	9606.ENSP00000170168,9606.ENSP00000171887,9606.ENSP00000177694,9606.ENSP00000202816,9606.ENSP00000211936,9606.ENSP00000216044,9606.ENSP00000216297,9606.ENSP00000216554,9606.ENSP00000217121,9606.ENSP00000220592,9606.ENSP00000220913,9606.ENSP00000221452,9606.ENSP00000222584,9606.ENSP00000224140,9606.ENSP00000225298,9606.ENSP00000233057,9606.ENSP00000234420,9606.ENSP00000235372,9606.ENSP00000240316,…	REXO1,TNS1,TBX21,ESF1,ZNF184,GTPBP1,SUPT16H,EIF5,TPD52L2,AGO2,CHRAC1,RELB,SP4,SETX,UTP18,EIF2AK2,MSH6,PRDM2,COIL,ZC3HAV1,UNG,DDX39A,BATF3,MPHOSPH10,RALY,MLX,PIAS1,ZC3H14,GRHL2,TRIM28,ZC3H4,PPIL4,HGNC:9982,UTP3,IGHMBP2,ZCCHC11,BRIP1,BUD13,TOPBP1,PPIG,SNW1,IKZF4,KMT2C,RCOR1,SRCAP,ACIN1,SAMHD1,SMG6,METTL16,DGCR8,EP300,ARID4B,HDAC4,NSUN2,ADD1,RBM27,NBN,SMARCA2,R3HCC1,HNRNPH3,BTAF1,RBM6,ZCRB1,CPSF6,TM…
GO:0005515	Protein binding	478	7026	0.17	1.73e-22	9606.ENSP00000025301,9606.ENSP00000040738,9606.ENSP00000056217,9606.ENSP00000080059,9606.ENSP00000171887,9606.ENSP00000176763,9606.ENSP00000177694,9606.ENSP00000192788,9606.ENSP00000200181,9606.ENSP00000215957,9606.ENSP00000216297,9606.ENSP00000216554,9606.ENSP00000216802,9606.ENSP00000217121,9606.ENSP00000220592,9606.ENSP00000220597,9606.ENSP00000220751,9606.ENSP00000220913,9606.ENSP00000221452,…	AKAP11,BOD1L1,ARHGEF5,HDAC7,TNS1,STK10,TBX21,UHRF1BP1,ITGB4,MICALL1,SUPT16H,EIF5,PSME2,TPD52L2,AGO2,PAG1,RIPK2,CHRAC1,RELB,SETX,GOSR2,SNX3,TTC1,EIF2AK2,MAPRE3,NRBP1,MSH6,BCL9,CAMSAP2,FKBP15,COIL,NCAPH,ZC3HAV1,DDX39A,PSD4,MLX,PTPN12,PIAS1,KRT5,TRIM28,WDR44,PPP1R1B,IGHMBP2,CAMK1,DOCK2,RAB11FIP5,FHOD1,DOCK10,USP37,MYO1G,MARCH7,SIT1,RIPK1,TOPBP1,TBC1D1,SNW1,CYBA,IKZF4,KMT2C,RCOR1,COTL1,SRCAP,ACIN1,AJ…
GO:1901363	Heterocyclic compound binding	410	5831	0.19	4.56e-20	9606.ENSP00000056217,9606.ENSP00000170168,9606.ENSP00000171887,9606.ENSP00000176763,9606.ENSP00000177694,9606.ENSP00000202816,9606.ENSP00000211936,9606.ENSP00000216044,9606.ENSP00000216297,9606.ENSP00000216554,9606.ENSP00000217121,9606.ENSP00000220592,9606.ENSP00000220751,9606.ENSP00000220913,9606.ENSP00000221452,9606.ENSP00000222584,9606.ENSP00000224140,9606.ENSP00000225298,9606.ENSP00000233057,…	ARHGEF5,REXO1,TNS1,STK10,TBX21,ESF1,ZNF184,GTPBP1,SUPT16H,EIF5,TPD52L2,AGO2,RIPK2,CHRAC1,RELB,SP4,SETX,UTP18,EIF2AK2,NRBP1,MSH6,PRDM2,COIL,ZC3HAV1,UNG,DDX39A,BATF3,MPHOSPH10,RALY,MLX,PIAS1,ZC3H14,GRHL2,TRIM28,ZC3H4,PPIL4,HGNC:9982,UTP3,IGHMBP2,CAMK1,ZCCHC11,MYO1G,BRIP1,RIPK1,BUD13,TOPBP1,PPIG,CDK17,SNW1,CYBA,IKZF4,KMT2C,RCOR1,SRCAP,ACIN1,MAST3,SAMHD1,MAPK3,SMG6,METTL16,DGCR8,EP300,ARID4B,PIKFYVE,…
GO:0097159	Organic cyclic compound binding	411	5916	0.18	3.26e-19	9606.ENSP00000056217,9606.ENSP00000170168,9606.ENSP00000171887,9606.ENSP00000176763,9606.ENSP00000177694,9606.ENSP00000202816,9606.ENSP00000211936,9606.ENSP00000216044,9606.ENSP00000216297,9606.ENSP00000216554,9606.ENSP00000217121,9606.ENSP00000220592,9606.ENSP00000220751,9606.ENSP00000220913,9606.ENSP00000221452,9606.ENSP00000222584,9606.ENSP00000224140,9606.ENSP00000225298,9606.ENSP00000233057,…	ARHGEF5,REXO1,TNS1,STK10,TBX21,ESF1,ZNF184,GTPBP1,SUPT16H,EIF5,TPD52L2,AGO2,RIPK2,CHRAC1,RELB,SP4,SETX,UTP18,EIF2AK2,NRBP1,MSH6,PRDM2,COIL,ZC3HAV1,UNG,DDX39A,BATF3,MPHOSPH10,RALY,MLX,PIAS1,ZC3H14,GRHL2,TRIM28,ZC3H4,PPIL4,HGNC:9982,UTP3,IGHMBP2,CAMK1,ZCCHC11,MYO1G,BRIP1,RIPK1,BUD13,TOPBP1,PPIG,CDK17,SNW1,CYBA,IKZF4,KMT2C,RCOR1,SRCAP,ACIN1,MAST3,SAMHD1,MAPK3,SMG6,METTL16,DGCR8,EP300,OSBP,ARID4B,PIK…
GO:0019899	Enzyme binding	204	2239	0.3	4.66e-18	9606.ENSP00000025301,9606.ENSP00000040738,9606.ENSP00000056217,9606.ENSP00000080059,9606.ENSP00000192788,9606.ENSP00000215957,9606.ENSP00000220592,9606.ENSP00000220751,9606.ENSP00000221452,9606.ENSP00000230085,9606.ENSP00000233121,9606.ENSP00000234420,9606.ENSP00000240423,9606.ENSP00000245796,9606.ENSP00000249636,9606.ENSP00000253024,9606.ENSP00000254029,9606.ENSP00000256935,9606.ENSP00000258098,…	AKAP11,BOD1L1,ARHGEF5,HDAC7,UHRF1BP1,MICALL1,AGO2,RIPK2,RELB,SNX3,MAPRE3,MSH6,NCAPH,PSD4,PIAS1,TRIM28,WDR44,DOCK2,RAB11FIP5,DOCK10,USP37,MARCH7,SIT1,RIPK1,TBC1D1,SNW1,COTL1,ACIN1,ELL,MAPK3,SMG6,BRD4,STRN,ALS2,ADD2,HDAC4,CAD,GOLPH3,PML,ZFHX3,NCOR1,AKAP8,CTTNBP2NL,MEF2D,PPP1R18,DOCK11,PAK1,RILPL2,PARP8,ARHGAP17,AMFR,DOCK6,NPM1,HSPA9,ARF6,MAPRE2,SPRYD3,FADD,RGL1,ABR,FAM83B,COL3A1,IRS1,IBTK,KIF5B,RPT…
GO:0003712	Transcription coregulator activity	73	571	0.45	3.44e-11	9606.ENSP00000080059,9606.ENSP00000221452,9606.ENSP00000222584,9606.ENSP00000234739,9606.ENSP00000246194,9606.ENSP00000249636,9606.ENSP00000253024,9606.ENSP00000261531,9606.ENSP00000262189,9606.ENSP00000262241,9606.ENSP00000262518,9606.ENSP00000262713,9606.ENSP00000263205,9606.ENSP00000263253,9606.ENSP00000263377,9606.ENSP00000263390,9606.ENSP00000264606,9606.ENSP00000265773,9606.ENSP00000265990,…	HDAC7,RELB,SP4,BCL9,RALY,PIAS1,TRIM28,SNW1,KMT2C,RCOR1,SRCAP,AJUBA,MED15,EP300,BRD4,MED26,HDAC4,SMARCA2,BTAF1,PML,NCOR1,LIMD1,AIP,NPM1,ZHX1,CCAR2,RBM14,CTBP2,TAF7,GLTSCR1L,ZHX2,NUP98,NOC2L,BASP1,TOB2,MED19,CIR1,KAT5,THRAP3,HOMEZ,ARID5A,HDGF,GON4L,DR1,JUN,NCOA3,SF1,SKI,MYBBP1A,TP53BP1,NCOA7,SIN3A,NUPR1,GLTSCR1,ING4,SOX10,MED13,NCOR2,LPIN1,HMGA1,PPP1R13L,RCOR3,SUPT20H,BRCA1,RNF4,LPXN,BCLAF1,TDRD3,A…
GO:0098772	Molecular function regulator	245	3422	0.19	2.38e-10	9606.ENSP00000025301,9606.ENSP00000040738,9606.ENSP00000056217,9606.ENSP00000080059,9606.ENSP00000158762,9606.ENSP00000177694,9606.ENSP00000203556,9606.ENSP00000216554,9606.ENSP00000216802,9606.ENSP00000221452,9606.ENSP00000222584,9606.ENSP00000233057,9606.ENSP00000234739,9606.ENSP00000235372,9606.ENSP00000240423,9606.ENSP00000243440,9606.ENSP00000245796,9606.ENSP00000246194,9606.ENSP00000246912,…	AKAP11,BOD1L1,ARHGEF5,HDAC7,ACAP1,TBX21,GMIP,EIF5,PSME2,RELB,SP4,EIF2AK2,BCL9,PRDM2,NCAPH,BATF3,PSD4,RALY,MLX,PIAS1,GRHL2,TRIM28,ZC3H4,PPP1R1B,HGNC:9982,RAP1GAP2,BRD8,DOCK2,DOCK10,TBC1D1,SNW1,IKZF4,KMT2C,RCOR1,SRCAP,AJUBA,MED15,EP300,BRD4,MED26,ALS2,HDAC4,SMARCA2,BTAF1,ZNF280D,BNIP2,PML,ZFHX3,NCOR1,MEF2D,LIMD1,DOCK11,AIP,DCP1B,ASAP2,PARP8,ELMSAN1,GRHL3,ARHGAP17,DOCK6,ARHGAP15,NPM1,ZHX1,TSC22D4,PP…
GO:0030695	GTPase regulator activity	47	296	0.54	1.23e-09	9606.ENSP00000158762,9606.ENSP00000203556,9606.ENSP00000216554,9606.ENSP00000254695,9606.ENSP00000256935,9606.ENSP00000261439,9606.ENSP00000264276,9606.ENSP00000267859,9606.ENSP00000281419,9606.ENSP00000289968,9606.ENSP00000295095,9606.ENSP00000302895,9606.ENSP00000303909,9606.ENSP00000314615,9606.ENSP00000337261,9606.ENSP00000338728,9606.ENSP00000338785,9606.ENSP00000341905,9606.ENSP00000345808,…	ACAP1,GMIP,EIF5,RAP1GAP2,DOCK2,TBC1D1,ALS2,BNIP2,ASAP2,ARHGAP17,ARHGAP15,ARAP2,ABR,ARFGAP1,ARHGEF1,CCDC88A,STARD13,RASAL3,ARHGAP12,TBC1D8B,SH3BP1,SIPA1L2,TAGAP,RASAL2,ARHGAP30,RGS10,ARHGAP4,JUN,RGS3,GPSM3,TBC1D4,ARHGAP5,ARHGAP9,GAPVD1,SIPA1,GIT1,AGAP3,TBC1D10A,GPSM2,ARHGAP25,ARHGAP27,ASAP1,HMHA1,AGAP2,RASAL1,MYO9B,ARHGAP23
GO:0060589	Nucleoside-triphosphatase regulator activity	50	336	0.51	1.91e-09	9606.ENSP00000158762,9606.ENSP00000203556,9606.ENSP00000216554,9606.ENSP00000240423,9606.ENSP00000254695,9606.ENSP00000256935,9606.ENSP00000261439,9606.ENSP00000264276,9606.ENSP00000267859,9606.ENSP00000281419,9606.ENSP00000289968,9606.ENSP00000295095,9606.ENSP00000302895,9606.ENSP00000303909,9606.ENSP00000314615,9606.ENSP00000318687,9606.ENSP00000337261,9606.ENSP00000338728,9606.ENSP00000338785,…	ACAP1,GMIP,EIF5,NCAPH,RAP1GAP2,DOCK2,TBC1D1,ALS2,BNIP2,ASAP2,ARHGAP17,ARHGAP15,ARAP2,ABR,ARFGAP1,HSPH1,ARHGEF1,CCDC88A,STARD13,RASAL3,ARHGAP12,TBC1D8B,SH3BP1,SIPA1L2,TAGAP,RASAL2,ARHGAP30,RGS10,ARHGAP4,JUN,RGS3,GPSM3,TBC1D4,ARHGAP5,ARHGAP9,GAPVD1,SIPA1,GIT1,AGAP3,TBC1D10A,GPSM2,ARHGAP25,ARHGAP27,FNIP1,ASAP1,HMHA1,AGAP2,RASAL1,MYO9B,ARHGAP23
GO:0005096	GTPase activator activity	43	263	0.55	3.7e-09	9606.ENSP00000158762,9606.ENSP00000203556,9606.ENSP00000254695,9606.ENSP00000256935,9606.ENSP00000261439,9606.ENSP00000264276,9606.ENSP00000267859,9606.ENSP00000281419,9606.ENSP00000289968,9606.ENSP00000295095,9606.ENSP00000302895,9606.ENSP00000303909,9606.ENSP00000314615,9606.ENSP00000337261,9606.ENSP00000338785,9606.ENSP00000341905,9606.ENSP00000345808,9606.ENSP00000349781,9606.ENSP00000350018,…	ACAP1,GMIP,RAP1GAP2,DOCK2,TBC1D1,ALS2,BNIP2,ASAP2,ARHGAP17,ARHGAP15,ARAP2,ABR,ARFGAP1,ARHGEF1,STARD13,RASAL3,ARHGAP12,TBC1D8B,SH3BP1,SIPA1L2,TAGAP,RASAL2,ARHGAP30,RGS10,ARHGAP4,JUN,RGS3,TBC1D4,ARHGAP5,ARHGAP9,GAPVD1,SIPA1,GIT1,AGAP3,TBC1D10A,ARHGAP25,ARHGAP27,ASAP1,HMHA1,AGAP2,RASAL1,MYO9B,ARHGAP23
GO:0008134	Transcription factor binding	73	672	0.38	2.39e-08	9606.ENSP00000080059,9606.ENSP00000177694,9606.ENSP00000246912,9606.ENSP00000249636,9606.ENSP00000255078,9606.ENSP00000261531,9606.ENSP00000262032,9606.ENSP00000262241,9606.ENSP00000263253,9606.ENSP00000263918,9606.ENSP00000264606,9606.ENSP00000264758,9606.ENSP00000265433,9606.ENSP00000268712,9606.ENSP00000269701,9606.ENSP00000271555,9606.ENSP00000279146,9606.ENSP00000286523,9606.ENSP00000296930,…	HDAC7,TBX21,MLX,PIAS1,IGHMBP2,SNW1,IKZF4,RCOR1,EP300,STRN,HDAC4,ADD1,NBN,NCOR1,AKAP8,MEF2D,AIP,ELMSAN1,NPM1,PPID,BPTF,RPTOR,CTBP2,TAF7,HNRNPD,NOC2L,TOB2,MED19,KAT5,SP100,MEF2A,THRAP3,ARID5A,STAT1,ARHGEF2,IFI16,HDGF,TACC2,DDX20,DR1,ZNHIT6,JUN,NCOA3,STK4,SRC,SKI,FOXO1,MYBBP1A,TP53BP1,BCAS3,NCOA7,GTF2F1,SIN3A,NFATC2,SOX10,MED13,DOT1L,NCOR2,NOLC1,FOXO3,HMGA1,PPP1R13L,TAF1,EEF1D,RCOR3,BRCA1,RNF4,LATS1…
GO:0008047	Enzyme activator activity	61	520	0.41	5.54e-08	9606.ENSP00000158762,9606.ENSP00000203556,9606.ENSP00000216802,9606.ENSP00000240423,9606.ENSP00000254695,9606.ENSP00000256935,9606.ENSP00000261439,9606.ENSP00000264276,9606.ENSP00000267859,9606.ENSP00000280665,9606.ENSP00000281419,9606.ENSP00000281631,9606.ENSP00000289968,9606.ENSP00000295095,9606.ENSP00000302895,9606.ENSP00000303909,9606.ENSP00000307272,9606.ENSP00000314615,9606.ENSP00000337261,…	ACAP1,GMIP,PSME2,NCAPH,RAP1GAP2,DOCK2,TBC1D1,ALS2,BNIP2,DCP1B,ASAP2,PARP8,ARHGAP17,ARHGAP15,ARAP2,ABR,RPTOR,ARFGAP1,ARHGEF1,STARD13,RASAL3,ARHGAP12,TBC1D8B,SH3BP1,SIPA1L2,TAGAP,RASAL2,ARHGAP30,RGS10,ARHGAP4,JUN,STK4,PHACTR4,RGS3,TBC1D4,RGCC,WRNIP1,ARHGAP5,BCAS3,TANK,ARHGAP9,GAPVD1,SIPA1,GTF2F1,GIT1,NUPR1,AGAP3,TBC1D10A,MARK2,ARHGAP25,ARHGAP27,ASAP1,HMHA1,AGAP2,RASAL1,MYO9B,GMFG,DCP1A,CASP8AP2,BCL…
GO:0019904	Protein domain specific binding	74	716	0.35	1.19e-07	9606.ENSP00000220597,9606.ENSP00000220751,9606.ENSP00000248594,9606.ENSP00000249636,9606.ENSP00000253024,9606.ENSP00000258201,9606.ENSP00000259608,9606.ENSP00000259808,9606.ENSP00000261623,9606.ENSP00000262032,9606.ENSP00000263102,9606.ENSP00000263847,9606.ENSP00000263918,9606.ENSP00000264638,9606.ENSP00000279146,9606.ENSP00000289968,9606.ENSP00000298229,9606.ENSP00000301740,9606.ENSP00000301838,…	PAG1,RIPK2,PTPN12,PIAS1,TRIM28,FHOD1,SIT1,RIPK1,CYBA,IKZF4,CCDC6,OSBP,STRN,CNTNAP1,AIP,ARHGAP17,INPPL1,SRRM2,FADD,IRS1,LILRB1,BASP1,HNRNPM,IKZF1,CCDC88A,PTPN11,HNRNPA1,SP100,OCLN,UVRAG,SON,SH3BP1,CASP8,MICAL1,PTPN22,DDX20,JUN,CARD9,EPS15,NCOA3,RAPGEF1,ATRX,SRC,DENND1A,RCC2,HNRNPK,SKI,ARHGAP5,DNM2,WIPF1,EVL,NUMA1,GTF2F1,ETV6,CARD11,CEP250,SH3KBP1,CHD8,TBC1D10A,NOLC1,GPSM2,CASP4,PTPN6,BCAR1,REPS1,I…
GO:0003682	Chromatin binding	63	570	0.38	2.14e-07	9606.ENSP00000080059,9606.ENSP00000216297,9606.ENSP00000218089,9606.ENSP00000221452,9606.ENSP00000234420,9606.ENSP00000240423,9606.ENSP00000251808,9606.ENSP00000253024,9606.ENSP00000259008,9606.ENSP00000262713,9606.ENSP00000263253,9606.ENSP00000263377,9606.ENSP00000264606,9606.ENSP00000265773,9606.ENSP00000267430,9606.ENSP00000268712,9606.ENSP00000288955,9606.ENSP00000296930,9606.ENSP00000299563,…	HDAC7,SUPT16H,STAG2,RELB,MSH6,NCAPH,GRHL2,TRIM28,BRIP1,AJUBA,EP300,BRD4,HDAC4,SMARCA2,FANCM,NCOR1,GRHL3,NPM1,RNF169,CLOCK,CTBP2,HNRNPD,NUP98,ZNF609,NOC2L,SUPT6H,GLYR1,KDM3B,MEF2A,PHF8,SMARCAD1,WDHD1,STAT1,SMC3,MPHOSPH8,JUN,YBX1,ATRX,FOXO1,STAG1,BCAS3,ASH1L,GTF2F1,SIN3A,BRD2,NUPR1,NFATC2,SOX10,CHD8,ASXL2,NCOR2,BCL6,FOXO3,CHD7,TNRC18,PHF21A,HMGA1,RNF4,FLI1,TDRD3,SUPT5H,NAP1L1,HMGN3
GO:0042393	Histone binding	35	221	0.54	4.41e-07	9606.ENSP00000216297,9606.ENSP00000234420,9606.ENSP00000262189,9606.ENSP00000262518,9606.ENSP00000263377,9606.ENSP00000265773,9606.ENSP00000275034,9606.ENSP00000296930,9606.ENSP00000307208,9606.ENSP00000311513,9606.ENSP00000312379,9606.ENSP00000317992,9606.ENSP00000319104,9606.ENSP00000322716,9606.ENSP00000324203,9606.ENSP00000329097,9606.ENSP00000340330,9606.ENSP00000350676,9606.ENSP00000354394,…	SUPT16H,MSH6,KMT2C,SRCAP,BRD4,SMARCA2,PHIP,NPM1,BPTF,RSF1,KMT2E,NOC2L,SUPT6H,GLYR1,WRAP53,PHF6,KAT5,PHF8,STAT1,MPHOSPH8,ATRX,TP53BP1,BCAS3,CHD2,BRD2,ING4,CHD8,CXXC1,TAF1,HJURP,BRD9,KMT2A,TDRD3,NAP1L1,CHD1
GO:0140110	Transcription regulator activity	131	1657	0.24	4.41e-07	9606.ENSP00000080059,9606.ENSP00000177694,9606.ENSP00000221452,9606.ENSP00000222584,9606.ENSP00000234739,9606.ENSP00000235372,9606.ENSP00000243440,9606.ENSP00000246194,9606.ENSP00000246912,9606.ENSP00000249636,9606.ENSP00000251808,9606.ENSP00000253024,9606.ENSP00000253048,9606.ENSP00000254325,9606.ENSP00000254900,9606.ENSP00000261531,9606.ENSP00000262032,9606.ENSP00000262189,9606.ENSP00000262241,…	HDAC7,TBX21,RELB,SP4,BCL9,PRDM2,BATF3,RALY,MLX,PIAS1,GRHL2,TRIM28,ZC3H4,HGNC:9982,BRD8,SNW1,IKZF4,KMT2C,RCOR1,SRCAP,AJUBA,MED15,EP300,BRD4,MED26,HDAC4,SMARCA2,BTAF1,ZNF280D,PML,ZFHX3,NCOR1,MEF2D,LIMD1,AIP,ELMSAN1,GRHL3,NPM1,ZHX1,TSC22D4,AKNA,ZNF239,ZBTB4,CLOCK,CCAR2,RBM14,CTBP2,TAF7,CC2D1A,GLTSCR1L,TFE3,ZHX2,NUP98,NOC2L,FUBP3,SUPT6H,BASP1,RAI1,FOXK1,PHF6,TOB2,IKZF1,MED19,CIR1,KAT5,FOXM1,SP100,ARI…
GO:0030234	Enzyme regulator activity	93	1044	0.29	6.5e-07	9606.ENSP00000025301,9606.ENSP00000040738,9606.ENSP00000158762,9606.ENSP00000203556,9606.ENSP00000216554,9606.ENSP00000216802,9606.ENSP00000233057,9606.ENSP00000240423,9606.ENSP00000254079,9606.ENSP00000254695,9606.ENSP00000256935,9606.ENSP00000261439,9606.ENSP00000264276,9606.ENSP00000267859,9606.ENSP00000280665,9606.ENSP00000281419,9606.ENSP00000281631,9606.ENSP00000289968,9606.ENSP00000295095,…	AKAP11,BOD1L1,ACAP1,GMIP,EIF5,PSME2,EIF2AK2,NCAPH,PPP1R1B,RAP1GAP2,DOCK2,TBC1D1,ALS2,BNIP2,DCP1B,ASAP2,PARP8,ARHGAP17,ARHGAP15,NPM1,PPP1R14A,ARAP2,ABR,IBTK,RPTOR,PSMD1,CCAR2,ARFGAP1,BIN1,HSPH1,HEXIM1,BMP2K,ARHGEF1,CCDC88A,STARD13,RASAL3,ABCA2,ARHGAP12,PPP4R2,TBC1D8B,SH3BP1,ANKLE2,SIPA1L2,TAGAP,RASAL2,ARHGAP30,RGS10,ARHGAP4,JUN,EPPIN,STK4,PHACTR4,RGS3,GPSM3,TBC1D4,SKI,RGCC,RPS6KA3,WRNIP1,ARHGAP5,B…
GO:0019900	Kinase binding	73	742	0.33	8.16e-07	9606.ENSP00000080059,9606.ENSP00000221452,9606.ENSP00000233121,9606.ENSP00000258399,9606.ENSP00000259608,9606.ENSP00000264436,9606.ENSP00000264606,9606.ENSP00000278568,9606.ENSP00000281631,9606.ENSP00000296930,9606.ENSP00000300249,9606.ENSP00000304078,9606.ENSP00000304895,9606.ENSP00000305721,9606.ENSP00000307078,9606.ENSP00000307272,9606.ENSP00000307858,9606.ENSP00000308351,9606.ENSP00000309597,…	HDAC7,RELB,MAPRE3,USP37,SIT1,ADD2,HDAC4,PAK1,PARP8,NPM1,MAPRE2,FAM83B,IRS1,IBTK,KIF5B,RPTOR,ZBTB4,MLKL,MAP3K11,TAOK2,CTBP2,RBBP6,TNIP1,CCDC88A,CIR1,PTPN11,FOXM1,SP100,CDK5RAP2,SLC12A6,MEF2A,ZC3HC1,MICAL1,PTPN22,CASS4,AKAP13,SASH1,KIAA1614,PIP5K1A,MAP3K7,BCAR3,SRC,RCC2,SKI,RGCC,RPS6KA3,DSP,NIN,FAM83H,DNM2,LAT,PTK2B,CEP250,MAP2K7,MAP3K1,SMCR8,FOXO3,MAP3K2,PARN,PPP1R12A,PTPN6,BCAR1,CYLD,CDK12,PRAM1,…
GO:0051020	GTPase binding	58	533	0.38	1.27e-06	9606.ENSP00000056217,9606.ENSP00000215957,9606.ENSP00000245796,9606.ENSP00000254029,9606.ENSP00000256935,9606.ENSP00000258098,9606.ENSP00000258390,9606.ENSP00000261439,9606.ENSP00000264276,9606.ENSP00000276202,9606.ENSP00000280571,9606.ENSP00000289968,9606.ENSP00000294618,9606.ENSP00000301463,9606.ENSP00000303192,9606.ENSP00000303909,9606.ENSP00000309597,9606.ENSP00000317817,9606.ENSP00000318803,…	ARHGEF5,MICALL1,PSD4,WDR44,DOCK2,RAB11FIP5,DOCK10,TBC1D1,ALS2,DOCK11,RILPL2,ARHGAP17,DOCK6,SPRYD3,RGL1,ABR,MAP3K11,SH2D3C,SYTL2,FMNL1,RAB11FIP1,ARHGEF1,CCDC88A,RASGRP2,ITSN2,TBC1D8B,SH3BP1,MICAL1,AKAP13,ARHGEF2,TAGAP,KIAA1614,RALGPS2,ARHGAP4,BCAR3,RAPGEF1,YBX1,DENND1A,RCC2,TBC1D4,RPGR,ATG16L1,MLLT4,GAPVD1,LCP1,TBC1D10A,SMCR8,DENND4A,DOCK8,EEF1D,MICAL3,FNIP1,GGA3,MCF2L,DMXL2,MYCBP2,MYO9B,EXOC5
GO:0140030	Modification-dependent protein binding	27	148	0.6	1.73e-06	9606.ENSP00000234420,9606.ENSP00000263377,9606.ENSP00000268058,9606.ENSP00000275034,9606.ENSP00000299563,9606.ENSP00000307208,9606.ENSP00000312379,9606.ENSP00000317891,9606.ENSP00000322716,9606.ENSP00000350676,9606.ENSP00000355388,9606.ENSP00000360798,9606.ENSP00000362441,9606.ENSP00000371475,9606.ENSP00000378704,9606.ENSP00000380024,9606.ENSP00000380413,9606.ENSP00000381698,9606.ENSP00000382863,…	MSH6,BRD4,PML,PHIP,RNF169,BPTF,KMT2E,TNIP1,GLYR1,PHF8,MPHOSPH8,EPS15,ATRX,TP53BP1,BRD2,ING4,AGAP3,SHARPIN,CHD8,CXXC1,PTPN6,TAF1,BRD9,KMT2A,TDRD3,ZBTB1,CHD1
GO:0005085	Guanyl-nucleotide exchange factor activity	32	204	0.53	1.93e-06	9606.ENSP00000056217,9606.ENSP00000245796,9606.ENSP00000256935,9606.ENSP00000258390,9606.ENSP00000264276,9606.ENSP00000276202,9606.ENSP00000294618,9606.ENSP00000303192,9606.ENSP00000303909,9606.ENSP00000317817,9606.ENSP00000337261,9606.ENSP00000338728,9606.ENSP00000338864,9606.ENSP00000347244,9606.ENSP00000354718,9606.ENSP00000354837,9606.ENSP00000356033,9606.ENSP00000356607,9606.ENSP00000359264,…	ARHGEF5,PSD4,DOCK2,DOCK10,ALS2,DOCK11,DOCK6,RGL1,ABR,SH2D3C,ARHGEF1,CCDC88A,RASGRP2,ITSN2,AKAP13,ARHGEF2,TAGAP,RALGPS2,BCAR3,RAPGEF1,DENND1A,RCC2,RPGR,GAPVD1,TBC1D10A,SMCR8,DENND4A,DOCK8,EEF1D,FNIP1,MCF2L,MYCBP2
GO:0140297	DNA-binding transcription factor binding	45	366	0.43	2.18e-06	9606.ENSP00000080059,9606.ENSP00000177694,9606.ENSP00000249636,9606.ENSP00000261531,9606.ENSP00000262032,9606.ENSP00000263253,9606.ENSP00000263918,9606.ENSP00000264606,9606.ENSP00000268712,9606.ENSP00000269701,9606.ENSP00000271555,9606.ENSP00000279146,9606.ENSP00000296930,9606.ENSP00000303754,9606.ENSP00000311825,9606.ENSP00000312709,9606.ENSP00000317992,9606.ENSP00000331305,9606.ENSP00000340330,…	HDAC7,TBX21,PIAS1,SNW1,IKZF4,EP300,STRN,HDAC4,NCOR1,AKAP8,MEF2D,AIP,NPM1,PPID,CTBP2,TAF7,NOC2L,TOB2,KAT5,MEF2A,THRAP3,ARID5A,STAT1,TACC2,DDX20,JUN,NCOA3,SRC,SKI,TP53BP1,BCAS3,NCOA7,SIN3A,MED13,NCOR2,HMGA1,TAF1,EEF1D,BRCA1,RNF4,LATS1,TLE3,TLE2,HMGN3,CTDP1
GO:0045296	Cadherin binding	42	334	0.44	3.57e-06	9606.ENSP00000215957,9606.ENSP00000216554,9606.ENSP00000242351,9606.ENSP00000263946,9606.ENSP00000264758,9606.ENSP00000266732,9606.ENSP00000280772,9606.ENSP00000307078,9606.ENSP00000313601,9606.ENSP00000319664,9606.ENSP00000320171,9606.ENSP00000323889,9606.ENSP00000324464,9606.ENSP00000331678,9606.ENSP00000331901,9606.ENSP00000333769,9606.ENSP00000336721,9606.ENSP00000340510,9606.ENSP00000340944,…	MICALL1,EIF5,ZC3HAV1,PKP1,ADD1,TMPO,ANK3,KIF5B,CC2D1A,NUDC,PKM,TRIM25,CSNK1D,PKP3,EEF1G,BSG,LARP1,PPL,PTPN11,SCRIB,STAT1,MACF1,SERBP1,EPS15,SRC,EFHD2,HNRNPK,STK24,PKP4,LAD1,MLLT4,GAPVD1,ATXN2L,TBC1D10A,MARK2,GIGYF2,PPP1R13L,PAK6,EEF1D,NCK1,ASAP1,TJP2
GO:0008092	Cytoskeletal protein binding	85	973	0.28	5.26e-06	9606.ENSP00000171887,9606.ENSP00000233121,9606.ENSP00000236925,9606.ENSP00000238256,9606.ENSP00000258098,9606.ENSP00000258201,9606.ENSP00000258787,9606.ENSP00000262428,9606.ENSP00000262713,9606.ENSP00000263253,9606.ENSP00000263710,9606.ENSP00000264436,9606.ENSP00000264758,9606.ENSP00000274853,9606.ENSP00000280772,9606.ENSP00000284617,9606.ENSP00000292303,9606.ENSP00000296043,9606.ENSP00000296755,…	TNS1,MAPRE3,CAMSAP2,FKBP15,RAB11FIP5,FHOD1,MYO1G,COTL1,AJUBA,EP300,CLASP1,ADD2,ADD1,PPP1R18,ANK3,CCSAP,CCR5,SHROOM3,MAP1B,INPPL1,MAP1A,MAPRE2,MDM1,KIF5B,TAOK2,PDLIM2,BIN1,HSPH1,EML4,MTSS1,FLII,C7orf43,PHF6,FMNL1,CCDC88A,EPB41L3,CDK5RAP2,EPB41,LRMP,CCDC88B,MICAL1,MACF1,SMC3,ARHGEF2,CEP350,RCSD1,HDGF,MYO6,HOOK1,CCSER2,DLG5,CAP1,PHACTR4,CNTRL,RCC2,CROCC,PLEKHM2,KIFC3,LSP1,DNM2,BCAS3,MLLT4,WIPF1,EVL,…
GO:0004674	Protein serine/threonine kinase activity	49	437	0.39	6.31e-06	9606.ENSP00000176763,9606.ENSP00000220751,9606.ENSP00000233057,9606.ENSP00000256460,9606.ENSP00000259808,9606.ENSP00000261211,9606.ENSP00000262811,9606.ENSP00000263025,9606.ENSP00000263377,9606.ENSP00000278568,9606.ENSP00000305976,9606.ENSP00000309597,9606.ENSP00000310094,9606.ENSP00000313504,9606.ENSP00000314499,9606.ENSP00000316512,9606.ENSP00000324464,9606.ENSP00000329127,9606.ENSP00000334836,…	STK10,RIPK2,EIF2AK2,CAMK1,RIPK1,CDK17,MAST3,MAPK3,BRD4,PAK1,SIK2,MAP3K11,TAOK2,PHKB,GAK,TLK2,CSNK1D,PRKCH,BMP2K,LIMK1,MINK1,AKAP13,MAP3K3,MAP3K7,PRKACB,TESK2,STK4,STK24,RPS6KA3,RIOK1,CLK3,PTK2B,MAP2K7,MAP3K1,CDK11A,MARK2,AAK1,MAP3K2,CDK12,ULK3,TAF1,PAK6,MARK3,GRK6,RPS6KA1,LATS1,CDK11B,MAP4K1,MARK1
GO:0017124	SH3 domain binding	24	129	0.61	6.31e-06	9606.ENSP00000248594,9606.ENSP00000261623,9606.ENSP00000263102,9606.ENSP00000264638,9606.ENSP00000289968,9606.ENSP00000298229,9606.ENSP00000348455,9606.ENSP00000350018,9606.ENSP00000351664,9606.ENSP00000352833,9606.ENSP00000360798,9606.ENSP00000361263,9606.ENSP00000362727,9606.ENSP00000373905,9606.ENSP00000376330,9606.ENSP00000376652,9606.ENSP00000380921,9606.ENSP00000391592,9606.ENSP00000391669,…	PTPN12,CYBA,CCDC6,CNTNAP1,ARHGAP17,INPPL1,UVRAG,SH3BP1,MICAL1,PTPN22,EPS15,RAPGEF1,DENND1A,DNM2,WIPF1,EVL,SH3KBP1,PTPN6,BCAR1,REPS1,ARHGAP27,INPP5D,SHANK2,FMN1
GO:0019901	Protein kinase binding	64	653	0.33	6.31e-06	9606.ENSP00000080059,9606.ENSP00000221452,9606.ENSP00000233121,9606.ENSP00000258399,9606.ENSP00000264436,9606.ENSP00000264606,9606.ENSP00000278568,9606.ENSP00000296930,9606.ENSP00000300249,9606.ENSP00000304078,9606.ENSP00000304895,9606.ENSP00000305721,9606.ENSP00000307078,9606.ENSP00000307272,9606.ENSP00000307858,9606.ENSP00000308351,9606.ENSP00000309597,9606.ENSP00000310094,9606.ENSP00000311825,…	HDAC7,RELB,MAPRE3,USP37,ADD2,HDAC4,PAK1,NPM1,MAPRE2,FAM83B,IRS1,IBTK,KIF5B,RPTOR,ZBTB4,MLKL,MAP3K11,TAOK2,CTBP2,RBBP6,TNIP1,CCDC88A,CIR1,PTPN11,FOXM1,CDK5RAP2,SLC12A6,MEF2A,ZC3HC1,MICAL1,CASS4,SASH1,KIAA1614,MAP3K7,SRC,RCC2,SKI,RGCC,RPS6KA3,DSP,FAM83H,DNM2,LAT,PTK2B,CEP250,MAP2K7,MAP3K1,SMCR8,FOXO3,MAP3K2,PARN,PPP1R12A,PTPN6,BCAR1,CYLD,CDK12,PRAM1,NCK1,KIF13B,LATS1,TJP2,AGAP2,ZFP36,BORA
GO:0003714	Transcription corepressor activity	33	236	0.48	1.03e-05	9606.ENSP00000080059,9606.ENSP00000221452,9606.ENSP00000249636,9606.ENSP00000253024,9606.ENSP00000261531,9606.ENSP00000262241,9606.ENSP00000262713,9606.ENSP00000264606,9606.ENSP00000268712,9606.ENSP00000273317,9606.ENSP00000297857,9606.ENSP00000311825,9606.ENSP00000314709,9606.ENSP00000317992,9606.ENSP00000319281,9606.ENSP00000331305,9606.ENSP00000339723,9606.ENSP00000350049,9606.ENSP00000350078,…	HDAC7,RELB,PIAS1,TRIM28,SNW1,RCOR1,AJUBA,HDAC4,NCOR1,LIMD1,ZHX1,CTBP2,ZHX2,NOC2L,BASP1,TOB2,CIR1,HOMEZ,ARID5A,HDGF,GON4L,DR1,SF1,SKI,MYBBP1A,SIN3A,NCOR2,PPP1R13L,RCOR3,ATF7IP,TLE3,TLE2,CASP8AP2
GO:0035257	Nuclear hormone receptor binding	26	155	0.56	1.03e-05	9606.ENSP00000249636,9606.ENSP00000261531,9606.ENSP00000263253,9606.ENSP00000263918,9606.ENSP00000268712,9606.ENSP00000303754,9606.ENSP00000311825,9606.ENSP00000312709,9606.ENSP00000331305,9606.ENSP00000340330,9606.ENSP00000346634,9606.ENSP00000350078,9606.ENSP00000354394,9606.ENSP00000358001,9606.ENSP00000361066,9606.ENSP00000362680,9606.ENSP00000375067,9606.ENSP00000376269,9606.ENSP00000380888,…	PIAS1,SNW1,EP300,STRN,NCOR1,PPID,CTBP2,TAF7,TOB2,KAT5,THRAP3,ARID5A,STAT1,TACC2,NCOA3,SRC,BCAS3,NCOA7,MED13,NCOR2,HMGA1,TAF1,BRCA1,RNF4,LATS1,HMGN3
GO:0003729	mRNA binding	37	289	0.45	1.24e-05	9606.ENSP00000220592,9606.ENSP00000265271,9606.ENSP00000266679,9606.ENSP00000278590,9606.ENSP00000280665,9606.ENSP00000285873,9606.ENSP00000296215,9606.ENSP00000301740,9606.ENSP00000311747,9606.ENSP00000313199,9606.ENSP00000316032,9606.ENSP00000318177,9606.ENSP00000325376,9606.ENSP00000335321,9606.ENSP00000336721,9606.ENSP00000341826,9606.ENSP00000346694,9606.ENSP00000347444,9606.ENSP00000349428,…	AGO2,RBM27,CPSF6,ZC3H12C,DCP1B,GEMIN5,SNIP1,SRRM2,RBM14,HNRNPD,NUP98,FUBP3,HNRNPM,SF3B1,LARP1,HNRNPA1,HNRNPA2B1,TDRD7,PTBP1,MATR3,COPA,RBM15,SERBP1,YBX1,SRSF4,YTHDF2,HNRNPK,SF1,KIAA0430,PARN,HNRNPLL,EIF4G1,SECISBP2L,CIRBP,ZFP36,SUPT5H,DCP1A
GO:0003677	DNA binding	168	2470	0.17	2.29e-05	9606.ENSP00000177694,9606.ENSP00000211936,9606.ENSP00000220592,9606.ENSP00000220913,9606.ENSP00000221452,9606.ENSP00000222584,9606.ENSP00000224140,9606.ENSP00000234420,9606.ENSP00000235372,9606.ENSP00000242576,9606.ENSP00000243440,9606.ENSP00000246912,9606.ENSP00000249636,9606.ENSP00000251808,9606.ENSP00000253024,9606.ENSP00000254325,9606.ENSP00000255078,9606.ENSP00000259008,9606.ENSP00000260810,…	TBX21,ZNF184,AGO2,CHRAC1,RELB,SP4,SETX,MSH6,PRDM2,UNG,BATF3,MLX,PIAS1,GRHL2,TRIM28,HGNC:9982,IGHMBP2,BRIP1,TOPBP1,IKZF4,KMT2C,RCOR1,SRCAP,SAMHD1,SMG6,EP300,ARID4B,HDAC4,NBN,SMARCA2,BTAF1,RBM6,TMPO,FANCM,ZNF280D,PML,ZFHX3,NCOR1,AKAP8,MEF2D,ELMSAN1,GRHL3,NPM1,ZHX1,AKNA,BPTF,RPTOR,ZNF239,ZBTB4,CLOCK,MIS18BP1,TAF7,CLSPN,HNRNPD,CC2D1A,PDS5B,TFE3,ZHX2,FUBP3,ZNF513,SUPT6H,BASP1,ZNF784,GLYR1,RAI1,KDM3B,F…
GO:0004672	Protein kinase activity	55	568	0.33	6.29e-05	9606.ENSP00000176763,9606.ENSP00000220751,9606.ENSP00000233057,9606.ENSP00000253024,9606.ENSP00000256460,9606.ENSP00000259808,9606.ENSP00000261211,9606.ENSP00000262811,9606.ENSP00000263025,9606.ENSP00000263377,9606.ENSP00000264705,9606.ENSP00000278568,9606.ENSP00000305976,9606.ENSP00000308351,9606.ENSP00000309597,9606.ENSP00000310094,9606.ENSP00000313504,9606.ENSP00000314499,9606.ENSP00000316512,…	STK10,RIPK2,EIF2AK2,TRIM28,CAMK1,RIPK1,CDK17,MAST3,MAPK3,BRD4,CAD,PAK1,SIK2,MLKL,MAP3K11,TAOK2,PHKB,GAK,TLK2,CSNK1D,PRKCH,BMP2K,LIMK1,MINK1,AKAP13,MAP3K3,MAP3K7,PRKACB,TESK2,STK4,SRC,STK24,RPS6KA3,RIOK1,CLK3,PTK2B,MAP2K7,MAP3K1,CDK11A,MARK2,AAK1,MAP3K2,SLA,CDK12,ULK3,TAF1,PAK6,MARK3,GRK6,RPS6KA1,LATS1,CDK11B,MAP4K1,PPP1R9B,MARK1
GO:0051427	Hormone receptor binding	27	188	0.5	8.03e-05	9606.ENSP00000249636,9606.ENSP00000261531,9606.ENSP00000263253,9606.ENSP00000263918,9606.ENSP00000268712,9606.ENSP00000303754,9606.ENSP00000311825,9606.ENSP00000312709,9606.ENSP00000331305,9606.ENSP00000340330,9606.ENSP00000340944,9606.ENSP00000346634,9606.ENSP00000350078,9606.ENSP00000354394,9606.ENSP00000358001,9606.ENSP00000361066,9606.ENSP00000362680,9606.ENSP00000375067,9606.ENSP00000376269,…	PIAS1,SNW1,EP300,STRN,NCOR1,PPID,CTBP2,TAF7,TOB2,KAT5,PTPN11,THRAP3,ARID5A,STAT1,TACC2,NCOA3,SRC,BCAS3,NCOA7,MED13,NCOR2,HMGA1,TAF1,BRCA1,RNF4,LATS1,HMGN3
GO:0003678	DNA helicase activity	15	63	0.72	0.00011	9606.ENSP00000224140,9606.ENSP00000255078,9606.ENSP00000259008,9606.ENSP00000267430,9606.ENSP00000317636,9606.ENSP00000334675,9606.ENSP00000349823,9606.ENSP00000351947,9606.ENSP00000352257,9606.ENSP00000362441,9606.ENSP00000370150,9606.ENSP00000377747,9606.ENSP00000382863,9606.ENSP00000392028,9606.ENSP00000483667	SETX,IGHMBP2,BRIP1,FANCM,RECQL5,ERCC6L,SMARCAL1,SMARCAD1,XRCC6,ATRX,WRNIP1,CHD2,CHD8,CHD7,CHD1
GO:0044877	Protein-containing complex binding	94	1216	0.23	0.00012	9606.ENSP00000167586,9606.ENSP00000200181,9606.ENSP00000216297,9606.ENSP00000236925,9606.ENSP00000242576,9606.ENSP00000255078,9606.ENSP00000256935,9606.ENSP00000258201,9606.ENSP00000258787,9606.ENSP00000259808,9606.ENSP00000262428,9606.ENSP00000262713,9606.ENSP00000263073,9606.ENSP00000263918,9606.ENSP00000263946,9606.ENSP00000264436,9606.ENSP00000264758,9606.ENSP00000264832,9606.ENSP00000266679,…	KRT14,ITGB4,SUPT16H,CAMSAP2,UNG,IGHMBP2,DOCK2,FHOD1,MYO1G,RIPK1,COTL1,AJUBA,SMG6,STRN,PKP1,ADD2,ADD1,ICAM1,CPSF6,PHIP,PAK1,ANK3,GEMIN5,AMFR,SHROOM3,MAP1B,NPM1,RNF169,FADD,COL3A1,IRS1,RPTOR,MLKL,CTBP2,TAF7,CLSPN,ABCF1,LILRB1,BIN1,NOC2L,SUPT6H,PKM,GLYR1,WRAP53,FLII,PHF6,FMNL1,LRRC16A,BMP2K,RLTPR,LARP1,CCDC88A,CIR1,PTPN11,EPB41,CASP8,MICAL1,XRCC6,MACF1,SMC3,RCSD1,NES,MYO6,ZNHIT6,JUN,SRC,FAM21C,EIF6,…
GO:0061629	RNA polymerase II-specific DNA-binding transcription factor binding	34	283	0.42	0.00012	9606.ENSP00000177694,9606.ENSP00000249636,9606.ENSP00000261531,9606.ENSP00000263253,9606.ENSP00000263918,9606.ENSP00000268712,9606.ENSP00000269701,9606.ENSP00000279146,9606.ENSP00000296930,9606.ENSP00000303754,9606.ENSP00000311825,9606.ENSP00000312709,9606.ENSP00000331305,9606.ENSP00000340330,9606.ENSP00000346634,9606.ENSP00000350078,9606.ENSP00000354394,9606.ENSP00000358001,9606.ENSP00000360266,…	TBX21,PIAS1,SNW1,EP300,STRN,NCOR1,AKAP8,AIP,NPM1,PPID,CTBP2,TAF7,TOB2,KAT5,THRAP3,ARID5A,STAT1,TACC2,JUN,NCOA3,SRC,TP53BP1,BCAS3,NCOA7,SIN3A,MED13,NCOR2,HMGA1,TAF1,BRCA1,RNF4,LATS1,HMGN3,CTDP1
GO:0008094	DNA-dependent ATPase activity	18	93	0.63	0.00013	9606.ENSP00000224140,9606.ENSP00000234420,9606.ENSP00000255078,9606.ENSP00000259008,9606.ENSP00000265773,9606.ENSP00000265990,9606.ENSP00000267430,9606.ENSP00000317636,9606.ENSP00000334675,9606.ENSP00000349823,9606.ENSP00000351947,9606.ENSP00000352257,9606.ENSP00000362441,9606.ENSP00000370150,9606.ENSP00000377747,9606.ENSP00000382863,9606.ENSP00000392028,9606.ENSP00000483667	SETX,MSH6,IGHMBP2,BRIP1,SMARCA2,BTAF1,FANCM,RECQL5,ERCC6L,SMARCAL1,SMARCAD1,XRCC6,ATRX,WRNIP1,CHD2,CHD8,CHD7,CHD1
GO:0005524	ATP binding	108	1464	0.21	0.00014	9606.ENSP00000176763,9606.ENSP00000220751,9606.ENSP00000224140,9606.ENSP00000233057,9606.ENSP00000233557,9606.ENSP00000234420,9606.ENSP00000242776,9606.ENSP00000255078,9606.ENSP00000256460,9606.ENSP00000258787,9606.ENSP00000259008,9606.ENSP00000259808,9606.ENSP00000261211,9606.ENSP00000262518,9606.ENSP00000262811,9606.ENSP00000263025,9606.ENSP00000264380,9606.ENSP00000264705,9606.ENSP00000265773,…	STK10,RIPK2,SETX,EIF2AK2,NRBP1,MSH6,DDX39A,IGHMBP2,CAMK1,MYO1G,BRIP1,RIPK1,CDK17,SRCAP,MAST3,MAPK3,PIKFYVE,CAD,SMARCA2,BTAF1,FANCM,PAK1,HSPA9,TK1,SIK2,KIF5B,MLKL,MAP3K11,TAOK2,PANK2,ABCF1,DDX10,GAK,TLK2,RECQL5,HSPH1,PKM,CSNK1D,PRKCH,ERCC6L,BMP2K,LIMK1,UBA1,ACSL4,ABCA2,THRAP3,MINK1,DYNC1H1,SMARCAL1,TOR4A,SMARCAD1,XRCC6,SMC3,MAP3K3,MKI67,PIP5K1A,MAP3K7,MDN1,DDX20,MYO6,PRKACB,TESK2,STK4,ATRX,SRC,STK…
GO:0016887	ATPase activity	41	393	0.36	0.00027	9606.ENSP00000224140,9606.ENSP00000234420,9606.ENSP00000242776,9606.ENSP00000255078,9606.ENSP00000258787,9606.ENSP00000259008,9606.ENSP00000262518,9606.ENSP00000262710,9606.ENSP00000265773,9606.ENSP00000265990,9606.ENSP00000267430,9606.ENSP00000297185,9606.ENSP00000307078,9606.ENSP00000313603,9606.ENSP00000314348,9606.ENSP00000317636,9606.ENSP00000334675,9606.ENSP00000344155,9606.ENSP00000349823,…	SETX,MSH6,DDX39A,IGHMBP2,MYO1G,BRIP1,SRCAP,ACIN1,SMARCA2,BTAF1,FANCM,HSPA9,KIF5B,ABCF1,DDX10,RECQL5,ERCC6L,ABCA2,SMARCAL1,TOR4A,SMARCAD1,XRCC6,MACF1,MDN1,DDX20,MYO6,ATRX,KIFC3,WRNIP1,CHD2,CHD8,KIF26B,CHD7,KIF21B,DDX41,KIF13B,ATF7IP,RNF213,MYO9B,SPAST,CHD1
GO:0003779	Actin binding	44	438	0.34	0.00028	9606.ENSP00000171887,9606.ENSP00000238256,9606.ENSP00000258201,9606.ENSP00000258787,9606.ENSP00000262428,9606.ENSP00000262713,9606.ENSP00000264436,9606.ENSP00000264758,9606.ENSP00000274853,9606.ENSP00000292303,9606.ENSP00000296043,9606.ENSP00000296755,9606.ENSP00000298229,9606.ENSP00000300231,9606.ENSP00000312634,9606.ENSP00000316779,9606.ENSP00000322804,9606.ENSP00000324573,9606.ENSP00000329219,…	TNS1,FKBP15,FHOD1,MYO1G,COTL1,AJUBA,ADD2,ADD1,PPP1R18,CCR5,SHROOM3,MAP1B,INPPL1,MAP1A,PDLIM2,BIN1,MTSS1,FLII,FMNL1,CCDC88A,EPB41L3,EPB41,MICAL1,MACF1,RCSD1,HDGF,MYO6,HOOK1,CAP1,PHACTR4,CROCC,LSP1,MLLT4,WIPF1,EVL,LCP1,PARVB,MICAL3,RAI14,ZNF185,MYO9B,GMFG,PPP1R9B,FMN1
GO:0016772	Transferase activity, transferring phosphorus-containing groups	72	875	0.25	0.00028	9606.ENSP00000176763,9606.ENSP00000220751,9606.ENSP00000220913,9606.ENSP00000233057,9606.ENSP00000253024,9606.ENSP00000256460,9606.ENSP00000257177,9606.ENSP00000259808,9606.ENSP00000261211,9606.ENSP00000262811,9606.ENSP00000263025,9606.ENSP00000263377,9606.ENSP00000264380,9606.ENSP00000264705,9606.ENSP00000278568,9606.ENSP00000292823,9606.ENSP00000295887,9606.ENSP00000301634,9606.ENSP00000305976,…	STK10,RIPK2,CHRAC1,EIF2AK2,TRIM28,CAMK1,ZCCHC11,RIPK1,CDK17,MAST3,MAPK3,BRD4,PIKFYVE,CAD,PAK1,PCYT1A,CDS1,TK1,SIK2,MLKL,MAP3K11,TAOK2,PANK2,PHKB,GAK,TLK2,PKM,CSNK1D,PRKCH,BMP2K,LIMK1,MINK1,REV3L,AKAP13,MAP3K3,PIP5K1A,MAP3K7,DKC1,PRKACB,TESK2,STK4,YRDC,SRC,ZCCHC6,STK24,RPS6KA3,RIOK1,CLK3,CARD11,PTK2B,MAP2K7,MAP3K1,CDK11A,MARK2,AAK1,MAP3K2,SLA,CDK12,ULK3,TAF1,PAK6,MARK3,GRK6,RPS6KA1,LATS1,TJP2,CDK1…
GO:0016301	Kinase activity	63	732	0.27	0.0003	9606.ENSP00000176763,9606.ENSP00000220751,9606.ENSP00000233057,9606.ENSP00000253024,9606.ENSP00000256460,9606.ENSP00000259808,9606.ENSP00000261211,9606.ENSP00000262811,9606.ENSP00000263025,9606.ENSP00000263377,9606.ENSP00000264380,9606.ENSP00000264705,9606.ENSP00000278568,9606.ENSP00000301634,9606.ENSP00000305976,9606.ENSP00000308351,9606.ENSP00000309597,9606.ENSP00000310094,9606.ENSP00000313377,…	STK10,RIPK2,EIF2AK2,TRIM28,CAMK1,RIPK1,CDK17,MAST3,MAPK3,BRD4,PIKFYVE,CAD,PAK1,TK1,SIK2,MLKL,MAP3K11,TAOK2,PANK2,PHKB,GAK,TLK2,PKM,CSNK1D,PRKCH,BMP2K,LIMK1,MINK1,AKAP13,MAP3K3,PIP5K1A,MAP3K7,PRKACB,TESK2,STK4,SRC,STK24,RPS6KA3,RIOK1,CLK3,CARD11,PTK2B,MAP2K7,MAP3K1,CDK11A,MARK2,AAK1,MAP3K2,SLA,CDK12,ULK3,TAF1,PAK6,MARK3,GRK6,RPS6KA1,LATS1,TJP2,CDK11B,MAP4K1,NAGK,PPP1R9B,MARK1
GO:0016773	Phosphotransferase activity, alcohol group as acceptor	59	670	0.28	0.00031	9606.ENSP00000176763,9606.ENSP00000220751,9606.ENSP00000233057,9606.ENSP00000253024,9606.ENSP00000256460,9606.ENSP00000259808,9606.ENSP00000261211,9606.ENSP00000262811,9606.ENSP00000263025,9606.ENSP00000263377,9606.ENSP00000264380,9606.ENSP00000264705,9606.ENSP00000278568,9606.ENSP00000305976,9606.ENSP00000308351,9606.ENSP00000309597,9606.ENSP00000310094,9606.ENSP00000313377,9606.ENSP00000313504,…	STK10,RIPK2,EIF2AK2,TRIM28,CAMK1,RIPK1,CDK17,MAST3,MAPK3,BRD4,PIKFYVE,CAD,PAK1,SIK2,MLKL,MAP3K11,TAOK2,PANK2,PHKB,GAK,TLK2,PKM,CSNK1D,PRKCH,BMP2K,LIMK1,MINK1,AKAP13,MAP3K3,PIP5K1A,MAP3K7,PRKACB,TESK2,STK4,SRC,STK24,RPS6KA3,RIOK1,CLK3,PTK2B,MAP2K7,MAP3K1,CDK11A,MARK2,AAK1,MAP3K2,SLA,CDK12,ULK3,TAF1,PAK6,MARK3,GRK6,RPS6KA1,LATS1,CDK11B,MAP4K1,PPP1R9B,MARK1
GO:0004386	Helicase activity	22	147	0.51	0.00034	9606.ENSP00000224140,9606.ENSP00000242776,9606.ENSP00000255078,9606.ENSP00000259008,9606.ENSP00000262518,9606.ENSP00000265773,9606.ENSP00000265990,9606.ENSP00000267430,9606.ENSP00000314348,9606.ENSP00000317636,9606.ENSP00000334675,9606.ENSP00000349823,9606.ENSP00000351947,9606.ENSP00000352257,9606.ENSP00000358716,9606.ENSP00000362441,9606.ENSP00000370150,9606.ENSP00000377747,9606.ENSP00000382863,…	SETX,DDX39A,IGHMBP2,BRIP1,SRCAP,SMARCA2,BTAF1,FANCM,DDX10,RECQL5,ERCC6L,SMARCAL1,SMARCAD1,XRCC6,DDX20,ATRX,WRNIP1,CHD2,CHD8,CHD7,DDX41,CHD1
GO:0003713	Transcription coactivator activity	35	316	0.38	0.00037	9606.ENSP00000222584,9606.ENSP00000234739,9606.ENSP00000249636,9606.ENSP00000253024,9606.ENSP00000261531,9606.ENSP00000262189,9606.ENSP00000262518,9606.ENSP00000263253,9606.ENSP00000263390,9606.ENSP00000265773,9606.ENSP00000268058,9606.ENSP00000279146,9606.ENSP00000296930,9606.ENSP00000310670,9606.ENSP00000311747,9606.ENSP00000311825,9606.ENSP00000312709,9606.ENSP00000313933,9606.ENSP00000316032,…	SP4,BCL9,PIAS1,TRIM28,SNW1,KMT2C,SRCAP,EP300,MED26,SMARCA2,PML,AIP,NPM1,CCAR2,RBM14,CTBP2,TAF7,GLTSCR1L,NUP98,KAT5,THRAP3,JUN,NCOA3,NCOA7,NUPR1,GLTSCR1,ING4,SOX10,MED13,LPIN1,HMGA1,BRCA1,RNF4,TDRD3,NR1H3
GO:0032559	Adenyl ribonucleotide binding	109	1522	0.19	0.00037	9606.ENSP00000176763,9606.ENSP00000220751,9606.ENSP00000224140,9606.ENSP00000233057,9606.ENSP00000233557,9606.ENSP00000234420,9606.ENSP00000242776,9606.ENSP00000255078,9606.ENSP00000256460,9606.ENSP00000258787,9606.ENSP00000259008,9606.ENSP00000259808,9606.ENSP00000261211,9606.ENSP00000262518,9606.ENSP00000262811,9606.ENSP00000263025,9606.ENSP00000264380,9606.ENSP00000264705,9606.ENSP00000265773,…	STK10,RIPK2,SETX,EIF2AK2,NRBP1,MSH6,DDX39A,IGHMBP2,CAMK1,MYO1G,BRIP1,RIPK1,CDK17,SRCAP,MAST3,MAPK3,PIKFYVE,CAD,SMARCA2,BTAF1,FANCM,PAK1,HSPA9,TK1,SIK2,KIF5B,MLKL,MAP3K11,TAOK2,PANK2,ABCF1,DDX10,GAK,TLK2,RECQL5,HSPH1,PKM,CSNK1D,PRKCH,ERCC6L,BMP2K,LIMK1,UBA1,ACSL4,ABCA2,THRAP3,MINK1,DYNC1H1,SMARCAL1,TOR4A,SMARCAD1,XRCC6,SMC3,MAP3K3,ACBD3,MKI67,PIP5K1A,MAP3K7,MDN1,DDX20,MYO6,PRKACB,TESK2,STK4,ATRX,S…
GO:0000976	Transcription regulatory region sequence-specific dna binding	79	1028	0.22	0.00081	9606.ENSP00000177694,9606.ENSP00000220592,9606.ENSP00000221452,9606.ENSP00000222584,9606.ENSP00000224140,9606.ENSP00000235372,9606.ENSP00000243440,9606.ENSP00000246912,9606.ENSP00000251808,9606.ENSP00000254325,9606.ENSP00000262032,9606.ENSP00000262241,9606.ENSP00000263253,9606.ENSP00000264183,9606.ENSP00000264606,9606.ENSP00000265773,9606.ENSP00000268489,9606.ENSP00000268712,9606.ENSP00000271555,…	TBX21,AGO2,RELB,SP4,SETX,PRDM2,BATF3,MLX,GRHL2,HGNC:9982,IKZF4,RCOR1,EP300,ARID4B,HDAC4,SMARCA2,ZFHX3,NCOR1,MEF2D,ELMSAN1,GRHL3,NPM1,AKNA,BPTF,RPTOR,ZNF239,ZBTB4,CLOCK,TAF7,CC2D1A,TFE3,FUBP3,ZNF513,BASP1,RAI1,KDM3B,FOXK1,IKZF1,FOXM1,ARID3B,CDK5RAP2,MEF2A,THRAP3,ARID4A,ARID5A,TFEB,XRCC6,ZNF460,STAT1,SOX13,IFI16,DR1,JUN,YBX1,HNRNPK,XRN2,MYBBP1A,CHD2,SIN3A,NFATC2,ETV6,SOX10,RUNX3,NCOR2,BCL6,FOXO3,CX…
GO:0035639	Purine ribonucleoside triphosphate binding	122	1799	0.17	0.001	9606.ENSP00000056217,9606.ENSP00000176763,9606.ENSP00000216044,9606.ENSP00000216554,9606.ENSP00000220751,9606.ENSP00000224140,9606.ENSP00000233057,9606.ENSP00000233557,9606.ENSP00000234420,9606.ENSP00000242776,9606.ENSP00000255078,9606.ENSP00000256460,9606.ENSP00000258787,9606.ENSP00000259008,9606.ENSP00000259808,9606.ENSP00000261211,9606.ENSP00000262518,9606.ENSP00000262811,9606.ENSP00000262878,…	ARHGEF5,STK10,GTPBP1,EIF5,RIPK2,SETX,EIF2AK2,NRBP1,MSH6,DDX39A,IGHMBP2,CAMK1,MYO1G,BRIP1,RIPK1,CDK17,SRCAP,MAST3,SAMHD1,MAPK3,PIKFYVE,CAD,LSG1,SMARCA2,BTAF1,FANCM,PAK1,HSPA9,ARF6,TK1,SIK2,KIF5B,MLKL,MAP3K11,TAOK2,PANK2,ABCF1,DDX10,GAK,TLK2,RECQL5,HSPH1,PKM,CSNK1D,SEPT1,PRKCH,ERCC6L,BMP2K,LIMK1,UBA1,ACSL4,SEPT6,ABCA2,THRAP3,MINK1,DYNC1H1,SMARCAL1,TOR4A,SMARCAD1,XRCC6,SMC3,MAP3K3,MKI67,PIP5K1A,MAP3…
GO:0060090	Molecular adaptor activity	32	293	0.38	0.0011	9606.ENSP00000225567,9606.ENSP00000280772,9606.ENSP00000290649,9606.ENSP00000296564,9606.ENSP00000300231,9606.ENSP00000304895,9606.ENSP00000307272,9606.ENSP00000324511,9606.ENSP00000339109,9606.ENSP00000340944,9606.ENSP00000341524,9606.ENSP00000343158,9606.ENSP00000347244,9606.ENSP00000349124,9606.ENSP00000350032,9606.ENSP00000352572,9606.ENSP00000353463,9606.ENSP00000354125,9606.ENSP00000354718,…	GOSR2,ANK3,AMFR,ICE1,MAP1A,IRS1,RPTOR,SEPT1,ANAPC1,PTPN11,SEPT6,EPB41L3,ITSN2,PPP4R2,FRMD4A,PCNT,GATAD2A,EIF3B,AKAP13,SASH1,PDE4DIP,DDX20,DLG5,SGTB,LAT,OTUD4,EIF4G1,NCK1,TJP2,NUP153,SHANK2,COL19A1
GO:0035064	Methylated histone binding	13	63	0.65	0.0014	9606.ENSP00000234420,9606.ENSP00000307208,9606.ENSP00000312379,9606.ENSP00000322716,9606.ENSP00000350676,9606.ENSP00000355388,9606.ENSP00000362441,9606.ENSP00000371475,9606.ENSP00000380024,9606.ENSP00000382863,9606.ENSP00000390475,9606.ENSP00000440190,9606.ENSP00000483667	MSH6,BPTF,KMT2E,GLYR1,PHF8,MPHOSPH8,ATRX,TP53BP1,ING4,CHD8,CXXC1,TDRD3,CHD1
GO:0050839	Cell adhesion molecule binding	48	538	0.29	0.0014	9606.ENSP00000200181,9606.ENSP00000215957,9606.ENSP00000216554,9606.ENSP00000242351,9606.ENSP00000263946,9606.ENSP00000264758,9606.ENSP00000264832,9606.ENSP00000266732,9606.ENSP00000280772,9606.ENSP00000304408,9606.ENSP00000307078,9606.ENSP00000313601,9606.ENSP00000319664,9606.ENSP00000320171,9606.ENSP00000323889,9606.ENSP00000324464,9606.ENSP00000331678,9606.ENSP00000331901,9606.ENSP00000333769,…	ITGB4,MICALL1,EIF5,ZC3HAV1,PKP1,ADD1,ICAM1,TMPO,ANK3,COL3A1,KIF5B,CC2D1A,NUDC,PKM,TRIM25,CSNK1D,PKP3,EEF1G,BSG,LARP1,PPL,PTPN11,SCRIB,STAT1,MACF1,SERBP1,EPS15,SRC,EFHD2,HNRNPK,STK24,DSP,PKP4,LAD1,MLLT4,GAPVD1,ATXN2L,LCP1,TBC1D10A,MARK2,GIGYF2,PTPN6,PPP1R13L,PAK6,EEF1D,NCK1,ASAP1,TJP2
GO:1990837	Sequence-specific double-stranded dna binding	80	1068	0.21	0.0014	9606.ENSP00000177694,9606.ENSP00000220592,9606.ENSP00000221452,9606.ENSP00000222584,9606.ENSP00000224140,9606.ENSP00000235372,9606.ENSP00000243440,9606.ENSP00000246912,9606.ENSP00000251808,9606.ENSP00000254325,9606.ENSP00000262032,9606.ENSP00000262241,9606.ENSP00000263253,9606.ENSP00000264183,9606.ENSP00000264606,9606.ENSP00000265773,9606.ENSP00000268489,9606.ENSP00000268712,9606.ENSP00000271555,…	TBX21,AGO2,RELB,SP4,SETX,PRDM2,BATF3,MLX,GRHL2,HGNC:9982,IKZF4,RCOR1,EP300,ARID4B,HDAC4,SMARCA2,ZFHX3,NCOR1,MEF2D,ELMSAN1,GRHL3,NPM1,AKNA,BPTF,RPTOR,ZNF239,ZBTB4,CLOCK,TAF7,HNRNPD,CC2D1A,TFE3,FUBP3,ZNF513,BASP1,RAI1,KDM3B,FOXK1,IKZF1,FOXM1,ARID3B,CDK5RAP2,MEF2A,THRAP3,ARID4A,ARID5A,TFEB,XRCC6,ZNF460,STAT1,SOX13,IFI16,DR1,JUN,YBX1,HNRNPK,XRN2,MYBBP1A,CHD2,SIN3A,NFATC2,ETV6,SOX10,RUNX3,NCOR2,BCL6,F…
GO:0032555	Purine ribonucleotide binding	124	1864	0.16	0.0017	9606.ENSP00000056217,9606.ENSP00000176763,9606.ENSP00000216044,9606.ENSP00000216554,9606.ENSP00000220751,9606.ENSP00000224140,9606.ENSP00000233057,9606.ENSP00000233557,9606.ENSP00000234420,9606.ENSP00000242776,9606.ENSP00000255078,9606.ENSP00000256460,9606.ENSP00000258787,9606.ENSP00000259008,9606.ENSP00000259808,9606.ENSP00000261211,9606.ENSP00000262518,9606.ENSP00000262811,9606.ENSP00000262878,…	ARHGEF5,STK10,GTPBP1,EIF5,RIPK2,SETX,EIF2AK2,NRBP1,MSH6,DDX39A,IGHMBP2,CAMK1,MYO1G,BRIP1,RIPK1,CDK17,SRCAP,MAST3,SAMHD1,MAPK3,PIKFYVE,CAD,LSG1,SMARCA2,BTAF1,FANCM,PAK1,HSPA9,ARF6,TK1,SIK2,KIF5B,MLKL,MAP3K11,TAOK2,PANK2,ABCF1,DDX10,GAK,TLK2,CNGB3,RECQL5,HSPH1,PKM,CSNK1D,SEPT1,PRKCH,ERCC6L,BMP2K,LIMK1,UBA1,ACSL4,SEPT6,ABCA2,THRAP3,MINK1,DYNC1H1,SMARCAL1,TOR4A,SMARCAD1,XRCC6,SMC3,MAP3K3,ACBD3,MKI67,…
GO:0015631	Tubulin binding	36	361	0.34	0.0018	9606.ENSP00000233121,9606.ENSP00000236925,9606.ENSP00000258098,9606.ENSP00000263710,9606.ENSP00000284617,9606.ENSP00000296755,9606.ENSP00000300231,9606.ENSP00000300249,9606.ENSP00000302537,9606.ENSP00000307078,9606.ENSP00000318687,9606.ENSP00000320663,9606.ENSP00000324741,9606.ENSP00000329097,9606.ENSP00000338728,9606.ENSP00000343818,9606.ENSP00000346442,9606.ENSP00000349238,9606.ENSP00000354573,…	MAPRE3,CAMSAP2,RAB11FIP5,CLASP1,CCSAP,MAP1B,MAP1A,MAPRE2,MDM1,KIF5B,HSPH1,EML4,C7orf43,PHF6,CCDC88A,CDK5RAP2,LRMP,CCDC88B,MACF1,SMC3,ARHGEF2,CEP350,HDGF,HOOK1,CCSER2,RCC2,KIFC3,DNM2,BCAS3,NUMA1,KIF26B,KIF21B,BRCA1,KIF13B,FMN1,SPAST
GO:0035198	miRNA binding	9	31	0.8	0.0024	9606.ENSP00000220592,9606.ENSP00000257177,9606.ENSP00000328848,9606.ENSP00000341826,9606.ENSP00000345793,9606.ENSP00000346694,9606.ENSP00000354346,9606.ENSP00000361626,9606.ENSP00000365130	AGO2,ZCCHC11,RBM10,HNRNPA1,ZC3H7B,HNRNPA2B1,MATR3,YBX1,ZCCHC6
GO:0031369	Translation initiation factor binding	9	32	0.79	0.0029	9606.ENSP00000216554,9606.ENSP00000308472,9606.ENSP00000336721,9606.ENSP00000354125,9606.ENSP00000362314,9606.ENSP00000370258,9606.ENSP00000416255,9606.ENSP00000417273,9606.ENSP00000436049	EIF5,EIF4EBP3,LARP1,EIF3B,EIF4EBP2,EIF3CL,EIF4G1,NCK1,EIF3M
GO:0008017	Microtubule binding	28	257	0.38	0.003	9606.ENSP00000233121,9606.ENSP00000236925,9606.ENSP00000263710,9606.ENSP00000284617,9606.ENSP00000296755,9606.ENSP00000300231,9606.ENSP00000300249,9606.ENSP00000302537,9606.ENSP00000307078,9606.ENSP00000320663,9606.ENSP00000338728,9606.ENSP00000343818,9606.ENSP00000346442,9606.ENSP00000349238,9606.ENSP00000354573,9606.ENSP00000354837,9606.ENSP00000356579,9606.ENSP00000360252,9606.ENSP00000361160,…	MAPRE3,CAMSAP2,CLASP1,CCSAP,MAP1B,MAP1A,MAPRE2,MDM1,KIF5B,EML4,CCDC88A,CDK5RAP2,LRMP,CCDC88B,MACF1,ARHGEF2,CEP350,HOOK1,CCSER2,RCC2,KIFC3,DNM2,NUMA1,KIF26B,KIF21B,KIF13B,FMN1,SPAST
GO:0042169	SH2 domain binding	10	41	0.73	0.0031	9606.ENSP00000220597,9606.ENSP00000259608,9606.ENSP00000298229,9606.ENSP00000304895,9606.ENSP00000315997,9606.ENSP00000338728,9606.ENSP00000362680,9606.ENSP00000371897,9606.ENSP00000391592,9606.ENSP00000420494	PAG1,SIT1,INPPL1,IRS1,LILRB1,CCDC88A,SRC,ARHGAP5,PTPN6,LAT2
GO:0043565	Sequence-specific dna binding	93	1331	0.18	0.0032	9606.ENSP00000177694,9606.ENSP00000220592,9606.ENSP00000221452,9606.ENSP00000222584,9606.ENSP00000224140,9606.ENSP00000235372,9606.ENSP00000243440,9606.ENSP00000246912,9606.ENSP00000251808,9606.ENSP00000253024,9606.ENSP00000254325,9606.ENSP00000262032,9606.ENSP00000262241,9606.ENSP00000263073,9606.ENSP00000263253,9606.ENSP00000264183,9606.ENSP00000264606,9606.ENSP00000265773,9606.ENSP00000268489,…	TBX21,AGO2,RELB,SP4,SETX,PRDM2,BATF3,MLX,GRHL2,TRIM28,HGNC:9982,IKZF4,RCOR1,SMG6,EP300,ARID4B,HDAC4,SMARCA2,ZFHX3,NCOR1,MEF2D,ELMSAN1,GRHL3,NPM1,AKNA,BPTF,RPTOR,ZNF239,ZBTB4,CLOCK,TAF7,HNRNPD,CC2D1A,TFE3,FUBP3,ZNF513,BASP1,RAI1,KDM3B,FOXK1,PHF6,IKZF1,HNRNPA1,FOXM1,ARID3B,CDK5RAP2,MEF2A,THRAP3,HNRNPA2B1,ARID4A,ARID5A,TFEB,XRCC6,GATAD2A,ZNF460,STAT1,SOX13,IFI16,DR1,JUN,YBX1,HNRNPK,XRN2,FOXO1,ZNF768…
GO:0070063	RNA polymerase binding	12	61	0.63	0.0035	9606.ENSP00000220592,9606.ENSP00000263377,9606.ENSP00000310670,9606.ENSP00000316779,9606.ENSP00000317636,9606.ENSP00000358064,9606.ENSP00000361066,9606.ENSP00000361486,9606.ENSP00000367028,9606.ENSP00000385410,9606.ENSP00000418960,9606.ENSP00000469647	AGO2,BRD4,CCAR2,BIN1,RECQL5,RPRD2,NCOA3,PCIF1,TCOF1,NOLC1,BRCA1,ZFP36
GO:0045182	Translation regulator activity	18	131	0.48	0.0045	9606.ENSP00000216044,9606.ENSP00000216554,9606.ENSP00000220592,9606.ENSP00000233057,9606.ENSP00000308472,9606.ENSP00000313603,9606.ENSP00000331901,9606.ENSP00000336721,9606.ENSP00000354125,9606.ENSP00000362314,9606.ENSP00000363574,9606.ENSP00000370258,9606.ENSP00000388806,9606.ENSP00000410059,9606.ENSP00000416255,9606.ENSP00000436049,9606.ENSP00000466897,9606.ENSP00000485663	GTPBP1,EIF5,AGO2,EIF2AK2,EIF4EBP3,ABCF1,EEF1G,LARP1,EIF3B,EIF4EBP2,EIF6,EIF3CL,EIF4B,EEF1D,EIF4G1,EIF3M,CIRBP,EIF3L
GO:0001099	Basal rna polymerase ii transcription machinery binding	11	54	0.65	0.0051	9606.ENSP00000220592,9606.ENSP00000263377,9606.ENSP00000310670,9606.ENSP00000312709,9606.ENSP00000317636,9606.ENSP00000358064,9606.ENSP00000359606,9606.ENSP00000361066,9606.ENSP00000361486,9606.ENSP00000377969,9606.ENSP00000484525	AGO2,BRD4,CCAR2,TAF7,RECQL5,RPRD2,ZNHIT6,NCOA3,PCIF1,GTF2F1,CTDP1
GO:0003690	Double-stranded dna binding	82	1156	0.19	0.0052	9606.ENSP00000177694,9606.ENSP00000220592,9606.ENSP00000221452,9606.ENSP00000222584,9606.ENSP00000224140,9606.ENSP00000234420,9606.ENSP00000235372,9606.ENSP00000243440,9606.ENSP00000246912,9606.ENSP00000251808,9606.ENSP00000254325,9606.ENSP00000262032,9606.ENSP00000262241,9606.ENSP00000263253,9606.ENSP00000264183,9606.ENSP00000264606,9606.ENSP00000265773,9606.ENSP00000268489,9606.ENSP00000268712,…	TBX21,AGO2,RELB,SP4,SETX,MSH6,PRDM2,BATF3,MLX,GRHL2,HGNC:9982,IKZF4,RCOR1,EP300,ARID4B,HDAC4,SMARCA2,ZFHX3,NCOR1,AKAP8,MEF2D,ELMSAN1,GRHL3,NPM1,AKNA,BPTF,RPTOR,ZNF239,ZBTB4,CLOCK,TAF7,HNRNPD,CC2D1A,TFE3,FUBP3,ZNF513,BASP1,RAI1,KDM3B,FOXK1,IKZF1,FOXM1,ARID3B,CDK5RAP2,MEF2A,THRAP3,ARID4A,ARID5A,TFEB,XRCC6,ZNF460,STAT1,SOX13,IFI16,DR1,JUN,YBX1,HNRNPK,XRN2,MYBBP1A,CHD2,SIN3A,NFATC2,ETV6,SOX10,RUNX3,N…
GO:0031267	Small gtpase binding	38	418	0.3	0.0054	9606.ENSP00000056217,9606.ENSP00000215957,9606.ENSP00000254029,9606.ENSP00000256935,9606.ENSP00000258098,9606.ENSP00000261439,9606.ENSP00000264276,9606.ENSP00000276202,9606.ENSP00000280571,9606.ENSP00000289968,9606.ENSP00000301463,9606.ENSP00000303192,9606.ENSP00000309597,9606.ENSP00000318803,9606.ENSP00000329219,9606.ENSP00000331342,9606.ENSP00000337261,9606.ENSP00000349781,9606.ENSP00000350018,…	ARHGEF5,MICALL1,WDR44,DOCK2,RAB11FIP5,TBC1D1,ALS2,DOCK11,RILPL2,ARHGAP17,SPRYD3,RGL1,MAP3K11,SYTL2,FMNL1,RAB11FIP1,ARHGEF1,TBC1D8B,SH3BP1,MICAL1,AKAP13,ARHGEF2,KIAA1614,ARHGAP4,RAPGEF1,DENND1A,RCC2,TBC1D4,MLLT4,TBC1D10A,DENND4A,MICAL3,GGA3,MCF2L,DMXL2,MYCBP2,MYO9B,EXOC5
GO:0000166	Nucleotide binding	133	2119	0.14	0.0083	9606.ENSP00000056217,9606.ENSP00000176763,9606.ENSP00000216044,9606.ENSP00000216554,9606.ENSP00000220751,9606.ENSP00000224140,9606.ENSP00000233057,9606.ENSP00000233557,9606.ENSP00000234420,9606.ENSP00000242776,9606.ENSP00000255078,9606.ENSP00000256460,9606.ENSP00000258787,9606.ENSP00000259008,9606.ENSP00000259808,9606.ENSP00000261211,9606.ENSP00000262518,9606.ENSP00000262811,9606.ENSP00000262878,…	ARHGEF5,STK10,GTPBP1,EIF5,RIPK2,SETX,EIF2AK2,NRBP1,MSH6,DDX39A,IGHMBP2,CAMK1,MYO1G,BRIP1,RIPK1,CDK17,SRCAP,MAST3,SAMHD1,MAPK3,PIKFYVE,CAD,LSG1,SMARCA2,BTAF1,FANCM,PAK1,HSPA9,ARF6,TK1,SIK2,KIF5B,ZBTB4,MLKL,MAP3K11,TAOK2,CTBP2,PANK2,ABCF1,DDX10,GAK,TLK2,CNGB3,RECQL5,HSPH1,PKM,GLYR1,CSNK1D,SEPT1,PRKCH,ERCC6L,BMP2K,LIMK1,UBA1,ACSL4,SEPT6,ABCA2,THRAP3,MINK1,DYNC1H1,SMARCAL1,TOR4A,MICAL1,REV3L,SMARCAD1…
GO:0017016	Ras GTPase binding	36	403	0.29	0.0105	9606.ENSP00000056217,9606.ENSP00000215957,9606.ENSP00000254029,9606.ENSP00000256935,9606.ENSP00000258098,9606.ENSP00000261439,9606.ENSP00000264276,9606.ENSP00000276202,9606.ENSP00000289968,9606.ENSP00000301463,9606.ENSP00000303192,9606.ENSP00000309597,9606.ENSP00000318803,9606.ENSP00000329219,9606.ENSP00000331342,9606.ENSP00000337261,9606.ENSP00000349781,9606.ENSP00000350018,9606.ENSP00000351664,…	ARHGEF5,MICALL1,WDR44,DOCK2,RAB11FIP5,TBC1D1,ALS2,DOCK11,ARHGAP17,SPRYD3,RGL1,MAP3K11,SYTL2,FMNL1,RAB11FIP1,ARHGEF1,TBC1D8B,SH3BP1,MICAL1,AKAP13,ARHGEF2,KIAA1614,ARHGAP4,RAPGEF1,DENND1A,RCC2,TBC1D4,MLLT4,TBC1D10A,DENND4A,MICAL3,MCF2L,DMXL2,MYCBP2,MYO9B,EXOC5
GO:0008135	Translation factor activity, rna binding	13	82	0.54	0.0107	9606.ENSP00000216044,9606.ENSP00000216554,9606.ENSP00000220592,9606.ENSP00000313603,9606.ENSP00000331901,9606.ENSP00000354125,9606.ENSP00000363574,9606.ENSP00000370258,9606.ENSP00000388806,9606.ENSP00000410059,9606.ENSP00000416255,9606.ENSP00000436049,9606.ENSP00000485663	GTPBP1,EIF5,AGO2,ABCF1,EEF1G,EIF3B,EIF6,EIF3CL,EIF4B,EEF1D,EIF4G1,EIF3M,EIF3L
GO:0004709	MAP kinase kinase kinase activity	7	24	0.8	0.0132	9606.ENSP00000259808,9606.ENSP00000309597,9606.ENSP00000310094,9606.ENSP00000354927,9606.ENSP00000358335,9606.ENSP00000382423,9606.ENSP00000387246	RIPK1,MAP3K11,TAOK2,MAP3K3,MAP3K7,MAP3K1,MAP3K2
GO:0043175	RNA polymerase core enzyme binding	9	42	0.67	0.0137	9606.ENSP00000220592,9606.ENSP00000263377,9606.ENSP00000310670,9606.ENSP00000317636,9606.ENSP00000358064,9606.ENSP00000361066,9606.ENSP00000361486,9606.ENSP00000367028,9606.ENSP00000385410	AGO2,BRD4,CCAR2,RECQL5,RPRD2,NCOA3,PCIF1,TCOF1,NOLC1
GO:0017111	Nucleoside-triphosphatase activity	57	760	0.21	0.0147	9606.ENSP00000216044,9606.ENSP00000224140,9606.ENSP00000234420,9606.ENSP00000242776,9606.ENSP00000255078,9606.ENSP00000258787,9606.ENSP00000259008,9606.ENSP00000262518,9606.ENSP00000262710,9606.ENSP00000265245,9606.ENSP00000265773,9606.ENSP00000265990,9606.ENSP00000267430,9606.ENSP00000297185,9606.ENSP00000298316,9606.ENSP00000307078,9606.ENSP00000313603,9606.ENSP00000314348,9606.ENSP00000317636,…	GTPBP1,SETX,MSH6,DDX39A,IGHMBP2,MYO1G,BRIP1,SRCAP,ACIN1,LSG1,SMARCA2,BTAF1,FANCM,HSPA9,ARF6,KIF5B,ABCF1,DDX10,RECQL5,SEPT1,ERCC6L,SEPT6,ABCA2,DYNC1H1,SMARCAL1,TOR4A,SMARCAD1,XRCC6,MACF1,SMC3,RGS10,MDN1,DDX20,MYO6,ATRX,RGS3,GNL1,KIFC3,WRNIP1,ARHGAP5,DNM2,CHD2,RGS19,AGAP3,CHD8,KIF26B,CHD7,EFTUD2,KIF21B,DDX41,KIF13B,ATF7IP,AGAP2,RNF213,MYO9B,SPAST,CHD1
GO:0031749	D2 dopamine receptor binding	4	5	1.24	0.0154	9606.ENSP00000254079,9606.ENSP00000290332,9606.ENSP00000373905,9606.ENSP00000478767	PPP1R1B,CLIC6,DNM2,PPP1R9B
GO:0090079	Translation regulator activity, nucleic acid binding	14	101	0.48	0.0199	9606.ENSP00000216044,9606.ENSP00000216554,9606.ENSP00000220592,9606.ENSP00000313603,9606.ENSP00000331901,9606.ENSP00000336721,9606.ENSP00000354125,9606.ENSP00000363574,9606.ENSP00000370258,9606.ENSP00000388806,9606.ENSP00000410059,9606.ENSP00000416255,9606.ENSP00000436049,9606.ENSP00000485663	GTPBP1,EIF5,AGO2,ABCF1,EEF1G,LARP1,EIF3B,EIF6,EIF3CL,EIF4B,EEF1D,EIF4G1,EIF3M,EIF3L
GO:0019902	Phosphatase binding	21	194	0.37	0.0202	9606.ENSP00000025301,9606.ENSP00000040738,9606.ENSP00000230085,9606.ENSP00000262809,9606.ENSP00000263025,9606.ENSP00000263918,9606.ENSP00000271277,9606.ENSP00000274853,9606.ENSP00000315997,9606.ENSP00000318803,9606.ENSP00000350686,9606.ENSP00000354394,9606.ENSP00000360922,9606.ENSP00000362942,9606.ENSP00000363921,9606.ENSP00000368880,9606.ENSP00000377390,9606.ENSP00000377969,9606.ENSP00000379330,…	AKAP11,BOD1L1,SNX3,ELL,MAPK3,STRN,CTTNBP2NL,PPP1R18,LILRB1,SYTL2,ANKLE2,STAT1,STAU1,PHACTR4,PARD3,FOXO1,PPP6R3,GTF2F1,NFATC2,MAP2K7,PPP1R9B
GO:0035091	Phosphatidylinositol binding	25	252	0.34	0.0204	9606.ENSP00000230085,9606.ENSP00000258787,9606.ENSP00000263847,9606.ENSP00000265070,9606.ENSP00000296343,9606.ENSP00000302895,9606.ENSP00000318803,9606.ENSP00000322373,9606.ENSP00000338728,9606.ENSP00000345259,9606.ENSP00000347498,9606.ENSP00000362727,9606.ENSP00000362824,9606.ENSP00000363349,9606.ENSP00000363435,9606.ENSP00000363482,9606.ENSP00000363921,9606.ENSP00000366452,9606.ENSP00000377298,…	SNX3,MYO1G,OSBP,GOLPH3,KIAA0226,ARAP2,SYTL2,PLEKHF2,CCDC88A,EPB41,ZFYVE19,DENND1A,OGT,SNX30,ITPR3,FAM21C,PARD3,SNX15,NUMA1,ARHGAP9,ASAP1,GSDMD,MCF2L,SYT7,MARK1
GO:0140097	Catalytic activity, acting on dna	20	184	0.38	0.0252	9606.ENSP00000220913,9606.ENSP00000224140,9606.ENSP00000242576,9606.ENSP00000255078,9606.ENSP00000259008,9606.ENSP00000267430,9606.ENSP00000317636,9606.ENSP00000334675,9606.ENSP00000349823,9606.ENSP00000351697,9606.ENSP00000351947,9606.ENSP00000352257,9606.ENSP00000358563,9606.ENSP00000362441,9606.ENSP00000370150,9606.ENSP00000377747,9606.ENSP00000382863,9606.ENSP00000392028,9606.ENSP00000399888,…	CHRAC1,SETX,UNG,IGHMBP2,BRIP1,FANCM,RECQL5,ERCC6L,SMARCAL1,REV3L,SMARCAD1,XRCC6,DKC1,ATRX,WRNIP1,CHD2,CHD8,CHD7,HMGA1,CHD1
GO:0035258	Steroid hormone receptor binding	13	93	0.48	0.0277	9606.ENSP00000249636,9606.ENSP00000261531,9606.ENSP00000263253,9606.ENSP00000263918,9606.ENSP00000303754,9606.ENSP00000340330,9606.ENSP00000350078,9606.ENSP00000361066,9606.ENSP00000362680,9606.ENSP00000384018,9606.ENSP00000418960,9606.ENSP00000426503,9606.ENSP00000437550	PIAS1,SNW1,EP300,STRN,PPID,KAT5,ARID5A,NCOA3,SRC,NCOR2,BRCA1,RNF4,LATS1
GO:0070577	Lysine-acetylated histone binding	6	20	0.82	0.028	9606.ENSP00000263377,9606.ENSP00000275034,9606.ENSP00000378704,9606.ENSP00000406549,9606.ENSP00000419765,9606.ENSP00000436786	BRD4,PHIP,BRD2,TAF1,BRD9,KMT2A
GO:0043168	Anion binding	164	2805	0.11	0.0287	9606.ENSP00000056217,9606.ENSP00000176763,9606.ENSP00000215957,9606.ENSP00000216044,9606.ENSP00000216554,9606.ENSP00000220751,9606.ENSP00000224140,9606.ENSP00000230085,9606.ENSP00000233057,9606.ENSP00000233557,9606.ENSP00000234420,9606.ENSP00000242776,9606.ENSP00000245796,9606.ENSP00000255078,9606.ENSP00000256460,9606.ENSP00000258787,9606.ENSP00000259008,9606.ENSP00000259808,9606.ENSP00000261211,…	ARHGEF5,STK10,MICALL1,GTPBP1,EIF5,RIPK2,SETX,SNX3,EIF2AK2,NRBP1,MSH6,DDX39A,PSD4,IGHMBP2,CAMK1,MYO1G,BRIP1,RIPK1,CDK17,SRCAP,MAST3,SAMHD1,MAPK3,OSBP,PIKFYVE,CAD,GOLPH3,LSG1,SMARCA2,BTAF1,BIN2,FANCM,PAK1,PCYT1A,KIAA0226,MAP1B,HSPA9,ARF6,TK1,AGXT,ARAP2,SIK2,KIF5B,MLKL,MAP3K11,TAOK2,PANK2,ABCF1,DDX10,GAK,TLK2,CNGB3,BIN1,RECQL5,HSPH1,SYTL2,PKM,PLEKHF2,CSNK1D,SEPT1,PRKCH,ERCC6L,BMP2K,RLTPR,LIMK1,UBA1,…
GO:0046966	Thyroid hormone receptor binding	7	29	0.72	0.0297	9606.ENSP00000268712,9606.ENSP00000312709,9606.ENSP00000346634,9606.ENSP00000350078,9606.ENSP00000361066,9606.ENSP00000380888,9606.ENSP00000482613	NCOR1,TAF7,THRAP3,ARID5A,NCOA3,MED13,HMGN3
GO:0019208	Phosphatase regulator activity	13	95	0.48	0.0312	9606.ENSP00000040738,9606.ENSP00000233057,9606.ENSP00000254079,9606.ENSP00000301242,9606.ENSP00000334836,9606.ENSP00000349124,9606.ENSP00000350686,9606.ENSP00000362942,9606.ENSP00000377390,9606.ENSP00000377969,9606.ENSP00000389168,9606.ENSP00000478767,9606.ENSP00000484580	BOD1L1,EIF2AK2,PPP1R1B,PPP1R14A,BMP2K,PPP4R2,ANKLE2,PHACTR4,PPP6R3,GTF2F1,PPP1R12A,PPP1R9B,PPP1R2
GO:0016462	Pyrophosphatase activity	58	810	0.19	0.0327	9606.ENSP00000216044,9606.ENSP00000224140,9606.ENSP00000234420,9606.ENSP00000242776,9606.ENSP00000255078,9606.ENSP00000258787,9606.ENSP00000259008,9606.ENSP00000262518,9606.ENSP00000262710,9606.ENSP00000265245,9606.ENSP00000265773,9606.ENSP00000265990,9606.ENSP00000267430,9606.ENSP00000267859,9606.ENSP00000297185,9606.ENSP00000298316,9606.ENSP00000307078,9606.ENSP00000313603,9606.ENSP00000314348,…	GTPBP1,SETX,MSH6,DDX39A,IGHMBP2,MYO1G,BRIP1,SRCAP,ACIN1,LSG1,SMARCA2,BTAF1,FANCM,BNIP2,HSPA9,ARF6,KIF5B,ABCF1,DDX10,RECQL5,SEPT1,ERCC6L,SEPT6,ABCA2,DYNC1H1,SMARCAL1,TOR4A,SMARCAD1,XRCC6,MACF1,SMC3,RGS10,MDN1,DDX20,MYO6,ATRX,RGS3,GNL1,KIFC3,WRNIP1,ARHGAP5,DNM2,CHD2,RGS19,AGAP3,CHD8,KIF26B,CHD7,EFTUD2,KIF21B,DDX41,KIF13B,ATF7IP,AGAP2,RNF213,MYO9B,SPAST,CHD1
GO:0003743	Translation initiation factor activity	9	50	0.59	0.0347	9606.ENSP00000216554,9606.ENSP00000220592,9606.ENSP00000354125,9606.ENSP00000363574,9606.ENSP00000370258,9606.ENSP00000388806,9606.ENSP00000416255,9606.ENSP00000436049,9606.ENSP00000485663	EIF5,AGO2,EIF3B,EIF6,EIF3CL,EIF4B,EIF4G1,EIF3M,EIF3L
GO:0005543	Phospholipid binding	36	441	0.25	0.0378	9606.ENSP00000215957,9606.ENSP00000230085,9606.ENSP00000245796,9606.ENSP00000258787,9606.ENSP00000263847,9606.ENSP00000265070,9606.ENSP00000267012,9606.ENSP00000292823,9606.ENSP00000296343,9606.ENSP00000296755,9606.ENSP00000302895,9606.ENSP00000316779,9606.ENSP00000318803,9606.ENSP00000322373,9606.ENSP00000334958,9606.ENSP00000338728,9606.ENSP00000345259,9606.ENSP00000347498,9606.ENSP00000362727,…	MICALL1,SNX3,PSD4,MYO1G,OSBP,GOLPH3,BIN2,PCYT1A,KIAA0226,MAP1B,ARAP2,BIN1,SYTL2,PLEKHF2,RLTPR,CCDC88A,EPB41,ZFYVE19,DENND1A,OGT,SNX30,ITPR3,FAM21C,PARD3,SNX15,NUMA1,ARHGAP9,EPN1,ASAP1,GSDMD,MCF2L,PACSIN3,C2CD5,SYT7,RASAL1,MARK1
GO:0004402	Histone acetyltransferase activity	7	32	0.68	0.0454	9606.ENSP00000262518,9606.ENSP00000263253,9606.ENSP00000308741,9606.ENSP00000311513,9606.ENSP00000340330,9606.ENSP00000361066,9606.ENSP00000406549	SRCAP,EP300,CLOCK,RSF1,KAT5,NCOA3,TAF1
GO:0071889	14-3-3 protein binding	7	32	0.68	0.0454	9606.ENSP00000080059,9606.ENSP00000307272,9606.ENSP00000328720,9606.ENSP00000389168,9606.ENSP00000427900,9606.ENSP00000469647,9606.ENSP00000482957	HDAC7,RPTOR,FOXK1,PPP1R12A,KIF13B,ZFP36,FAM65B
GO:0042809	Vitamin d receptor binding	5	15	0.86	0.0466	9606.ENSP00000261531,9606.ENSP00000312709,9606.ENSP00000331305,9606.ENSP00000346634,9606.ENSP00000380888	SNW1,TAF7,TOB2,THRAP3,MED13
GO:0016922	Nuclear receptor binding	14	114	0.43	0.0472	9606.ENSP00000249636,9606.ENSP00000261531,9606.ENSP00000263253,9606.ENSP00000263918,9606.ENSP00000303754,9606.ENSP00000340330,9606.ENSP00000350078,9606.ENSP00000361066,9606.ENSP00000362680,9606.ENSP00000384018,9606.ENSP00000399888,9606.ENSP00000418960,9606.ENSP00000426503,9606.ENSP00000437550	PIAS1,SNW1,EP300,STRN,PPID,KAT5,ARID5A,NCOA3,SRC,NCOR2,HMGA1,BRCA1,RNF4,LATS1

## Sheet: STRING GO cellular component
#term ID	term description	observed gene count	background gene count	strength	false discovery rate	matching proteins in your network (IDs)	matching proteins in your network (labels)
GO:0005654	Nucleoplasm	396	3973	0.34	2.74e-52	9606.ENSP00000040738,9606.ENSP00000056217,9606.ENSP00000080059,9606.ENSP00000170168,9606.ENSP00000202816,9606.ENSP00000203556,9606.ENSP00000216297,9606.ENSP00000216802,9606.ENSP00000218089,9606.ENSP00000220592,9606.ENSP00000221452,9606.ENSP00000221455,9606.ENSP00000222584,9606.ENSP00000224140,9606.ENSP00000225298,9606.ENSP00000226299,9606.ENSP00000233331,9606.ENSP00000233557,9606.ENSP00000234420,…	BOD1L1,ARHGEF5,HDAC7,REXO1,ESF1,GMIP,SUPT16H,PSME2,STAG2,AGO2,RELB,CLASRP,SP4,SETX,UTP18,LAP3,INO80B,NRBP1,MSH6,BCL9,PRDM2,COIL,NCAPH,UNG,DDX39A,RIF1,MPHOSPH10,MLX,PTPN12,PIAS1,ZC3H14,GRHL2,TRIM28,ZC3H4,PPIL4,HGNC:9982,UTP3,BRD8,IGHMBP2,FHOD1,DOCK10,USP37,C2orf49,EPC2,LIMD2,BRIP1,BUD13,TOPBP1,PPIG,SNW1,IKZF4,KMT2C,RCOR1,N4BP1,SRCAP,ACIN1,AJUBA,ELL,SAMHD1,MAPK3,EPC1,MED15,DGCR8,EP300,BRD4,MED26,DN…
GO:0005622	Intracellular	837	14276	0.11	8.8e-51	9606.ENSP00000025301,9606.ENSP00000040738,9606.ENSP00000046794,9606.ENSP00000056217,9606.ENSP00000080059,9606.ENSP00000156084,9606.ENSP00000158762,9606.ENSP00000159087,9606.ENSP00000167586,9606.ENSP00000170168,9606.ENSP00000171887,9606.ENSP00000176763,9606.ENSP00000177694,9606.ENSP00000200181,9606.ENSP00000202816,9606.ENSP00000203556,9606.ENSP00000211936,9606.ENSP00000215957,9606.ENSP00000216044,…	AKAP11,BOD1L1,LCP2,ARHGEF5,HDAC7,OTUD5,ACAP1,ANO8,KRT14,REXO1,TNS1,STK10,TBX21,ITGB4,ESF1,GMIP,ZNF184,MICALL1,GTPBP1,SUPT16H,EIF5,PSME2,TPD52L2,STAG2,CAPN15,AGO2,RIPK2,CHRAC1,RELB,CLASRP,SP4,SETX,UTP18,GOSR2,LAP3,SNX3,TTC1,NKTR,EIF2AK2,MAPRE3,INO80B,NRBP1,MSH6,BCL9,PRDM2,CAMSAP2,FKBP15,COIL,NCAPH,ZC3HAV1,UNG,DDX39A,CD97,RIF1,BATF3,MPHOSPH10,RALY,MLX,PTPN12,PIAS1,ZC3H14,GRHL2,KRT5,TRIM28,ZC3H4,PPI…
GO:0031981	Nuclear lumen	428	4733	0.3	1.52e-47	9606.ENSP00000025301,9606.ENSP00000040738,9606.ENSP00000056217,9606.ENSP00000080059,9606.ENSP00000170168,9606.ENSP00000200181,9606.ENSP00000202816,9606.ENSP00000203556,9606.ENSP00000216297,9606.ENSP00000216802,9606.ENSP00000218089,9606.ENSP00000220592,9606.ENSP00000220913,9606.ENSP00000221452,9606.ENSP00000221455,9606.ENSP00000222584,9606.ENSP00000224140,9606.ENSP00000225298,9606.ENSP00000226299,…	AKAP11,BOD1L1,ARHGEF5,HDAC7,REXO1,ITGB4,ESF1,GMIP,SUPT16H,PSME2,STAG2,AGO2,CHRAC1,RELB,CLASRP,SP4,SETX,UTP18,LAP3,INO80B,NRBP1,MSH6,BCL9,PRDM2,COIL,NCAPH,UNG,DDX39A,RIF1,BATF3,MPHOSPH10,MLX,PTPN12,PIAS1,ZC3H14,GRHL2,TRIM28,ZC3H4,PPIL4,HGNC:9982,UTP3,BRD8,IGHMBP2,ZCCHC11,FHOD1,DOCK10,USP37,C2orf49,EPC2,LIMD2,BRIP1,BUD13,TOPBP1,PPIG,SNW1,IKZF4,KMT2C,RCOR1,N4BP1,SRCAP,ACIN1,AJUBA,ELL,SAMHD1,MAPK3,EP…
GO:0005634	Nucleus	555	7390	0.21	9.45e-44	9606.ENSP00000025301,9606.ENSP00000040738,9606.ENSP00000056217,9606.ENSP00000080059,9606.ENSP00000167586,9606.ENSP00000170168,9606.ENSP00000177694,9606.ENSP00000200181,9606.ENSP00000202816,9606.ENSP00000203556,9606.ENSP00000211936,9606.ENSP00000216297,9606.ENSP00000216802,9606.ENSP00000218089,9606.ENSP00000220592,9606.ENSP00000220913,9606.ENSP00000221452,9606.ENSP00000221455,9606.ENSP00000222584,…	AKAP11,BOD1L1,ARHGEF5,HDAC7,KRT14,REXO1,TBX21,ITGB4,ESF1,GMIP,ZNF184,SUPT16H,PSME2,STAG2,AGO2,CHRAC1,RELB,CLASRP,SP4,SETX,UTP18,LAP3,NKTR,EIF2AK2,INO80B,NRBP1,MSH6,BCL9,PRDM2,COIL,NCAPH,ZC3HAV1,UNG,DDX39A,RIF1,BATF3,MPHOSPH10,RALY,MLX,PTPN12,PIAS1,ZC3H14,GRHL2,KRT5,TRIM28,ZC3H4,PPIL4,PPP1R1B,HGNC:9982,RAP1GAP2,UTP3,BRD8,IGHMBP2,CAMK1,ZCCHC11,FHOD1,DOCK10,USP37,C2orf49,EPC2,TEX2,LIMD2,BRIP1,MARCH7…
GO:0043228	Non-membrane-bounded organelle	407	4889	0.26	9.57e-36	9606.ENSP00000025301,9606.ENSP00000040738,9606.ENSP00000056217,9606.ENSP00000167586,9606.ENSP00000171887,9606.ENSP00000200181,9606.ENSP00000202816,9606.ENSP00000215957,9606.ENSP00000216297,9606.ENSP00000218089,9606.ENSP00000220592,9606.ENSP00000220751,9606.ENSP00000220913,9606.ENSP00000221452,9606.ENSP00000222584,9606.ENSP00000224140,9606.ENSP00000225298,9606.ENSP00000233057,9606.ENSP00000233121,…	AKAP11,BOD1L1,ARHGEF5,KRT14,TNS1,ITGB4,ESF1,MICALL1,SUPT16H,STAG2,AGO2,RIPK2,CHRAC1,RELB,SP4,SETX,UTP18,EIF2AK2,MAPRE3,INO80B,MSH6,CAMSAP2,FKBP15,COIL,NCAPH,RIF1,BATF3,MPHOSPH10,MLX,PTPN12,ZC3H14,GRHL2,KRT5,TRIM28,ZC3H4,HGNC:9982,RAP1GAP2,UTP3,BRD8,DOCK2,ZCCHC11,RAB11FIP5,FHOD1,MYO1G,TOPBP1,CYBA,LPCAT2,N4BP1,COTL1,SRCAP,ACIN1,AJUBA,ELL,SAMHD1,DPP9,MAPK3,SMG6,CCDC6,DGCR8,EP300,BRD4,CLASP1,OSBP,PKP…
GO:0043232	Intracellular non-membrane-bounded organelle	406	4880	0.26	1.24e-35	9606.ENSP00000025301,9606.ENSP00000040738,9606.ENSP00000056217,9606.ENSP00000167586,9606.ENSP00000171887,9606.ENSP00000200181,9606.ENSP00000202816,9606.ENSP00000215957,9606.ENSP00000216297,9606.ENSP00000218089,9606.ENSP00000220592,9606.ENSP00000220751,9606.ENSP00000220913,9606.ENSP00000221452,9606.ENSP00000222584,9606.ENSP00000224140,9606.ENSP00000225298,9606.ENSP00000233057,9606.ENSP00000233121,…	AKAP11,BOD1L1,ARHGEF5,KRT14,TNS1,ITGB4,ESF1,MICALL1,SUPT16H,STAG2,AGO2,RIPK2,CHRAC1,RELB,SP4,SETX,UTP18,EIF2AK2,MAPRE3,INO80B,MSH6,CAMSAP2,FKBP15,COIL,NCAPH,RIF1,BATF3,MPHOSPH10,MLX,PTPN12,ZC3H14,GRHL2,KRT5,TRIM28,ZC3H4,HGNC:9982,RAP1GAP2,UTP3,BRD8,DOCK2,ZCCHC11,RAB11FIP5,FHOD1,MYO1G,TOPBP1,CYBA,LPCAT2,N4BP1,COTL1,SRCAP,ACIN1,AJUBA,ELL,SAMHD1,DPP9,MAPK3,SMG6,CCDC6,DGCR8,EP300,BRD4,CLASP1,OSBP,PKP…
GO:0043229	Intracellular organelle	747	12528	0.11	6.58e-34	9606.ENSP00000025301,9606.ENSP00000040738,9606.ENSP00000056217,9606.ENSP00000080059,9606.ENSP00000158762,9606.ENSP00000159087,9606.ENSP00000167586,9606.ENSP00000170168,9606.ENSP00000171887,9606.ENSP00000176763,9606.ENSP00000177694,9606.ENSP00000200181,9606.ENSP00000202816,9606.ENSP00000203556,9606.ENSP00000211936,9606.ENSP00000215957,9606.ENSP00000216297,9606.ENSP00000216802,9606.ENSP00000218089,…	AKAP11,BOD1L1,ARHGEF5,HDAC7,ACAP1,ANO8,KRT14,REXO1,TNS1,STK10,TBX21,ITGB4,ESF1,GMIP,ZNF184,MICALL1,SUPT16H,PSME2,STAG2,AGO2,RIPK2,CHRAC1,RELB,CLASRP,SP4,SETX,UTP18,GOSR2,LAP3,SNX3,TTC1,NKTR,EIF2AK2,MAPRE3,INO80B,NRBP1,MSH6,BCL9,PRDM2,CAMSAP2,FKBP15,COIL,NCAPH,ZC3HAV1,UNG,DDX39A,CD97,RIF1,BATF3,MPHOSPH10,RALY,MLX,PTPN12,PIAS1,ZC3H14,GRHL2,KRT5,TRIM28,ZC3H4,PPIL4,WDR44,PPP1R1B,HGNC:9982,WDR7,RAP1GA…
GO:0070013	Intracellular organelle lumen	449	5857	0.22	1.3e-32	9606.ENSP00000025301,9606.ENSP00000040738,9606.ENSP00000056217,9606.ENSP00000080059,9606.ENSP00000159087,9606.ENSP00000170168,9606.ENSP00000200181,9606.ENSP00000202816,9606.ENSP00000203556,9606.ENSP00000216297,9606.ENSP00000216802,9606.ENSP00000218089,9606.ENSP00000220592,9606.ENSP00000220913,9606.ENSP00000221452,9606.ENSP00000221455,9606.ENSP00000222584,9606.ENSP00000224140,9606.ENSP00000225298,…	AKAP11,BOD1L1,ARHGEF5,HDAC7,ANO8,REXO1,ITGB4,ESF1,GMIP,SUPT16H,PSME2,STAG2,AGO2,CHRAC1,RELB,CLASRP,SP4,SETX,UTP18,LAP3,INO80B,NRBP1,MSH6,BCL9,PRDM2,COIL,NCAPH,UNG,DDX39A,RIF1,BATF3,MPHOSPH10,MLX,PTPN12,PIAS1,ZC3H14,GRHL2,TRIM28,ZC3H4,PPIL4,HGNC:9982,UTP3,BRD8,IGHMBP2,DOCK2,ZCCHC11,FHOD1,DOCK10,USP37,C2orf49,EPC2,LIMD2,BRIP1,BUD13,TOPBP1,PPIG,SNW1,IKZF4,KMT2C,RCOR1,N4BP1,COTL1,SRCAP,ACIN1,AJUBA,EL…
GO:0043226	Organelle	774	13515	0.1	2.93e-30	9606.ENSP00000025301,9606.ENSP00000040738,9606.ENSP00000056217,9606.ENSP00000080059,9606.ENSP00000158762,9606.ENSP00000159087,9606.ENSP00000167586,9606.ENSP00000170168,9606.ENSP00000171887,9606.ENSP00000176763,9606.ENSP00000177694,9606.ENSP00000200181,9606.ENSP00000202816,9606.ENSP00000203556,9606.ENSP00000211936,9606.ENSP00000215957,9606.ENSP00000216297,9606.ENSP00000216802,9606.ENSP00000218089,…	AKAP11,BOD1L1,ARHGEF5,HDAC7,ACAP1,ANO8,KRT14,REXO1,TNS1,STK10,TBX21,ITGB4,ESF1,GMIP,ZNF184,MICALL1,SUPT16H,PSME2,STAG2,AGO2,RIPK2,CHRAC1,RELB,CLASRP,SP4,SETX,UTP18,GOSR2,LAP3,SNX3,TTC1,NKTR,EIF2AK2,MAPRE3,INO80B,NRBP1,MSH6,BCL9,PRDM2,CAMSAP2,SOGA1,FKBP15,COIL,NCAPH,ZC3HAV1,UNG,DDX39A,CD97,RIF1,BATF3,MPHOSPH10,RALY,MLX,PTPN12,PIAS1,ZC3H14,GRHL2,KRT5,TRIM28,ZC3H4,PPIL4,WDR44,PPP1R1B,HGNC:9982,WDR7,…
GO:0005829	Cytosol	403	5193	0.23	7.5e-29	9606.ENSP00000025301,9606.ENSP00000046794,9606.ENSP00000056217,9606.ENSP00000080059,9606.ENSP00000156084,9606.ENSP00000167586,9606.ENSP00000203556,9606.ENSP00000216044,9606.ENSP00000216554,9606.ENSP00000216802,9606.ENSP00000218089,9606.ENSP00000220592,9606.ENSP00000220751,9606.ENSP00000221452,9606.ENSP00000222584,9606.ENSP00000225567,9606.ENSP00000226299,9606.ENSP00000230085,9606.ENSP00000231238,…	AKAP11,LCP2,ARHGEF5,HDAC7,OTUD5,KRT14,GMIP,GTPBP1,EIF5,PSME2,STAG2,AGO2,RIPK2,RELB,SP4,GOSR2,LAP3,SNX3,TTC1,EIF2AK2,MSH6,CAMSAP2,NCAPH,ZC3HAV1,MLX,PTPN12,KRT5,ZC3H4,PPIL4,WDR44,PPP1R1B,RAP1GAP2,CAMK1,DOCK2,ZCCHC11,FHOD1,DOCK10,USP37,LIMD2,MARCH7,RIPK1,PPIG,TBC1D1,VPS13C,COTL1,ACIN1,AJUBA,DPP9,MAPK3,SMG6,CCDC6,EP300,DNAJC8,CLASP1,OSBP,EHBP1,ALS2,SLAIN2,PIKFYVE,ADD2,HDAC4,CAD,ADD1,GOLPH3,LSG1,NBN,H…
GO:0043231	Intracellular membrane-bounded organelle	642	10761	0.11	1.16e-21	9606.ENSP00000025301,9606.ENSP00000040738,9606.ENSP00000056217,9606.ENSP00000080059,9606.ENSP00000159087,9606.ENSP00000167586,9606.ENSP00000170168,9606.ENSP00000177694,9606.ENSP00000200181,9606.ENSP00000202816,9606.ENSP00000203556,9606.ENSP00000211936,9606.ENSP00000216297,9606.ENSP00000216802,9606.ENSP00000218089,9606.ENSP00000220592,9606.ENSP00000220751,9606.ENSP00000220913,9606.ENSP00000221452,…	AKAP11,BOD1L1,ARHGEF5,HDAC7,ANO8,KRT14,REXO1,TBX21,ITGB4,ESF1,GMIP,ZNF184,SUPT16H,PSME2,STAG2,AGO2,RIPK2,CHRAC1,RELB,CLASRP,SP4,SETX,UTP18,GOSR2,LAP3,TTC1,NKTR,EIF2AK2,INO80B,NRBP1,MSH6,BCL9,PRDM2,CAMSAP2,COIL,NCAPH,ZC3HAV1,UNG,DDX39A,RIF1,BATF3,MPHOSPH10,RALY,MLX,PTPN12,PIAS1,ZC3H14,GRHL2,KRT5,TRIM28,ZC3H4,PPIL4,WDR44,PPP1R1B,HGNC:9982,RAP1GAP2,UTP3,BRD8,IGHMBP2,CAMK1,ZCCHC11,RAB11FIP5,FHOD1,DOC…
GO:0016604	Nuclear body	111	789	0.49	2.06e-21	9606.ENSP00000170168,9606.ENSP00000224140,9606.ENSP00000240316,9606.ENSP00000242776,9606.ENSP00000243326,9606.ENSP00000249636,9606.ENSP00000251038,9606.ENSP00000260810,9606.ENSP00000260970,9606.ENSP00000261531,9606.ENSP00000262032,9606.ENSP00000262384,9606.ENSP00000262518,9606.ENSP00000262710,9606.ENSP00000262809,9606.ENSP00000263062,9606.ENSP00000263773,9606.ENSP00000264606,9606.ENSP00000264758,…	REXO1,SETX,COIL,DDX39A,RIF1,PIAS1,ZC3H14,TOPBP1,PPIG,SNW1,IKZF4,N4BP1,SRCAP,ACIN1,ELL,EPC1,FNBP4,HDAC4,ADD1,LSG1,RBM27,NBN,CPSF6,PML,ZFHX3,ZC3H13,GEMIN5,ICE1,KIAA1429,INPPL1,RNF169,SRRM2,IL16,ZBTB4,LRCH4,RBM14,KMT2E,PRPF3,NUP98,RAPH1,RBBP6,BASP1,TRIM25,WRAP53,HNRNPM,RBM10,LRRC16A,BMP2K,SF3B1,LIMK1,CIR1,SP100,EPB41,THRAP3,HNRNPA2B1,SON,SAP130,FAM76B,SPN,GATAD2A,CHAMP1,IFI16,LMNA,GON4L,MKI67,PIP5K1…
GO:0043227	Membrane-bounded organelle	709	12427	0.1	2.61e-21	9606.ENSP00000025301,9606.ENSP00000040738,9606.ENSP00000056217,9606.ENSP00000080059,9606.ENSP00000158762,9606.ENSP00000159087,9606.ENSP00000167586,9606.ENSP00000170168,9606.ENSP00000176763,9606.ENSP00000177694,9606.ENSP00000200181,9606.ENSP00000202816,9606.ENSP00000203556,9606.ENSP00000211936,9606.ENSP00000215957,9606.ENSP00000216297,9606.ENSP00000216802,9606.ENSP00000218089,9606.ENSP00000220592,…	AKAP11,BOD1L1,ARHGEF5,HDAC7,ACAP1,ANO8,KRT14,REXO1,STK10,TBX21,ITGB4,ESF1,GMIP,ZNF184,MICALL1,SUPT16H,PSME2,STAG2,AGO2,RIPK2,CHRAC1,RELB,CLASRP,SP4,SETX,UTP18,GOSR2,LAP3,SNX3,TTC1,NKTR,EIF2AK2,INO80B,NRBP1,MSH6,BCL9,PRDM2,CAMSAP2,SOGA1,FKBP15,COIL,NCAPH,ZC3HAV1,UNG,DDX39A,CD97,RIF1,BATF3,MPHOSPH10,RALY,MLX,PTPN12,PIAS1,ZC3H14,GRHL2,KRT5,TRIM28,ZC3H4,PPIL4,WDR44,PPP1R1B,HGNC:9982,WDR7,RAP1GAP2,UTP…
GO:0005856	Cytoskeleton	207	2221	0.31	4.04e-20	9606.ENSP00000025301,9606.ENSP00000040738,9606.ENSP00000056217,9606.ENSP00000167586,9606.ENSP00000171887,9606.ENSP00000215957,9606.ENSP00000218089,9606.ENSP00000220751,9606.ENSP00000221452,9606.ENSP00000233121,9606.ENSP00000236925,9606.ENSP00000238256,9606.ENSP00000243326,9606.ENSP00000248594,9606.ENSP00000252242,9606.ENSP00000254695,9606.ENSP00000256935,9606.ENSP00000258098,9606.ENSP00000258201,…	AKAP11,BOD1L1,ARHGEF5,KRT14,TNS1,MICALL1,STAG2,RIPK2,RELB,MAPRE3,CAMSAP2,FKBP15,RIF1,PTPN12,KRT5,RAP1GAP2,DOCK2,RAB11FIP5,FHOD1,MYO1G,TOPBP1,CYBA,COTL1,AJUBA,DPP9,MAPK3,CCDC6,CLASP1,PKP1,EHBP1,ALS2,SLAIN2,ADD2,HDAC4,NSUN2,ADD1,SMARCA2,BIN2,MFAP1,NCOR1,CTTNBP2NL,PPP1R18,PAK1,RILPL2,ANK3,CCSAP,SPICE1,SHROOM3,MAP1B,NPM1,INPPL1,MAP1A,MAPRE2,MDM1,AKNA,MPLKIP,KIF5B,MAP3K11,TAOK2,KMT2E,PDLIM2,EHBP1L1,CC…
GO:0005737	Cytoplasm	663	11428	0.1	1.11e-19	9606.ENSP00000025301,9606.ENSP00000046794,9606.ENSP00000056217,9606.ENSP00000080059,9606.ENSP00000156084,9606.ENSP00000158762,9606.ENSP00000159087,9606.ENSP00000167586,9606.ENSP00000171887,9606.ENSP00000176763,9606.ENSP00000203556,9606.ENSP00000215957,9606.ENSP00000216044,9606.ENSP00000216554,9606.ENSP00000216802,9606.ENSP00000217121,9606.ENSP00000218089,9606.ENSP00000219611,9606.ENSP00000220592,…	AKAP11,LCP2,ARHGEF5,HDAC7,OTUD5,ACAP1,ANO8,KRT14,TNS1,STK10,GMIP,MICALL1,GTPBP1,EIF5,PSME2,TPD52L2,STAG2,CAPN15,AGO2,RIPK2,RELB,SP4,SETX,GOSR2,LAP3,SNX3,TTC1,NKTR,EIF2AK2,MAPRE3,NRBP1,MSH6,BCL9,PRDM2,CAMSAP2,FKBP15,NCAPH,ZC3HAV1,UNG,DDX39A,CD97,RIF1,MLX,PTPN12,ZC3H14,KRT5,ZC3H4,PPIL4,WDR44,PPP1R1B,WDR7,RAP1GAP2,BRD8,IGHMBP2,CAMK1,DOCK2,ZCCHC11,RAB11FIP5,FHOD1,DOCK10,USP37,MYO1G,TEX2,LIMD2,BRIP1,M…
GO:0015630	Microtubule cytoskeleton	119	1219	0.33	6.36e-12	9606.ENSP00000025301,9606.ENSP00000040738,9606.ENSP00000215957,9606.ENSP00000218089,9606.ENSP00000221452,9606.ENSP00000233121,9606.ENSP00000236925,9606.ENSP00000243326,9606.ENSP00000254695,9606.ENSP00000258098,9606.ENSP00000260810,9606.ENSP00000262713,9606.ENSP00000262960,9606.ENSP00000263710,9606.ENSP00000263991,9606.ENSP00000264276,9606.ENSP00000264313,9606.ENSP00000264670,9606.ENSP00000267812,…	AKAP11,BOD1L1,MICALL1,STAG2,RELB,MAPRE3,CAMSAP2,RIF1,RAP1GAP2,RAB11FIP5,TOPBP1,AJUBA,DPP9,CLASP1,EHBP1,ALS2,SLAIN2,NSUN2,MFAP1,NCOR1,RILPL2,CCSAP,SPICE1,SHROOM3,MAP1B,NPM1,MAP1A,MAPRE2,MDM1,AKNA,MPLKIP,KIF5B,MAP3K11,KMT2E,EHBP1L1,CC2D1A,RPP25,RBBP6,HSPH1,NUDC,EML4,CSNK1D,SEPT1,FLII,C7orf43,CCDC88A,CIR1,SEPT6,CDK5RAP2,ABCA2,EPB41,LRMP,ITSN2,ZFYVE19,UVRAG,DYNC1H1,PPP4R2,CCDC88B,PCNT,MACF1,SMC3,CHAM…
GO:0005730	Nucleolus	97	924	0.36	3.5e-11	9606.ENSP00000025301,9606.ENSP00000200181,9606.ENSP00000202816,9606.ENSP00000224140,9606.ENSP00000225298,9606.ENSP00000233331,9606.ENSP00000240316,9606.ENSP00000244230,9606.ENSP00000251038,9606.ENSP00000254803,9606.ENSP00000257177,9606.ENSP00000262384,9606.ENSP00000262710,9606.ENSP00000263073,9606.ENSP00000263209,9606.ENSP00000263847,9606.ENSP00000264670,9606.ENSP00000265343,9606.ENSP00000265433,…	AKAP11,ITGB4,ESF1,SETX,UTP18,INO80B,COIL,MPHOSPH10,ZC3H14,UTP3,ZCCHC11,N4BP1,ACIN1,SMG6,DGCR8,OSBP,NSUN2,AFF4,NBN,PML,AKAP8,FAM21A,CENPH,NPM1,HSPA9,RNF169,PPID,AKNA,TAOK2,RBM14,CC2D1A,SENP3,RPP25,RBBP6,NOC2L,KRI1,HNRNPM,PHF6,BRWD1,KAT5,SP100,TLDC1,HN1,PTBP1,HOMEZ,ARID5A,PHF8,REV3L,XRCC6,STAT1,MPHOSPH8,IFI16,MKI67,MDN1,DKC1,ITPR3,FAM21C,EIF6,WDR46,LAS1L,RCC2,STK24,XRN2,SNX15,TCOF1,RGCC,MYBBP1A,NIN…
GO:0005815	Microtubule organizing center	83	761	0.38	3.21e-10	9606.ENSP00000025301,9606.ENSP00000040738,9606.ENSP00000215957,9606.ENSP00000221452,9606.ENSP00000233121,9606.ENSP00000254695,9606.ENSP00000258098,9606.ENSP00000260810,9606.ENSP00000262713,9606.ENSP00000263710,9606.ENSP00000263991,9606.ENSP00000264276,9606.ENSP00000264313,9606.ENSP00000267812,9606.ENSP00000280571,9606.ENSP00000284617,9606.ENSP00000295872,9606.ENSP00000296930,9606.ENSP00000300249,…	AKAP11,BOD1L1,MICALL1,RELB,MAPRE3,RAP1GAP2,RAB11FIP5,TOPBP1,AJUBA,CLASP1,EHBP1,ALS2,SLAIN2,MFAP1,RILPL2,CCSAP,SPICE1,NPM1,MAPRE2,MDM1,AKNA,MPLKIP,KIF5B,MAP3K11,KMT2E,EHBP1L1,CC2D1A,RPP25,RBBP6,CSNK1D,SEPT1,FLII,C7orf43,CCDC88A,CIR1,CDK5RAP2,ABCA2,LRMP,ITSN2,ZFYVE19,UVRAG,DYNC1H1,PPP4R2,CCDC88B,PCNT,DCAF12,SDCCAG8,ASPM,CEP350,CEP85L,TACC2,PDE4DIP,PRKACB,HOOK1,DLG5,YTHDF2,CNTRL,CROCC,RPGR,SKI,RGCC,…
GO:0016607	Nuclear speck	55	399	0.48	6.72e-10	9606.ENSP00000242776,9606.ENSP00000249636,9606.ENSP00000251038,9606.ENSP00000260970,9606.ENSP00000261531,9606.ENSP00000262710,9606.ENSP00000262809,9606.ENSP00000263773,9606.ENSP00000264606,9606.ENSP00000265271,9606.ENSP00000266679,9606.ENSP00000282007,9606.ENSP00000297591,9606.ENSP00000298229,9606.ENSP00000301740,9606.ENSP00000302935,9606.ENSP00000311747,9606.ENSP00000312379,9606.ENSP00000315379,…	DDX39A,PIAS1,ZC3H14,PPIG,SNW1,ACIN1,ELL,FNBP4,HDAC4,RBM27,CPSF6,ZC3H13,KIAA1429,INPPL1,SRRM2,IL16,RBM14,KMT2E,PRPF3,RBBP6,BASP1,RBM10,LRRC16A,BMP2K,SF3B1,LIMK1,CIR1,THRAP3,SON,SAP130,FAM76B,GATAD2A,IFI16,LMNA,PIP5K1A,PNISR,RBM15,SRSF11,RNF113A,SRSF4,MLLT4,CLK3,BRD2,ATXN2L,TFIP11,PARN,CXXC1,EFTUD2,CDK12,ZC3H18,LPXN,BCLAF1,USP36,SMEK1,SNURF
GO:0099080	Supramolecular complex	114	1261	0.3	1.76e-09	9606.ENSP00000040738,9606.ENSP00000167586,9606.ENSP00000215957,9606.ENSP00000220592,9606.ENSP00000233121,9606.ENSP00000236925,9606.ENSP00000238256,9606.ENSP00000252242,9606.ENSP00000257177,9606.ENSP00000262713,9606.ENSP00000262960,9606.ENSP00000263710,9606.ENSP00000263946,9606.ENSP00000263991,9606.ENSP00000264606,9606.ENSP00000264670,9606.ENSP00000267812,9606.ENSP00000273317,9606.ENSP00000278568,…	BOD1L1,KRT14,MICALL1,AGO2,MAPRE3,CAMSAP2,FKBP15,KRT5,ZCCHC11,AJUBA,DPP9,CLASP1,PKP1,EHBP1,HDAC4,NSUN2,MFAP1,LIMD1,PAK1,ZC3H12C,DCP1B,ANK3,CENPH,CCSAP,SHROOM3,MAP1B,MAP1A,MAPRE2,MDM1,AKNA,COL3A1,KIF5B,RPTOR,CLOCK,MAP3K11,MIS18BP1,PDLIM2,EHBP1L1,TLK2,BIN1,HSPH1,NUDC,EML4,TRIM25,CSNK1D,LMNB2,PHF6,LRRC16A,ERCC6L,LARP1,TNRC6C,SEPT6,PRRC2C,CDK5RAP2,TDRD7,DYNC1H1,MICAL1,EDC4,PCNT,MACF1,AKAP13,CHAMP1,ARH…
GO:0032991	Protein-containing complex	323	5073	0.14	3.32e-09	9606.ENSP00000040738,9606.ENSP00000046794,9606.ENSP00000080059,9606.ENSP00000200181,9606.ENSP00000215957,9606.ENSP00000216044,9606.ENSP00000216297,9606.ENSP00000216802,9606.ENSP00000218089,9606.ENSP00000220592,9606.ENSP00000220751,9606.ENSP00000220913,9606.ENSP00000221452,9606.ENSP00000225298,9606.ENSP00000225567,9606.ENSP00000233331,9606.ENSP00000234420,9606.ENSP00000234739,9606.ENSP00000240423,…	BOD1L1,LCP2,HDAC7,ITGB4,MICALL1,GTPBP1,SUPT16H,PSME2,STAG2,AGO2,RIPK2,CHRAC1,RELB,UTP18,GOSR2,INO80B,MSH6,BCL9,NCAPH,MPHOSPH10,RALY,ZC3H14,TRIM28,DCAF15,UTP3,BRD8,IGHMBP2,C2orf49,EPC2,MYO1G,RIPK1,BUD13,SNW1,CYBA,IKZF4,KMT2C,RCOR1,SRCAP,ACIN1,AJUBA,ELL,MAPK3,EPC1,SMG6,MED15,DGCR8,EP300,MED26,STRN,PKP1,EHBP1,ALS2,ADD2,HDAC4,CAD,ADD1,AFF4,NBN,SMARCA2,HNRNPH3,HPS5,FAM160A2,ZCRB1,CPSF6,FANCM,MFAP1,ZFH…
GO:0005694	Chromosome	139	1712	0.25	9.48e-09	9606.ENSP00000040738,9606.ENSP00000216297,9606.ENSP00000218089,9606.ENSP00000220913,9606.ENSP00000221452,9606.ENSP00000222584,9606.ENSP00000224140,9606.ENSP00000233331,9606.ENSP00000234420,9606.ENSP00000240423,9606.ENSP00000243326,9606.ENSP00000243440,9606.ENSP00000244230,9606.ENSP00000246912,9606.ENSP00000251808,9606.ENSP00000253024,9606.ENSP00000253048,9606.ENSP00000254325,9606.ENSP00000254900,…	BOD1L1,SUPT16H,STAG2,CHRAC1,RELB,SP4,SETX,INO80B,MSH6,NCAPH,RIF1,BATF3,MPHOSPH10,MLX,GRHL2,TRIM28,ZC3H4,HGNC:9982,BRD8,TOPBP1,SRCAP,ELL,SAMHD1,SMG6,EP300,BRD4,CLASP1,AFF4,NBN,SMARCA2,CPSF6,TMPO,PML,ZFHX3,NCOR1,AKAP8,MEF2D,PAK1,CENPH,GRHL3,ICE1,ZHX1,WAPAL,RNF169,PDS5A,ESCO2,BPTF,ZBTB4,CLOCK,MIS18BP1,CCAR2,RSF1,KMT2E,HNRNPD,PDS5B,GLTSCR1L,TFE3,ZHX2,RECQL5,RBBP6,SUPT6H,BASP1,GLYR1,WRAP53,KDM3B,FOXK1…
GO:0110165	Cellular anatomical entity	863	17788	0.03	3.12e-08	9606.ENSP00000025301,9606.ENSP00000040738,9606.ENSP00000046794,9606.ENSP00000056217,9606.ENSP00000080059,9606.ENSP00000156084,9606.ENSP00000158762,9606.ENSP00000159087,9606.ENSP00000167586,9606.ENSP00000170168,9606.ENSP00000171887,9606.ENSP00000176763,9606.ENSP00000177694,9606.ENSP00000200181,9606.ENSP00000202816,9606.ENSP00000203556,9606.ENSP00000211936,9606.ENSP00000215957,9606.ENSP00000216044,…	AKAP11,BOD1L1,LCP2,ARHGEF5,HDAC7,OTUD5,ACAP1,ANO8,KRT14,REXO1,TNS1,STK10,TBX21,ITGB4,ESF1,GMIP,ZNF184,MICALL1,GTPBP1,SUPT16H,EIF5,PSME2,TPD52L2,STAG2,CAPN15,AGO2,PAG1,RIPK2,CHRAC1,RELB,CLASRP,SP4,SETX,UTP18,GOSR2,LAP3,SNX3,TTC1,NKTR,EIF2AK2,MAPRE3,INO80B,NRBP1,MSH6,BCL9,PRDM2,CAMSAP2,SOGA1,FKBP15,COIL,NCAPH,ZC3HAV1,UNG,DDX39A,CD97,RIF1,BATF3,MPHOSPH10,PSD4,RALY,MLX,PTPN12,PIAS1,ZC3H14,GRHL2,KRT5,…
GO:1990904	Ribonucleoprotein complex	68	677	0.34	5.35e-07	9606.ENSP00000220592,9606.ENSP00000225298,9606.ENSP00000244230,9606.ENSP00000246194,9606.ENSP00000251038,9606.ENSP00000254803,9606.ENSP00000255078,9606.ENSP00000260210,9606.ENSP00000261531,9606.ENSP00000263073,9606.ENSP00000263946,9606.ENSP00000265866,9606.ENSP00000266529,9606.ENSP00000266679,9606.ENSP00000267812,9606.ENSP00000273317,9606.ENSP00000296215,9606.ENSP00000296930,9606.ENSP00000301740,…	AGO2,UTP18,MPHOSPH10,RALY,ZC3H14,UTP3,IGHMBP2,BUD13,SNW1,SMG6,PKP1,HNRNPH3,ZCRB1,CPSF6,MFAP1,LIMD1,SNIP1,NPM1,SRRM2,RBM14,HNRNPD,ABCF1,MRPL1,PRPF3,NUP98,RPP25,NOC2L,KRI1,WRAP53,HNRNPM,PKP3,SF3B1,HNRNPA1,HNRNPA2B1,WDR37,EIF3B,RRP15,MDN1,DKC1,ZNHIT6,RNF113A,YBX1,EIF6,WDR46,LAS1L,HNRNPK,SF1,RIOK1,EIF3CL,UTP14A,NFATC2,RBM12B,TFIP11,NOLC1,RBM17,EIF4B,EFTUD2,EIF4G1,BRCA1,DDX41,RNPC3,EIF3M,ZCCHC8,SECISB…
GO:0070161	Anchoring junction	77	820	0.31	7.61e-07	9606.ENSP00000046794,9606.ENSP00000171887,9606.ENSP00000200181,9606.ENSP00000226299,9606.ENSP00000242786,9606.ENSP00000248594,9606.ENSP00000251808,9606.ENSP00000258201,9606.ENSP00000261623,9606.ENSP00000262713,9606.ENSP00000263025,9606.ENSP00000263918,9606.ENSP00000263946,9606.ENSP00000264380,9606.ENSP00000264638,9606.ENSP00000264758,9606.ENSP00000264832,9606.ENSP00000273317,9606.ENSP00000278568,…	LCP2,TNS1,ITGB4,LAP3,CD97,PTPN12,GRHL2,FHOD1,CYBA,AJUBA,MAPK3,STRN,PKP1,PIKFYVE,CNTNAP1,ADD1,ICAM1,LIMD1,PAK1,ANK3,ARHGAP17,SHROOM3,NPM1,HSPA9,ARF6,MAPRE2,TNS3,PDLIM2,GAK,FLII,PKP3,BSG,LIMK1,PPL,EPB41L3,OCLN,SCRIB,SH3BP1,FRMD4A,CASS4,ARHGEF2,SDCCAG8,THEMIS,PIP5K1A,BCAR3,DLG5,CAP1,SRC,PARD3,APBB1IP,HNRNPK,KIFC3,DSP,DNM2,PKP4,MLLT4,ASH1L,EVL,GIT1,LAT,PTK2B,SH3KBP1,FRMD4B,LCP1,PARVB,PPP1R12A,PTPN6,B…
GO:0031252	Cell leading edge	49	425	0.4	1.45e-06	9606.ENSP00000200181,9606.ENSP00000233557,9606.ENSP00000245796,9606.ENSP00000258787,9606.ENSP00000262713,9606.ENSP00000262960,9606.ENSP00000264276,9606.ENSP00000271277,9606.ENSP00000278568,9606.ENSP00000285670,9606.ENSP00000298229,9606.ENSP00000298316,9606.ENSP00000316543,9606.ENSP00000317817,9606.ENSP00000322804,9606.ENSP00000331983,9606.ENSP00000334958,9606.ENSP00000336740,9606.ENSP00000338728,…	ITGB4,NRBP1,PSD4,MYO1G,AJUBA,DPP9,ALS2,CTTNBP2NL,PAK1,SAMSN1,INPPL1,ARF6,RAPH1,SH2D3C,MTSS1,LRRC16A,RLTPR,LIMK1,CCDC88A,RASGRP2,EPB41L3,OCLN,SCRIB,SH3BP1,MACF1,ARHGEF2,PIP5K1A,PLEKHO1,MYO6,SRC,PHACTR4,APBB1IP,DNM2,BCAS3,WIPF1,EVL,PTK2B,FRMD4B,LCP1,PARVB,AAK1,BCAR1,DOCK8,HMHA1,C2CD5,PSTPIP1,KANK1,PPP1R9B,FAM65B
GO:0034399	Nuclear periphery	25	133	0.61	1.45e-06	9606.ENSP00000218089,9606.ENSP00000260970,9606.ENSP00000261531,9606.ENSP00000264705,9606.ENSP00000268058,9606.ENSP00000269701,9606.ENSP00000316032,9606.ENSP00000319281,9606.ENSP00000325376,9606.ENSP00000327054,9606.ENSP00000343023,9606.ENSP00000346694,9606.ENSP00000354346,9606.ENSP00000354720,9606.ENSP00000357283,9606.ENSP00000363574,9606.ENSP00000372689,9606.ENSP00000377298,9606.ENSP00000382071,…	STAG2,PPIG,SNW1,CAD,PML,AKAP8,NUP98,BASP1,HNRNPM,LMNB2,SP100,HNRNPA2B1,MATR3,SMC3,LMNA,EIF6,STAG1,NUMA1,HLCS,MORC3,NCOR2,CXXC1,ATXN7,NUP153,ATXN3
GO:0005813	Centrosome	58	565	0.35	3.04e-06	9606.ENSP00000040738,9606.ENSP00000254695,9606.ENSP00000258098,9606.ENSP00000263710,9606.ENSP00000264276,9606.ENSP00000264313,9606.ENSP00000267812,9606.ENSP00000280571,9606.ENSP00000284617,9606.ENSP00000295872,9606.ENSP00000296930,9606.ENSP00000302537,9606.ENSP00000303769,9606.ENSP00000304553,9606.ENSP00000307078,9606.ENSP00000309597,9606.ENSP00000317691,9606.ENSP00000324464,9606.ENSP00000324573,…	BOD1L1,RAP1GAP2,RAB11FIP5,CLASP1,ALS2,SLAIN2,MFAP1,RILPL2,CCSAP,SPICE1,NPM1,MDM1,AKNA,MPLKIP,KIF5B,MAP3K11,RPP25,CSNK1D,FLII,C7orf43,CCDC88A,CDK5RAP2,ITSN2,ZFYVE19,UVRAG,DYNC1H1,PPP4R2,CCDC88B,PCNT,DCAF12,SDCCAG8,ASPM,CEP350,CEP85L,PDE4DIP,PRKACB,HOOK1,YTHDF2,CNTRL,CROCC,RPGR,SKI,RGCC,KIFC3,NIN,DNM2,G6PD,NUMA1,CEP250,WDR62,GPSM2,PPP1R12A,CYLD,CUL7,C2CD5,CEP95,SPAST,CTDP1
GO:0099513	Polymeric cytoskeletal fiber	66	705	0.31	8.49e-06	9606.ENSP00000040738,9606.ENSP00000167586,9606.ENSP00000215957,9606.ENSP00000233121,9606.ENSP00000236925,9606.ENSP00000238256,9606.ENSP00000252242,9606.ENSP00000262960,9606.ENSP00000263710,9606.ENSP00000263946,9606.ENSP00000263991,9606.ENSP00000278568,9606.ENSP00000284617,9606.ENSP00000296043,9606.ENSP00000296755,9606.ENSP00000300231,9606.ENSP00000300249,9606.ENSP00000302537,9606.ENSP00000303769,…	BOD1L1,KRT14,MICALL1,MAPRE3,CAMSAP2,FKBP15,KRT5,DPP9,CLASP1,PKP1,EHBP1,PAK1,CCSAP,SHROOM3,MAP1B,MAP1A,MAPRE2,MDM1,AKNA,KIF5B,MAP3K11,PDLIM2,EHBP1L1,TLK2,HSPH1,NUDC,EML4,CSNK1D,LMNB2,LRRC16A,CDK5RAP2,DYNC1H1,MICAL1,PCNT,MACF1,AKAP13,ARHGEF2,NAV1,ASPM,RCSD1,NES,LMNA,MYO6,ARHGAP4,HOOK1,SRC,EIF6,RCC2,KIFC3,DSP,NIN,DNM2,BCAS3,WIPF1,NUMA1,LCP1,KIF26B,MARK2,CYLD,KIF21B,MICAL3,RNF4,KIF13B,MYO9B,FMN1,SPAST
GO:0015629	Actin cytoskeleton	50	477	0.36	1.35e-05	9606.ENSP00000056217,9606.ENSP00000215957,9606.ENSP00000238256,9606.ENSP00000248594,9606.ENSP00000258787,9606.ENSP00000260810,9606.ENSP00000261623,9606.ENSP00000262428,9606.ENSP00000263991,9606.ENSP00000264436,9606.ENSP00000264606,9606.ENSP00000264758,9606.ENSP00000267012,9606.ENSP00000271277,9606.ENSP00000278568,9606.ENSP00000296043,9606.ENSP00000310094,9606.ENSP00000312634,9606.ENSP00000312671,…	ARHGEF5,MICALL1,FKBP15,PTPN12,MYO1G,TOPBP1,CYBA,COTL1,EHBP1,ADD2,HDAC4,ADD1,BIN2,CTTNBP2NL,PAK1,SHROOM3,TAOK2,PDLIM2,EHBP1L1,BIN1,MTSS1,FLII,LRRC16A,RLTPR,MICAL1,MACF1,AKAP13,ARHGEF2,RCSD1,MYO6,CAP1,SRC,CROCC,HNRNPK,LSP1,LAD1,WIPF1,LCP1,PARVB,MARK2,PPP1R12A,BCAR1,MICAL3,FYB,ASAP1,LPXN,ZNF185,MYO9B,PPP1R9B,FMN1
GO:0098687	Chromosomal region	37	318	0.4	5.27e-05	9606.ENSP00000040738,9606.ENSP00000218089,9606.ENSP00000224140,9606.ENSP00000243326,9606.ENSP00000263073,9606.ENSP00000263710,9606.ENSP00000265433,9606.ENSP00000268058,9606.ENSP00000283006,9606.ENSP00000298767,9606.ENSP00000303427,9606.ENSP00000306999,9606.ENSP00000309790,9606.ENSP00000313851,9606.ENSP00000324203,9606.ENSP00000329097,9606.ENSP00000331614,9606.ENSP00000334675,9606.ENSP00000341524,…	BOD1L1,STAG2,SETX,RIF1,SMG6,CLASP1,NBN,PML,CENPH,WAPAL,PDS5A,ESCO2,MIS18BP1,PDS5B,WRAP53,PHF6,IKZF1,ERCC6L,SEPT6,SP100,HNRNPA2B1,UVRAG,XRCC6,SMC3,CHAMP1,ATRX,RCC2,TP53BP1,STAG1,SIN3A,DOT1L,TFIP11,PPP1R12A,DSN1,HJURP,ZNF276,ACD
GO:0005819	Spindle	39	353	0.38	8.4e-05	9606.ENSP00000040738,9606.ENSP00000218089,9606.ENSP00000233121,9606.ENSP00000243326,9606.ENSP00000260810,9606.ENSP00000263710,9606.ENSP00000264670,9606.ENSP00000268712,9606.ENSP00000284617,9606.ENSP00000295872,9606.ENSP00000296930,9606.ENSP00000300249,9606.ENSP00000324464,9606.ENSP00000324741,9606.ENSP00000341524,9606.ENSP00000343818,9606.ENSP00000345259,9606.ENSP00000346442,9606.ENSP00000354720,…	BOD1L1,STAG2,MAPRE3,RIF1,TOPBP1,CLASP1,NSUN2,NCOR1,CCSAP,SPICE1,NPM1,MAPRE2,CSNK1D,C7orf43,SEPT6,CDK5RAP2,EPB41,LRMP,SMC3,CHAMP1,ARHGEF2,ASPM,CEP350,MAP7D1,RCC2,NIN,STAG1,PKP4,NUMA1,WDR62,GPSM2,DSN1,CYLD,MICAL3,LATS1,CEP95,CEP128,SPAST,CTDP1
GO:0017053	Transcription repressor complex	16	76	0.66	0.00011	9606.ENSP00000221452,9606.ENSP00000262241,9606.ENSP00000264606,9606.ENSP00000268712,9606.ENSP00000311825,9606.ENSP00000347602,9606.ENSP00000353463,9606.ENSP00000357189,9606.ENSP00000358716,9606.ENSP00000359295,9606.ENSP00000360266,9606.ENSP00000367797,9606.ENSP00000369424,9606.ENSP00000378402,9606.ENSP00000384018,9606.ENSP00000413929	RELB,RCOR1,HDAC4,NCOR1,CTBP2,ARID4A,GATAD2A,HDGF,DDX20,DR1,JUN,SKI,RBBP7,SIN3A,NCOR2,RCOR3
GO:0016363	Nuclear matrix	19	108	0.58	0.00013	9606.ENSP00000218089,9606.ENSP00000260970,9606.ENSP00000261531,9606.ENSP00000264705,9606.ENSP00000268058,9606.ENSP00000269701,9606.ENSP00000319281,9606.ENSP00000325376,9606.ENSP00000346694,9606.ENSP00000354346,9606.ENSP00000354720,9606.ENSP00000372689,9606.ENSP00000377298,9606.ENSP00000382071,9606.ENSP00000383333,9606.ENSP00000384018,9606.ENSP00000390475,9606.ENSP00000439585,9606.ENSP00000478320	STAG2,PPIG,SNW1,CAD,PML,AKAP8,BASP1,HNRNPM,HNRNPA2B1,MATR3,SMC3,STAG1,NUMA1,HLCS,MORC3,NCOR2,CXXC1,ATXN7,ATXN3
GO:0005925	Focal adhesion	42	405	0.35	0.00014	9606.ENSP00000171887,9606.ENSP00000200181,9606.ENSP00000226299,9606.ENSP00000242786,9606.ENSP00000248594,9606.ENSP00000261623,9606.ENSP00000262713,9606.ENSP00000263025,9606.ENSP00000264758,9606.ENSP00000264832,9606.ENSP00000273317,9606.ENSP00000278568,9606.ENSP00000296930,9606.ENSP00000297185,9606.ENSP00000298316,9606.ENSP00000300249,9606.ENSP00000312143,9606.ENSP00000314499,9606.ENSP00000324573,…	TNS1,ITGB4,LAP3,CD97,PTPN12,CYBA,AJUBA,MAPK3,ADD1,ICAM1,LIMD1,PAK1,NPM1,HSPA9,ARF6,MAPRE2,TNS3,GAK,FLII,BSG,LIMK1,CASS4,ARHGEF2,PIP5K1A,BCAR3,CAP1,SRC,APBB1IP,HNRNPK,DNM2,EVL,GIT1,PTK2B,SH3KBP1,LCP1,PARVB,PPP1R12A,BCAR1,HMGA1,LPXN,ZNF185,TLE2
GO:0036464	Cytoplasmic ribonucleoprotein granule	29	231	0.44	0.00018	9606.ENSP00000220592,9606.ENSP00000257177,9606.ENSP00000262713,9606.ENSP00000264670,9606.ENSP00000273317,9606.ENSP00000278590,9606.ENSP00000280665,9606.ENSP00000307272,9606.ENSP00000308741,9606.ENSP00000323889,9606.ENSP00000336721,9606.ENSP00000336783,9606.ENSP00000343629,9606.ENSP00000347444,9606.ENSP00000351811,9606.ENSP00000360922,9606.ENSP00000361626,9606.ENSP00000362918,9606.ENSP00000363921,…	AGO2,ZCCHC11,AJUBA,NSUN2,LIMD1,ZC3H12C,DCP1B,RPTOR,CLOCK,TRIM25,LARP1,TNRC6C,PRRC2C,TDRD7,EDC4,STAU1,YBX1,YTHDF2,PARD3,HNRNPK,ATXN2L,LARP4,GIGYF2,EIF4G1,CIRBP,ZFP36,DCP1A,CSDE1,LARP4B
GO:0000785	Chromatin	92	1220	0.22	0.0002	9606.ENSP00000216297,9606.ENSP00000218089,9606.ENSP00000220913,9606.ENSP00000221452,9606.ENSP00000222584,9606.ENSP00000233331,9606.ENSP00000234420,9606.ENSP00000243326,9606.ENSP00000243440,9606.ENSP00000246912,9606.ENSP00000251808,9606.ENSP00000253024,9606.ENSP00000253048,9606.ENSP00000254325,9606.ENSP00000254900,9606.ENSP00000262518,9606.ENSP00000262809,9606.ENSP00000265343,9606.ENSP00000265773,…	SUPT16H,STAG2,CHRAC1,RELB,SP4,INO80B,MSH6,RIF1,BATF3,MLX,GRHL2,TRIM28,ZC3H4,HGNC:9982,BRD8,SRCAP,ELL,AFF4,SMARCA2,CPSF6,TMPO,PML,ZFHX3,NCOR1,MEF2D,GRHL3,ICE1,ZHX1,WAPAL,PDS5A,ESCO2,BPTF,CLOCK,CCAR2,RSF1,KMT2E,HNRNPD,PDS5B,GLTSCR1L,TFE3,ZHX2,SUPT6H,BASP1,GLYR1,KDM3B,FOXK1,IKZF1,KAT5,FOXM1,MEF2A,HOMEZ,SAP130,TFEB,SMARCAD1,GATAD2A,STAT1,SMC3,MPHOSPH8,SOX13,JUN,NCOA3,ATRX,HNRNPK,FOXO1,RBBP7,STAG1,BCA…
GO:0010494	Cytoplasmic stress granule	15	73	0.65	0.00025	9606.ENSP00000307272,9606.ENSP00000323889,9606.ENSP00000336721,9606.ENSP00000343629,9606.ENSP00000360922,9606.ENSP00000361626,9606.ENSP00000365439,9606.ENSP00000378917,9606.ENSP00000381490,9606.ENSP00000387170,9606.ENSP00000416255,9606.ENSP00000466897,9606.ENSP00000469647,9606.ENSP00000481762,9606.ENSP00000482767	RPTOR,TRIM25,LARP1,PRRC2C,STAU1,YBX1,HNRNPK,ATXN2L,LARP4,GIGYF2,EIF4G1,CIRBP,ZFP36,CSDE1,LARP4B
GO:0001726	Ruffle	24	179	0.47	0.00039	9606.ENSP00000245796,9606.ENSP00000264276,9606.ENSP00000278568,9606.ENSP00000285670,9606.ENSP00000298316,9606.ENSP00000317817,9606.ENSP00000322804,9606.ENSP00000334958,9606.ENSP00000338864,9606.ENSP00000354573,9606.ENSP00000354837,9606.ENSP00000357883,9606.ENSP00000358120,9606.ENSP00000358994,9606.ENSP00000362680,9606.ENSP00000373905,9606.ENSP00000376330,9606.ENSP00000381549,9606.ENSP00000381581,…	PSD4,ALS2,PAK1,SAMSN1,ARF6,SH2D3C,MTSS1,RLTPR,RASGRP2,MACF1,ARHGEF2,PIP5K1A,PLEKHO1,MYO6,SRC,DNM2,WIPF1,FRMD4B,LCP1,BCAR1,HMHA1,C2CD5,KANK1,PPP1R9B
GO:0099512	Supramolecular fiber	74	939	0.24	0.00041	9606.ENSP00000040738,9606.ENSP00000167586,9606.ENSP00000215957,9606.ENSP00000233121,9606.ENSP00000236925,9606.ENSP00000238256,9606.ENSP00000252242,9606.ENSP00000262960,9606.ENSP00000263710,9606.ENSP00000263946,9606.ENSP00000263991,9606.ENSP00000264606,9606.ENSP00000267812,9606.ENSP00000278568,9606.ENSP00000280772,9606.ENSP00000284617,9606.ENSP00000296043,9606.ENSP00000296755,9606.ENSP00000300231,…	BOD1L1,KRT14,MICALL1,MAPRE3,CAMSAP2,FKBP15,KRT5,DPP9,CLASP1,PKP1,EHBP1,HDAC4,MFAP1,PAK1,ANK3,CCSAP,SHROOM3,MAP1B,MAP1A,MAPRE2,MDM1,AKNA,COL3A1,KIF5B,MAP3K11,PDLIM2,EHBP1L1,TLK2,BIN1,HSPH1,NUDC,EML4,CSNK1D,LMNB2,LRRC16A,CDK5RAP2,DYNC1H1,MICAL1,PCNT,MACF1,AKAP13,ARHGEF2,NAV1,ASPM,RCSD1,NES,LMNA,PDE4DIP,MYO6,ARHGAP4,HOOK1,SRC,EIF6,RCC2,KIFC3,DSP,NIN,DNM2,BCAS3,WIPF1,NUMA1,LCP1,PARVB,KIF26B,MARK2,PPP…
GO:0000775	Chromosome, centromeric region	25	193	0.45	0.00042	9606.ENSP00000040738,9606.ENSP00000218089,9606.ENSP00000263710,9606.ENSP00000283006,9606.ENSP00000298767,9606.ENSP00000303427,9606.ENSP00000306999,9606.ENSP00000309790,9606.ENSP00000313851,9606.ENSP00000329097,9606.ENSP00000331614,9606.ENSP00000334675,9606.ENSP00000341524,9606.ENSP00000348455,9606.ENSP00000354720,9606.ENSP00000354730,9606.ENSP00000362441,9606.ENSP00000364585,9606.ENSP00000371475,…	BOD1L1,STAG2,CLASP1,CENPH,WAPAL,PDS5A,ESCO2,MIS18BP1,PDS5B,PHF6,IKZF1,ERCC6L,SEPT6,UVRAG,SMC3,CHAMP1,ATRX,RCC2,TP53BP1,STAG1,SIN3A,PPP1R12A,DSN1,HJURP,ZNF276
GO:0005884	Actin filament	17	101	0.57	0.00054	9606.ENSP00000215957,9606.ENSP00000238256,9606.ENSP00000263991,9606.ENSP00000278568,9606.ENSP00000312634,9606.ENSP00000312671,9606.ENSP00000331983,9606.ENSP00000354718,9606.ENSP00000356828,9606.ENSP00000358994,9606.ENSP00000362680,9606.ENSP00000376330,9606.ENSP00000381581,9606.ENSP00000385751,9606.ENSP00000416015,9606.ENSP00000471457,9606.ENSP00000479134	MICALL1,FKBP15,EHBP1,PAK1,PDLIM2,EHBP1L1,LRRC16A,AKAP13,RCSD1,MYO6,SRC,WIPF1,LCP1,MARK2,MICAL3,MYO9B,FMN1
GO:0032587	Ruffle membrane	16	92	0.58	0.00066	9606.ENSP00000245796,9606.ENSP00000278568,9606.ENSP00000317817,9606.ENSP00000338864,9606.ENSP00000354573,9606.ENSP00000354837,9606.ENSP00000357883,9606.ENSP00000358120,9606.ENSP00000358994,9606.ENSP00000362680,9606.ENSP00000373905,9606.ENSP00000381581,9606.ENSP00000439601,9606.ENSP00000443204,9606.ENSP00000477725,9606.ENSP00000478767	PSD4,PAK1,SH2D3C,RASGRP2,MACF1,ARHGEF2,PIP5K1A,PLEKHO1,MYO6,SRC,DNM2,LCP1,HMHA1,C2CD5,KANK1,PPP1R9B
GO:0030027	Lamellipodium	25	202	0.43	0.00078	9606.ENSP00000233557,9606.ENSP00000258787,9606.ENSP00000262713,9606.ENSP00000264276,9606.ENSP00000271277,9606.ENSP00000278568,9606.ENSP00000298229,9606.ENSP00000316543,9606.ENSP00000331983,9606.ENSP00000334958,9606.ENSP00000336740,9606.ENSP00000338728,9606.ENSP00000349486,9606.ENSP00000350018,9606.ENSP00000357883,9606.ENSP00000362942,9606.ENSP00000365411,9606.ENSP00000373905,9606.ENSP00000376652,…	NRBP1,MYO1G,AJUBA,ALS2,CTTNBP2NL,PAK1,INPPL1,RAPH1,LRRC16A,RLTPR,LIMK1,CCDC88A,SCRIB,SH3BP1,PIP5K1A,PHACTR4,APBB1IP,DNM2,EVL,PTK2B,PARVB,BCAR1,DOCK8,PSTPIP1,PPP1R9B
GO:1902494	Catalytic complex	95	1328	0.19	0.00081	9606.ENSP00000080059,9606.ENSP00000216044,9606.ENSP00000216802,9606.ENSP00000220592,9606.ENSP00000220913,9606.ENSP00000233331,9606.ENSP00000246194,9606.ENSP00000254337,9606.ENSP00000254900,9606.ENSP00000258484,9606.ENSP00000259808,9606.ENSP00000261531,9606.ENSP00000261623,9606.ENSP00000262189,9606.ENSP00000262518,9606.ENSP00000263062,9606.ENSP00000263209,9606.ENSP00000263253,9606.ENSP00000264606,…	HDAC7,GTPBP1,PSME2,AGO2,CHRAC1,INO80B,RALY,DCAF15,BRD8,EPC2,RIPK1,SNW1,CYBA,KMT2C,SRCAP,EPC1,DGCR8,EP300,HDAC4,SMARCA2,NCOR1,ZC3H13,ELMSAN1,AMFR,KIAA1429,SRRM2,FADD,IRS1,BPTF,PSMD1,RSF1,TAF7,PHKB,GLTSCR1L,SENP3,RECQL5,RPP25,PKM,HNRNPM,ADAT3,SF3B1,ANAPC1,TAF3,KAT5,HNRNPA1,HNRNPA2B1,DYNC1H1,PPP4R2,BRPF3,SAP130,CASP8,PSMB10,REV3L,GATAD2A,DCAF12,RPRD2,MAP3K7,DKC1,RBM15,MYO6,DR1,OGT,LAS1L,HNRNPK,RIOK1…
GO:0005667	Transcription regulator complex	41	431	0.32	0.00085	9606.ENSP00000221452,9606.ENSP00000234739,9606.ENSP00000253024,9606.ENSP00000262241,9606.ENSP00000262713,9606.ENSP00000263253,9606.ENSP00000263390,9606.ENSP00000264606,9606.ENSP00000268489,9606.ENSP00000268712,9606.ENSP00000273317,9606.ENSP00000285873,9606.ENSP00000308741,9606.ENSP00000311747,9606.ENSP00000311825,9606.ENSP00000312709,9606.ENSP00000340271,9606.ENSP00000340330,9606.ENSP00000346389,…	RELB,BCL9,TRIM28,RCOR1,AJUBA,EP300,MED26,HDAC4,ZFHX3,NCOR1,LIMD1,GEMIN5,CLOCK,RBM14,CTBP2,TAF7,TAF3,KAT5,MEF2A,ARID4A,XRCC6,GATAD2A,HDGF,DDX20,DR1,JUN,SKI,RBBP7,GTF2F1,SIN3A,NFATC2,RUNX3,NCOR2,HMGA1,TAF1,RCOR3,ATF7IP,TLE3,CD3EAP,TLE2,NR1H3
GO:0005681	Spliceosomal complex	24	192	0.44	0.00092	9606.ENSP00000246194,9606.ENSP00000260210,9606.ENSP00000261531,9606.ENSP00000265866,9606.ENSP00000266529,9606.ENSP00000267812,9606.ENSP00000296215,9606.ENSP00000301740,9606.ENSP00000315379,9606.ENSP00000325376,9606.ENSP00000335321,9606.ENSP00000341826,9606.ENSP00000346694,9606.ENSP00000360497,9606.ENSP00000361626,9606.ENSP00000365439,9606.ENSP00000366604,9606.ENSP00000384421,9606.ENSP00000388638,…	RALY,BUD13,SNW1,HNRNPH3,ZCRB1,MFAP1,SNIP1,SRRM2,PRPF3,HNRNPM,SF3B1,HNRNPA1,HNRNPA2B1,RNF113A,YBX1,HNRNPK,SF1,TFIP11,RBM17,EFTUD2,DDX41,RNPC3,ZCCHC8,CIRBP
GO:0002102	Podosome	9	29	0.83	0.00094	9606.ENSP00000056217,9606.ENSP00000248594,9606.ENSP00000267012,9606.ENSP00000354837,9606.ENSP00000362680,9606.ENSP00000365439,9606.ENSP00000381581,9606.ENSP00000429900,9606.ENSP00000431284	ARHGEF5,PTPN12,BIN2,ARHGEF2,SRC,HNRNPK,LCP1,ASAP1,LPXN
GO:0031965	Nuclear membrane	32	302	0.36	0.00094	9606.ENSP00000200181,9606.ENSP00000225298,9606.ENSP00000243326,9606.ENSP00000246912,9606.ENSP00000254695,9606.ENSP00000258991,9606.ENSP00000259008,9606.ENSP00000263062,9606.ENSP00000266732,9606.ENSP00000268058,9606.ENSP00000278568,9606.ENSP00000316032,9606.ENSP00000327054,9606.ENSP00000340271,9606.ENSP00000348316,9606.ENSP00000350676,9606.ENSP00000351052,9606.ENSP00000354346,9606.ENSP00000357283,…	ITGB4,UTP18,RIF1,MLX,RAP1GAP2,TEX2,BRIP1,EPC1,TMPO,PML,PAK1,NUP98,LMNB2,TAF3,HN1,PHF8,ZC3HC1,MATR3,LMNA,RBM15,MYO6,YBX1,ITPR3,TFPT,INTS1,TNRC18,LPIN1,DNAJB14,NUP153,RRP12,ZBTB1,SPAST
GO:1990752	Microtubule end	9	29	0.83	0.00094	9606.ENSP00000233121,9606.ENSP00000236925,9606.ENSP00000263710,9606.ENSP00000300249,9606.ENSP00000343818,9606.ENSP00000356379,9606.ENSP00000371472,9606.ENSP00000377298,9606.ENSP00000426503	MAPRE3,CAMSAP2,CLASP1,MAPRE2,CDK5RAP2,ASPM,NIN,NUMA1,RNF4
GO:0000118	Histone deacetylase complex	13	65	0.64	0.00095	9606.ENSP00000080059,9606.ENSP00000254900,9606.ENSP00000262518,9606.ENSP00000264606,9606.ENSP00000268712,9606.ENSP00000286523,9606.ENSP00000340330,9606.ENSP00000350333,9606.ENSP00000353463,9606.ENSP00000369424,9606.ENSP00000378402,9606.ENSP00000384018,9606.ENSP00000398824	HDAC7,BRD8,SRCAP,HDAC4,NCOR1,ELMSAN1,KAT5,SAP130,GATAD2A,RBBP7,SIN3A,NCOR2,PHF21A
GO:0005874	Microtubule	39	407	0.32	0.001	9606.ENSP00000040738,9606.ENSP00000233121,9606.ENSP00000236925,9606.ENSP00000262960,9606.ENSP00000263710,9606.ENSP00000284617,9606.ENSP00000296043,9606.ENSP00000296755,9606.ENSP00000300231,9606.ENSP00000300249,9606.ENSP00000302537,9606.ENSP00000303769,9606.ENSP00000307078,9606.ENSP00000309597,9606.ENSP00000318687,9606.ENSP00000319664,9606.ENSP00000320663,9606.ENSP00000324464,9606.ENSP00000343818,…	BOD1L1,MAPRE3,CAMSAP2,DPP9,CLASP1,CCSAP,SHROOM3,MAP1B,MAP1A,MAPRE2,MDM1,AKNA,KIF5B,MAP3K11,HSPH1,NUDC,EML4,CSNK1D,CDK5RAP2,DYNC1H1,PCNT,MACF1,ARHGEF2,NAV1,ASPM,ARHGAP4,HOOK1,RCC2,KIFC3,NIN,DNM2,BCAS3,NUMA1,KIF26B,CYLD,KIF21B,RNF4,KIF13B,SPAST
GO:0030684	Preribosome	14	78	0.59	0.0013	9606.ENSP00000225298,9606.ENSP00000244230,9606.ENSP00000254803,9606.ENSP00000315017,9606.ENSP00000317992,9606.ENSP00000320917,9606.ENSP00000350954,9606.ENSP00000355899,9606.ENSP00000358400,9606.ENSP00000363574,9606.ENSP00000363746,9606.ENSP00000363944,9606.ENSP00000369162,9606.ENSP00000377944	UTP18,MPHOSPH10,UTP3,MRPL1,NOC2L,KRI1,WDR37,RRP15,MDN1,EIF6,WDR46,LAS1L,RIOK1,UTP14A
GO:0070603	SWI/SNF superfamily-type complex	14	78	0.59	0.0013	9606.ENSP00000220913,9606.ENSP00000233331,9606.ENSP00000254900,9606.ENSP00000262518,9606.ENSP00000265773,9606.ENSP00000307208,9606.ENSP00000311513,9606.ENSP00000313933,9606.ENSP00000340330,9606.ENSP00000353463,9606.ENSP00000369424,9606.ENSP00000375639,9606.ENSP00000379946,9606.ENSP00000419765	CHRAC1,INO80B,BRD8,SRCAP,SMARCA2,BPTF,RSF1,GLTSCR1L,KAT5,GATAD2A,RBBP7,TFPT,GLTSCR1,BRD9
GO:0030496	Midbody	22	178	0.43	0.0019	9606.ENSP00000226299,9606.ENSP00000233121,9606.ENSP00000298316,9606.ENSP00000302935,9606.ENSP00000304553,9606.ENSP00000324511,9606.ENSP00000324741,9606.ENSP00000341524,9606.ENSP00000347498,9606.ENSP00000348455,9606.ENSP00000351664,9606.ENSP00000354730,9606.ENSP00000356379,9606.ENSP00000362962,9606.ENSP00000364585,9606.ENSP00000373905,9606.ENSP00000374409,9606.ENSP00000416015,9606.ENSP00000449241,…	LAP3,MAPRE3,ARF6,IL16,MPLKIP,SEPT1,C7orf43,SEPT6,ZFYVE19,UVRAG,MICAL1,CHAMP1,ASPM,CNTRL,RCC2,DNM2,PKP4,MICAL3,AGAP2,SPAST,CTDP1,EXOC5
GO:0097431	Mitotic spindle pole	8	25	0.84	0.0019	9606.ENSP00000218089,9606.ENSP00000343818,9606.ENSP00000354720,9606.ENSP00000356379,9606.ENSP00000371472,9606.ENSP00000372689,9606.ENSP00000377298,9606.ENSP00000385510	STAG2,CDK5RAP2,SMC3,ASPM,NIN,STAG1,NUMA1,GPSM2
GO:0000123	Histone acetyltransferase complex	14	83	0.57	0.0022	9606.ENSP00000254900,9606.ENSP00000258484,9606.ENSP00000263062,9606.ENSP00000263253,9606.ENSP00000311513,9606.ENSP00000312709,9606.ENSP00000340330,9606.ENSP00000350267,9606.ENSP00000358335,9606.ENSP00000359295,9606.ENSP00000362824,9606.ENSP00000380024,9606.ENSP00000417510,9606.ENSP00000481850	BRD8,EPC2,EPC1,EP300,RSF1,TAF7,KAT5,BRPF3,MAP3K7,DR1,OGT,ING4,SUPT20H,JADE3
GO:0005635	Nuclear envelope	42	472	0.29	0.0022	9606.ENSP00000200181,9606.ENSP00000225298,9606.ENSP00000243326,9606.ENSP00000246912,9606.ENSP00000254695,9606.ENSP00000258991,9606.ENSP00000259008,9606.ENSP00000263025,9606.ENSP00000263062,9606.ENSP00000266732,9606.ENSP00000267859,9606.ENSP00000268058,9606.ENSP00000278568,9606.ENSP00000281631,9606.ENSP00000292823,9606.ENSP00000313603,9606.ENSP00000316032,9606.ENSP00000316779,9606.ENSP00000327054,…	ITGB4,UTP18,RIF1,MLX,RAP1GAP2,TEX2,BRIP1,MAPK3,EPC1,TMPO,BNIP2,PML,PAK1,PARP8,PCYT1A,ABCF1,NUP98,BIN1,LMNB2,TAF3,LRMP,HN1,TOR4A,PHF8,ZC3HC1,NUP214,MATR3,LMNA,RBM15,MYO6,YBX1,ITPR3,TFPT,INTS1,TNRC18,LPIN1,DNAJB14,NUP153,RRP12,ZBTB1,NUP88,SPAST
GO:0000228	Nuclear chromosome	88	1256	0.18	0.0025	9606.ENSP00000216297,9606.ENSP00000220913,9606.ENSP00000221452,9606.ENSP00000222584,9606.ENSP00000224140,9606.ENSP00000233331,9606.ENSP00000234420,9606.ENSP00000240423,9606.ENSP00000243326,9606.ENSP00000243440,9606.ENSP00000246912,9606.ENSP00000251808,9606.ENSP00000253024,9606.ENSP00000253048,9606.ENSP00000254325,9606.ENSP00000254900,9606.ENSP00000260810,9606.ENSP00000262518,9606.ENSP00000263377,…	SUPT16H,CHRAC1,RELB,SP4,SETX,INO80B,MSH6,NCAPH,RIF1,BATF3,MLX,GRHL2,TRIM28,ZC3H4,HGNC:9982,BRD8,TOPBP1,SRCAP,BRD4,NBN,SMARCA2,CPSF6,PML,ZFHX3,NCOR1,MEF2D,GRHL3,ZHX1,WAPAL,ESCO2,BPTF,CLOCK,MIS18BP1,CCAR2,RSF1,HNRNPD,GLTSCR1L,TFE3,ZHX2,FOXK1,IKZF1,KAT5,FOXM1,SP100,MEF2A,SMARCAL1,HOMEZ,SAP130,TFEB,SMARCAD1,XRCC6,GATAD2A,WDHD1,STAT1,SMC3,MPHOSPH8,SOX13,JUN,NCOA3,ATRX,HNRNPK,FOXO1,RBBP7,TP53BP1,TFPT,Z…
GO:0030054	Cell junction	132	2075	0.14	0.003	9606.ENSP00000046794,9606.ENSP00000056217,9606.ENSP00000171887,9606.ENSP00000200181,9606.ENSP00000220592,9606.ENSP00000226299,9606.ENSP00000242786,9606.ENSP00000248594,9606.ENSP00000251808,9606.ENSP00000254079,9606.ENSP00000254442,9606.ENSP00000256460,9606.ENSP00000258201,9606.ENSP00000258390,9606.ENSP00000261623,9606.ENSP00000262713,9606.ENSP00000263025,9606.ENSP00000263174,9606.ENSP00000263847,…	LCP2,ARHGEF5,TNS1,ITGB4,AGO2,LAP3,CD97,PTPN12,GRHL2,PPP1R1B,WDR7,CAMK1,FHOD1,DOCK10,CYBA,AJUBA,MAPK3,PALMD,OSBP,STRN,PKP1,ALS2,PIKFYVE,ADD2,HDAC4,CNTNAP1,CAD,ADD1,ICAM1,BIN2,LIMD1,PAK1,ANK3,ARHGAP17,SHROOM3,MAP1B,NPM1,HSPA9,ARF6,MAP1A,MAPRE2,ABR,ESCO2,CTBP2,TNS3,LRFN4,PDLIM2,HNRNPD,GAK,ARFGAP1,BIN1,BASP1,ZNRF2,SEPT1,FLII,PKP3,BSG,LIMK1,RASGRP2,PPL,SEPT6,EPB41L3,CDK5RAP2,EPB41,SLC12A6,ITSN2,OCLN,M…
GO:0016605	PML body	15	101	0.51	0.0042	9606.ENSP00000249636,9606.ENSP00000260810,9606.ENSP00000262384,9606.ENSP00000265433,9606.ENSP00000268058,9606.ENSP00000309689,9606.ENSP00000319281,9606.ENSP00000343023,9606.ENSP00000353238,9606.ENSP00000362441,9606.ENSP00000367797,9606.ENSP00000383333,9606.ENSP00000426503,9606.ENSP00000478179,9606.ENSP00000479904	PIAS1,TOPBP1,N4BP1,NBN,PML,LRCH4,BASP1,SP100,SPN,ATRX,SKI,MORC3,RNF4,CASP8AP2,ZMYM2
GO:0005938	Cell cortex	29	292	0.34	0.0048	9606.ENSP00000233557,9606.ENSP00000262428,9606.ENSP00000263710,9606.ENSP00000267012,9606.ENSP00000296043,9606.ENSP00000298316,9606.ENSP00000311825,9606.ENSP00000324511,9606.ENSP00000329219,9606.ENSP00000341524,9606.ENSP00000341905,9606.ENSP00000345259,9606.ENSP00000348965,9606.ENSP00000351113,9606.ENSP00000354718,9606.ENSP00000356560,9606.ENSP00000358994,9606.ENSP00000361883,9606.ENSP00000363921,…	NRBP1,COTL1,CLASP1,BIN2,SHROOM3,ARF6,CTBP2,SEPT1,FMNL1,SEPT6,RASAL3,EPB41,DYNC1H1,FRYL,AKAP13,KIAA1614,MYO6,CAP1,PARD3,NUMA1,PTK2B,GPSM2,FNBP1,MICAL3,RAI14,C2CD5,MYO9B,PPP1R9B,EXOC5
GO:0015030	Cajal body	11	59	0.61	0.0053	9606.ENSP00000240316,9606.ENSP00000262809,9606.ENSP00000265245,9606.ENSP00000296564,9606.ENSP00000301740,9606.ENSP00000315379,9606.ENSP00000324203,9606.ENSP00000346694,9606.ENSP00000358563,9606.ENSP00000385410,9606.ENSP00000392094	COIL,ELL,LSG1,ICE1,SRRM2,PRPF3,WRAP53,HNRNPA2B1,DKC1,NOLC1,EFTUD2
GO:0005911	Cell-cell junction	41	490	0.26	0.0078	9606.ENSP00000046794,9606.ENSP00000251808,9606.ENSP00000258201,9606.ENSP00000262713,9606.ENSP00000263918,9606.ENSP00000263946,9606.ENSP00000264380,9606.ENSP00000264638,9606.ENSP00000264758,9606.ENSP00000273317,9606.ENSP00000278568,9606.ENSP00000280772,9606.ENSP00000289968,9606.ENSP00000296043,9606.ENSP00000312634,9606.ENSP00000331678,9606.ENSP00000340510,9606.ENSP00000343158,9606.ENSP00000347379,…	LCP2,GRHL2,FHOD1,AJUBA,STRN,PKP1,PIKFYVE,CNTNAP1,ADD1,LIMD1,PAK1,ANK3,ARHGAP17,SHROOM3,PDLIM2,PKP3,PPL,EPB41L3,OCLN,SCRIB,SH3BP1,FRMD4A,ARHGEF2,SDCCAG8,THEMIS,DLG5,PARD3,KIFC3,DSP,PKP4,MLLT4,ASH1L,LAT,SH3KBP1,FRMD4B,PTPN6,NCK1,TJP2,PPP1R9B,FMN1,COL19A1
GO:0072686	Mitotic spindle	16	121	0.46	0.0078	9606.ENSP00000218089,9606.ENSP00000233121,9606.ENSP00000263710,9606.ENSP00000268712,9606.ENSP00000284617,9606.ENSP00000324741,9606.ENSP00000343818,9606.ENSP00000345259,9606.ENSP00000354720,9606.ENSP00000356379,9606.ENSP00000364585,9606.ENSP00000371472,9606.ENSP00000372689,9606.ENSP00000374409,9606.ENSP00000377298,9606.ENSP00000385510	STAG2,MAPRE3,CLASP1,NCOR1,CCSAP,C7orf43,CDK5RAP2,EPB41,SMC3,ASPM,RCC2,NIN,STAG1,PKP4,NUMA1,GPSM2
GO:0000793	Condensed chromosome	23	216	0.37	0.008	9606.ENSP00000040738,9606.ENSP00000218089,9606.ENSP00000240423,9606.ENSP00000243326,9606.ENSP00000260810,9606.ENSP00000263377,9606.ENSP00000263710,9606.ENSP00000269701,9606.ENSP00000283006,9606.ENSP00000298767,9606.ENSP00000309790,9606.ENSP00000329097,9606.ENSP00000334675,9606.ENSP00000341524,9606.ENSP00000354720,9606.ENSP00000354730,9606.ENSP00000362441,9606.ENSP00000371475,9606.ENSP00000372689,…	BOD1L1,STAG2,NCAPH,RIF1,TOPBP1,BRD4,CLASP1,AKAP8,CENPH,WAPAL,MIS18BP1,PHF6,ERCC6L,SEPT6,SMC3,CHAMP1,ATRX,TP53BP1,STAG1,DSN1,HJURP,ZNF276,BRCA1
GO:0000922	Spindle pole	19	161	0.41	0.008	9606.ENSP00000040738,9606.ENSP00000218089,9606.ENSP00000260810,9606.ENSP00000296930,9606.ENSP00000343818,9606.ENSP00000346442,9606.ENSP00000354720,9606.ENSP00000356379,9606.ENSP00000371472,9606.ENSP00000372689,9606.ENSP00000374409,9606.ENSP00000377298,9606.ENSP00000384792,9606.ENSP00000385510,9606.ENSP00000389810,9606.ENSP00000437550,9606.ENSP00000450461,9606.ENSP00000451162,9606.ENSP00000484525	BOD1L1,STAG2,TOPBP1,NPM1,CDK5RAP2,LRMP,SMC3,ASPM,NIN,STAG1,PKP4,NUMA1,WDR62,GPSM2,DSN1,LATS1,CEP95,CEP128,CTDP1
GO:0031256	Leading edge membrane	20	174	0.4	0.008	9606.ENSP00000245796,9606.ENSP00000258787,9606.ENSP00000278568,9606.ENSP00000317817,9606.ENSP00000338864,9606.ENSP00000343158,9606.ENSP00000354573,9606.ENSP00000354837,9606.ENSP00000357883,9606.ENSP00000358120,9606.ENSP00000358994,9606.ENSP00000362680,9606.ENSP00000373905,9606.ENSP00000381581,9606.ENSP00000394888,9606.ENSP00000439601,9606.ENSP00000443204,9606.ENSP00000477725,9606.ENSP00000478767,…	PSD4,MYO1G,PAK1,SH2D3C,RASGRP2,EPB41L3,MACF1,ARHGEF2,PIP5K1A,PLEKHO1,MYO6,SRC,DNM2,LCP1,DOCK8,HMHA1,C2CD5,KANK1,PPP1R9B,FAM65B
GO:0042995	Cell projection	139	2287	0.12	0.0108	9606.ENSP00000056217,9606.ENSP00000220592,9606.ENSP00000224140,9606.ENSP00000233557,9606.ENSP00000238256,9606.ENSP00000245796,9606.ENSP00000248594,9606.ENSP00000251038,9606.ENSP00000254079,9606.ENSP00000254695,9606.ENSP00000255078,9606.ENSP00000258201,9606.ENSP00000258390,9606.ENSP00000258787,9606.ENSP00000261623,9606.ENSP00000262713,9606.ENSP00000263025,9606.ENSP00000263174,9606.ENSP00000263918,…	ARHGEF5,AGO2,SETX,NRBP1,FKBP15,PSD4,PTPN12,ZC3H14,PPP1R1B,RAP1GAP2,IGHMBP2,FHOD1,DOCK10,MYO1G,CYBA,AJUBA,MAPK3,PALMD,STRN,ALS2,CNTNAP1,CAD,BIN2,CTTNBP2NL,PAK1,RILPL2,ANK3,CCSAP,SAMSN1,ZDHHC5,AMFR,MAP1B,INPPL1,ARF6,MAP1A,FADD,ABR,KIF5B,RPTOR,TAOK2,RAPH1,CNGB3,BIN1,SH2D3C,BASP1,DEF6,PKM,MTSS1,ZNRF2,FMNL1,LRRC16A,BSG,RLTPR,LIMK1,CCDC88A,RASGRP2,SEPT6,EPB41L3,MINK1,DYNC1H1,SCRIB,SH3BP1,CASP8,MICAL1,S…
GO:0034708	Methyltransferase complex	14	102	0.48	0.012	9606.ENSP00000262189,9606.ENSP00000282007,9606.ENSP00000297591,9606.ENSP00000312709,9606.ENSP00000314029,9606.ENSP00000358799,9606.ENSP00000363944,9606.ENSP00000369162,9606.ENSP00000369424,9606.ENSP00000382863,9606.ENSP00000390475,9606.ENSP00000398837,9606.ENSP00000406549,9606.ENSP00000436786	KMT2C,ZC3H13,KIAA1429,TAF7,SENP3,RBM15,LAS1L,RIOK1,RBBP7,CHD8,CXXC1,KMT2B,TAF1,KMT2A
GO:0001891	Phagocytic cup	7	27	0.75	0.0124	9606.ENSP00000258787,9606.ENSP00000267012,9606.ENSP00000345808,9606.ENSP00000350018,9606.ENSP00000373905,9606.ENSP00000381581,9606.ENSP00000386911	MYO1G,BIN2,ARHGAP12,SH3BP1,DNM2,LCP1,ARHGAP25
GO:0005912	Adherens junction	19	170	0.39	0.014	9606.ENSP00000262713,9606.ENSP00000263946,9606.ENSP00000264758,9606.ENSP00000273317,9606.ENSP00000296043,9606.ENSP00000312634,9606.ENSP00000331678,9606.ENSP00000349486,9606.ENSP00000350018,9606.ENSP00000350032,9606.ENSP00000361467,9606.ENSP00000363921,9606.ENSP00000368976,9606.ENSP00000374409,9606.ENSP00000375960,9606.ENSP00000381549,9606.ENSP00000438262,9606.ENSP00000478767,9606.ENSP00000479134	AJUBA,PKP1,ADD1,LIMD1,SHROOM3,PDLIM2,PKP3,SCRIB,SH3BP1,FRMD4A,DLG5,PARD3,KIFC3,PKP4,MLLT4,FRMD4B,TJP2,PPP1R9B,FMN1
GO:0035861	Site of double-strand break	10	60	0.56	0.0189	9606.ENSP00000243326,9606.ENSP00000262878,9606.ENSP00000265433,9606.ENSP00000299563,9606.ENSP00000306999,9606.ENSP00000324203,9606.ENSP00000349823,9606.ENSP00000351947,9606.ENSP00000371475,9606.ENSP00000450607	RIF1,SAMHD1,NBN,RNF169,ESCO2,WRAP53,SMARCAL1,SMARCAD1,TP53BP1,TIMELESS
GO:0090543	Flemming body	7	31	0.69	0.024	9606.ENSP00000298316,9606.ENSP00000302935,9606.ENSP00000347498,9606.ENSP00000354730,9606.ENSP00000362962,9606.ENSP00000416015,9606.ENSP00000449241	ARF6,IL16,ZFYVE19,CHAMP1,CNTRL,MICAL3,AGAP2
GO:0030427	Site of polarized growth	20	195	0.35	0.026	9606.ENSP00000224140,9606.ENSP00000238256,9606.ENSP00000255078,9606.ENSP00000262428,9606.ENSP00000264276,9606.ENSP00000290649,9606.ENSP00000296755,9606.ENSP00000307078,9606.ENSP00000310094,9606.ENSP00000319281,9606.ENSP00000351113,9606.ENSP00000357048,9606.ENSP00000359045,9606.ENSP00000363921,9606.ENSP00000371472,9606.ENSP00000373905,9606.ENSP00000380638,9606.ENSP00000411831,9606.ENSP00000469689,…	SETX,FKBP15,IGHMBP2,COTL1,ALS2,AMFR,MAP1B,KIF5B,TAOK2,BASP1,FRYL,COPA,ARHGAP4,PARD3,NIN,DNM2,PTK2B,KIF21B,SHANK2,PPP1R9B
GO:0071013	Catalytic step 2 spliceosome	12	87	0.48	0.026	9606.ENSP00000246194,9606.ENSP00000261531,9606.ENSP00000301740,9606.ENSP00000325376,9606.ENSP00000335321,9606.ENSP00000341826,9606.ENSP00000346694,9606.ENSP00000365439,9606.ENSP00000384421,9606.ENSP00000392094,9606.ENSP00000422753,9606.ENSP00000438993	RALY,SNW1,SRRM2,HNRNPM,SF3B1,HNRNPA1,HNRNPA2B1,HNRNPK,TFIP11,EFTUD2,DDX41,ZCCHC8
GO:0030687	Preribosome, large subunit precursor	6	24	0.74	0.0334	9606.ENSP00000317992,9606.ENSP00000350954,9606.ENSP00000355899,9606.ENSP00000358400,9606.ENSP00000363574,9606.ENSP00000363944	NOC2L,WDR37,RRP15,MDN1,EIF6,LAS1L
GO:0035327	Transcriptionally active chromatin	6	24	0.74	0.0334	9606.ENSP00000262809,9606.ENSP00000265343,9606.ENSP00000296564,9606.ENSP00000312379,9606.ENSP00000319104,9606.ENSP00000375067	ELL,AFF4,ICE1,KMT2E,SUPT6H,BCAS3
GO:0120025	Plasma membrane bounded cell projection	130	2193	0.11	0.0362	9606.ENSP00000220592,9606.ENSP00000224140,9606.ENSP00000233557,9606.ENSP00000238256,9606.ENSP00000245796,9606.ENSP00000251038,9606.ENSP00000254079,9606.ENSP00000254695,9606.ENSP00000255078,9606.ENSP00000258201,9606.ENSP00000258390,9606.ENSP00000258787,9606.ENSP00000261623,9606.ENSP00000262713,9606.ENSP00000263025,9606.ENSP00000263174,9606.ENSP00000263918,9606.ENSP00000264276,9606.ENSP00000264638,…	AGO2,SETX,NRBP1,FKBP15,PSD4,ZC3H14,PPP1R1B,RAP1GAP2,IGHMBP2,FHOD1,DOCK10,MYO1G,CYBA,AJUBA,MAPK3,PALMD,STRN,ALS2,CNTNAP1,CAD,CTTNBP2NL,PAK1,RILPL2,ANK3,CCSAP,SAMSN1,ZDHHC5,AMFR,MAP1B,INPPL1,ARF6,MAP1A,FADD,ABR,KIF5B,RPTOR,TAOK2,RAPH1,CNGB3,BIN1,SH2D3C,BASP1,DEF6,PKM,MTSS1,FMNL1,LRRC16A,BSG,RLTPR,LIMK1,CCDC88A,RASGRP2,SEPT6,EPB41L3,MINK1,DYNC1H1,SCRIB,SH3BP1,CASP8,MICAL1,SPN,ANKS1A,STAT1,COMT,INPP5…
GO:0030424	Axon	47	646	0.2	0.0396	9606.ENSP00000224140,9606.ENSP00000238256,9606.ENSP00000251038,9606.ENSP00000255078,9606.ENSP00000264276,9606.ENSP00000264638,9606.ENSP00000264705,9606.ENSP00000278568,9606.ENSP00000280772,9606.ENSP00000284617,9606.ENSP00000290649,9606.ENSP00000296755,9606.ENSP00000300231,9606.ENSP00000303909,9606.ENSP00000307078,9606.ENSP00000310094,9606.ENSP00000316779,9606.ENSP00000317817,9606.ENSP00000319281,…	SETX,FKBP15,ZC3H14,IGHMBP2,ALS2,CNTNAP1,CAD,PAK1,ANK3,CCSAP,AMFR,MAP1B,MAP1A,ABR,KIF5B,TAOK2,BIN1,SH2D3C,BASP1,BSG,SEPT6,EPB41L3,MINK1,DYNC1H1,MICAL1,STAT1,COMT,INPP5F,NAV1,COPA,RGS10,ARHGAP4,PARD3,KCNAB2,NIN,DNM2,GIT1,PTK2B,AAK1,BCAR1,KIF21B,KIF13B,SYT7,MYCBP2,SHANK2,PPP1R9B,SPAST
GO:0000790	Nuclear chromatin	69	1048	0.16	0.0467	9606.ENSP00000216297,9606.ENSP00000220913,9606.ENSP00000221452,9606.ENSP00000222584,9606.ENSP00000233331,9606.ENSP00000234420,9606.ENSP00000243326,9606.ENSP00000243440,9606.ENSP00000246912,9606.ENSP00000251808,9606.ENSP00000253024,9606.ENSP00000253048,9606.ENSP00000254325,9606.ENSP00000254900,9606.ENSP00000262518,9606.ENSP00000265773,9606.ENSP00000266679,9606.ENSP00000268489,9606.ENSP00000268712,…	SUPT16H,CHRAC1,RELB,SP4,INO80B,MSH6,RIF1,BATF3,MLX,GRHL2,TRIM28,ZC3H4,HGNC:9982,BRD8,SRCAP,SMARCA2,CPSF6,ZFHX3,NCOR1,MEF2D,GRHL3,ZHX1,ESCO2,BPTF,CLOCK,CCAR2,RSF1,HNRNPD,GLTSCR1L,TFE3,ZHX2,FOXK1,IKZF1,KAT5,FOXM1,MEF2A,HOMEZ,SAP130,TFEB,GATAD2A,STAT1,MPHOSPH8,SOX13,JUN,NCOA3,ATRX,HNRNPK,FOXO1,RBBP7,TFPT,ZNF414,SIN3A,NFATC2,ETV6,GLTSCR1,SOX10,NFIX,RUNX3,NCOR2,FOXO3,CDK12,TAF1,BRD9,NFXL1,POU2F2,FLI1,…
GO:0031941	Filamentous actin	7	36	0.63	0.0467	9606.ENSP00000215957,9606.ENSP00000263991,9606.ENSP00000312634,9606.ENSP00000312671,9606.ENSP00000331983,9606.ENSP00000358994,9606.ENSP00000416015	MICALL1,EHBP1,PDLIM2,EHBP1L1,LRRC16A,MYO6,MICAL3
GO:0044304	Main axon	10	70	0.49	0.0467	9606.ENSP00000264638,9606.ENSP00000280772,9606.ENSP00000296755,9606.ENSP00000300231,9606.ENSP00000316779,9606.ENSP00000343158,9606.ENSP00000356265,9606.ENSP00000363921,9606.ENSP00000367323,9606.ENSP00000427900	CNTNAP1,ANK3,MAP1B,MAP1A,BIN1,EPB41L3,NAV1,PARD3,KCNAB2,KIF13B
GO:0051233	Spindle midzone	7	36	0.63	0.0467	9606.ENSP00000233121,9606.ENSP00000243326,9606.ENSP00000300249,9606.ENSP00000364585,9606.ENSP00000374409,9606.ENSP00000377298,9606.ENSP00000484525	MAPRE3,RIF1,MAPRE2,RCC2,PKP4,NUMA1,CTDP1
GO:0032777	Piccolo NuA4 histone acetyltransferase complex	3	4	1.21	0.0469	9606.ENSP00000258484,9606.ENSP00000263062,9606.ENSP00000340330	EPC2,EPC1,KAT5

## Sheet: STRING PubMed
#term ID	term description	observed gene count	background gene count	strength	false discovery rate	matching proteins in your network (IDs)	matching proteins in your network (labels)
PMID:23628958	(2013) The MLL recombinome of acute leukemias in 2013.	34	205	0.56	0.0047	9606.ENSP00000260210,9606.ENSP00000262809,9606.ENSP00000263025,9606.ENSP00000263253,9606.ENSP00000265343,9606.ENSP00000302537,9606.ENSP00000303427,9606.ENSP00000322716,9606.ENSP00000326340,9606.ENSP00000331614,9606.ENSP00000334836,9606.ENSP00000336783,9606.ENSP00000341524,9606.ENSP00000342307,9606.ENSP00000345808,9606.ENSP00000346389,9606.ENSP00000347498,9606.ENSP00000348455,9606.ENSP00000351113,…	BUD13,ELL,MAPK3,EP300,AFF4,MDM1,PDS5A,GLYR1,ATG16L2,IKZF1,BMP2K,TNRC6C,SEPT6,FOXM1,ARHGAP12,MEF2A,ZFYVE19,UVRAG,FRYL,AKAP13,EPS15,SRSF4,APBB1IP,MLLT4,ETV6,DOT1L,FOXO3,DENND4A,TNRC18,FNBP1,LPXN,KDM2A,DCP1A,CASP8AP2
PMID:29215867	(2018) Direct Substrate Identification with an Analog Sensitive (AS) Viral Cyclin-Dependent Kinase (v-Cdk).	17	51	0.86	0.0057	9606.ENSP00000246194,9606.ENSP00000296755,9606.ENSP00000301740,9606.ENSP00000313851,9606.ENSP00000327054,9606.ENSP00000343158,9606.ENSP00000346634,9606.ENSP00000346694,9606.ENSP00000354718,9606.ENSP00000354964,9606.ENSP00000357283,9606.ENSP00000359958,9606.ENSP00000362244,9606.ENSP00000362680,9606.ENSP00000377298,9606.ENSP00000382863,9606.ENSP00000411397	RALY,MAP1B,SRRM2,PDS5B,LMNB2,EPB41L3,THRAP3,HNRNPA2B1,AKAP13,ZNF318,LMNA,ZRANB2,MAP7D1,SRC,NUMA1,CHD8,MARK3
PMID:27566939	(2016) Phosphoproteomic Analyses of Interleukin 2 Signaling Reveal Integrated JAK Kinase-Dependent and -Independent Networks in CD8(+) T Cells.	18	58	0.83	0.0057	9606.ENSP00000080059,9606.ENSP00000253024,9606.ENSP00000263025,9606.ENSP00000305976,9606.ENSP00000316032,9606.ENSP00000336721,9606.ENSP00000340271,9606.ENSP00000340944,9606.ENSP00000352400,9606.ENSP00000361626,9606.ENSP00000362680,9606.ENSP00000368880,9606.ENSP00000381581,9606.ENSP00000385824,9606.ENSP00000391592,9606.ENSP00000399588,9606.ENSP00000482767,9606.ENSP00000484525	HDAC7,TRIM28,MAPK3,SIK2,NUP98,LARP1,TAF3,PTPN11,NUP214,YBX1,SRC,FOXO1,LCP1,FOXO3,PTPN6,GAB3,LARP4B,CTDP1
PMID:28848546	(2017) Lighting Up T Lymphocyte Signaling with Quantitative Phosphoproteomics.	16	49	0.85	0.0117	9606.ENSP00000046794,9606.ENSP00000080059,9606.ENSP00000256935,9606.ENSP00000263025,9606.ENSP00000296930,9606.ENSP00000298229,9606.ENSP00000301740,9606.ENSP00000320171,9606.ENSP00000340944,9606.ENSP00000357231,9606.ENSP00000361626,9606.ENSP00000362680,9606.ENSP00000368884,9606.ENSP00000391592,9606.ENSP00000405338,9606.ENSP00000435412	LCP2,HDAC7,DOCK2,MAPK3,NPM1,INPPL1,SRRM2,PKM,PTPN11,THEMIS,YBX1,SRC,RPS6KA3,PTPN6,INPP5D,RPS6KA1
PMID:23919563	(2013) RNA polymerase II transcription elongation control.	19	73	0.75	0.0117	9606.ENSP00000224140,9606.ENSP00000262809,9606.ENSP00000263253,9606.ENSP00000263377,9606.ENSP00000265343,9606.ENSP00000327054,9606.ENSP00000328773,9606.ENSP00000341826,9606.ENSP00000346890,9606.ENSP00000357283,9606.ENSP00000360266,9606.ENSP00000366396,9606.ENSP00000377969,9606.ENSP00000380888,9606.ENSP00000398880,9606.ENSP00000406293,9606.ENSP00000436786,9606.ENSP00000470252,9606.ENSP00000484525	SETX,ELL,EP300,BRD4,AFF4,LMNB2,HEXIM1,HNRNPA1,NRD1,LMNA,JUN,XRN2,GTF2F1,MED13,CDK12,TCEA3,KMT2A,SUPT5H,CTDP1
PMID:30099028	(2018) Whos In and Whos Out-Compositional Control of Biomolecular Condensates.	21	94	0.69	0.013	9606.ENSP00000046794,9606.ENSP00000220592,9606.ENSP00000268058,9606.ENSP00000280665,9606.ENSP00000296930,9606.ENSP00000311747,9606.ENSP00000313603,9606.ENSP00000314029,9606.ENSP00000341826,9606.ENSP00000343023,9606.ENSP00000346694,9606.ENSP00000349428,9606.ENSP00000351811,9606.ENSP00000358994,9606.ENSP00000362680,9606.ENSP00000363746,9606.ENSP00000384792,9606.ENSP00000417273,9606.ENSP00000440190,…	LCP2,AGO2,PML,DCP1B,NPM1,RBM14,ABCF1,SENP3,HNRNPA1,SP100,HNRNPA2B1,PTBP1,EDC4,MYO6,SRC,WDR46,WDR62,NCK1,TDRD3,DCP1A,CSDE1
PMID:21189249	(2011) T cell receptor (TCR)-induced tyrosine phosphorylation dynamics identifies THEMIS as a new TCR signalosome component.	17	59	0.8	0.013	9606.ENSP00000046794,9606.ENSP00000256935,9606.ENSP00000263025,9606.ENSP00000338785,9606.ENSP00000347244,9606.ENSP00000357231,9606.ENSP00000360266,9606.ENSP00000360798,9606.ENSP00000362680,9606.ENSP00000365439,9606.ENSP00000370150,9606.ENSP00000378338,9606.ENSP00000378845,9606.ENSP00000391592,9606.ENSP00000418960,9606.ENSP00000427114,9606.ENSP00000470252	LCP2,DOCK2,MAPK3,STARD13,ITSN2,THEMIS,JUN,EPS15,SRC,HNRNPK,WRNIP1,GIT1,LAT,PTPN6,BRCA1,FYB,SUPT5H
PMID:32013155	(2020) Small Molecules Targeting the Specific Domains of Histone-Mark Readers in Cancer Therapy.	23	115	0.64	0.0138	9606.ENSP00000234739,9606.ENSP00000253024,9606.ENSP00000262189,9606.ENSP00000263253,9606.ENSP00000263377,9606.ENSP00000265773,9606.ENSP00000307208,9606.ENSP00000312379,9606.ENSP00000328773,9606.ENSP00000340271,9606.ENSP00000350676,9606.ENSP00000352257,9606.ENSP00000357189,9606.ENSP00000371475,9606.ENSP00000376204,9606.ENSP00000378704,9606.ENSP00000381657,9606.ENSP00000392028,9606.ENSP00000398837,…	BCL9,TRIM28,KMT2C,EP300,BRD4,SMARCA2,BPTF,KMT2E,HEXIM1,TAF3,PHF8,XRCC6,HDGF,TP53BP1,ASH1L,BRD2,DOT1L,CHD7,KMT2B,TAF1,BRD9,BCLAF1,CHD1
PMID:26581180	(2015) Mutant cohesin affects RNA polymerase II regulation in Cornelia de Lange syndrome.	16	54	0.81	0.0162	9606.ENSP00000246194,9606.ENSP00000265343,9606.ENSP00000298229,9606.ENSP00000298767,9606.ENSP00000306999,9606.ENSP00000342307,9606.ENSP00000354720,9606.ENSP00000354927,9606.ENSP00000362680,9606.ENSP00000372335,9606.ENSP00000372689,9606.ENSP00000373905,9606.ENSP00000379330,9606.ENSP00000380921,9606.ENSP00000465039,9606.ENSP00000470252	RALY,AFF4,INPPL1,WAPAL,ESCO2,FOXM1,SMC3,MAP3K3,SRC,NELFA,STAG1,DNM2,NFATC2,SH3KBP1,MAP4K1,SUPT5H
PMID:26529031	(2015) The RNA Splicing Response to DNA Damage.	23	119	0.63	0.0191	9606.ENSP00000234420,9606.ENSP00000249636,9606.ENSP00000296215,9606.ENSP00000301740,9606.ENSP00000311747,9606.ENSP00000316779,9606.ENSP00000325376,9606.ENSP00000340330,9606.ENSP00000341826,9606.ENSP00000342778,9606.ENSP00000346634,9606.ENSP00000346694,9606.ENSP00000349428,9606.ENSP00000351273,9606.ENSP00000354346,9606.ENSP00000358799,9606.ENSP00000361626,9606.ENSP00000365439,9606.ENSP00000384408,…	MSH6,PIAS1,SNIP1,SRRM2,RBM14,BIN1,HNRNPM,KAT5,HNRNPA1,PPM1G,THRAP3,HNRNPA2B1,PTBP1,CASP8,MATR3,RBM15,YBX1,HNRNPK,PARG,RBM17,TAF1,BRCA1,BCLAF1
PMID:29034245	(2017) Handshakes and Fights: The Regulatory Interplay of RNA-Binding Proteins.	17	65	0.76	0.0236	9606.ENSP00000220592,9606.ENSP00000263209,9606.ENSP00000313199,9606.ENSP00000325376,9606.ENSP00000328848,9606.ENSP00000336721,9606.ENSP00000341826,9606.ENSP00000346694,9606.ENSP00000347379,9606.ENSP00000349428,9606.ENSP00000354346,9606.ENSP00000361626,9606.ENSP00000362314,9606.ENSP00000381490,9606.ENSP00000387911,9606.ENSP00000390625,9606.ENSP00000416255	AGO2,DGCR8,HNRNPD,HNRNPM,RBM10,LARP1,HNRNPA1,HNRNPA2B1,OCLN,PTBP1,MATR3,YBX1,EIF4EBP2,LARP4,PARN,HNRNPLL,EIF4G1
PMID:25818028	(2015) Nuclear proteins hijacked by mammalian cytoplasmic plus strand RNA viruses.	17	66	0.75	0.0261	9606.ENSP00000285873,9606.ENSP00000313199,9606.ENSP00000316032,9606.ENSP00000317817,9606.ENSP00000325376,9606.ENSP00000341826,9606.ENSP00000346694,9606.ENSP00000349428,9606.ENSP00000352400,9606.ENSP00000358716,9606.ENSP00000361626,9606.ENSP00000365439,9606.ENSP00000388806,9606.ENSP00000416255,9606.ENSP00000444029,9606.ENSP00000476046,9606.ENSP00000481762	GEMIN5,HNRNPD,NUP98,SH2D3C,HNRNPM,HNRNPA1,HNRNPA2B1,PTBP1,NUP214,DDX20,YBX1,HNRNPK,EIF4B,EIF4G1,NUP153,DCP1A,CSDE1
PMID:26332131	(2015) The Intolerance of Regulatory Sequence to Genetic Variation Predicts Gene Dosage Sensitivity.	15	51	0.81	0.0321	9606.ENSP00000253048,9606.ENSP00000262043,9606.ENSP00000263377,9606.ENSP00000265990,9606.ENSP00000297591,9606.ENSP00000312379,9606.ENSP00000335082,9606.ENSP00000371897,9606.ENSP00000376204,9606.ENSP00000380888,9606.ENSP00000381657,9606.ENSP00000382863,9606.ENSP00000387170,9606.ENSP00000436786,9606.ENSP00000482767	ZC3H4,PHF3,BRD4,BTAF1,KIAA1429,KMT2E,FAM91A1,ARHGAP5,ASH1L,MED13,DOT1L,CHD8,GIGYF2,KMT2A,LARP4B

## Sheet: STRING local network cluster
#term ID	term description	observed gene count	background gene count	strength	false discovery rate	matching proteins in your network (IDs)	matching proteins in your network (labels)
CL:1441	mRNA 3-end processing, and RNA recognition motif. (a.k.a. RRM, RBD, or RNP domain)	26	122	0.67	5.93e-06	9606.ENSP00000242776,9606.ENSP00000262710,9606.ENSP00000263209,9606.ENSP00000263697,9606.ENSP00000265866,9606.ENSP00000266679,9606.ENSP00000293677,9606.ENSP00000301740,9606.ENSP00000311747,9606.ENSP00000313199,9606.ENSP00000317872,9606.ENSP00000318177,9606.ENSP00000325376,9606.ENSP00000341826,9606.ENSP00000345412,9606.ENSP00000346694,9606.ENSP00000349428,9606.ENSP00000354346,9606.ENSP00000362900,…	DDX39A,ACIN1,DGCR8,DNAJC8,HNRNPH3,CPSF6,RAVER1,SRRM2,RBM14,HNRNPD,RBBP6,FUBP3,HNRNPM,HNRNPA1,CPSF7,HNRNPA2B1,PTBP1,MATR3,SRSF4,HNRNPK,SF1,RBM17,ZC3H18,U2SURP,ZCCHC8,CHERP
CL:1443	mRNA processing, and K Homology domain, type 1	20	74	0.77	7.75e-06	9606.ENSP00000262710,9606.ENSP00000263209,9606.ENSP00000263697,9606.ENSP00000265866,9606.ENSP00000293677,9606.ENSP00000301740,9606.ENSP00000311747,9606.ENSP00000313199,9606.ENSP00000318177,9606.ENSP00000325376,9606.ENSP00000341826,9606.ENSP00000346694,9606.ENSP00000349428,9606.ENSP00000354346,9606.ENSP00000362900,9606.ENSP00000365439,9606.ENSP00000366604,9606.ENSP00000388638,9606.ENSP00000418563,…	ACIN1,DGCR8,DNAJC8,HNRNPH3,RAVER1,SRRM2,RBM14,HNRNPD,FUBP3,HNRNPM,HNRNPA1,HNRNPA2B1,PTBP1,MATR3,SRSF4,HNRNPK,SF1,RBM17,U2SURP,CHERP
CL:1445	mRNA processing, and Qua1 domain	15	63	0.72	0.0019	9606.ENSP00000262710,9606.ENSP00000263209,9606.ENSP00000265866,9606.ENSP00000293677,9606.ENSP00000301740,9606.ENSP00000311747,9606.ENSP00000313199,9606.ENSP00000325376,9606.ENSP00000341826,9606.ENSP00000346694,9606.ENSP00000349428,9606.ENSP00000354346,9606.ENSP00000362900,9606.ENSP00000365439,9606.ENSP00000366604	ACIN1,DGCR8,HNRNPH3,RAVER1,SRRM2,RBM14,HNRNPD,HNRNPM,HNRNPA1,HNRNPA2B1,PTBP1,MATR3,SRSF4,HNRNPK,SF1
CL:1446	mRNA processing, and primary miRNA binding	14	57	0.73	0.0023	9606.ENSP00000262710,9606.ENSP00000263209,9606.ENSP00000265866,9606.ENSP00000301740,9606.ENSP00000311747,9606.ENSP00000313199,9606.ENSP00000325376,9606.ENSP00000341826,9606.ENSP00000346694,9606.ENSP00000349428,9606.ENSP00000354346,9606.ENSP00000362900,9606.ENSP00000365439,9606.ENSP00000366604	ACIN1,DGCR8,HNRNPH3,SRRM2,RBM14,HNRNPD,HNRNPM,HNRNPA1,HNRNPA2B1,PTBP1,MATR3,SRSF4,HNRNPK,SF1
CL:2271	Mixed, incl. p-body, and endoribonuclease complex	21	137	0.52	0.0052	9606.ENSP00000220592,9606.ENSP00000257177,9606.ENSP00000273317,9606.ENSP00000280665,9606.ENSP00000308472,9606.ENSP00000312379,9606.ENSP00000317691,9606.ENSP00000336783,9606.ENSP00000351811,9606.ENSP00000360922,9606.ENSP00000365130,9606.ENSP00000378917,9606.ENSP00000381490,9606.ENSP00000387170,9606.ENSP00000387911,9606.ENSP00000388806,9606.ENSP00000416255,9606.ENSP00000440190,9606.ENSP00000469647,…	AGO2,ZCCHC11,LIMD1,DCP1B,EIF4EBP3,KMT2E,RPP25,TNRC6C,EDC4,STAU1,ZCCHC6,ATXN2L,LARP4,GIGYF2,PARN,EIF4B,EIF4G1,TDRD3,ZFP36,DCP1A,CHD1
CL:4460	RNA Polymerase II Pre-transcription Events, and RNA Polymerase III Transcription	22	155	0.49	0.0078	9606.ENSP00000216297,9606.ENSP00000262809,9606.ENSP00000265343,9606.ENSP00000295321,9606.ENSP00000296564,9606.ENSP00000312709,9606.ENSP00000319104,9606.ENSP00000328773,9606.ENSP00000340271,9606.ENSP00000358064,9606.ENSP00000370532,9606.ENSP00000370968,9606.ENSP00000372335,9606.ENSP00000377969,9606.ENSP00000380781,9606.ENSP00000381657,9606.ENSP00000406293,9606.ENSP00000406549,9606.ENSP00000431603,…	SUPT16H,ELL,AFF4,IWS1,ICE1,TAF7,SUPT6H,HEXIM1,TAF3,RPRD2,GTF3A,MYBBP1A,NELFA,GTF2F1,NFIX,DOT1L,TCEA3,TAF1,POU2F2,CD3EAP,SUPT5H,CTDP1
CL:4461	RNA Polymerase II Pre-transcription Events, and snRNA transcription by RNA polymerase II	18	111	0.55	0.0087	9606.ENSP00000216297,9606.ENSP00000262809,9606.ENSP00000265343,9606.ENSP00000295321,9606.ENSP00000296564,9606.ENSP00000312709,9606.ENSP00000319104,9606.ENSP00000328773,9606.ENSP00000340271,9606.ENSP00000358064,9606.ENSP00000372335,9606.ENSP00000377969,9606.ENSP00000381657,9606.ENSP00000406293,9606.ENSP00000406549,9606.ENSP00000431603,9606.ENSP00000470252,9606.ENSP00000484525	SUPT16H,ELL,AFF4,IWS1,ICE1,TAF7,SUPT6H,HEXIM1,TAF3,RPRD2,NELFA,GTF2F1,DOT1L,TCEA3,TAF1,POU2F2,SUPT5H,CTDP1
CL:1448	Mixed, incl. mrna processing, and primary mirna binding	10	34	0.81	0.0089	9606.ENSP00000263209,9606.ENSP00000265866,9606.ENSP00000311747,9606.ENSP00000313199,9606.ENSP00000325376,9606.ENSP00000341826,9606.ENSP00000346694,9606.ENSP00000349428,9606.ENSP00000354346,9606.ENSP00000365439	DGCR8,HNRNPH3,RBM14,HNRNPD,HNRNPM,HNRNPA1,HNRNPA2B1,PTBP1,MATR3,HNRNPK
CL:2272	Mixed, incl. p-body, and endoribonuclease complex	19	124	0.52	0.0089	9606.ENSP00000220592,9606.ENSP00000273317,9606.ENSP00000280665,9606.ENSP00000308472,9606.ENSP00000312379,9606.ENSP00000317691,9606.ENSP00000336783,9606.ENSP00000351811,9606.ENSP00000360922,9606.ENSP00000378917,9606.ENSP00000381490,9606.ENSP00000387170,9606.ENSP00000387911,9606.ENSP00000388806,9606.ENSP00000416255,9606.ENSP00000440190,9606.ENSP00000469647,9606.ENSP00000476046,9606.ENSP00000483667	AGO2,LIMD1,DCP1B,EIF4EBP3,KMT2E,RPP25,TNRC6C,EDC4,STAU1,ATXN2L,LARP4,GIGYF2,PARN,EIF4B,EIF4G1,TDRD3,ZFP36,DCP1A,CHD1
CL:8698	Mixed, incl. membrane coat, and phox homologous domain	19	126	0.52	0.0089	9606.ENSP00000230085,9606.ENSP00000267012,9606.ENSP00000282633,9606.ENSP00000314499,9606.ENSP00000316779,9606.ENSP00000347244,9606.ENSP00000349781,9606.ENSP00000358994,9606.ENSP00000360798,9606.ENSP00000363349,9606.ENSP00000363482,9606.ENSP00000373905,9606.ENSP00000378483,9606.ENSP00000386456,9606.ENSP00000392065,9606.ENSP00000406209,9606.ENSP00000413697,9606.ENSP00000434142,9606.ENSP00000438085	SNX3,BIN2,FAM21A,GAK,BIN1,ITSN2,TBC1D8B,MYO6,EPS15,SNX30,FAM21C,DNM2,RGS19,AAK1,REPS1,EPN1,TOM1,TPD52L1,GGA3
CL:736	Ribosome biogenesis, and helicase associated domain (ha2) add an annotation	22	169	0.45	0.013	9606.ENSP00000202816,9606.ENSP00000225298,9606.ENSP00000238256,9606.ENSP00000244230,9606.ENSP00000254803,9606.ENSP00000264670,9606.ENSP00000265245,9606.ENSP00000296930,9606.ENSP00000314029,9606.ENSP00000314348,9606.ENSP00000317992,9606.ENSP00000320917,9606.ENSP00000355899,9606.ENSP00000358400,9606.ENSP00000363574,9606.ENSP00000363746,9606.ENSP00000363944,9606.ENSP00000369162,9606.ENSP00000377944,…	ESF1,UTP18,FKBP15,MPHOSPH10,UTP3,NSUN2,LSG1,NPM1,SENP3,DDX10,NOC2L,KRI1,RRP15,MDN1,EIF6,WDR46,LAS1L,RIOK1,UTP14A,NOL7,DNTTIP2,RRP12
CL:4462	RNA Polymerase II Pre-transcription Events, and transcription elongation factor complex	16	99	0.55	0.0144	9606.ENSP00000216297,9606.ENSP00000262809,9606.ENSP00000265343,9606.ENSP00000295321,9606.ENSP00000296564,9606.ENSP00000312709,9606.ENSP00000319104,9606.ENSP00000328773,9606.ENSP00000340271,9606.ENSP00000372335,9606.ENSP00000377969,9606.ENSP00000381657,9606.ENSP00000406293,9606.ENSP00000406549,9606.ENSP00000470252,9606.ENSP00000484525	SUPT16H,ELL,AFF4,IWS1,ICE1,TAF7,SUPT6H,HEXIM1,TAF3,NELFA,GTF2F1,DOT1L,TCEA3,TAF1,SUPT5H,CTDP1
CL:1451	Mixed, incl. rnphf zinc finger, and negative regulation of mrna splicing, via spliceosome	8	24	0.86	0.0164	9606.ENSP00000311747,9606.ENSP00000313199,9606.ENSP00000325376,9606.ENSP00000341826,9606.ENSP00000346694,9606.ENSP00000349428,9606.ENSP00000354346,9606.ENSP00000365439	RBM14,HNRNPD,HNRNPM,HNRNPA1,HNRNPA2B1,PTBP1,MATR3,HNRNPK
CL:5839	Cohesin Loading onto Chromatin	6	11	1.08	0.0164	9606.ENSP00000218089,9606.ENSP00000298767,9606.ENSP00000303427,9606.ENSP00000306999,9606.ENSP00000313851,9606.ENSP00000354720	STAG2,WAPAL,PDS5A,ESCO2,PDS5B,SMC3
CL:735	Ribosome biogenesis, and rna helicase activity	24	200	0.42	0.0164	9606.ENSP00000202816,9606.ENSP00000224140,9606.ENSP00000225298,9606.ENSP00000238256,9606.ENSP00000244230,9606.ENSP00000254803,9606.ENSP00000264670,9606.ENSP00000265245,9606.ENSP00000296930,9606.ENSP00000314029,9606.ENSP00000314348,9606.ENSP00000317992,9606.ENSP00000320917,9606.ENSP00000346890,9606.ENSP00000355899,9606.ENSP00000358400,9606.ENSP00000363574,9606.ENSP00000363746,9606.ENSP00000363944,…	ESF1,SETX,UTP18,FKBP15,MPHOSPH10,UTP3,NSUN2,LSG1,NPM1,SENP3,DDX10,NOC2L,KRI1,NRD1,RRP15,MDN1,EIF6,WDR46,LAS1L,RIOK1,UTP14A,NOL7,DNTTIP2,RRP12
[truncated: 7 more rows]

## Sheet: STRING KEGG
#term ID	term description	observed gene count	background gene count	strength	false discovery rate	matching proteins in your network (IDs)	matching proteins in your network (labels)
[truncated: 1 more rows]

[truncated: 3 more sheets: STRING Reactome, WikiPathways, Disease-gene associations]
