# Supplementary material for: HUNK Gene Alterations in Breast Cancer
Source: Biomedicines. 2022 Nov 29;10(12):3072. doi: 10.3390/biomedicines10123072 (PMC9775318; doi:10.3390/biomedicines10123072)
Supplement: Supplementary file 1 [file biomedicines-10-03072-s001.zip › File S8. Phospho-proteome Lower in HUNK altered.xlsx]

## Sheet: GO biological processes
#term ID	term description	observed gene count	background gene count	strength	false discovery rate	matching proteins in your network (IDs)	matching proteins in your network (labels)
GO:0016043	Cellular component organization	403	5447	0.25	1.41e-32	9606.ENSP00000001008,9606.ENSP00000005260,9606.ENSP00000005587,9606.ENSP00000009041,9606.ENSP00000025008,9606.ENSP00000056217,9606.ENSP00000171887,9606.ENSP00000202556,9606.ENSP00000211998,9606.ENSP00000215582,9606.ENSP00000221166,9606.ENSP00000221480,9606.ENSP00000223208,9606.ENSP00000225964,9606.ENSP00000229595,9606.ENSP00000231509,9606.ENSP00000233143,9606.ENSP00000234739,9606.ENSP00000235329,…	FKBP4,BAIAP2L1,SKAP2,STARD3NL,RB1CC1,ARHGEF5,TNS1,PPP1R13B,VCL,MISP,NEFM,PEX11G,CEP41,COL1A1,ASF1A,NR3C1,TMSB10,BCL9,MFN2,TTR,VPS4B,SORBS3,KALRN,SRSF6,DLGAP5,TRAF2,CDC42EP1,DOCK7,RAF1,APOE,ACTN4,PDLIM4,TERF2,NASP,PI4KA,APC,FHOD1,DOCK10,COG3,KCTD3,SYT1,NUP133,TBC1D1,SPECC1,SNX1,ARFGEF1,CREBBP,SLC12A2,SRCAP,SLC9A3R1,MARK4,SMG6,HIRA,TANC1,PDZRN3,ARHGEF17,CHMP2B,EIF2AK4,AKT3,PVRL1,EFHD1,STAT3,MCM2,VC…
GO:0071840	Cellular component organization or biogenesis	406	5633	0.24	1.18e-30	9606.ENSP00000001008,9606.ENSP00000005260,9606.ENSP00000005587,9606.ENSP00000009041,9606.ENSP00000025008,9606.ENSP00000056217,9606.ENSP00000171887,9606.ENSP00000202556,9606.ENSP00000211998,9606.ENSP00000215582,9606.ENSP00000221166,9606.ENSP00000221480,9606.ENSP00000223208,9606.ENSP00000225964,9606.ENSP00000229595,9606.ENSP00000231509,9606.ENSP00000233143,9606.ENSP00000234739,9606.ENSP00000235329,…	FKBP4,BAIAP2L1,SKAP2,STARD3NL,RB1CC1,ARHGEF5,TNS1,PPP1R13B,VCL,MISP,NEFM,PEX11G,CEP41,COL1A1,ASF1A,NR3C1,TMSB10,BCL9,MFN2,TTR,VPS4B,SORBS3,KALRN,SRSF6,DLGAP5,TRAF2,CDC42EP1,DOCK7,RAF1,APOE,ACTN4,PDLIM4,TERF2,NASP,PI4KA,APC,FHOD1,DOCK10,COG3,KCTD3,SYT1,NUP133,TBC1D1,SPECC1,SNX1,ARFGEF1,CREBBP,SLC12A2,SRCAP,SLC9A3R1,MARK4,SMG6,HIRA,TANC1,PDZRN3,ARHGEF17,CHMP2B,EIF2AK4,AKT3,PVRL1,EFHD1,STAT3,MCM2,VC…
GO:0007010	Cytoskeleton organization	147	1126	0.49	1.22e-28	9606.ENSP00000005260,9606.ENSP00000056217,9606.ENSP00000215582,9606.ENSP00000221166,9606.ENSP00000233143,9606.ENSP00000240123,9606.ENSP00000251157,9606.ENSP00000251849,9606.ENSP00000252486,9606.ENSP00000252699,9606.ENSP00000253754,9606.ENSP00000258201,9606.ENSP00000261503,9606.ENSP00000262613,9606.ENSP00000262891,9606.ENSP00000263674,9606.ENSP00000276297,9606.ENSP00000277895,9606.ENSP00000281092,…	BAIAP2L1,ARHGEF5,MISP,NEFM,TMSB10,SORBS3,DOCK7,RAF1,APOE,ACTN4,PDLIM4,FHOD1,SPECC1,SLC9A3R1,MARK4,ARHGEF17,DLC1,ABLIM1,FER,TJP1,GJA1,PDLIM3,CXADR,MYO5B,FGD5,DBN1,SHROOM3,MAP1B,MICALL2,MAP1A,CRK,BCR,PRKCDBP,TAOK2,BRSK1,SSH3,PDLIM2,SSH1,TLN1,BAIAP2,LIMCH1,TACC1,PLEC,ZYX,MAP1S,SPECC1L,PCM1,LRRC16A,PARVA,PCLO,C2CD3,SYNM,EPB41L1,ARHGAP6,ARHGEF10,PPL,PTK2,DPYSL3,FGD6,KIAA1598,SORBS2,SVIL,PLS3,UVRAG,SON…
GO:0006996	Organelle organization	282	3450	0.29	6.67e-26	9606.ENSP00000005260,9606.ENSP00000025008,9606.ENSP00000056217,9606.ENSP00000202556,9606.ENSP00000215582,9606.ENSP00000221166,9606.ENSP00000221480,9606.ENSP00000223208,9606.ENSP00000229595,9606.ENSP00000231509,9606.ENSP00000233143,9606.ENSP00000235329,9606.ENSP00000238497,9606.ENSP00000240123,9606.ENSP00000247191,9606.ENSP00000251157,9606.ENSP00000251849,9606.ENSP00000252486,9606.ENSP00000252699,…	BAIAP2L1,RB1CC1,ARHGEF5,PPP1R13B,MISP,NEFM,PEX11G,CEP41,ASF1A,NR3C1,TMSB10,MFN2,VPS4B,SORBS3,DLGAP5,DOCK7,RAF1,APOE,ACTN4,PDLIM4,TERF2,NASP,FHOD1,COG3,NUP133,SPECC1,ARFGEF1,CREBBP,SRCAP,SLC9A3R1,MARK4,SMG6,HIRA,ARHGEF17,CHMP2B,AKT3,STAT3,MCM2,MSH3,SMARCA2,SMARCC2,POGZ,RPS27A,CDCA5,DLC1,ABLIM1,VPS51,HIRIP3,FER,TJP1,GJA1,TOMM70A,PDLIM3,CXADR,XPC,MYO5B,FGD5,ATAD2,FANCD2,DBN1,SLX4,CHCHD4,SHROOM3,MAP1…
GO:0030029	Actin filament-based process	97	592	0.59	2.63e-24	9606.ENSP00000005260,9606.ENSP00000056217,9606.ENSP00000155840,9606.ENSP00000233143,9606.ENSP00000240123,9606.ENSP00000252699,9606.ENSP00000253754,9606.ENSP00000258201,9606.ENSP00000261503,9606.ENSP00000262613,9606.ENSP00000263674,9606.ENSP00000276297,9606.ENSP00000281092,9606.ENSP00000281537,9606.ENSP00000282561,9606.ENSP00000284770,9606.ENSP00000284878,9606.ENSP00000285039,9606.ENSP00000285046,…	BAIAP2L1,ARHGEF5,KCNQ1,TMSB10,SORBS3,ACTN4,PDLIM4,FHOD1,SPECC1,SLC9A3R1,ARHGEF17,DLC1,FER,TJP1,GJA1,PDLIM3,CXADR,MYO5B,FGD5,DBN1,SHROOM3,MICALL2,CRK,BCR,PRKCDBP,TAOK2,SSH3,PDLIM2,SSH1,TLN1,BAIAP2,LIMCH1,ACAP2,ZYX,SPECC1L,LRRC16A,PARVA,EPB41L1,ARHGAP6,ARHGEF10,DPYSL3,FGD6,KIAA1598,SORBS2,SVIL,PLS3,SYNE2,TPM1,CD2AP,MYO1C,MYH10,ARHGEF2,NOS1AP,CDC42BPA,ENAH,PROX1,LMOD1,ARHGEF11,FLNA,MYO6,CNN3,SORBS1,…
GO:0030036	Actin cytoskeleton organization	90	516	0.62	3.94e-24	9606.ENSP00000005260,9606.ENSP00000056217,9606.ENSP00000233143,9606.ENSP00000240123,9606.ENSP00000252699,9606.ENSP00000253754,9606.ENSP00000258201,9606.ENSP00000261503,9606.ENSP00000262613,9606.ENSP00000263674,9606.ENSP00000276297,9606.ENSP00000281092,9606.ENSP00000281537,9606.ENSP00000284770,9606.ENSP00000284878,9606.ENSP00000285039,9606.ENSP00000285046,9606.ENSP00000292385,9606.ENSP00000296043,…	BAIAP2L1,ARHGEF5,TMSB10,SORBS3,ACTN4,PDLIM4,FHOD1,SPECC1,SLC9A3R1,ARHGEF17,DLC1,FER,TJP1,PDLIM3,CXADR,MYO5B,FGD5,DBN1,SHROOM3,MICALL2,CRK,BCR,PRKCDBP,TAOK2,SSH3,PDLIM2,SSH1,TLN1,BAIAP2,LIMCH1,ZYX,SPECC1L,LRRC16A,PARVA,EPB41L1,ARHGAP6,ARHGEF10,DPYSL3,FGD6,KIAA1598,SORBS2,SVIL,PLS3,TPM1,CD2AP,MYO1C,MYH10,ARHGEF2,NOS1AP,CDC42BPA,ENAH,PROX1,LMOD1,ARHGEF11,FLNA,MYO6,CNN3,SORBS1,ABL1,CAP1,FHL3,GSN,FGD3…
GO:0051128	Regulation of cellular component organization	209	2402	0.32	1.24e-20	9606.ENSP00000001008,9606.ENSP00000005260,9606.ENSP00000056217,9606.ENSP00000178640,9606.ENSP00000202556,9606.ENSP00000211998,9606.ENSP00000223357,9606.ENSP00000228945,9606.ENSP00000229595,9606.ENSP00000233143,9606.ENSP00000233575,9606.ENSP00000235329,9606.ENSP00000238497,9606.ENSP00000239461,9606.ENSP00000240123,9606.ENSP00000240874,9606.ENSP00000247191,9606.ENSP00000247668,9606.ENSP00000249014,…	FKBP4,BAIAP2L1,ARHGEF5,MAP2K5,PPP1R13B,VCL,AEBP1,ARHGDIB,ASF1A,TMSB10,SNX17,MFN2,VPS4B,PRRX1,SORBS3,KALRN,DLGAP5,TRAF2,CDC42EP1,RAF1,APOE,ACTN4,TERF2,APC,FHOD1,HECW2,SYT1,ARFGEF1,MARK4,EEF2K,SMG6,HIRA,CHMP2B,PVRL1,KIAA1109,MCM2,VDAC1,SMARCA2,IQGAP1,ERBB2,CDCA5,DOCK11,DLC1,EI24,FER,TJP1,GJA1,ATAD2,APPL1,DBN1,SLX4,CAPN2,FYCO1,MAP1B,MICALL2,MAP1A,RUNX1,CRK,SYNPO2,PAM,SEMA4C,FAM134C,ADAM17,TAOK2,BRSK…
GO:0033043	Regulation of organelle organization	130	1306	0.38	1.27e-15	9606.ENSP00000001008,9606.ENSP00000005260,9606.ENSP00000056217,9606.ENSP00000202556,9606.ENSP00000228945,9606.ENSP00000229595,9606.ENSP00000233143,9606.ENSP00000235329,9606.ENSP00000238497,9606.ENSP00000240123,9606.ENSP00000247191,9606.ENSP00000249014,9606.ENSP00000254942,9606.ENSP00000257430,9606.ENSP00000258201,9606.ENSP00000260983,9606.ENSP00000261205,9606.ENSP00000262215,9606.ENSP00000262891,…	FKBP4,BAIAP2L1,ARHGEF5,PPP1R13B,ARHGDIB,ASF1A,TMSB10,MFN2,VPS4B,SORBS3,DLGAP5,CDC42EP1,TERF2,APC,FHOD1,HECW2,SYT1,ARFGEF1,MARK4,SMG6,HIRA,CHMP2B,MCM2,VDAC1,IQGAP1,CDCA5,DLC1,FER,TJP1,ATAD2,DBN1,SLX4,CAPN2,FYCO1,MAP1B,MICALL2,MAP1A,CRK,SYNPO2,PAM,TAOK2,SSH3,CAMKK2,HNRNPD,WHSC1L1,BOK,SSH1,BAIAP2,TLK2,LIMCH1,GLYR1,MAP1S,LRRC16A,NEXN,HDAC6,ARHGAP6,ARHGEF10,HUWE1,PTK2,CEP97,ANXA2,OCLN,UVRAG,SPTBN1,SYN…
GO:0051493	Regulation of cytoskeleton organization	76	546	0.52	5.17e-15	9606.ENSP00000001008,9606.ENSP00000005260,9606.ENSP00000056217,9606.ENSP00000228945,9606.ENSP00000233143,9606.ENSP00000238497,9606.ENSP00000240123,9606.ENSP00000249014,9606.ENSP00000257430,9606.ENSP00000258201,9606.ENSP00000262215,9606.ENSP00000262891,9606.ENSP00000263780,9606.ENSP00000268182,9606.ENSP00000276297,9606.ENSP00000281092,9606.ENSP00000281537,9606.ENSP00000292385,9606.ENSP00000295006,…	FKBP4,BAIAP2L1,ARHGEF5,ARHGDIB,TMSB10,VPS4B,SORBS3,CDC42EP1,APC,FHOD1,ARFGEF1,MARK4,CHMP2B,IQGAP1,DLC1,FER,TJP1,DBN1,CAPN2,MAP1B,MAP1A,CRK,SYNPO2,PAM,TAOK2,SSH3,SSH1,BAIAP2,LIMCH1,MAP1S,LRRC16A,NEXN,HDAC6,ARHGAP6,ARHGEF10,PTK2,CEP97,OCLN,SPTBN1,TPM1,CD2AP,MYO1C,TPPP,PHLDB1,AKAP13,ARHGEF2,FAM179B,PROX1,LMOD1,TPR,NES,PDE4DIP,FLNA,KANK4,ABL1,TRAF3IP1,GSN,CTTN,MYADM,WASF1,MTPN,NUMA1,SYNPO,ARHGAP35,AR…
GO:0034330	Cell junction organization	71	493	0.54	1.26e-14	9606.ENSP00000171887,9606.ENSP00000211998,9606.ENSP00000240874,9606.ENSP00000252486,9606.ENSP00000252699,9606.ENSP00000257430,9606.ENSP00000258390,9606.ENSP00000263635,9606.ENSP00000263666,9606.ENSP00000264025,9606.ENSP00000269571,9606.ENSP00000276297,9606.ENSP00000281537,9606.ENSP00000282561,9606.ENSP00000284878,9606.ENSP00000292385,9606.ENSP00000296755,9606.ENSP00000297508,9606.ENSP00000303507,…	TNS1,VCL,KALRN,APOE,ACTN4,APC,DOCK10,TANC1,PDZRN3,PVRL1,ERBB2,DLC1,TJP1,GJA1,CXADR,DBN1,MAP1B,MICALL2,BCR,CTNND2,TAOK2,REST,PCDHGC3,PPFIBP1,TLN1,BAIAP2,PLEC,FBF1,FLNC,CADM1,PKP3,ZNF703,HDAC6,PCLO,ARHGAP6,MAGI2,FN1,OCLN,PLEKHA7,MYH10,DFNB31,NOS1AP,FLNA,INADL,NFIA,SORBS1,SNCG,DLG5,DLG3,DLG2,CTTN,UNC13B,DSP,WASF1,SYNPO,ACTN1,CAST,CTNND1,RASSF8,SDK1,ITGA6,MECP2,NDRG1,PPP1R9A,SPARCL1,CAMSAP3,PEAK1,TLN…
GO:0044087	Regulation of cellular component biogenesis	105	971	0.41	1.97e-14	9606.ENSP00000001008,9606.ENSP00000005260,9606.ENSP00000056217,9606.ENSP00000211998,9606.ENSP00000233143,9606.ENSP00000238497,9606.ENSP00000240123,9606.ENSP00000247668,9606.ENSP00000249014,9606.ENSP00000251849,9606.ENSP00000252486,9606.ENSP00000254942,9606.ENSP00000257430,9606.ENSP00000258201,9606.ENSP00000262215,9606.ENSP00000262891,9606.ENSP00000263026,9606.ENSP00000263780,9606.ENSP00000264025,…	FKBP4,BAIAP2L1,ARHGEF5,VCL,TMSB10,VPS4B,SORBS3,TRAF2,CDC42EP1,RAF1,APOE,TERF2,APC,FHOD1,ARFGEF1,MARK4,EEF2K,CHMP2B,PVRL1,IQGAP1,DOCK11,DLC1,FER,TJP1,GJA1,DBN1,SLX4,MAP1B,RUNX1,SYNPO2,REST,SSH3,SSH1,BAIAP2,LIMCH1,LRRC16A,HDAC6,ARHGAP6,ARHGEF10,PTK2,CEP97,PLD1,DPYSL3,OCLN,SPTBN1,SYNE2,TPM1,PHF2,MYO1C,MAP4,TPPP,PHLDB1,MACF1,AKAP13,ARHGEF2,FAM179B,THBS2,PROX1,LMOD1,TPR,PDE4DIP,SLK,FLNA,KANK4,ABL1,DLG…
GO:1902903	Regulation of supramolecular fiber organization	59	368	0.58	9.36e-14	9606.ENSP00000001008,9606.ENSP00000005260,9606.ENSP00000056217,9606.ENSP00000223357,9606.ENSP00000233143,9606.ENSP00000240123,9606.ENSP00000249014,9606.ENSP00000252486,9606.ENSP00000257430,9606.ENSP00000258201,9606.ENSP00000262215,9606.ENSP00000276297,9606.ENSP00000281092,9606.ENSP00000281537,9606.ENSP00000292385,9606.ENSP00000296755,9606.ENSP00000300231,9606.ENSP00000306015,9606.ENSP00000312081,…	FKBP4,BAIAP2L1,ARHGEF5,AEBP1,TMSB10,SORBS3,CDC42EP1,APOE,APC,FHOD1,ARFGEF1,DLC1,FER,TJP1,DBN1,MAP1B,MAP1A,SYNPO2,SSH3,SSH1,BAIAP2,LIMCH1,MAP1S,LRRC16A,HDAC6,ARHGAP6,ARHGEF10,OCLN,SPTBN1,TPM1,MYO1C,AKAP13,ARHGEF2,FAM179B,PROX1,LMOD1,PDE4DIP,FLNA,KANK4,ABL1,GSN,CTTN,MYADM,WASF1,MTPN,NUMA1,SYNPO,ARHGAP35,ARPC1B,PLEKHG2,MECP2,PHLDB2,PPP1R9A,CAMSAP3,CLASP2,KIAA1211,BRK1,CRYAB,GAS2L1
GO:0097435	Supramolecular fiber organization	68	480	0.53	1.05e-13	9606.ENSP00000005260,9606.ENSP00000221166,9606.ENSP00000225964,9606.ENSP00000233143,9606.ENSP00000240123,9606.ENSP00000252699,9606.ENSP00000258201,9606.ENSP00000266718,9606.ENSP00000284770,9606.ENSP00000285039,9606.ENSP00000292385,9606.ENSP00000296043,9606.ENSP00000297508,9606.ENSP00000316338,9606.ENSP00000324422,9606.ENSP00000327077,9606.ENSP00000331983,9606.ENSP00000338967,9606.ENSP00000343690,…	BAIAP2L1,NEFM,COL1A1,TMSB10,SORBS3,ACTN4,FHOD1,LUM,PDLIM3,MYO5B,DBN1,SHROOM3,MICALL2,BAIAP2,ZYX,PCM1,LRRC16A,ARHGAP6,DPYSL3,ANXA2,KIAA1598,SORBS2,SVIL,PLS3,TPM1,CD2AP,MYO1C,MYH10,TPPP,ARHGEF2,ENAH,PROX1,LMOD1,PDE4DIP,SLK,FLNA,MYO6,SORBS1,ABL1,CAP1,GSN,SHROOM4,CTTN,FAM171A1,DSP,SHROOM2,RUFY3,WASF1,NUMA1,ACTN1,COBL,MPRIP,ITGB1,MYH11,NCKAP5,ARPC1B,GAS2,PPP1R9A,CAMSAP3,CLASP2,SAMD14,CEP192,BRK1,VIM,K…
GO:0032502	Developmental process	358	5841	0.17	1.57e-13	9606.ENSP00000001008,9606.ENSP00000025008,9606.ENSP00000155840,9606.ENSP00000168148,9606.ENSP00000178640,9606.ENSP00000204726,9606.ENSP00000211998,9606.ENSP00000216085,9606.ENSP00000216200,9606.ENSP00000219905,9606.ENSP00000225964,9606.ENSP00000228945,9606.ENSP00000229595,9606.ENSP00000231484,9606.ENSP00000233575,9606.ENSP00000234420,9606.ENSP00000234739,9606.ENSP00000235329,9606.ENSP00000237937,…	FKBP4,RB1CC1,KCNQ1,SPP2,MAP2K5,GOLGA3,VCL,RHBDD3,PVALB,MGA,COL1A1,ARHGDIB,ASF1A,PCDH12,SNX17,MSH6,BCL9,MFN2,ZFAND5,PRRX1,TBX2,TSHZ3,KALRN,PTPN12,DOCK7,RAF1,KRT75,APOE,PDLIM4,TERF2,NASP,GSTM3,APC,DOCK10,HECW2,SYT1,XYLT1,NUP133,SNX1,SPAG9,ARFGEF1,CREBBP,SLC12A2,SLC9A3R1,MARK4,EEF2K,HIRA,TANC1,EIF2AK4,PVRL1,EFHD1,STAT3,MCM2,VCAN,MSH3,STC2,VDAC1,CREM,APBA1,SMARCA2,LUM,SMARCC2,MFGE8,IQGAP1,ERBB2,SMG9,…
GO:0007015	Actin filament organization	48	254	0.65	2.39e-13	9606.ENSP00000005260,9606.ENSP00000233143,9606.ENSP00000240123,9606.ENSP00000252699,9606.ENSP00000258201,9606.ENSP00000284770,9606.ENSP00000285039,9606.ENSP00000292385,9606.ENSP00000296043,9606.ENSP00000297508,9606.ENSP00000316338,9606.ENSP00000324422,9606.ENSP00000331983,9606.ENSP00000338967,9606.ENSP00000343690,9606.ENSP00000347532,9606.ENSP00000347852,9606.ENSP00000348128,9606.ENSP00000348163,…	BAIAP2L1,TMSB10,SORBS3,ACTN4,FHOD1,PDLIM3,MYO5B,DBN1,SHROOM3,MICALL2,BAIAP2,ZYX,LRRC16A,ARHGAP6,DPYSL3,KIAA1598,SORBS2,SVIL,PLS3,TPM1,CD2AP,MYO1C,ARHGEF2,ENAH,PROX1,LMOD1,FLNA,MYO6,SORBS1,ABL1,CAP1,GSN,SHROOM4,CTTN,FAM171A1,SHROOM2,RUFY3,WASF1,ACTN1,COBL,MPRIP,ARPC1B,GAS2,PPP1R9A,SAMD14,BRK1,TTN,GAS2L1
GO:0048856	Anatomical structure development	335	5402	0.17	6.38e-13	9606.ENSP00000001008,9606.ENSP00000025008,9606.ENSP00000155840,9606.ENSP00000168148,9606.ENSP00000178640,9606.ENSP00000211998,9606.ENSP00000216085,9606.ENSP00000216200,9606.ENSP00000225964,9606.ENSP00000228945,9606.ENSP00000229595,9606.ENSP00000231484,9606.ENSP00000233575,9606.ENSP00000234420,9606.ENSP00000234739,9606.ENSP00000235329,9606.ENSP00000237937,9606.ENSP00000239461,9606.ENSP00000240328,…	FKBP4,RB1CC1,KCNQ1,SPP2,MAP2K5,VCL,RHBDD3,PVALB,COL1A1,ARHGDIB,ASF1A,PCDH12,SNX17,MSH6,BCL9,MFN2,ZFAND5,PRRX1,TBX2,TSHZ3,KALRN,PTPN12,DOCK7,RAF1,KRT75,APOE,PDLIM4,NASP,GSTM3,APC,DOCK10,HECW2,SYT1,XYLT1,NUP133,SNX1,SPAG9,ARFGEF1,CREBBP,SLC9A3R1,MARK4,EEF2K,HIRA,TANC1,EIF2AK4,PVRL1,EFHD1,STAT3,MCM2,VCAN,MSH3,STC2,VDAC1,CREM,APBA1,SMARCA2,LUM,SMARCC2,MFGE8,IQGAP1,ERBB2,SMG9,DOCK11,DLC1,ABLIM1,PDCD4,…
GO:0048731	System development	287	4426	0.19	1.55e-12	9606.ENSP00000001008,9606.ENSP00000025008,9606.ENSP00000155840,9606.ENSP00000168148,9606.ENSP00000178640,9606.ENSP00000211998,9606.ENSP00000216085,9606.ENSP00000216200,9606.ENSP00000225964,9606.ENSP00000231484,9606.ENSP00000233575,9606.ENSP00000234420,9606.ENSP00000234739,9606.ENSP00000235329,9606.ENSP00000237937,9606.ENSP00000239461,9606.ENSP00000240328,9606.ENSP00000240874,9606.ENSP00000251157,…	FKBP4,RB1CC1,KCNQ1,SPP2,MAP2K5,VCL,RHBDD3,PVALB,COL1A1,PCDH12,SNX17,MSH6,BCL9,MFN2,ZFAND5,PRRX1,TBX2,KALRN,DOCK7,RAF1,KRT75,APOE,PDLIM4,NASP,GSTM3,DOCK10,HECW2,SYT1,XYLT1,NUP133,SPAG9,ARFGEF1,SLC9A3R1,MARK4,EEF2K,EIF2AK4,PVRL1,EFHD1,STAT3,MCM2,VCAN,MSH3,STC2,APBA1,SMARCA2,LUM,SMARCC2,MFGE8,IQGAP1,ERBB2,SMG9,DOCK11,DLC1,ABLIM1,PDCD4,PTS,GJA1,SH3RF1,PDLIM3,CXADR,PCDH1,FANCD2,DBN1,TBC1D24,SHROOM3,SE…
GO:0048523	Negative regulation of cellular process	308	4874	0.18	1.95e-12	9606.ENSP00000001008,9606.ENSP00000005587,9606.ENSP00000025008,9606.ENSP00000040738,9606.ENSP00000155840,9606.ENSP00000157600,9606.ENSP00000162391,9606.ENSP00000168148,9606.ENSP00000178640,9606.ENSP00000202556,9606.ENSP00000209875,9606.ENSP00000211998,9606.ENSP00000216085,9606.ENSP00000219905,9606.ENSP00000221419,9606.ENSP00000221462,9606.ENSP00000223357,9606.ENSP00000225964,9606.ENSP00000228945,…	FKBP4,SKAP2,RB1CC1,BOD1L1,KCNQ1,LMCD1,FOXJ2,SPP2,MAP2K5,PPP1R13B,CBX5,VCL,RHBDD3,MGA,HNRNPL,PPP1R37,AEBP1,COL1A1,ARHGDIB,ASF1A,NR3C1,TMSB10,MSH6,MFN2,VPS4B,PRRX1,SORBS3,TBX2,TSHZ3,KALRN,SRSF6,TRAF2,PTPN12,RAF1,APOE,ACTN4,ZC3H4,PRKAB2,TERF2,APC,HECW2,CCNT1,ARFGEF1,CREBBP,SLC9A3R1,EEF2K,SMG6,HIRA,EIF2AK4,AKT3,CBLB,STAT3,KNG1,MCM2,SUB1,MSH3,CPEB4,GPAM,VDAC1,CREM,SMARCA2,SH2D4A,SMARCC2,IQGAP1,ERBB2,R…
GO:0048519	Negative regulation of biological process	332	5389	0.17	2.1e-12	9606.ENSP00000001008,9606.ENSP00000005587,9606.ENSP00000025008,9606.ENSP00000040738,9606.ENSP00000155840,9606.ENSP00000157600,9606.ENSP00000162391,9606.ENSP00000168148,9606.ENSP00000178640,9606.ENSP00000202556,9606.ENSP00000209875,9606.ENSP00000211998,9606.ENSP00000216085,9606.ENSP00000219905,9606.ENSP00000221419,9606.ENSP00000221462,9606.ENSP00000223357,9606.ENSP00000225964,9606.ENSP00000228945,…	FKBP4,SKAP2,RB1CC1,BOD1L1,KCNQ1,LMCD1,FOXJ2,SPP2,MAP2K5,PPP1R13B,CBX5,VCL,RHBDD3,MGA,HNRNPL,PPP1R37,AEBP1,COL1A1,ARHGDIB,ASF1A,NR3C1,TMSB10,MSH6,MFN2,VPS4B,PRRX1,SORBS3,TBX2,TSHZ3,KALRN,SRSF6,TRAF2,PTPN12,DOCK7,RAF1,APOE,ACTN4,ZC3H4,PRKAB2,TERF2,APC,HECW2,CCNT1,ARFGEF1,CREBBP,SLC12A2,SRCAP,SLC9A3R1,EEF2K,SMG6,HIRA,EIF2AK4,AKT3,CBLB,CASC3,STAT3,KNG1,MCM2,SUB1,MSH3,CPEB4,STC2,GPAM,VDAC1,CREM,SMARCA…
GO:0048522	Positive regulation of cellular process	338	5579	0.16	9.58e-12	9606.ENSP00000005260,9606.ENSP00000013125,9606.ENSP00000025008,9606.ENSP00000056217,9606.ENSP00000155840,9606.ENSP00000157600,9606.ENSP00000162391,9606.ENSP00000178640,9606.ENSP00000202556,9606.ENSP00000219905,9606.ENSP00000221419,9606.ENSP00000225964,9606.ENSP00000229268,9606.ENSP00000229595,9606.ENSP00000231509,9606.ENSP00000233027,9606.ENSP00000234739,9606.ENSP00000235329,9606.ENSP00000238497,…	BAIAP2L1,MAP4K5,RB1CC1,ARHGEF5,KCNQ1,LMCD1,FOXJ2,MAP2K5,PPP1R13B,MGA,HNRNPL,COL1A1,USP5,ASF1A,NR3C1,NEK4,BCL9,MFN2,VPS4B,PRRX1,SORBS3,TBX2,TSHZ3,KALRN,SRSF6,DLGAP5,TRAF2,CDC42EP1,DOCK7,RAF1,APOE,ACTN4,APC,FHOD1,SYT1,CCNT1,SPAG9,CSPP1,ARFGEF1,CREBBP,SLC12A2,SRCAP,SLC9A3R1,MARK4,EEF2K,ARHGEF17,EIF2AK4,AKT3,STAT3,KNG1,SUB1,GPAM,CREM,SMARCA2,LUM,SMARCC2,MFGE8,IQGAP1,GAREM,ERBB2,RPS27A,CDCA5,DOCK11,DL…
GO:0022607	Cellular component assembly	178	2359	0.26	1.4e-11	9606.ENSP00000001008,9606.ENSP00000005260,9606.ENSP00000005587,9606.ENSP00000025008,9606.ENSP00000171887,9606.ENSP00000211998,9606.ENSP00000215582,9606.ENSP00000221166,9606.ENSP00000223208,9606.ENSP00000229595,9606.ENSP00000234739,9606.ENSP00000235329,9606.ENSP00000238497,9606.ENSP00000244020,9606.ENSP00000247668,9606.ENSP00000251849,9606.ENSP00000252486,9606.ENSP00000252699,9606.ENSP00000255120,…	FKBP4,BAIAP2L1,SKAP2,RB1CC1,TNS1,VCL,MISP,NEFM,CEP41,ASF1A,BCL9,MFN2,VPS4B,SRSF6,TRAF2,RAF1,APOE,ACTN4,NASP,APC,KCTD3,SYT1,CREBBP,SLC9A3R1,MARK4,HIRA,CHMP2B,MCM2,APBA1,POGZ,RPS27A,DLC1,ABLIM1,TJP1,GJA1,XPC,FGD5,SLX4,CHCHD4,MAP1B,MICALL2,KIF27,HPRT1,LEO1,KMT2D,FADD,TRAPPC1,BCR,SYNPO2,CTNND2,TAOK2,SART1,PRKDC,BOK,GAK,TLN1,BAIAP2,UGDH,PLEC,FBF1,ZYX,SEC16A,PCM1,FLNC,PKP3,LRRC16A,ZNF703,PARVA,HDAC6,PC…
GO:0065007	Biological regulation	613	12171	0.08	1.94e-11	9606.ENSP00000001008,9606.ENSP00000005260,9606.ENSP00000005587,9606.ENSP00000009041,9606.ENSP00000013125,9606.ENSP00000023939,9606.ENSP00000025008,9606.ENSP00000040738,9606.ENSP00000056217,9606.ENSP00000155840,9606.ENSP00000157600,9606.ENSP00000162391,9606.ENSP00000168148,9606.ENSP00000178640,9606.ENSP00000202556,9606.ENSP00000202677,9606.ENSP00000209875,9606.ENSP00000211998,9606.ENSP00000215582,…	FKBP4,BAIAP2L1,SKAP2,STARD3NL,MAP4K5,RTFDC1,RB1CC1,BOD1L1,ARHGEF5,KCNQ1,LMCD1,FOXJ2,SPP2,MAP2K5,PPP1R13B,RALGAPA2,CBX5,VCL,MISP,RHBDD3,F9,MGA,HNRNPL,PPP1R37,PEX11G,TBC1D17,PDAP1,CEP41,AEBP1,COL1A1,ARHGDIB,USP5,ASF1A,NR3C1,NEK4,TMSB10,NRBP1,SNX17,MSH6,BCL9,MFN2,TTR,ZFAND5,VPS4B,PRRX1,SORBS3,TBX2,TSHZ3,KALRN,EEPD1,SRSF6,LIPE,RALY,DLGAP5,PLEKHG3,TRAF2,PTPN12,CDC42EP1,DOCK7,RAF1,APOE,ACTN4,ZC3H4,PRKA…
GO:0050789	Regulation of biological process	585	11475	0.09	3.71e-11	9606.ENSP00000001008,9606.ENSP00000005260,9606.ENSP00000005587,9606.ENSP00000013125,9606.ENSP00000023939,9606.ENSP00000025008,9606.ENSP00000040738,9606.ENSP00000056217,9606.ENSP00000155840,9606.ENSP00000157600,9606.ENSP00000162391,9606.ENSP00000168148,9606.ENSP00000178640,9606.ENSP00000202556,9606.ENSP00000202677,9606.ENSP00000209875,9606.ENSP00000211998,9606.ENSP00000215582,9606.ENSP00000216085,…	FKBP4,BAIAP2L1,SKAP2,MAP4K5,RTFDC1,RB1CC1,BOD1L1,ARHGEF5,KCNQ1,LMCD1,FOXJ2,SPP2,MAP2K5,PPP1R13B,RALGAPA2,CBX5,VCL,MISP,RHBDD3,MGA,HNRNPL,PPP1R37,PDAP1,CEP41,AEBP1,COL1A1,ARHGDIB,USP5,ASF1A,NR3C1,NEK4,TMSB10,NRBP1,SNX17,MSH6,BCL9,MFN2,TTR,ZFAND5,VPS4B,PRRX1,SORBS3,TBX2,TSHZ3,KALRN,EEPD1,SRSF6,RALY,DLGAP5,TRAF2,PTPN12,CDC42EP1,DOCK7,RAF1,APOE,ACTN4,ZC3H4,PRKAB2,TERF2,PI4KA,CABLES1,APC,FHOD1,DOCK10,…
GO:0007275	Multicellular organism development	309	5023	0.17	4.31e-11	9606.ENSP00000001008,9606.ENSP00000025008,9606.ENSP00000155840,9606.ENSP00000168148,9606.ENSP00000178640,9606.ENSP00000211998,9606.ENSP00000216085,9606.ENSP00000216200,9606.ENSP00000225964,9606.ENSP00000228945,9606.ENSP00000231484,9606.ENSP00000233575,9606.ENSP00000234420,9606.ENSP00000234739,9606.ENSP00000235329,9606.ENSP00000237937,9606.ENSP00000239461,9606.ENSP00000240328,9606.ENSP00000240587,…	FKBP4,RB1CC1,KCNQ1,SPP2,MAP2K5,VCL,RHBDD3,PVALB,COL1A1,ARHGDIB,PCDH12,SNX17,MSH6,BCL9,MFN2,ZFAND5,PRRX1,TBX2,TSHZ3,KALRN,DOCK7,RAF1,KRT75,APOE,PDLIM4,NASP,GSTM3,APC,DOCK10,HECW2,SYT1,XYLT1,NUP133,SPAG9,ARFGEF1,CREBBP,SLC9A3R1,MARK4,EEF2K,HIRA,EIF2AK4,PVRL1,EFHD1,STAT3,MCM2,VCAN,MSH3,STC2,CREM,APBA1,SMARCA2,LUM,SMARCC2,MFGE8,IQGAP1,ERBB2,SMG9,DOCK11,DLC1,ABLIM1,PDCD4,PTS,ZC3H13,GJA1,SH3RF1,PDLIM3,…
GO:0050794	Regulation of cellular process	563	10932	0.09	4.97e-11	9606.ENSP00000001008,9606.ENSP00000005260,9606.ENSP00000005587,9606.ENSP00000013125,9606.ENSP00000023939,9606.ENSP00000025008,9606.ENSP00000040738,9606.ENSP00000056217,9606.ENSP00000155840,9606.ENSP00000157600,9606.ENSP00000162391,9606.ENSP00000168148,9606.ENSP00000178640,9606.ENSP00000202556,9606.ENSP00000202677,9606.ENSP00000209875,9606.ENSP00000211998,9606.ENSP00000215582,9606.ENSP00000216085,…	FKBP4,BAIAP2L1,SKAP2,MAP4K5,RTFDC1,RB1CC1,BOD1L1,ARHGEF5,KCNQ1,LMCD1,FOXJ2,SPP2,MAP2K5,PPP1R13B,RALGAPA2,CBX5,VCL,MISP,RHBDD3,MGA,HNRNPL,PPP1R37,PDAP1,CEP41,AEBP1,COL1A1,ARHGDIB,USP5,ASF1A,NR3C1,NEK4,TMSB10,NRBP1,SNX17,MSH6,BCL9,MFN2,TTR,ZFAND5,VPS4B,PRRX1,SORBS3,TBX2,TSHZ3,KALRN,SRSF6,RALY,DLGAP5,TRAF2,PTPN12,CDC42EP1,DOCK7,RAF1,APOE,ACTN4,ZC3H4,PRKAB2,TERF2,PI4KA,CABLES1,APC,FHOD1,DOCK10,ARHGAP…
GO:0007399	Nervous system development	175	2371	0.25	1.28e-10	9606.ENSP00000001008,9606.ENSP00000211998,9606.ENSP00000231484,9606.ENSP00000239461,9606.ENSP00000240328,9606.ENSP00000240874,9606.ENSP00000251157,9606.ENSP00000252486,9606.ENSP00000256594,9606.ENSP00000258390,9606.ENSP00000260983,9606.ENSP00000261205,9606.ENSP00000261396,9606.ENSP00000262013,9606.ENSP00000262215,9606.ENSP00000262613,9606.ENSP00000262891,9606.ENSP00000263026,9606.ENSP00000263791,…	FKBP4,VCL,PCDH12,PRRX1,TBX2,KALRN,DOCK7,APOE,GSTM3,DOCK10,HECW2,SYT1,NUP133,SPAG9,ARFGEF1,SLC9A3R1,MARK4,EEF2K,EIF2AK4,PVRL1,EFHD1,STAT3,VCAN,APBA1,SMARCA2,SMARCC2,IQGAP1,ERBB2,SMG9,DLC1,PTS,GJA1,SH3RF1,PCDH1,FANCD2,DBN1,TBC1D24,SHROOM3,MAP1B,MICALL2,KIF27,HPRT1,MAP1A,RUNX1,GPRC5B,CRK,BCR,LUZP1,IRX1,PAM,SEMA4C,CTNND2,FAM134C,TAOK2,BRSK1,REST,HNRNPD,PRKDC,BOK,GAK,BAIAP2,CPNE1,ARHGAP33,ARID1A,TACC1…
GO:0048518	Positive regulation of biological process	357	6112	0.14	1.28e-10	9606.ENSP00000005260,9606.ENSP00000013125,9606.ENSP00000025008,9606.ENSP00000056217,9606.ENSP00000155840,9606.ENSP00000157600,9606.ENSP00000162391,9606.ENSP00000178640,9606.ENSP00000202556,9606.ENSP00000216085,9606.ENSP00000219905,9606.ENSP00000221419,9606.ENSP00000225964,9606.ENSP00000229268,9606.ENSP00000229595,9606.ENSP00000231509,9606.ENSP00000233027,9606.ENSP00000234739,9606.ENSP00000235329,…	BAIAP2L1,MAP4K5,RB1CC1,ARHGEF5,KCNQ1,LMCD1,FOXJ2,MAP2K5,PPP1R13B,RHBDD3,MGA,HNRNPL,COL1A1,USP5,ASF1A,NR3C1,NEK4,BCL9,MFN2,VPS4B,PRRX1,SORBS3,TBX2,TSHZ3,KALRN,EEPD1,SRSF6,DLGAP5,TRAF2,CDC42EP1,DOCK7,RAF1,APOE,ACTN4,PRKAB2,TERF2,APC,FHOD1,HECW2,SYT1,SNX1,CCNT1,SPAG9,CSPP1,ARFGEF1,CREBBP,SLC12A2,SRCAP,SLC9A3R1,MARK4,EEF2K,ARHGEF17,CHMP2B,EIF2AK4,AKT3,STAT3,KNG1,SUB1,GPAM,CREM,SMARCA2,LUM,SMARCC2,MFG…
GO:0048869	Cellular developmental process	242	3757	0.19	1.1e-09	9606.ENSP00000001008,9606.ENSP00000211998,9606.ENSP00000219905,9606.ENSP00000225964,9606.ENSP00000229595,9606.ENSP00000231484,9606.ENSP00000234739,9606.ENSP00000239461,9606.ENSP00000240328,9606.ENSP00000240874,9606.ENSP00000251157,9606.ENSP00000251849,9606.ENSP00000252245,9606.ENSP00000252486,9606.ENSP00000254942,9606.ENSP00000256594,9606.ENSP00000257430,9606.ENSP00000258390,9606.ENSP00000260983,…	FKBP4,VCL,MGA,COL1A1,ASF1A,PCDH12,BCL9,PRRX1,TBX2,KALRN,DOCK7,RAF1,KRT75,APOE,TERF2,GSTM3,APC,DOCK10,HECW2,SYT1,NUP133,SNX1,SPAG9,ARFGEF1,SLC9A3R1,EEF2K,HIRA,TANC1,EIF2AK4,PVRL1,EFHD1,STAT3,VCAN,VDAC1,CREM,SMARCA2,IQGAP1,ERBB2,DOCK11,PDCD4,FER,TJP1,GJA1,SH3RF1,CXADR,DBN1,TBC1D24,CAPN2,SHROOM3,SENP2,MAP1B,MICALL2,HPRT1,LEO1,MAP1A,RUNX1,GPRC5B,CRK,KMT2D,FADD,BCR,FASN,IRX1,SEMA4C,CTNND2,PLG,FAM134C,…
GO:0051130	Positive regulation of cellular component organization	106	1209	0.32	1.65e-09	9606.ENSP00000005260,9606.ENSP00000056217,9606.ENSP00000202556,9606.ENSP00000235329,9606.ENSP00000238497,9606.ENSP00000240123,9606.ENSP00000240874,9606.ENSP00000247191,9606.ENSP00000249014,9606.ENSP00000252486,9606.ENSP00000252699,9606.ENSP00000257430,9606.ENSP00000258201,9606.ENSP00000261205,9606.ENSP00000262891,9606.ENSP00000263026,9606.ENSP00000268182,9606.ENSP00000275517,9606.ENSP00000276202,…	BAIAP2L1,ARHGEF5,PPP1R13B,MFN2,VPS4B,SORBS3,KALRN,DLGAP5,CDC42EP1,APOE,ACTN4,APC,FHOD1,SYT1,MARK4,EEF2K,IQGAP1,CDCA5,DOCK11,FER,APPL1,DBN1,SLX4,CAPN2,FYCO1,MAP1B,MICALL2,SYNPO2,FAM134C,CAMKK2,HNRNPD,WHSC1L1,BOK,SSH1,BAIAP2,LIMCH1,GLYR1,LRRC16A,HDAC6,ARHGEF10,HUWE1,DPYSL3,ANXA2,MAGI2,FN1,OCLN,KIAA1598,SYT17,UVRAG,TPM1,MYO1C,TPPP,PHLDB1,MACF1,CTR9,FAM179B,DISC1,THBS2,PROX1,LMOD1,TPR,NES,LMNA,PDE4DI…
GO:0044085	Cellular component biogenesis	181	2583	0.22	2.86e-09	9606.ENSP00000001008,9606.ENSP00000005260,9606.ENSP00000005587,9606.ENSP00000025008,9606.ENSP00000171887,9606.ENSP00000211998,9606.ENSP00000215582,9606.ENSP00000221166,9606.ENSP00000223208,9606.ENSP00000229595,9606.ENSP00000234739,9606.ENSP00000235329,9606.ENSP00000238497,9606.ENSP00000244020,9606.ENSP00000247668,9606.ENSP00000251849,9606.ENSP00000252486,9606.ENSP00000252699,9606.ENSP00000255120,…	FKBP4,BAIAP2L1,SKAP2,RB1CC1,TNS1,VCL,MISP,NEFM,CEP41,ASF1A,BCL9,MFN2,VPS4B,SRSF6,TRAF2,RAF1,APOE,ACTN4,NASP,APC,KCTD3,SYT1,CREBBP,SLC9A3R1,MARK4,HIRA,CHMP2B,MCM2,APBA1,POGZ,RPS27A,DLC1,ABLIM1,TJP1,GJA1,XPC,FGD5,SLX4,CHCHD4,MAP1B,MICALL2,KIF27,HPRT1,LEO1,KMT2D,FADD,TRAPPC1,BCR,SYNPO2,CTNND2,GLUL,TAOK2,SART1,PRKDC,BOK,GAK,TLN1,BAIAP2,UGDH,PLEC,FBF1,ZYX,SEC16A,PCM1,FLNC,PKP3,LRRC16A,ZNF703,PARVA,HDA…
GO:0032956	Regulation of actin cytoskeleton organization	48	348	0.52	3.8e-09	9606.ENSP00000005260,9606.ENSP00000056217,9606.ENSP00000228945,9606.ENSP00000233143,9606.ENSP00000240123,9606.ENSP00000249014,9606.ENSP00000258201,9606.ENSP00000262215,9606.ENSP00000268182,9606.ENSP00000276297,9606.ENSP00000281092,9606.ENSP00000281537,9606.ENSP00000292385,9606.ENSP00000300574,9606.ENSP00000306015,9606.ENSP00000306100,9606.ENSP00000310094,9606.ENSP00000312081,9606.ENSP00000315713,…	BAIAP2L1,ARHGEF5,ARHGDIB,TMSB10,SORBS3,CDC42EP1,FHOD1,ARFGEF1,IQGAP1,DLC1,FER,TJP1,DBN1,CRK,SYNPO2,PAM,TAOK2,SSH3,SSH1,BAIAP2,LIMCH1,LRRC16A,ARHGAP6,ARHGEF10,SPTBN1,TPM1,CD2AP,MYO1C,AKAP13,PROX1,LMOD1,FLNA,KANK4,ABL1,GSN,CTTN,MYADM,WASF1,MTPN,SYNPO,ARHGAP35,ARPC1B,PLEKHG2,PHLDB2,PPP1R9A,CLASP2,KIAA1211,BRK1
GO:0032970	Regulation of actin filament-based process	51	390	0.49	4.79e-09	9606.ENSP00000005260,9606.ENSP00000056217,9606.ENSP00000228945,9606.ENSP00000233143,9606.ENSP00000240123,9606.ENSP00000249014,9606.ENSP00000258201,9606.ENSP00000262215,9606.ENSP00000268182,9606.ENSP00000276297,9606.ENSP00000281092,9606.ENSP00000281537,9606.ENSP00000292385,9606.ENSP00000300574,9606.ENSP00000306015,9606.ENSP00000306100,9606.ENSP00000310094,9606.ENSP00000312081,9606.ENSP00000315713,…	BAIAP2L1,ARHGEF5,ARHGDIB,TMSB10,SORBS3,CDC42EP1,FHOD1,ARFGEF1,IQGAP1,DLC1,FER,TJP1,DBN1,CRK,SYNPO2,PAM,TAOK2,SSH3,SSH1,BAIAP2,LIMCH1,LRRC16A,PDE4B,ARHGAP6,ARHGEF10,SPTBN1,TPM1,CD2AP,MYO1C,AKAP13,NOS1AP,PROX1,LMOD1,FLNA,KANK4,ABL1,GSN,CTTN,DSP,MYADM,WASF1,MTPN,SYNPO,ARHGAP35,ARPC1B,PLEKHG2,PHLDB2,PPP1R9A,CLASP2,KIAA1211,BRK1
GO:0030154	Cell differentiation	236	3702	0.18	5.61e-09	9606.ENSP00000001008,9606.ENSP00000211998,9606.ENSP00000219905,9606.ENSP00000225964,9606.ENSP00000229595,9606.ENSP00000231484,9606.ENSP00000234739,9606.ENSP00000239461,9606.ENSP00000240328,9606.ENSP00000240874,9606.ENSP00000251157,9606.ENSP00000251849,9606.ENSP00000252245,9606.ENSP00000252486,9606.ENSP00000256594,9606.ENSP00000257430,9606.ENSP00000258390,9606.ENSP00000260983,9606.ENSP00000261205,…	FKBP4,VCL,MGA,COL1A1,ASF1A,PCDH12,BCL9,PRRX1,TBX2,KALRN,DOCK7,RAF1,KRT75,APOE,GSTM3,APC,DOCK10,HECW2,SYT1,NUP133,SPAG9,ARFGEF1,SLC9A3R1,EEF2K,HIRA,TANC1,EIF2AK4,PVRL1,EFHD1,STAT3,VCAN,VDAC1,CREM,SMARCA2,IQGAP1,ERBB2,DOCK11,PDCD4,FER,TJP1,GJA1,SH3RF1,CXADR,DBN1,TBC1D24,CAPN2,SHROOM3,SENP2,MAP1B,MICALL2,HPRT1,LEO1,MAP1A,RUNX1,GPRC5B,CRK,KMT2D,FADD,BCR,FASN,IRX1,SEMA4C,CTNND2,PLG,FAM134C,ADAM17,TAOK…
GO:0022008	Neurogenesis	129	1657	0.27	1.07e-08	9606.ENSP00000001008,9606.ENSP00000211998,9606.ENSP00000231484,9606.ENSP00000239461,9606.ENSP00000240874,9606.ENSP00000251157,9606.ENSP00000252486,9606.ENSP00000258390,9606.ENSP00000260983,9606.ENSP00000261205,9606.ENSP00000261396,9606.ENSP00000262013,9606.ENSP00000262215,9606.ENSP00000262613,9606.ENSP00000263026,9606.ENSP00000263791,9606.ENSP00000264025,9606.ENSP00000264059,9606.ENSP00000264657,…	FKBP4,VCL,PCDH12,PRRX1,KALRN,DOCK7,APOE,DOCK10,HECW2,SYT1,NUP133,SPAG9,ARFGEF1,SLC9A3R1,EEF2K,EIF2AK4,PVRL1,EFHD1,STAT3,VCAN,IQGAP1,ERBB2,GJA1,SH3RF1,DBN1,TBC1D24,MAP1B,MICALL2,HPRT1,MAP1A,RUNX1,GPRC5B,CRK,IRX1,SEMA4C,CTNND2,FAM134C,TAOK2,BRSK1,REST,BOK,GAK,BAIAP2,CPNE1,ARHGAP33,MAP1S,PCM1,DENND5A,IDH2,NEXN,HDAC6,TRIO,DFNA5,ARHGEF10,PTK2,DPYSL3,VAPA,TEAD3,MAGI2,FN1,KIAA1598,SYT17,SPTBN1,SCRIB,SYN…
GO:0023051	Regulation of signaling	227	3553	0.18	1.3e-08	9606.ENSP00000005260,9606.ENSP00000013125,9606.ENSP00000025008,9606.ENSP00000056217,9606.ENSP00000157600,9606.ENSP00000178640,9606.ENSP00000202556,9606.ENSP00000202677,9606.ENSP00000225964,9606.ENSP00000228945,9606.ENSP00000235329,9606.ENSP00000239461,9606.ENSP00000240123,9606.ENSP00000240587,9606.ENSP00000240874,9606.ENSP00000247668,9606.ENSP00000248594,9606.ENSP00000251849,9606.ENSP00000252486,…	BAIAP2L1,MAP4K5,RB1CC1,ARHGEF5,LMCD1,MAP2K5,PPP1R13B,RALGAPA2,COL1A1,ARHGDIB,MFN2,PRRX1,SORBS3,TSHZ3,KALRN,TRAF2,PTPN12,RAF1,APOE,ACTN4,PRKAB2,APC,ARHGAP29,SYT1,NUAK1,SPAG9,ARFGEF1,CREBBP,SLC12A2,SLC9A3R1,ARHGEF17,EIF2AK4,CBLB,STAT3,GPAM,APBA1,IQGAP1,GAREM,ERBB2,RPS27A,DLC1,PDCD4,FER,GJA1,SH3RF1,CXADR,FANCD2,APPL1,DBN1,SENP2,MAP1B,MAP1A,RUNX1,GPRC5B,CRK,KMT2D,FADD,RALGAPA1,BCR,MAGI3,SEMA4C,CTNND2…
GO:0048468	Cell development	126	1629	0.27	2.66e-08	9606.ENSP00000211998,9606.ENSP00000231484,9606.ENSP00000251157,9606.ENSP00000252486,9606.ENSP00000256594,9606.ENSP00000258390,9606.ENSP00000262215,9606.ENSP00000262613,9606.ENSP00000263791,9606.ENSP00000264025,9606.ENSP00000264059,9606.ENSP00000265773,9606.ENSP00000268182,9606.ENSP00000269571,9606.ENSP00000280154,9606.ENSP00000281092,9606.ENSP00000281537,9606.ENSP00000282561,9606.ENSP00000284878,…	VCL,PCDH12,DOCK7,APOE,GSTM3,DOCK10,ARFGEF1,SLC9A3R1,EIF2AK4,PVRL1,EFHD1,SMARCA2,IQGAP1,ERBB2,PDCD4,FER,TJP1,GJA1,CXADR,DBN1,TBC1D24,SHROOM3,MAP1B,MICALL2,HPRT1,MAP1A,RUNX1,CRK,KMT2D,FASN,IRX1,SEMA4C,CTNND2,TAOK2,BRSK1,REST,PRKDC,SIDT2,BAIAP2,CPNE1,PGR,MAP1S,ZFPM1,FLNC,NEXN,PARVA,HDAC6,TRIO,ARHGEF10,PTK2,DPYSL3,VAPA,ANXA2,MAGI2,FN1,KIAA1598,SORBS2,ARHGEF26,SPTBN1,SCRIB,TPM1,PDE3A,MYOF,MAP4,MYH10,T…
GO:0009653	Anatomical structure morphogenesis	155	2165	0.23	2.69e-08	9606.ENSP00000211998,9606.ENSP00000225964,9606.ENSP00000235329,9606.ENSP00000237937,9606.ENSP00000239461,9606.ENSP00000240328,9606.ENSP00000251157,9606.ENSP00000252486,9606.ENSP00000258390,9606.ENSP00000261889,9606.ENSP00000262367,9606.ENSP00000262613,9606.ENSP00000263208,9606.ENSP00000263635,9606.ENSP00000263791,9606.ENSP00000264025,9606.ENSP00000264657,9606.ENSP00000268150,9606.ENSP00000268182,…	VCL,COL1A1,MFN2,ZFAND5,PRRX1,TBX2,DOCK7,APOE,DOCK10,SNX1,CREBBP,SLC9A3R1,HIRA,TANC1,EIF2AK4,PVRL1,STAT3,MFGE8,IQGAP1,ERBB2,DLC1,ABLIM1,PDCD4,FER,GJA1,FANCD2,DBN1,CAPN2,SHROOM3,MAP1B,MICALL2,HPRT1,LEO1,MAP1A,ANKRD11,BCR,LUZP1,IRX1,PAM,SEMA4C,CTNND2,GLUL,ADAM17,TAOK2,BRSK1,REST,PRKDC,SIDT2,SSH1,BAIAP2,CPNE1,GREM2,UGDH,ARID1A,PGR,MAP1S,ZFPM1,CRIP1,NEXN,PARVA,HDAC6,C2CD3,TRIO,PTK2,ANXA2,MAGI2,FN1,KIA…
GO:0010638	Positive regulation of organelle organization	66	633	0.4	3.44e-08	9606.ENSP00000005260,9606.ENSP00000056217,9606.ENSP00000202556,9606.ENSP00000235329,9606.ENSP00000238497,9606.ENSP00000240123,9606.ENSP00000247191,9606.ENSP00000249014,9606.ENSP00000258201,9606.ENSP00000261205,9606.ENSP00000262891,9606.ENSP00000275517,9606.ENSP00000281092,9606.ENSP00000294008,9606.ENSP00000296137,9606.ENSP00000296755,9606.ENSP00000297508,9606.ENSP00000306015,9606.ENSP00000312741,…	BAIAP2L1,ARHGEF5,PPP1R13B,MFN2,VPS4B,SORBS3,DLGAP5,CDC42EP1,FHOD1,SYT1,MARK4,CDCA5,FER,SLX4,FYCO1,MAP1B,MICALL2,SYNPO2,CAMKK2,HNRNPD,WHSC1L1,BOK,BAIAP2,LIMCH1,GLYR1,LRRC16A,HDAC6,ARHGEF10,HUWE1,ANXA2,OCLN,UVRAG,TPM1,MYO1C,CTR9,FAM179B,PROX1,LMOD1,TPR,NES,LMNA,PDE4DIP,FLNA,ABL1,ATRX,GSN,CTTN,WASF1,NUMA1,SYNPO,HMBOX1,PAXIP1,BCL6,ARHGAP35,PARN,ARPC1B,MAPK9,MECP2,DHX36,KIAA1211,ASAP1,BRK1,KMT2A,VPS13…
GO:0010646	Regulation of cell communication	223	3514	0.18	3.44e-08	9606.ENSP00000005260,9606.ENSP00000013125,9606.ENSP00000025008,9606.ENSP00000056217,9606.ENSP00000157600,9606.ENSP00000178640,9606.ENSP00000202556,9606.ENSP00000202677,9606.ENSP00000225964,9606.ENSP00000228945,9606.ENSP00000235329,9606.ENSP00000239461,9606.ENSP00000240123,9606.ENSP00000240587,9606.ENSP00000240874,9606.ENSP00000247668,9606.ENSP00000248594,9606.ENSP00000251849,9606.ENSP00000252486,…	BAIAP2L1,MAP4K5,RB1CC1,ARHGEF5,LMCD1,MAP2K5,PPP1R13B,RALGAPA2,COL1A1,ARHGDIB,MFN2,PRRX1,SORBS3,TSHZ3,KALRN,TRAF2,PTPN12,RAF1,APOE,ACTN4,PRKAB2,APC,ARHGAP29,SYT1,NUAK1,SPAG9,ARFGEF1,CREBBP,SLC12A2,SLC9A3R1,ARHGEF17,EIF2AK4,CBLB,STAT3,GPAM,APBA1,IQGAP1,GAREM,ERBB2,RPS27A,DLC1,PDCD4,FER,GJA1,SH3RF1,CXADR,FANCD2,APPL1,DBN1,SENP2,MAP1B,MAP1A,RUNX1,GPRC5B,CRK,KMT2D,FADD,RALGAPA1,BCR,MAGI3,SEMA4C,CTNND2…
GO:0110053	Regulation of actin filament organization	40	273	0.54	3.44e-08	9606.ENSP00000005260,9606.ENSP00000056217,9606.ENSP00000233143,9606.ENSP00000240123,9606.ENSP00000249014,9606.ENSP00000258201,9606.ENSP00000262215,9606.ENSP00000276297,9606.ENSP00000281092,9606.ENSP00000281537,9606.ENSP00000292385,9606.ENSP00000306015,9606.ENSP00000312081,9606.ENSP00000315713,9606.ENSP00000316338,9606.ENSP00000316891,9606.ENSP00000331983,9606.ENSP00000338967,9606.ENSP00000340297,…	BAIAP2L1,ARHGEF5,TMSB10,SORBS3,CDC42EP1,FHOD1,ARFGEF1,DLC1,FER,TJP1,DBN1,SYNPO2,SSH3,SSH1,BAIAP2,LIMCH1,LRRC16A,ARHGAP6,ARHGEF10,SPTBN1,TPM1,MYO1C,LMOD1,FLNA,KANK4,ABL1,GSN,CTTN,MYADM,WASF1,MTPN,SYNPO,ARHGAP35,ARPC1B,PLEKHG2,PHLDB2,PPP1R9A,CLASP2,KIAA1211,BRK1
GO:0050793	Regulation of developmental process	179	2648	0.21	4.73e-08	9606.ENSP00000001008,9606.ENSP00000023939,9606.ENSP00000162391,9606.ENSP00000178640,9606.ENSP00000211998,9606.ENSP00000225964,9606.ENSP00000228945,9606.ENSP00000233027,9606.ENSP00000239461,9606.ENSP00000240328,9606.ENSP00000240874,9606.ENSP00000244020,9606.ENSP00000249014,9606.ENSP00000251157,9606.ENSP00000251849,9606.ENSP00000252486,9606.ENSP00000252699,9606.ENSP00000254942,9606.ENSP00000257430,…	FKBP4,RTFDC1,FOXJ2,MAP2K5,VCL,COL1A1,ARHGDIB,NEK4,PRRX1,TBX2,KALRN,SRSF6,CDC42EP1,DOCK7,RAF1,APOE,ACTN4,TERF2,APC,HECW2,SYT1,NUAK1,SPAG9,CREBBP,SLC12A2,SLC9A3R1,EEF2K,EIF2AK4,AKT3,PVRL1,KIAA1109,STAT3,STC2,GPAM,IQGAP1,ERBB2,DLC1,PDCD4,TJP1,ZC3H13,GJA1,SH3RF1,CXADR,FGD5,FANCD2,DBN1,CAPN2,SHROOM3,MAP1B,LEO1,RUNX1,GPRC5B,CRK,KMT2D,FADD,BCR,SEMA4C,GLUL,FAM134C,TAOK2,SART1,BRSK1,REST,PRKDC,TFE3,GAK,BA…
GO:0000902	Cell morphogenesis	71	726	0.37	8.15e-08	9606.ENSP00000211998,9606.ENSP00000251157,9606.ENSP00000258390,9606.ENSP00000261889,9606.ENSP00000262613,9606.ENSP00000263791,9606.ENSP00000264025,9606.ENSP00000268182,9606.ENSP00000269571,9606.ENSP00000281092,9606.ENSP00000282561,9606.ENSP00000292385,9606.ENSP00000296043,9606.ENSP00000296755,9606.ENSP00000297508,9606.ENSP00000298556,9606.ENSP00000300231,9606.ENSP00000306844,9606.ENSP00000307134,…	VCL,DOCK7,DOCK10,SNX1,SLC9A3R1,EIF2AK4,PVRL1,IQGAP1,ERBB2,FER,GJA1,DBN1,SHROOM3,MAP1B,MICALL2,HPRT1,MAP1A,SEMA4C,CTNND2,TAOK2,BRSK1,REST,SIDT2,SSH1,BAIAP2,CPNE1,MAP1S,ZFPM1,NEXN,PARVA,HDAC6,TRIO,PTK2,FN1,KIAA1598,ARHGEF26,SPTBN1,SCRIB,MYH10,DFNB31,ARHGEF2,ENAH,PROX1,NES,FLNA,ABL1,CAP1,CTTN,COL4A3BP,NFIB,WASF1,ACTN1,TGFB1I1,COBL,ITGB1,MATN3,BCL6,ARHGAP35,TPRN,CREB1,TOP2B,GRB7,GAS7,FLNB,PALLD,SEC24…
GO:0048699	Generation of neurons	119	1551	0.26	1.31e-07	9606.ENSP00000001008,9606.ENSP00000211998,9606.ENSP00000231484,9606.ENSP00000239461,9606.ENSP00000240874,9606.ENSP00000251157,9606.ENSP00000252486,9606.ENSP00000258390,9606.ENSP00000260983,9606.ENSP00000261205,9606.ENSP00000262013,9606.ENSP00000262215,9606.ENSP00000262613,9606.ENSP00000263026,9606.ENSP00000263791,9606.ENSP00000264025,9606.ENSP00000264059,9606.ENSP00000264657,9606.ENSP00000268182,…	FKBP4,VCL,PCDH12,PRRX1,KALRN,DOCK7,APOE,DOCK10,HECW2,SYT1,SPAG9,ARFGEF1,SLC9A3R1,EEF2K,EIF2AK4,PVRL1,EFHD1,STAT3,IQGAP1,ERBB2,GJA1,SH3RF1,DBN1,TBC1D24,MAP1B,MICALL2,HPRT1,MAP1A,RUNX1,GPRC5B,CRK,IRX1,SEMA4C,CTNND2,FAM134C,TAOK2,BRSK1,REST,GAK,BAIAP2,CPNE1,ARHGAP33,MAP1S,PCM1,DENND5A,IDH2,NEXN,HDAC6,TRIO,DFNA5,PTK2,DPYSL3,VAPA,TEAD3,MAGI2,FN1,KIAA1598,SYT17,SPTBN1,SCRIB,MAP4,LZTS3,MYH10,TOPORS,ZEB1…
GO:0051640	Organelle localization	62	598	0.39	1.4e-07	9606.ENSP00000009041,9606.ENSP00000215582,9606.ENSP00000223208,9606.ENSP00000235329,9606.ENSP00000238497,9606.ENSP00000247191,9606.ENSP00000251157,9606.ENSP00000252699,9606.ENSP00000258201,9606.ENSP00000261205,9606.ENSP00000262013,9606.ENSP00000262613,9606.ENSP00000262891,9606.ENSP00000263780,9606.ENSP00000264605,9606.ENSP00000275517,9606.ENSP00000282561,9606.ENSP00000285039,9606.ENSP00000295897,…	STARD3NL,MISP,CEP41,MFN2,VPS4B,DLGAP5,DOCK7,ACTN4,FHOD1,SYT1,SPAG9,SLC9A3R1,MARK4,CHMP2B,MLPH,CDCA5,GJA1,MYO5B,ALB,FYCO1,MAP1B,TRAPPC1,FBF1,MAP1S,SEC16A,PCM1,HDAC6,PCLO,C2CD3,PTK2,CEP97,UVRAG,SCRIB,SYNE2,PARD3B,MYO1C,MAP4,MYH10,CHAMP1,ARHGEF2,SEC23IP,VPS45,MYO6,SYTL4,PLEKHM2,UNC13B,SHROOM2,WASF1,NUMA1,TBC1D23,ITGB1,ARHGAP21,PLEKHM1,PACS2,DCTN2,VAPB,CLASP2,CEP192,SEC24B,BLOC1S1,CCDC64B,RPS15
GO:0032879	Regulation of localization	181	2740	0.2	1.89e-07	9606.ENSP00000056217,9606.ENSP00000155840,9606.ENSP00000178640,9606.ENSP00000202556,9606.ENSP00000211998,9606.ENSP00000215582,9606.ENSP00000216085,9606.ENSP00000225964,9606.ENSP00000228945,9606.ENSP00000233143,9606.ENSP00000233575,9606.ENSP00000238497,9606.ENSP00000240874,9606.ENSP00000242108,9606.ENSP00000247668,9606.ENSP00000251157,9606.ENSP00000251849,9606.ENSP00000252486,9606.ENSP00000252699,…	ARHGEF5,KCNQ1,MAP2K5,PPP1R13B,VCL,MISP,RHBDD3,COL1A1,ARHGDIB,TMSB10,SNX17,VPS4B,KALRN,EEPD1,TRAF2,DOCK7,RAF1,APOE,ACTN4,APC,DOCK10,HECW2,SYT1,TBC1D1,SPAG9,SLC12A2,SLC9A3R1,MARK4,EEF2K,AKT3,STAT3,STC2,GPAM,APBA1,MFGE8,IQGAP1,ERBB2,CDCA5,DLC1,FER,TJP1,GJA1,KCNMA1,APPL1,DBN1,GRASP,MAP1B,MICALL2,MAP1A,CRK,FADD,IL16,BCR,SYNPO2,PAM,SEMA4C,GLUL,PLG,ADAM17,ARHGAP1,BRSK1,REST,SIDT2,BOK,SSH1,LIMCH1,RUFY1,S…
GO:0032271	Regulation of protein polymerization	35	232	0.56	2.12e-07	9606.ENSP00000001008,9606.ENSP00000005260,9606.ENSP00000233143,9606.ENSP00000249014,9606.ENSP00000262215,9606.ENSP00000281092,9606.ENSP00000292385,9606.ENSP00000296755,9606.ENSP00000312081,9606.ENSP00000315713,9606.ENSP00000316338,9606.ENSP00000331983,9606.ENSP00000347379,9606.ENSP00000349259,9606.ENSP00000352834,9606.ENSP00000353785,9606.ENSP00000355045,9606.ENSP00000356257,9606.ENSP00000358363,…	FKBP4,BAIAP2L1,TMSB10,CDC42EP1,ARFGEF1,FER,DBN1,MAP1B,SSH3,SSH1,BAIAP2,LRRC16A,OCLN,SPTBN1,MYO1C,TPPP,FAM179B,LMOD1,PDE4DIP,KANK4,ABL1,GSN,CTTN,MYADM,WASF1,MTPN,NUMA1,ARPC1B,PLEKHG2,MECP2,PPP1R9A,CAMSAP3,CLASP2,KIAA1211,BRK1
GO:0065009	Regulation of molecular function	285	4913	0.14	2.69e-07	9606.ENSP00000013125,9606.ENSP00000040738,9606.ENSP00000056217,9606.ENSP00000155840,9606.ENSP00000157600,9606.ENSP00000162391,9606.ENSP00000168148,9606.ENSP00000178640,9606.ENSP00000202677,9606.ENSP00000219905,9606.ENSP00000221419,9606.ENSP00000221462,9606.ENSP00000221543,9606.ENSP00000223357,9606.ENSP00000228945,9606.ENSP00000231509,9606.ENSP00000233027,9606.ENSP00000234420,9606.ENSP00000234739,…	MAP4K5,BOD1L1,ARHGEF5,KCNQ1,LMCD1,FOXJ2,SPP2,MAP2K5,RALGAPA2,MGA,HNRNPL,PPP1R37,TBC1D17,AEBP1,ARHGDIB,NR3C1,NEK4,MSH6,BCL9,TTR,PRRX1,TBX2,TSHZ3,KALRN,RALY,PLEKHG3,TRAF2,DOCK7,RAF1,APOE,ACTN4,ZC3H4,PRKAB2,TERF2,APC,DOCK10,ARHGAP29,HECW2,NUAK1,TBC1D1,CCNT1,SPAG9,ARFGEF1,CREBBP,SRCAP,SLC9A3R1,SMG6,HIRA,ARHGEF17,EIF2AK4,CBLB,STAT3,KNG1,MCM2,SUB1,MSH3,STC2,CREM,SMARCA2,SH2D4A,SMARCC2,IQGAP1,ERBB2,RPS2…
GO:0043087	Regulation of gtpase activity	53	480	0.42	3.39e-07	9606.ENSP00000056217,9606.ENSP00000202677,9606.ENSP00000221543,9606.ENSP00000228945,9606.ENSP00000240874,9606.ENSP00000251157,9606.ENSP00000258390,9606.ENSP00000260526,9606.ENSP00000261439,9606.ENSP00000262215,9606.ENSP00000268182,9606.ENSP00000269571,9606.ENSP00000276202,9606.ENSP00000276297,9606.ENSP00000285046,9606.ENSP00000293970,9606.ENSP00000300574,9606.ENSP00000302647,9606.ENSP00000303507,…	ARHGEF5,RALGAPA2,TBC1D17,ARHGDIB,KALRN,DOCK7,DOCK10,ARHGAP29,TBC1D1,ARFGEF1,IQGAP1,ERBB2,DOCK11,DLC1,FGD5,TBC1D24,CRK,RALGAPA1,BCR,ARHGAP1,ARHGAP32,SNX18,ARHGAP33,ACAP2,ARHGAP6,RGS12,ARHGEF10,PTK2,FGD6,GIT2,RAB11FIP2,ARHGEF26,SCRIB,RGS7,SIPA1L2,ARHGEF11,BCAR3,VAV2,FGD3,DOCK9,TBC1D4,TNK2,LARS,ARHGAP24,ITGB1,ARHGAP21,BCL6,ARHGAP35,ITGA6,ASAP1,SRGAP2,MYO9B,DENND1B
GO:0051641	Cellular localization	191	2967	0.19	3.57e-07	9606.ENSP00000009041,9606.ENSP00000155840,9606.ENSP00000168148,9606.ENSP00000211998,9606.ENSP00000215582,9606.ENSP00000218099,9606.ENSP00000221543,9606.ENSP00000222968,9606.ENSP00000223208,9606.ENSP00000225964,9606.ENSP00000233143,9606.ENSP00000233557,9606.ENSP00000233575,9606.ENSP00000235329,9606.ENSP00000237014,9606.ENSP00000238497,9606.ENSP00000238855,9606.ENSP00000244020,9606.ENSP00000247191,…	STARD3NL,KCNQ1,SPP2,VCL,MISP,F9,TBC1D17,PDAP1,CEP41,COL1A1,TMSB10,NRBP1,SNX17,MFN2,TTR,VPS4B,AFTPH,SRSF6,DLGAP5,DOCK7,RAF1,APOE,ACTN4,PRKAB2,TERF2,FHOD1,COG3,SYT1,NUP133,TBC1D1,SNX1,SPAG9,SLC9A3R1,MARK4,SMG6,CHMP2B,CBLB,KIAA1109,MLPH,CASC3,STAT3,KNG1,APBA1,IQGAP1,RPS27A,CDCA5,DENND2A,VPS51,GJA1,TOMM70A,MYO5B,APPL1,DBN1,STK11IP,CHCHD4,ALB,FYCO1,MAP1B,MICALL2,COG1,MAP1A,TRAPPC1,BCR,PLG,TAOK2,ARHGAP…
GO:0120036	Plasma membrane bounded cell projection organization	93	1122	0.3	3.57e-07	9606.ENSP00000211998,9606.ENSP00000223208,9606.ENSP00000251157,9606.ENSP00000252486,9606.ENSP00000258390,9606.ENSP00000261889,9606.ENSP00000262215,9606.ENSP00000262613,9606.ENSP00000262891,9606.ENSP00000263635,9606.ENSP00000263791,9606.ENSP00000264025,9606.ENSP00000264059,9606.ENSP00000268182,9606.ENSP00000269571,9606.ENSP00000277895,9606.ENSP00000282561,9606.ENSP00000285046,9606.ENSP00000292385,…	VCL,CEP41,DOCK7,APOE,DOCK10,SNX1,ARFGEF1,SLC9A3R1,MARK4,TANC1,EIF2AK4,PVRL1,EFHD1,IQGAP1,ERBB2,ABLIM1,GJA1,FGD5,DBN1,TBC1D24,MAP1B,MICALL2,KIF27,HPRT1,MAP1A,CRK,SEMA4C,CTNND2,TAOK2,BRSK1,REST,BAIAP2,CPNE1,FBF1,MAP1S,PCM1,LRRC16A,NEXN,PARVA,HDAC6,C2CD3,TRIO,PTK2,CEP97,FGD6,VAPA,KIAA1598,ARHGEF26,SPTBN1,SCRIB,TPM1,CD2AP,MAP4,MYLK,MYH10,DFNB31,FAM179B,DISC1,ENAH,FLNA,SPATA6,VAV2,ABL1,TRAF3IP1,GSN,FG…
GO:0044089	Positive regulation of cellular component biogenesis	57	542	0.4	3.88e-07	9606.ENSP00000005260,9606.ENSP00000056217,9606.ENSP00000238497,9606.ENSP00000240123,9606.ENSP00000249014,9606.ENSP00000252486,9606.ENSP00000257430,9606.ENSP00000258201,9606.ENSP00000262891,9606.ENSP00000263026,9606.ENSP00000268182,9606.ENSP00000276202,9606.ENSP00000281092,9606.ENSP00000294008,9606.ENSP00000296755,9606.ENSP00000306015,9606.ENSP00000316338,9606.ENSP00000316891,9606.ENSP00000331983,…	BAIAP2L1,ARHGEF5,VPS4B,SORBS3,CDC42EP1,APOE,APC,FHOD1,MARK4,EEF2K,IQGAP1,DOCK11,FER,SLX4,MAP1B,SYNPO2,BAIAP2,LIMCH1,LRRC16A,ARHGEF10,DPYSL3,OCLN,TPM1,MYO1C,TPPP,PHLDB1,FAM179B,THBS2,PROX1,LMOD1,TPR,PDE4DIP,FLNA,ABL1,DLG5,COL16A1,GSN,CTTN,UNC13B,WASF1,NUMA1,SYNPO,COBL,ARHGAP35,CREB1,ARPC1B,PLEKHM1,MAPK9,MECP2,PHLDB2,CLASP2,FNIP1,KIAA1211,ASAP1,BRK1,EPS8L2,SLITRK4
GO:0051336	Regulation of hydrolase activity	102	1284	0.28	4.18e-07	9606.ENSP00000040738,9606.ENSP00000056217,9606.ENSP00000168148,9606.ENSP00000178640,9606.ENSP00000202677,9606.ENSP00000221462,9606.ENSP00000221543,9606.ENSP00000228945,9606.ENSP00000234420,9606.ENSP00000240874,9606.ENSP00000247668,9606.ENSP00000251157,9606.ENSP00000251849,9606.ENSP00000254942,9606.ENSP00000258390,9606.ENSP00000260526,9606.ENSP00000261402,9606.ENSP00000261439,9606.ENSP00000262215,…	BOD1L1,ARHGEF5,SPP2,MAP2K5,RALGAPA2,PPP1R37,TBC1D17,ARHGDIB,MSH6,KALRN,TRAF2,DOCK7,RAF1,TERF2,DOCK10,ARHGAP29,NUAK1,TBC1D1,ARFGEF1,STAT3,KNG1,MCM2,MSH3,SH2D4A,IQGAP1,ERBB2,DOCK11,DLC1,SH3RF1,FGD5,TBC1D24,CRK,FADD,RALGAPA1,BCR,ARHGAP1,ARHGAP32,REST,BOK,SNX18,ARHGAP33,SIAH2,ACAP2,FBLN1,ARHGAP6,RGS12,ARHGEF10,PTK2,FGD6,ANXA2,MAGI2,FN1,GIT2,RAB11FIP2,ARHGEF26,SCRIB,TPM1,RGS7,SIPA1L2,EGLN1,GPATCH2,SER…
GO:0034329	Cell junction assembly	38	280	0.51	5.01e-07	9606.ENSP00000171887,9606.ENSP00000211998,9606.ENSP00000252699,9606.ENSP00000257430,9606.ENSP00000276297,9606.ENSP00000281537,9606.ENSP00000282561,9606.ENSP00000296755,9606.ENSP00000297508,9606.ENSP00000303507,9606.ENSP00000307134,9606.ENSP00000310094,9606.ENSP00000316029,9606.ENSP00000323856,9606.ENSP00000324292,9606.ENSP00000327145,9606.ENSP00000331678,9606.ENSP00000332325,9606.ENSP00000334319,…	TNS1,VCL,ACTN4,APC,DLC1,TJP1,GJA1,MAP1B,MICALL2,BCR,CTNND2,TAOK2,TLN1,PLEC,FBF1,FLNC,PKP3,ZNF703,PCLO,ARHGAP6,MAGI2,FN1,OCLN,FLNA,INADL,SORBS1,DLG5,CTTN,ACTN1,CTNND1,SDK1,ITGA6,MECP2,PEAK1,TLN2,PECAM1,FARP1,LSR
GO:0051056	Regulation of small gtpase mediated signal transduction	41	320	0.49	5.22e-07	9606.ENSP00000056217,9606.ENSP00000202677,9606.ENSP00000228945,9606.ENSP00000235329,9606.ENSP00000240874,9606.ENSP00000251849,9606.ENSP00000252486,9606.ENSP00000260526,9606.ENSP00000262215,9606.ENSP00000263674,9606.ENSP00000276297,9606.ENSP00000300574,9606.ENSP00000302647,9606.ENSP00000303507,9606.ENSP00000310491,9606.ENSP00000310561,9606.ENSP00000320038,9606.ENSP00000338967,9606.ENSP00000339299,…	ARHGEF5,RALGAPA2,ARHGDIB,MFN2,KALRN,RAF1,APOE,ARHGAP29,ARFGEF1,ARHGEF17,DLC1,CRK,RALGAPA1,BCR,ARHGAP1,ARHGAP32,ARHGAP33,ARHGAP6,TRIO,ARHGEF10,ARHGEF26,CD2AP,AKAP13,ARHGEF2,SIPA1L2,RALGPS2,ARHGEF11,VAV2,ABL1,FGD3,ITSN1,ARHGAP24,ITGB1,ARHGAP21,BCL6,ARHGAP35,PLEKHG2,EPS8L2,SRGAP2,KANK2,MYO9B
GO:0032501	Multicellular organismal process	374	6933	0.11	5.52e-07	9606.ENSP00000001008,9606.ENSP00000025008,9606.ENSP00000155840,9606.ENSP00000168148,9606.ENSP00000178640,9606.ENSP00000204726,9606.ENSP00000209875,9606.ENSP00000211998,9606.ENSP00000216085,9606.ENSP00000216200,9606.ENSP00000218099,9606.ENSP00000225964,9606.ENSP00000228945,9606.ENSP00000229595,9606.ENSP00000231484,9606.ENSP00000233575,9606.ENSP00000234256,9606.ENSP00000234420,9606.ENSP00000234739,…	FKBP4,RB1CC1,KCNQ1,SPP2,MAP2K5,GOLGA3,CBX5,VCL,RHBDD3,PVALB,F9,COL1A1,ARHGDIB,ASF1A,PCDH12,SNX17,SLC1A4,MSH6,BCL9,MFN2,ZFAND5,PRRX1,SORBS3,TBX2,TSHZ3,KALRN,DOCK7,RAF1,KRT75,APOE,PDLIM4,NASP,GSTM3,APC,DOCK10,HECW2,SYT1,XYLT1,NUP133,KIAA0556,SPAG9,ARFGEF1,CREBBP,SLC12A2,SLC9A3R1,MARK4,EEF2K,HIRA,TANC1,CHMP2B,EIF2AK4,PVRL1,EFHD1,STAT3,KNG1,MCM2,VCAN,MSH3,STC2,GPAM,VDAC1,CREM,APBA1,SMARCA2,LUM,SMARCC…
GO:1902905	Positive regulation of supramolecular fiber organization	31	198	0.57	7.45e-07	9606.ENSP00000005260,9606.ENSP00000056217,9606.ENSP00000240123,9606.ENSP00000249014,9606.ENSP00000252486,9606.ENSP00000258201,9606.ENSP00000281092,9606.ENSP00000296755,9606.ENSP00000306015,9606.ENSP00000316338,9606.ENSP00000316891,9606.ENSP00000331983,9606.ENSP00000340297,9606.ENSP00000347379,9606.ENSP00000351022,9606.ENSP00000352834,9606.ENSP00000355045,9606.ENSP00000355925,9606.ENSP00000356257,…	BAIAP2L1,ARHGEF5,SORBS3,CDC42EP1,APOE,FHOD1,FER,MAP1B,SYNPO2,BAIAP2,LIMCH1,LRRC16A,ARHGEF10,OCLN,TPM1,MYO1C,FAM179B,PROX1,LMOD1,PDE4DIP,FLNA,ABL1,GSN,CTTN,WASF1,NUMA1,SYNPO,ARPC1B,MECP2,KIAA1211,BRK1
GO:0043254	Regulation of protein-containing complex assembly	50	451	0.42	7.51e-07	9606.ENSP00000001008,9606.ENSP00000005260,9606.ENSP00000056217,9606.ENSP00000233143,9606.ENSP00000247668,9606.ENSP00000249014,9606.ENSP00000251849,9606.ENSP00000252486,9606.ENSP00000262215,9606.ENSP00000281092,9606.ENSP00000292385,9606.ENSP00000296755,9606.ENSP00000312081,9606.ENSP00000315713,9606.ENSP00000316338,9606.ENSP00000331983,9606.ENSP00000334061,9606.ENSP00000347379,9606.ENSP00000349259,…	FKBP4,BAIAP2L1,ARHGEF5,TMSB10,TRAF2,CDC42EP1,RAF1,APOE,ARFGEF1,FER,DBN1,MAP1B,SSH3,SSH1,BAIAP2,LRRC16A,HDAC6,OCLN,SPTBN1,MYO1C,TPPP,ARHGEF2,FAM179B,LMOD1,PDE4DIP,KANK4,ABL1,TRAF3IP1,GSN,CTTN,UNC13B,MYADM,WASF1,MTPN,NUMA1,CREB1,ARPC1B,PEX5,PLEKHG2,MAPK9,MECP2,PPP1R9A,CAMSAP3,CLASP2,FNIP1,KIAA1211,ASAP1,BRK1,CRYAB,BIRC2
GO:0032535	Regulation of cellular component size	45	383	0.45	9.24e-07	9606.ENSP00000005260,9606.ENSP00000025008,9606.ENSP00000221480,9606.ENSP00000233143,9606.ENSP00000249014,9606.ENSP00000252486,9606.ENSP00000262215,9606.ENSP00000262461,9606.ENSP00000262613,9606.ENSP00000281092,9606.ENSP00000286628,9606.ENSP00000292385,9606.ENSP00000296755,9606.ENSP00000306844,9606.ENSP00000312081,9606.ENSP00000315713,9606.ENSP00000316338,9606.ENSP00000331983,9606.ENSP00000346839,…	BAIAP2L1,RB1CC1,PEX11G,TMSB10,CDC42EP1,APOE,ARFGEF1,SLC12A2,SLC9A3R1,FER,KCNMA1,DBN1,MAP1B,SEMA4C,SSH3,SSH1,BAIAP2,LRRC16A,FN1,KIAA1598,SPTBN1,MYO1C,MACF1,DISC1,LMOD1,KANK4,VAV2,ABL1,GSN,CTTN,RUFY3,MYADM,WASF1,MTPN,LARS,SPP1,ARHGAP35,CREB1,ARPC1B,PLEKHG2,PPP1R9A,CLASP2,KIAA1211,BRK1,CRABP2
GO:0051649	Establishment of localization in cell	159	2375	0.2	9.24e-07	9606.ENSP00000009041,9606.ENSP00000155840,9606.ENSP00000168148,9606.ENSP00000211998,9606.ENSP00000215582,9606.ENSP00000218099,9606.ENSP00000221543,9606.ENSP00000222968,9606.ENSP00000233557,9606.ENSP00000233575,9606.ENSP00000235329,9606.ENSP00000237014,9606.ENSP00000238497,9606.ENSP00000238855,9606.ENSP00000244020,9606.ENSP00000247191,9606.ENSP00000251157,9606.ENSP00000251849,9606.ENSP00000252486,…	STARD3NL,KCNQ1,SPP2,VCL,MISP,F9,TBC1D17,PDAP1,NRBP1,SNX17,MFN2,TTR,VPS4B,AFTPH,SRSF6,DLGAP5,DOCK7,RAF1,APOE,ACTN4,PRKAB2,TERF2,FHOD1,COG3,SYT1,NUP133,TBC1D1,SNX1,SPAG9,SLC9A3R1,SMG6,CHMP2B,CBLB,KIAA1109,MLPH,CASC3,STAT3,KNG1,APBA1,IQGAP1,RPS27A,CDCA5,DENND2A,VPS51,GJA1,TOMM70A,MYO5B,APPL1,STK11IP,CHCHD4,ALB,FYCO1,MAP1B,MICALL2,COG1,MAP1A,TRAPPC1,BCR,PLG,TAOK2,ARHGAP1,BRSK1,GAK,TLN1,CPNE1,SNX18,PK…
GO:0048513	Animal organ development	200	3197	0.17	9.81e-07	9606.ENSP00000001008,9606.ENSP00000025008,9606.ENSP00000155840,9606.ENSP00000178640,9606.ENSP00000216085,9606.ENSP00000216200,9606.ENSP00000225964,9606.ENSP00000231484,9606.ENSP00000233575,9606.ENSP00000234739,9606.ENSP00000235329,9606.ENSP00000237937,9606.ENSP00000239461,9606.ENSP00000240328,9606.ENSP00000240874,9606.ENSP00000251157,9606.ENSP00000251849,9606.ENSP00000252245,9606.ENSP00000253754,…	FKBP4,RB1CC1,KCNQ1,MAP2K5,RHBDD3,PVALB,COL1A1,PCDH12,SNX17,BCL9,MFN2,ZFAND5,PRRX1,TBX2,KALRN,DOCK7,RAF1,KRT75,PDLIM4,NASP,DOCK10,SYT1,XYLT1,NUP133,SLC9A3R1,PVRL1,STAT3,MCM2,STC2,LUM,IQGAP1,ERBB2,SMG9,DOCK11,DLC1,ABLIM1,PDCD4,GJA1,PDLIM3,CXADR,FANCD2,SENP2,KIF27,HPRT1,RUNX1,CRK,ANKRD11,FADD,BCR,LUZP1,FASN,IRX1,PAM,SEMA4C,PLG,ADAM17,REST,PDLIM2,HNRNPD,PRKDC,SIDT2,BOK,BAIAP2,RBBP6,GYS1,GREM2,PKM,ARI…
GO:0030030	Cell projection organization	94	1170	0.28	9.96e-07	9606.ENSP00000211998,9606.ENSP00000223208,9606.ENSP00000251157,9606.ENSP00000252486,9606.ENSP00000258390,9606.ENSP00000261889,9606.ENSP00000262215,9606.ENSP00000262613,9606.ENSP00000262891,9606.ENSP00000263635,9606.ENSP00000263791,9606.ENSP00000264025,9606.ENSP00000264059,9606.ENSP00000268182,9606.ENSP00000269571,9606.ENSP00000277895,9606.ENSP00000282561,9606.ENSP00000285046,9606.ENSP00000292385,…	VCL,CEP41,DOCK7,APOE,DOCK10,SNX1,ARFGEF1,SLC9A3R1,MARK4,TANC1,EIF2AK4,PVRL1,EFHD1,IQGAP1,ERBB2,ABLIM1,GJA1,FGD5,DBN1,TBC1D24,MAP1B,MICALL2,KIF27,HPRT1,MAP1A,CRK,SEMA4C,CTNND2,TAOK2,BRSK1,REST,BAIAP2,CPNE1,FBF1,MAP1S,PCM1,LRRC16A,NEXN,PARVA,HDAC6,C2CD3,TRIO,PTK2,CEP97,FGD6,VAPA,KIAA1598,ARHGEF26,SPTBN1,SCRIB,TPM1,CD2AP,MAP4,MYLK,MYH10,DFNB31,FAM179B,DISC1,ENAH,NES,FLNA,SPATA6,VAV2,ABL1,TRAF3IP1,GS…
GO:0022603	Regulation of anatomical structure morphogenesis	89	1095	0.29	1.58e-06	9606.ENSP00000162391,9606.ENSP00000178640,9606.ENSP00000240328,9606.ENSP00000240874,9606.ENSP00000244020,9606.ENSP00000249014,9606.ENSP00000252486,9606.ENSP00000252699,9606.ENSP00000260983,9606.ENSP00000261205,9606.ENSP00000262461,9606.ENSP00000262613,9606.ENSP00000263026,9606.ENSP00000263826,9606.ENSP00000264657,9606.ENSP00000269571,9606.ENSP00000276297,9606.ENSP00000281537,9606.ENSP00000282561,…	FOXJ2,MAP2K5,TBX2,KALRN,SRSF6,CDC42EP1,APOE,ACTN4,HECW2,SYT1,SLC12A2,SLC9A3R1,EEF2K,AKT3,STAT3,ERBB2,DLC1,TJP1,GJA1,FGD5,DBN1,CAPN2,SHROOM3,MAP1B,RUNX1,CRK,BCR,SEMA4C,GLUL,TAOK2,BRSK1,PRKDC,BAIAP2,ARHGAP33,PKM,EPN2,FBLN1,LRRC16A,PARVA,BCL9L,HUWE1,PTK2,FGD6,MAGI2,FN1,KIAA1598,SYT17,TPM1,LZTS3,MYH10,PHLDB1,MACF1,AKAP13,MAP3K3,DISC1,EGLN1,THBS2,PROX1,SASH1,FLNA,ABL1,KIAA1462,FGD3,ROR2,CTTN,FAM171A1,…
GO:0043547	Positive regulation of gtpase activity	46	407	0.43	1.71e-06	9606.ENSP00000056217,9606.ENSP00000202677,9606.ENSP00000221543,9606.ENSP00000228945,9606.ENSP00000240874,9606.ENSP00000251157,9606.ENSP00000258390,9606.ENSP00000260526,9606.ENSP00000261439,9606.ENSP00000262215,9606.ENSP00000268182,9606.ENSP00000269571,9606.ENSP00000276202,9606.ENSP00000276297,9606.ENSP00000293970,9606.ENSP00000300574,9606.ENSP00000302647,9606.ENSP00000303507,9606.ENSP00000310491,…	ARHGEF5,RALGAPA2,TBC1D17,ARHGDIB,KALRN,DOCK7,DOCK10,ARHGAP29,TBC1D1,ARFGEF1,IQGAP1,ERBB2,DOCK11,DLC1,TBC1D24,CRK,RALGAPA1,BCR,ARHGAP1,ARHGAP32,SNX18,ARHGAP33,ACAP2,ARHGAP6,RGS12,ARHGEF10,GIT2,RAB11FIP2,ARHGEF26,SCRIB,RGS7,SIPA1L2,ARHGEF11,BCAR3,DOCK9,TBC1D4,LARS,ARHGAP24,ITGB1,ARHGAP21,ARHGAP35,ITGA6,ASAP1,SRGAP2,MYO9B,DENND1B
GO:0051495	Positive regulation of cytoskeleton organization	32	220	0.54	1.79e-06	9606.ENSP00000005260,9606.ENSP00000056217,9606.ENSP00000238497,9606.ENSP00000240123,9606.ENSP00000249014,9606.ENSP00000258201,9606.ENSP00000281092,9606.ENSP00000296755,9606.ENSP00000306015,9606.ENSP00000316338,9606.ENSP00000316891,9606.ENSP00000331983,9606.ENSP00000340297,9606.ENSP00000347379,9606.ENSP00000351022,9606.ENSP00000352834,9606.ENSP00000355045,9606.ENSP00000355925,9606.ENSP00000356257,…	BAIAP2L1,ARHGEF5,VPS4B,SORBS3,CDC42EP1,FHOD1,FER,MAP1B,SYNPO2,BAIAP2,LIMCH1,LRRC16A,ARHGEF10,OCLN,TPM1,MYO1C,FAM179B,PROX1,LMOD1,NES,PDE4DIP,FLNA,ABL1,GSN,CTTN,WASF1,NUMA1,SYNPO,ARPC1B,MECP2,KIAA1211,BRK1
GO:0007163	Establishment or maintenance of cell polarity	30	197	0.56	2.02e-06	9606.ENSP00000215582,9606.ENSP00000251157,9606.ENSP00000262613,9606.ENSP00000282561,9606.ENSP00000296755,9606.ENSP00000300574,9606.ENSP00000310649,9606.ENSP00000324292,9606.ENSP00000334008,9606.ENSP00000341189,9606.ENSP00000347532,9606.ENSP00000347839,9606.ENSP00000349486,9606.ENSP00000350032,9606.ENSP00000351618,9606.ENSP00000353375,9606.ENSP00000354837,9606.ENSP00000357177,9606.ENSP00000357283,…	MISP,DOCK7,SLC9A3R1,GJA1,MAP1B,CRK,BRSK1,FBF1,PARVA,PTK2,KIAA1598,RAB11FIP2,SCRIB,FRMD4A,PARD3B,MAP4,ARHGEF2,ARHGEF11,LMNA,DLG5,CAP1,DLG3,DLG2,NUMA1,ITGB1,ARHGAP35,AMOTL1,CAMSAP3,CLASP2,ERBB2IP
GO:0030334	Regulation of cell migration	75	865	0.32	2.12e-06	9606.ENSP00000178640,9606.ENSP00000211998,9606.ENSP00000225964,9606.ENSP00000228945,9606.ENSP00000233143,9606.ENSP00000251157,9606.ENSP00000252486,9606.ENSP00000252699,9606.ENSP00000257430,9606.ENSP00000258390,9606.ENSP00000262013,9606.ENSP00000262613,9606.ENSP00000263826,9606.ENSP00000264657,9606.ENSP00000268182,9606.ENSP00000276297,9606.ENSP00000281092,9606.ENSP00000281537,9606.ENSP00000282561,…	MAP2K5,VCL,COL1A1,ARHGDIB,TMSB10,DOCK7,APOE,ACTN4,APC,DOCK10,SPAG9,SLC9A3R1,AKT3,STAT3,IQGAP1,DLC1,FER,TJP1,GJA1,APPL1,CRK,FADD,BCR,SYNPO2,SEMA4C,GLUL,PLG,ADAM17,SSH1,LIMCH1,FBLN1,IDH2,LRRC16A,ZNF703,NEXN,HDAC6,PTK2,DPYSL3,MAP2K3,MAGI2,FN1,KIAA1598,SYNE2,TPM1,MYO1C,MYLK,MACF1,ARHGEF2,MAP3K3,PROX1,SASH1,LMNA,SLK,FLNA,ABL1,DLG5,KIAA1462,ROR2,RUFY3,IGFBP3,FAM83H,MYADM,ETS1,ITGB1,AKAP12,ITGA6,AMOTL1,…
GO:0009987	Cellular process	695	15024	0.04	2.29e-06	9606.ENSP00000001008,9606.ENSP00000005260,9606.ENSP00000005587,9606.ENSP00000009041,9606.ENSP00000013125,9606.ENSP00000023939,9606.ENSP00000025008,9606.ENSP00000040738,9606.ENSP00000056217,9606.ENSP00000155840,9606.ENSP00000157600,9606.ENSP00000168148,9606.ENSP00000170564,9606.ENSP00000171887,9606.ENSP00000178640,9606.ENSP00000202556,9606.ENSP00000204726,9606.ENSP00000209875,9606.ENSP00000211998,…	FKBP4,BAIAP2L1,SKAP2,STARD3NL,MAP4K5,RTFDC1,RB1CC1,BOD1L1,ARHGEF5,KCNQ1,LMCD1,SPP2,GPATCH1,TNS1,MAP2K5,PPP1R13B,GOLGA3,CBX5,VCL,MISP,RHBDD3,PNN,F9,USP31,MGA,NEFM,HNRNPL,PEX11G,RNASEH2A,TBC1D17,PDAP1,CEP41,AEBP1,PNPO,COL1A1,ARHGDIB,USP5,ASF1A,PCDH12,NR3C1,NEK4,TMSB10,NRBP1,SNX17,SLC1A4,MSH6,BCL9,MFN2,TTR,ZFAND5,VPS4B,AFTPH,PRRX1,SORBS3,TBX2,KALRN,EEPD1,SRSF6,LIPE,RALY,SUGP1,DLGAP5,TRAF2,PTPN12,CDC…
GO:0009966	Regulation of signal transduction	193	3107	0.17	3.03e-06	9606.ENSP00000005260,9606.ENSP00000013125,9606.ENSP00000025008,9606.ENSP00000056217,9606.ENSP00000157600,9606.ENSP00000178640,9606.ENSP00000202556,9606.ENSP00000202677,9606.ENSP00000225964,9606.ENSP00000228945,9606.ENSP00000235329,9606.ENSP00000239461,9606.ENSP00000240123,9606.ENSP00000240874,9606.ENSP00000247668,9606.ENSP00000248594,9606.ENSP00000251849,9606.ENSP00000252486,9606.ENSP00000252699,…	BAIAP2L1,MAP4K5,RB1CC1,ARHGEF5,LMCD1,MAP2K5,PPP1R13B,RALGAPA2,COL1A1,ARHGDIB,MFN2,PRRX1,SORBS3,KALRN,TRAF2,PTPN12,RAF1,APOE,ACTN4,PRKAB2,APC,ARHGAP29,NUAK1,SPAG9,ARFGEF1,CREBBP,SLC9A3R1,ARHGEF17,CBLB,STAT3,GPAM,IQGAP1,GAREM,ERBB2,RPS27A,DLC1,PDCD4,FER,GJA1,SH3RF1,FANCD2,APPL1,SENP2,RUNX1,GPRC5B,CRK,KMT2D,FADD,RALGAPA1,BCR,MAGI3,SEMA4C,CTNND2,PRKCDBP,ADAM17,TAOK2,ARHGAP1,ARHGAP32,USP20,BOK,SSH1,BA…
GO:0031175	Neuron projection development	63	680	0.35	3.5e-06	9606.ENSP00000211998,9606.ENSP00000251157,9606.ENSP00000252486,9606.ENSP00000258390,9606.ENSP00000262215,9606.ENSP00000262613,9606.ENSP00000263791,9606.ENSP00000264025,9606.ENSP00000264059,9606.ENSP00000268182,9606.ENSP00000269571,9606.ENSP00000282561,9606.ENSP00000292385,9606.ENSP00000293970,9606.ENSP00000296755,9606.ENSP00000297508,9606.ENSP00000298556,9606.ENSP00000300231,9606.ENSP00000300574,…	VCL,DOCK7,APOE,DOCK10,ARFGEF1,SLC9A3R1,EIF2AK4,PVRL1,EFHD1,IQGAP1,ERBB2,GJA1,DBN1,TBC1D24,MAP1B,MICALL2,HPRT1,MAP1A,CRK,SEMA4C,CTNND2,TAOK2,BRSK1,REST,BAIAP2,CPNE1,MAP1S,NEXN,HDAC6,TRIO,PTK2,VAPA,KIAA1598,SPTBN1,SCRIB,MAP4,MYH10,DFNB31,ENAH,ABL1,CTTN,NFIB,WASF1,TBC1D23,COBL,ITGB1,ARHGAP35,TPRN,CREB1,MECP2,TOP2B,GRB7,PPP1R9A,GAS7,CAMSAP3,SAMD14,PALLD,SEC24B,BLOC1S1,STMND1,SRGAP2,SLITRK4,FARP1
GO:0048583	Regulation of response to stimulus	240	4114	0.14	5.41e-06	9606.ENSP00000001008,9606.ENSP00000005260,9606.ENSP00000013125,9606.ENSP00000025008,9606.ENSP00000056217,9606.ENSP00000157600,9606.ENSP00000178640,9606.ENSP00000202556,9606.ENSP00000202677,9606.ENSP00000216085,9606.ENSP00000225964,9606.ENSP00000228945,9606.ENSP00000233027,9606.ENSP00000235329,9606.ENSP00000239461,9606.ENSP00000240123,9606.ENSP00000240874,9606.ENSP00000244020,9606.ENSP00000247668,…	FKBP4,BAIAP2L1,MAP4K5,RB1CC1,ARHGEF5,LMCD1,MAP2K5,PPP1R13B,RALGAPA2,RHBDD3,COL1A1,ARHGDIB,NEK4,MFN2,PRRX1,SORBS3,KALRN,SRSF6,TRAF2,PTPN12,RAF1,APOE,ACTN4,PRKAB2,TERF2,APC,ARHGAP29,NUP133,NUAK1,SPAG9,ARFGEF1,CREBBP,SLC12A2,SLC9A3R1,ARHGEF17,EIF2AK4,AKT3,EFHD1,CBLB,STAT3,KNG1,GPAM,IQGAP1,GAREM,ERBB2,RPS27A,DLC1,PDCD4,FER,GJA1,SH3RF1,CXADR,FANCD2,APPL1,SENP2,RUNX1,GPRC5B,CRK,KMT2D,FADD,MGMT,RALGAPA1…
GO:0051270	Regulation of cellular component movement	82	1009	0.29	5.68e-06	9606.ENSP00000178640,9606.ENSP00000211998,9606.ENSP00000225964,9606.ENSP00000228945,9606.ENSP00000233143,9606.ENSP00000251157,9606.ENSP00000251849,9606.ENSP00000252486,9606.ENSP00000252699,9606.ENSP00000257430,9606.ENSP00000258390,9606.ENSP00000262013,9606.ENSP00000262613,9606.ENSP00000263826,9606.ENSP00000264657,9606.ENSP00000268182,9606.ENSP00000269571,9606.ENSP00000276297,9606.ENSP00000281092,…	MAP2K5,VCL,COL1A1,ARHGDIB,TMSB10,DOCK7,RAF1,APOE,ACTN4,APC,DOCK10,SPAG9,SLC9A3R1,AKT3,STAT3,IQGAP1,ERBB2,DLC1,FER,TJP1,GJA1,APPL1,CRK,FADD,BCR,SYNPO2,SEMA4C,GLUL,PLG,ADAM17,SSH1,LIMCH1,FBLN1,IDH2,LRRC16A,PDE4B,ZNF703,NEXN,HDAC6,PTK2,DPYSL3,MAP2K3,MAGI2,FN1,KIAA1598,SYNE2,TPM1,MYO1C,MYLK,MACF1,ARHGEF2,MAP3K3,NOS1AP,PROX1,SASH1,LMNA,SLK,FLNA,ABL1,DLG5,KIAA1462,ROR2,DSP,RUFY3,IGFBP3,FAM83H,MYADM,ETS…
GO:0008104	Protein localization	143	2139	0.2	5.96e-06	9606.ENSP00000001008,9606.ENSP00000211998,9606.ENSP00000221543,9606.ENSP00000223208,9606.ENSP00000225964,9606.ENSP00000233143,9606.ENSP00000233575,9606.ENSP00000235329,9606.ENSP00000238497,9606.ENSP00000238855,9606.ENSP00000244020,9606.ENSP00000251849,9606.ENSP00000252486,9606.ENSP00000252699,9606.ENSP00000254942,9606.ENSP00000255120,9606.ENSP00000258654,9606.ENSP00000261396,9606.ENSP00000261439,…	FKBP4,VCL,TBC1D17,CEP41,COL1A1,TMSB10,SNX17,MFN2,VPS4B,AFTPH,SRSF6,RAF1,APOE,ACTN4,TERF2,NASP,COG3,NUP133,TBC1D1,SNX1,ARFGEF1,SLC9A3R1,SMG6,CHMP2B,PVRL1,CBLB,MLPH,CASC3,STAT3,APBA1,RPS27A,DENND2A,VPS51,TJP1,GJA1,TOMM70A,MYO5B,APPL1,DBN1,GRASP,STK11IP,CHCHD4,SHROOM3,SENP2,COG1,MAP1A,BCR,TAOK2,ARHGAP1,GAK,BAIAP2,SNX18,ARHGAP33,RUFY1,SEC16A,SRSF7,PCM1,COPB2,PKP3,HDAC6,PCLO,C2CD3,VAPA,ANXA2,MAGI2,OCL…
GO:2000145	Regulation of cell motility	77	929	0.3	7.07e-06	9606.ENSP00000178640,9606.ENSP00000211998,9606.ENSP00000225964,9606.ENSP00000228945,9606.ENSP00000233143,9606.ENSP00000251157,9606.ENSP00000251849,9606.ENSP00000252486,9606.ENSP00000252699,9606.ENSP00000257430,9606.ENSP00000258390,9606.ENSP00000262013,9606.ENSP00000262613,9606.ENSP00000263826,9606.ENSP00000264657,9606.ENSP00000268182,9606.ENSP00000269571,9606.ENSP00000276297,9606.ENSP00000281092,…	MAP2K5,VCL,COL1A1,ARHGDIB,TMSB10,DOCK7,RAF1,APOE,ACTN4,APC,DOCK10,SPAG9,SLC9A3R1,AKT3,STAT3,IQGAP1,ERBB2,DLC1,FER,TJP1,GJA1,APPL1,CRK,FADD,BCR,SYNPO2,SEMA4C,GLUL,PLG,ADAM17,SSH1,LIMCH1,FBLN1,IDH2,LRRC16A,ZNF703,NEXN,HDAC6,PTK2,DPYSL3,MAP2K3,MAGI2,FN1,KIAA1598,SYNE2,TPM1,MYO1C,MYLK,MACF1,ARHGEF2,MAP3K3,PROX1,SASH1,LMNA,SLK,FLNA,ABL1,DLG5,KIAA1462,ROR2,RUFY3,IGFBP3,FAM83H,MYADM,ETS1,ITGB1,AKAP12,IT…
GO:0050790	Regulation of catalytic activity	155	2386	0.19	7.91e-06	9606.ENSP00000013125,9606.ENSP00000040738,9606.ENSP00000056217,9606.ENSP00000168148,9606.ENSP00000178640,9606.ENSP00000202677,9606.ENSP00000221462,9606.ENSP00000221543,9606.ENSP00000228945,9606.ENSP00000233027,9606.ENSP00000234420,9606.ENSP00000240874,9606.ENSP00000247668,9606.ENSP00000251157,9606.ENSP00000251849,9606.ENSP00000252486,9606.ENSP00000254101,9606.ENSP00000254942,9606.ENSP00000257430,…	MAP4K5,BOD1L1,ARHGEF5,SPP2,MAP2K5,RALGAPA2,PPP1R37,TBC1D17,ARHGDIB,NEK4,MSH6,KALRN,TRAF2,DOCK7,RAF1,APOE,PRKAB2,TERF2,APC,DOCK10,ARHGAP29,NUAK1,TBC1D1,CCNT1,SPAG9,ARFGEF1,SLC9A3R1,SMG6,CBLB,STAT3,KNG1,MCM2,MSH3,SH2D4A,IQGAP1,ERBB2,RPS27A,DOCK11,DLC1,NRBF2,PDCD4,SH3RF1,FGD5,TBC1D24,SLX4,GPRC5B,CRK,FADD,RALGAPA1,BCR,SYNPO2,ADAM17,TAOK2,ARHGAP1,ARHGAP32,REST,CAMKK2,HNRNPD,BOK,SNX18,ARHGAP33,SIAH2,AC…
GO:0022604	Regulation of cell morphogenesis	50	498	0.38	1.04e-05	9606.ENSP00000240874,9606.ENSP00000249014,9606.ENSP00000252486,9606.ENSP00000252699,9606.ENSP00000260983,9606.ENSP00000261205,9606.ENSP00000262613,9606.ENSP00000263026,9606.ENSP00000276297,9606.ENSP00000285046,9606.ENSP00000292385,9606.ENSP00000296043,9606.ENSP00000296755,9606.ENSP00000300574,9606.ENSP00000306844,9606.ENSP00000310094,9606.ENSP00000310649,9606.ENSP00000313420,9606.ENSP00000316338,…	KALRN,CDC42EP1,APOE,ACTN4,HECW2,SYT1,SLC9A3R1,EEF2K,DLC1,FGD5,DBN1,SHROOM3,MAP1B,CRK,SEMA4C,TAOK2,BRSK1,PRKDC,BAIAP2,ARHGAP33,FBLN1,LRRC16A,PARVA,BCL9L,PTK2,FGD6,FN1,KIAA1598,SYT17,TPM1,LZTS3,MYH10,MACF1,DISC1,FLNA,ABL1,FGD3,CTTN,FAM171A1,RUFY3,MYADM,SPP1,ARHGAP35,NFATC4,GAS2,PPP1R9A,DHX36,CLASP2,ZMYM2,CRABP2
GO:1902904	Negative regulation of supramolecular fiber organization	24	143	0.6	1.04e-05	9606.ENSP00000001008,9606.ENSP00000233143,9606.ENSP00000252486,9606.ENSP00000257430,9606.ENSP00000262215,9606.ENSP00000276297,9606.ENSP00000281537,9606.ENSP00000296755,9606.ENSP00000312081,9606.ENSP00000315713,9606.ENSP00000334061,9606.ENSP00000338967,9606.ENSP00000349259,9606.ENSP00000354837,9606.ENSP00000356257,9606.ENSP00000360195,9606.ENSP00000362924,9606.ENSP00000375649,9606.ENSP00000405405,…	FKBP4,TMSB10,APOE,APC,ARFGEF1,DLC1,TJP1,MAP1B,SSH3,SSH1,HDAC6,ARHGAP6,SPTBN1,ARHGEF2,LMOD1,KANK4,GSN,MYADM,PHLDB2,PPP1R9A,CAMSAP3,CLASP2,CRYAB,GAS2L1
GO:0045216	Cell-cell junction organization	27	180	0.55	1.22e-05	9606.ENSP00000211998,9606.ENSP00000252699,9606.ENSP00000257430,9606.ENSP00000264025,9606.ENSP00000281537,9606.ENSP00000282561,9606.ENSP00000284878,9606.ENSP00000297508,9606.ENSP00000307134,9606.ENSP00000316029,9606.ENSP00000324292,9606.ENSP00000329797,9606.ENSP00000331678,9606.ENSP00000332325,9606.ENSP00000347379,9606.ENSP00000347883,9606.ENSP00000354623,9606.ENSP00000360200,9606.ENSP00000361467,…	VCL,ACTN4,APC,PVRL1,TJP1,GJA1,CXADR,MICALL2,CTNND2,TLN1,FBF1,CADM1,PKP3,ZNF703,OCLN,PLEKHA7,DFNB31,INADL,DLG5,DSP,CTNND1,RASSF8,SDK1,CAMSAP3,TLN2,PECAM1,LSR
GO:0046907	Intracellular transport	109	1520	0.23	1.26e-05	9606.ENSP00000218099,9606.ENSP00000221543,9606.ENSP00000233557,9606.ENSP00000233575,9606.ENSP00000235329,9606.ENSP00000238497,9606.ENSP00000238855,9606.ENSP00000244020,9606.ENSP00000251157,9606.ENSP00000252486,9606.ENSP00000252699,9606.ENSP00000254101,9606.ENSP00000254942,9606.ENSP00000258201,9606.ENSP00000258654,9606.ENSP00000261396,9606.ENSP00000261439,9606.ENSP00000261889,9606.ENSP00000262013,…	F9,TBC1D17,NRBP1,SNX17,MFN2,VPS4B,AFTPH,SRSF6,DOCK7,APOE,ACTN4,PRKAB2,TERF2,FHOD1,COG3,NUP133,TBC1D1,SNX1,SPAG9,SLC9A3R1,SMG6,CHMP2B,CBLB,KIAA1109,MLPH,CASC3,STAT3,APBA1,RPS27A,DENND2A,VPS51,TOMM70A,MYO5B,APPL1,CHCHD4,FYCO1,MAP1B,MICALL2,COG1,MAP1A,TRAPPC1,BCR,TAOK2,ARHGAP1,GAK,SNX18,ACAP2,MAP1S,SEC16A,SRSF7,PCM1,DENND5A,COPB2,HDAC6,PTK2,VAPA,SPTBN1,SCRIB,REPS2,SYNE2,MYO1C,MYH10,AKAP13,RPL12,ARHG…
GO:0000904	Cell morphogenesis involved in differentiation	54	566	0.36	1.37e-05	9606.ENSP00000211998,9606.ENSP00000251157,9606.ENSP00000258390,9606.ENSP00000262613,9606.ENSP00000264025,9606.ENSP00000269571,9606.ENSP00000281092,9606.ENSP00000296755,9606.ENSP00000297508,9606.ENSP00000298556,9606.ENSP00000300231,9606.ENSP00000306844,9606.ENSP00000307134,9606.ENSP00000310094,9606.ENSP00000310649,9606.ENSP00000311816,9606.ENSP00000316338,9606.ENSP00000325313,9606.ENSP00000326630,…	VCL,DOCK7,DOCK10,SLC9A3R1,PVRL1,ERBB2,FER,MAP1B,MICALL2,HPRT1,MAP1A,SEMA4C,CTNND2,TAOK2,BRSK1,REST,BAIAP2,MAP1S,ZFPM1,NEXN,PARVA,HDAC6,TRIO,PTK2,FN1,KIAA1598,ARHGEF26,SPTBN1,SCRIB,MYH10,DFNB31,ENAH,PROX1,FLNA,ABL1,NFIB,ACTN1,TGFB1I1,COBL,ITGB1,MATN3,ARHGAP35,TPRN,CREB1,TOP2B,GRB7,FLNB,PALLD,SEC24B,PEAK1,PECAM1,SRGAP2,SLITRK4,FARP1
GO:0035556	Intracellular signal transduction	119	1712	0.22	1.4e-05	9606.ENSP00000013125,9606.ENSP00000056217,9606.ENSP00000178640,9606.ENSP00000202556,9606.ENSP00000216085,9606.ENSP00000228945,9606.ENSP00000233027,9606.ENSP00000233557,9606.ENSP00000234420,9606.ENSP00000240874,9606.ENSP00000247668,9606.ENSP00000249014,9606.ENSP00000251157,9606.ENSP00000251849,9606.ENSP00000252486,9606.ENSP00000255882,9606.ENSP00000258390,9606.ENSP00000260526,9606.ENSP00000261402,…	MAP4K5,ARHGEF5,MAP2K5,PPP1R13B,RHBDD3,ARHGDIB,NEK4,NRBP1,MSH6,KALRN,TRAF2,CDC42EP1,DOCK7,RAF1,APOE,PI4KA,DOCK10,ARHGAP29,NUAK1,SPAG9,SLC9A3R1,MARK4,AKT3,ERBB2,RPS27A,DOCK11,FER,TJP1,DOCK6,KIAA0355,RGL1,BCR,MAGI3,TAOK2,ARHGAP1,ARHGAP32,BRSK1,CAMKK2,PRKDC,BOK,TLK2,ARHGAP33,SIAH2,RUFY1,CRIP1,PCLO,LARP1,ARHGAP6,PTK2,PLD1,MAP2K3,TEAD3,KIAA1598,SPTBN1,PDE3A,TOPORS,AKAP13,ARHGEF2,MAP3K3,RGS7,DISC1,CDC42…
GO:0051656	Establishment of organelle localization	42	385	0.42	1.46e-05	9606.ENSP00000009041,9606.ENSP00000215582,9606.ENSP00000238497,9606.ENSP00000247191,9606.ENSP00000251157,9606.ENSP00000252699,9606.ENSP00000258201,9606.ENSP00000262613,9606.ENSP00000263780,9606.ENSP00000264605,9606.ENSP00000275517,9606.ENSP00000282561,9606.ENSP00000285039,9606.ENSP00000296137,9606.ENSP00000296755,9606.ENSP00000302783,9606.ENSP00000325313,9606.ENSP00000325827,9606.ENSP00000327077,…	STARD3NL,MISP,VPS4B,DLGAP5,DOCK7,ACTN4,FHOD1,SLC9A3R1,CHMP2B,MLPH,CDCA5,GJA1,MYO5B,FYCO1,MAP1B,TRAPPC1,MAP1S,SEC16A,PCM1,PTK2,SCRIB,SYNE2,PARD3B,MYO1C,MAP4,MYH10,CHAMP1,ARHGEF2,SEC23IP,MYO6,SHROOM2,WASF1,NUMA1,TBC1D23,ITGB1,ARHGAP21,DCTN2,CLASP2,SEC24B,BLOC1S1,CCDC64B,RPS15
GO:0040012	Regulation of locomotion	78	969	0.28	1.58e-05	9606.ENSP00000178640,9606.ENSP00000211998,9606.ENSP00000225964,9606.ENSP00000228945,9606.ENSP00000233143,9606.ENSP00000251157,9606.ENSP00000251849,9606.ENSP00000252486,9606.ENSP00000252699,9606.ENSP00000257430,9606.ENSP00000258390,9606.ENSP00000262013,9606.ENSP00000262613,9606.ENSP00000263826,9606.ENSP00000264657,9606.ENSP00000268182,9606.ENSP00000269571,9606.ENSP00000276297,9606.ENSP00000281092,…	MAP2K5,VCL,COL1A1,ARHGDIB,TMSB10,DOCK7,RAF1,APOE,ACTN4,APC,DOCK10,SPAG9,SLC9A3R1,AKT3,STAT3,IQGAP1,ERBB2,DLC1,FER,TJP1,GJA1,APPL1,CRK,FADD,IL16,BCR,SYNPO2,SEMA4C,GLUL,PLG,ADAM17,SSH1,LIMCH1,FBLN1,IDH2,LRRC16A,ZNF703,NEXN,HDAC6,PTK2,DPYSL3,MAP2K3,MAGI2,FN1,KIAA1598,SYNE2,TPM1,MYO1C,MYLK,MACF1,ARHGEF2,MAP3K3,PROX1,SASH1,LMNA,SLK,FLNA,ABL1,DLG5,KIAA1462,ROR2,RUFY3,IGFBP3,FAM83H,MYADM,ETS1,ITGB1,AKAP…
GO:0120035	Regulation of plasma membrane bounded cell projection organization	61	687	0.33	1.98e-05	9606.ENSP00000001008,9606.ENSP00000239461,9606.ENSP00000240874,9606.ENSP00000249014,9606.ENSP00000252486,9606.ENSP00000257430,9606.ENSP00000260983,9606.ENSP00000261205,9606.ENSP00000262891,9606.ENSP00000263026,9606.ENSP00000268182,9606.ENSP00000276202,9606.ENSP00000281092,9606.ENSP00000292385,9606.ENSP00000296755,9606.ENSP00000300574,9606.ENSP00000306844,9606.ENSP00000309432,9606.ENSP00000310649,…	FKBP4,PRRX1,KALRN,CDC42EP1,APOE,APC,HECW2,SYT1,MARK4,EEF2K,IQGAP1,DOCK11,FER,DBN1,MAP1B,CRK,SEMA4C,FAM134C,BRSK1,GAK,BAIAP2,ARHGAP33,DENND5A,LRRC16A,PTK2,CEP97,PLD1,DPYSL3,MAGI2,FN1,OCLN,KIAA1598,SYT17,SYNE2,MAP4,LZTS3,MACF1,DISC1,ABL1,DLG5,ROR2,CTTN,RUFY3,ITSN1,SPP1,ARHGAP24,COBL,ARHGAP35,SDK1,ITGA6,NFATC4,PLEKHM1,CYLD,PPP1R9A,DHX36,CLASP2,ASAP1,BRK1,EPS8L2,VIM,CRABP2
GO:0007155	Cell adhesion	75	925	0.29	2.11e-05	9606.ENSP00000005260,9606.ENSP00000211998,9606.ENSP00000216832,9606.ENSP00000231484,9606.ENSP00000240123,9606.ENSP00000249014,9606.ENSP00000257430,9606.ENSP00000261402,9606.ENSP00000264025,9606.ENSP00000265077,9606.ENSP00000265381,9606.ENSP00000268150,9606.ENSP00000276297,9606.ENSP00000281092,9606.ENSP00000284878,9606.ENSP00000287008,9606.ENSP00000297508,9606.ENSP00000303507,9606.ENSP00000307134,…	BAIAP2L1,VCL,PNN,PCDH12,SORBS3,CDC42EP1,APC,NUAK1,PVRL1,VCAN,APBA1,MFGE8,DLC1,FER,CXADR,PCDH1,MICALL2,BCR,CTNND2,ADAM17,TAOK2,PCDHGC3,PPFIBP1,TLN1,BAIAP2,ZYX,SPECC1L,CADM1,PKP3,NEXN,PARVA,ARHGAP6,ECM2,ANXA2,FN1,PLEKHA7,SCRIB,PARD3B,CD2AP,MYH10,THBS2,FLNA,CNN3,SORBS1,ABL1,DLG5,COL16A1,DLG3,KIAA1462,OMD,DLG2,CTTN,CASK,DSP,KRT18,ACTN1,TGFB1I1,SPP1,ITGB1,CTNND1,MAGI1,SDK1,ITGA6,PDZD2,SPARCL1,CAMSAP3,…
GO:0010810	Regulation of cell-substrate adhesion	29	212	0.51	2.17e-05	9606.ENSP00000211998,9606.ENSP00000225964,9606.ENSP00000252699,9606.ENSP00000268182,9606.ENSP00000276297,9606.ENSP00000300574,9606.ENSP00000308938,9606.ENSP00000316891,9606.ENSP00000331544,9606.ENSP00000331983,9606.ENSP00000338967,9606.ENSP00000341189,9606.ENSP00000344758,9606.ENSP00000346839,9606.ENSP00000354573,9606.ENSP00000355593,9606.ENSP00000358770,9606.ENSP00000358866,9606.ENSP00000361423,…	VCL,COL1A1,ACTN4,IQGAP1,DLC1,CRK,PLG,LIMCH1,FBLN1,LRRC16A,ARHGAP6,PTK2,ECM2,FN1,MACF1,DISC1,SLK,FLNA,ABL1,COL16A1,CASK,MYADM,FBLN2,BCL6,ITGA6,PHLDB2,CAMSAP3,CLASP2,PEAK1
GO:0048666	Neuron development	69	827	0.3	2.52e-05	9606.ENSP00000211998,9606.ENSP00000231484,9606.ENSP00000251157,9606.ENSP00000252486,9606.ENSP00000258390,9606.ENSP00000262215,9606.ENSP00000262613,9606.ENSP00000263791,9606.ENSP00000264025,9606.ENSP00000264059,9606.ENSP00000268182,9606.ENSP00000269571,9606.ENSP00000282561,9606.ENSP00000292385,9606.ENSP00000293970,9606.ENSP00000296755,9606.ENSP00000297508,9606.ENSP00000298556,9606.ENSP00000300231,…	VCL,PCDH12,DOCK7,APOE,DOCK10,ARFGEF1,SLC9A3R1,EIF2AK4,PVRL1,EFHD1,IQGAP1,ERBB2,GJA1,DBN1,TBC1D24,MAP1B,MICALL2,HPRT1,MAP1A,RUNX1,CRK,SEMA4C,CTNND2,TAOK2,BRSK1,REST,BAIAP2,CPNE1,MAP1S,NEXN,HDAC6,TRIO,PTK2,DPYSL3,VAPA,KIAA1598,SPTBN1,SCRIB,MAP4,MYH10,TOPORS,DFNB31,DISC1,ENAH,ABL1,CTTN,NFIB,WASF1,TBC1D23,IRX5,COBL,ITGB1,ARHGAP35,TPRN,CREB1,MECP2,TOP2B,GRB7,PPP1R9A,GAS7,CAMSAP3,SAMD14,PALLD,SEC24B,BL…
GO:0007017	Microtubule-based process	63	727	0.32	2.59e-05	9606.ENSP00000215582,9606.ENSP00000247191,9606.ENSP00000251157,9606.ENSP00000254942,9606.ENSP00000261588,9606.ENSP00000262613,9606.ENSP00000262891,9606.ENSP00000265381,9606.ENSP00000281092,9606.ENSP00000282561,9606.ENSP00000296137,9606.ENSP00000296755,9606.ENSP00000297814,9606.ENSP00000300231,9606.ENSP00000310649,9606.ENSP00000321703,9606.ENSP00000325313,9606.ENSP00000327077,9606.ENSP00000334379,…	MISP,DLGAP5,DOCK7,TERF2,KIAA0556,SLC9A3R1,MARK4,APBA1,FER,GJA1,FYCO1,MAP1B,KIF27,MAP1A,BRSK1,TACC1,MAP1S,PCM1,C2CD3,ARHGEF10,PTK2,UVRAG,SON,SYNE2,PARD3B,MAP4,TPPP,ARHGEF2,FAM179B,DISC1,LMNA,BAG3,PDE4DIP,SLK,FLNA,LZTS2,MAP7D1,TRAF3IP1,ATRX,SIK3,DLG2,STAG1,ASH1L,WASF1,NUMA1,KIF7,ITGB1,ARHGAP21,TMF1,NCKAP5,MECP2,GAS2,PHLDB2,DCTN2,CAMSAP3,CLASP2,CEP192,CRYAB,BLOC1S1,STMND1,CCDC64B,SRGAP2,GAS2L1
GO:0051129	Negative regulation of cellular component organization	62	713	0.32	2.83e-05	9606.ENSP00000001008,9606.ENSP00000229595,9606.ENSP00000233143,9606.ENSP00000251849,9606.ENSP00000252486,9606.ENSP00000254942,9606.ENSP00000257430,9606.ENSP00000262215,9606.ENSP00000263073,9606.ENSP00000265056,9606.ENSP00000276297,9606.ENSP00000281537,9606.ENSP00000287394,9606.ENSP00000294008,9606.ENSP00000296755,9606.ENSP00000306844,9606.ENSP00000312081,9606.ENSP00000314132,9606.ENSP00000314499,…	FKBP4,ASF1A,TMSB10,RAF1,APOE,TERF2,APC,ARFGEF1,SMG6,MCM2,DLC1,TJP1,ATAD2,SLX4,MAP1B,SEMA4C,SSH3,BOK,GAK,SSH1,DENND5A,LRRC16A,HDAC6,ARHGAP6,HUWE1,PTK2,CEP97,DPYSL3,SPTBN1,PHF2,MAP4,ARHGEF2,LMOD1,TPR,LMNA,BAG3,KANK4,TRAF3IP1,ATRX,GSN,ATXN2,TBC1D4,RUFY3,MYADM,HSPA2,SPP1,ARHGAP24,NFATC4,PEX5,PHLDB2,PPP1R9A,CAMSAP3,CLASP2,FNIP1,KIAA1211,ASAP1,IKBKB,CRYAB,VIM,BIRC2,GAS2L1,ACD
GO:0050808	Synapse organization	34	283	0.46	2.92e-05	9606.ENSP00000240874,9606.ENSP00000252486,9606.ENSP00000258390,9606.ENSP00000263635,9606.ENSP00000263666,9606.ENSP00000269571,9606.ENSP00000292385,9606.ENSP00000296755,9606.ENSP00000307134,9606.ENSP00000311816,9606.ENSP00000312070,9606.ENSP00000314724,9606.ENSP00000316338,9606.ENSP00000334061,9606.ENSP00000334319,9606.ENSP00000346151,9606.ENSP00000353590,9606.ENSP00000355133,9606.ENSP00000360231,…	KALRN,APOE,DOCK10,TANC1,PDZRN3,ERBB2,DBN1,MAP1B,CTNND2,REST,PCDHGC3,PPFIBP1,BAIAP2,HDAC6,PCLO,MAGI2,MYH10,NOS1AP,NFIA,SNCG,DLG3,DLG2,CTTN,UNC13B,WASF1,SYNPO,ACTN1,CAST,SDK1,MECP2,NDRG1,PPP1R9A,SPARCL1,FARP1
GO:0070507	Regulation of microtubule cytoskeleton organization	27	192	0.53	3.28e-05	9606.ENSP00000001008,9606.ENSP00000238497,9606.ENSP00000257430,9606.ENSP00000262891,9606.ENSP00000263780,9606.ENSP00000296755,9606.ENSP00000300231,9606.ENSP00000325313,9606.ENSP00000334061,9606.ENSP00000342510,9606.ENSP00000347379,9606.ENSP00000353785,9606.ENSP00000354498,9606.ENSP00000354837,9606.ENSP00000355045,9606.ENSP00000356448,9606.ENSP00000358363,9606.ENSP00000361423,9606.ENSP00000362424,…	FKBP4,VPS4B,APC,MARK4,CHMP2B,MAP1B,MAP1A,MAP1S,HDAC6,CEP97,OCLN,TPPP,PHLDB1,ARHGEF2,FAM179B,TPR,PDE4DIP,ABL1,TRAF3IP1,NUMA1,CYLD,MECP2,PHLDB2,CAMSAP3,CLASP2,STMND1,GAS2L1
GO:0007044	Cell-substrate junction assembly	13	43	0.86	3.4e-05	9606.ENSP00000171887,9606.ENSP00000276297,9606.ENSP00000303507,9606.ENSP00000310094,9606.ENSP00000316029,9606.ENSP00000323856,9606.ENSP00000338967,9606.ENSP00000346839,9606.ENSP00000360293,9606.ENSP00000365745,9606.ENSP00000377941,9606.ENSP00000386896,9606.ENSP00000452796	TNS1,DLC1,BCR,TAOK2,TLN1,PLEC,ARHGAP6,FN1,SORBS1,CTTN,ACTN1,ITGA6,PEAK1
GO:0051716	Cellular response to stimulus	342	6489	0.1	4.14e-05	9606.ENSP00000001008,9606.ENSP00000005587,9606.ENSP00000013125,9606.ENSP00000023939,9606.ENSP00000040738,9606.ENSP00000056217,9606.ENSP00000155840,9606.ENSP00000178640,9606.ENSP00000202556,9606.ENSP00000209875,9606.ENSP00000216085,9606.ENSP00000221419,9606.ENSP00000221486,9606.ENSP00000222968,9606.ENSP00000225964,9606.ENSP00000228945,9606.ENSP00000229595,9606.ENSP00000231509,9606.ENSP00000233027,…	FKBP4,SKAP2,MAP4K5,RTFDC1,BOD1L1,ARHGEF5,KCNQ1,MAP2K5,PPP1R13B,CBX5,RHBDD3,HNRNPL,RNASEH2A,PDAP1,COL1A1,ARHGDIB,ASF1A,NR3C1,NEK4,NRBP1,SNX17,MSH6,BCL9,MFN2,TTR,ZFAND5,TBX2,KALRN,EEPD1,DLGAP5,TRAF2,PTPN12,CDC42EP1,DOCK7,RAF1,APOE,ACTN4,PRKAB2,TERF2,PI4KA,GSTM3,APC,DOCK10,ARHGAP29,SYT1,LMNB1,NUAK1,SPAG9,CREBBP,SLC12A2,SLC9A3R1,MARK4,EEF2K,ARHGEF17,EIF2AK4,AKT3,CBLB,STAT3,KNG1,MCM2,SUB1,MSH3,CPEB4,S…
GO:0009893	Positive regulation of metabolic process	224	3893	0.14	4.18e-05	9606.ENSP00000013125,9606.ENSP00000025008,9606.ENSP00000056217,9606.ENSP00000162391,9606.ENSP00000178640,9606.ENSP00000216085,9606.ENSP00000219905,9606.ENSP00000221419,9606.ENSP00000225964,9606.ENSP00000229268,9606.ENSP00000229595,9606.ENSP00000231509,9606.ENSP00000233027,9606.ENSP00000234739,9606.ENSP00000235329,9606.ENSP00000239461,9606.ENSP00000240123,9606.ENSP00000240328,9606.ENSP00000247191,…	MAP4K5,RB1CC1,ARHGEF5,FOXJ2,MAP2K5,RHBDD3,MGA,HNRNPL,COL1A1,USP5,ASF1A,NR3C1,NEK4,BCL9,MFN2,PRRX1,SORBS3,TBX2,DLGAP5,TRAF2,DOCK7,RAF1,APOE,ACTN4,PRKAB2,TERF2,APC,FHOD1,HECW2,SNX1,CCNT1,SPAG9,ARFGEF1,CREBBP,SRCAP,EIF2AK4,STAT3,SUB1,CREM,SMARCA2,LUM,SMARCC2,IQGAP1,GAREM,ERBB2,RPS27A,DLC1,GJA1,SH3RF1,XPC,ATAD2,APPL1,SLX4,CAPN2,FYCO1,SENP2,HPRT1,LEO1,RUNX1,GPRC5B,CRK,KMT2D,FADD,MGMT,IL16,FASN,SEMA4C,…
GO:0030182	Neuron differentiation	79	1019	0.27	4.56e-05	9606.ENSP00000211998,9606.ENSP00000231484,9606.ENSP00000239461,9606.ENSP00000251157,9606.ENSP00000252486,9606.ENSP00000258390,9606.ENSP00000262215,9606.ENSP00000262613,9606.ENSP00000263791,9606.ENSP00000264025,9606.ENSP00000264059,9606.ENSP00000264657,9606.ENSP00000268182,9606.ENSP00000269571,9606.ENSP00000282561,9606.ENSP00000292385,9606.ENSP00000293970,9606.ENSP00000296755,9606.ENSP00000297508,…	VCL,PCDH12,PRRX1,DOCK7,APOE,DOCK10,ARFGEF1,SLC9A3R1,EIF2AK4,PVRL1,EFHD1,STAT3,IQGAP1,ERBB2,GJA1,DBN1,TBC1D24,MAP1B,MICALL2,HPRT1,MAP1A,RUNX1,CRK,IRX1,SEMA4C,CTNND2,TAOK2,BRSK1,REST,BAIAP2,CPNE1,MAP1S,NEXN,HDAC6,TRIO,DFNA5,PTK2,DPYSL3,VAPA,KIAA1598,SPTBN1,SCRIB,MAP4,MYH10,TOPORS,DFNB31,DISC1,ENAH,PROX1,MYO6,ABL1,CTTN,ID4,NFIB,WASF1,MTPN,TBC1D23,IRX5,COBL,ITGB1,ARHGAP35,TPRN,GIGYF2,CREB1,MECP2,TOP2…
GO:1901888	Regulation of cell junction assembly	27	199	0.51	5.83e-05	9606.ENSP00000211998,9606.ENSP00000263026,9606.ENSP00000264025,9606.ENSP00000268182,9606.ENSP00000276297,9606.ENSP00000281537,9606.ENSP00000282561,9606.ENSP00000300305,9606.ENSP00000316891,9606.ENSP00000338967,9606.ENSP00000341189,9606.ENSP00000347379,9606.ENSP00000352834,9606.ENSP00000354573,9606.ENSP00000355751,9606.ENSP00000358770,9606.ENSP00000361423,9606.ENSP00000361467,9606.ENSP00000362776,…	VCL,EEF2K,PVRL1,IQGAP1,DLC1,TJP1,GJA1,RUNX1,LIMCH1,ARHGAP6,PTK2,OCLN,MYO1C,MACF1,THBS2,SLK,ABL1,DLG5,COL16A1,SETD5,PHLDB2,PPP1R9A,CAMSAP3,CLASP2,IKBKB,PEAK1,SLITRK4
GO:0051173	Positive regulation of nitrogen compound metabolic process	192	3239	0.15	5.97e-05	9606.ENSP00000013125,9606.ENSP00000025008,9606.ENSP00000056217,9606.ENSP00000162391,9606.ENSP00000178640,9606.ENSP00000216085,9606.ENSP00000219905,9606.ENSP00000221419,9606.ENSP00000225964,9606.ENSP00000229268,9606.ENSP00000229595,9606.ENSP00000231509,9606.ENSP00000233027,9606.ENSP00000234739,9606.ENSP00000239461,9606.ENSP00000240123,9606.ENSP00000240328,9606.ENSP00000247191,9606.ENSP00000247668,…	MAP4K5,RB1CC1,ARHGEF5,FOXJ2,MAP2K5,RHBDD3,MGA,HNRNPL,COL1A1,USP5,ASF1A,NR3C1,NEK4,BCL9,PRRX1,SORBS3,TBX2,DLGAP5,TRAF2,DOCK7,RAF1,APOE,ACTN4,APC,FHOD1,HECW2,SNX1,CCNT1,SPAG9,ARFGEF1,CREBBP,SRCAP,EIF2AK4,STAT3,SUB1,CREM,SMARCA2,LUM,SMARCC2,IQGAP1,GAREM,ERBB2,RPS27A,DLC1,GJA1,SH3RF1,XPC,ATAD2,SLX4,CAPN2,SENP2,HPRT1,LEO1,RUNX1,GPRC5B,CRK,KMT2D,FADD,MGMT,SEMA4C,PRKCDBP,ADAM17,TAOK2,REST,CAMKK2,HNRNPD,…
GO:0051239	Regulation of multicellular organismal process	191	3227	0.15	7.09e-05	9606.ENSP00000001008,9606.ENSP00000155840,9606.ENSP00000157600,9606.ENSP00000162391,9606.ENSP00000178640,9606.ENSP00000211998,9606.ENSP00000225964,9606.ENSP00000228945,9606.ENSP00000235329,9606.ENSP00000239461,9606.ENSP00000240328,9606.ENSP00000240587,9606.ENSP00000240874,9606.ENSP00000244020,9606.ENSP00000247668,9606.ENSP00000251157,9606.ENSP00000252486,9606.ENSP00000254101,9606.ENSP00000257430,…	FKBP4,KCNQ1,LMCD1,FOXJ2,MAP2K5,VCL,COL1A1,ARHGDIB,MFN2,PRRX1,TBX2,TSHZ3,KALRN,SRSF6,TRAF2,DOCK7,APOE,PRKAB2,APC,HECW2,SYT1,SPAG9,CREBBP,SLC12A2,SLC9A3R1,EEF2K,EIF2AK4,AKT3,PVRL1,KIAA1109,STAT3,KNG1,STC2,GPAM,LUM,IQGAP1,ERBB2,PDCD4,TJP1,ZC3H13,GJA1,SH3RF1,CXADR,KCNMA1,FANCD2,APPL1,DBN1,CAPN2,MAP1B,LEO1,RUNX1,GPRC5B,CRK,KMT2D,FADD,IL16,BCR,SEMA4C,GLUL,PLG,FAM134C,ADAM17,SART1,BRSK1,REST,PRKDC,TFE3,…
GO:0031110	Regulation of microtubule polymerization or depolymerization	17	85	0.68	7.77e-05	9606.ENSP00000001008,9606.ENSP00000257430,9606.ENSP00000296755,9606.ENSP00000300231,9606.ENSP00000325313,9606.ENSP00000334061,9606.ENSP00000347379,9606.ENSP00000354837,9606.ENSP00000355045,9606.ENSP00000358363,9606.ENSP00000361423,9606.ENSP00000377298,9606.ENSP00000395535,9606.ENSP00000416797,9606.ENSP00000417518,9606.ENSP00000455698,9606.ENSP00000481012	FKBP4,APC,MAP1B,MAP1A,MAP1S,HDAC6,OCLN,ARHGEF2,FAM179B,PDE4DIP,ABL1,NUMA1,MECP2,CAMSAP3,CLASP2,STMND1,GAS2L1
GO:2000026	Regulation of multicellular organismal development	135	2096	0.19	8.13e-05	9606.ENSP00000001008,9606.ENSP00000162391,9606.ENSP00000178640,9606.ENSP00000211998,9606.ENSP00000225964,9606.ENSP00000228945,9606.ENSP00000239461,9606.ENSP00000240328,9606.ENSP00000240874,9606.ENSP00000244020,9606.ENSP00000251157,9606.ENSP00000252486,9606.ENSP00000260983,9606.ENSP00000261205,9606.ENSP00000262013,9606.ENSP00000262367,9606.ENSP00000262461,9606.ENSP00000263026,9606.ENSP00000263791,…	FKBP4,FOXJ2,MAP2K5,VCL,COL1A1,ARHGDIB,PRRX1,TBX2,KALRN,SRSF6,DOCK7,APOE,HECW2,SYT1,SPAG9,CREBBP,SLC12A2,EEF2K,EIF2AK4,AKT3,PVRL1,KIAA1109,STAT3,IQGAP1,ERBB2,PDCD4,TJP1,GJA1,SH3RF1,CXADR,FANCD2,DBN1,MAP1B,LEO1,RUNX1,GPRC5B,CRK,KMT2D,FADD,SEMA4C,GLUL,FAM134C,SART1,BRSK1,REST,PRKDC,TFE3,GAK,BAIAP2,CPNE1,ARHGAP33,PKM,EPN2,ZFPM1,PCM1,DENND5A,IDH2,ZNF703,BCL9L,PTK2,DPYSL3,MAGI2,FN1,KIAA1598,SYT17,LZTS3…
GO:0019222	Regulation of metabolic process	360	6948	0.09	8.15e-05	9606.ENSP00000013125,9606.ENSP00000023939,9606.ENSP00000025008,9606.ENSP00000040738,9606.ENSP00000056217,9606.ENSP00000155840,9606.ENSP00000157600,9606.ENSP00000162391,9606.ENSP00000168148,9606.ENSP00000178640,9606.ENSP00000209875,9606.ENSP00000216085,9606.ENSP00000219905,9606.ENSP00000221419,9606.ENSP00000221462,9606.ENSP00000223357,9606.ENSP00000225964,9606.ENSP00000229268,9606.ENSP00000229595,…	MAP4K5,RTFDC1,RB1CC1,BOD1L1,ARHGEF5,KCNQ1,LMCD1,FOXJ2,SPP2,MAP2K5,CBX5,RHBDD3,MGA,HNRNPL,PPP1R37,AEBP1,COL1A1,USP5,ASF1A,NR3C1,NEK4,MSH6,BCL9,MFN2,PRRX1,SORBS3,TBX2,TSHZ3,SRSF6,RALY,DLGAP5,TRAF2,DOCK7,RAF1,APOE,ACTN4,ZC3H4,PRKAB2,TERF2,APC,FHOD1,HECW2,NUP133,NUAK1,SNX1,CCNT1,SPAG9,ARFGEF1,CREBBP,SRCAP,SLC9A3R1,EEF2K,SMG6,HIRA,EIF2AK4,CBLB,CASC3,STAT3,KNG1,SUB1,MSH3,CPEB4,STC2,GPAM,VDAC1,CREM,APBA…
GO:0061061	Muscle structure development	46	479	0.36	8.15e-05	9606.ENSP00000229595,9606.ENSP00000234739,9606.ENSP00000240328,9606.ENSP00000253754,9606.ENSP00000262013,9606.ENSP00000263208,9606.ENSP00000263635,9606.ENSP00000284770,9606.ENSP00000284878,9606.ENSP00000295006,9606.ENSP00000306844,9606.ENSP00000308938,9606.ENSP00000311816,9606.ENSP00000312634,9606.ENSP00000320485,9606.ENSP00000326630,9606.ENSP00000327145,9606.ENSP00000335320,9606.ENSP00000344488,…	ASF1A,BCL9,TBX2,PDLIM4,SPAG9,HIRA,TANC1,PDLIM3,CXADR,CAPN2,SEMA4C,PLG,REST,PDLIM2,ARID1A,ZFPM1,FLNC,BCL9L,JPH1,SORBS2,SVIL,TPM1,MYOF,MYLK,MYH10,AKAP13,EGLN1,PROX1,LMOD1,LMNA,EMD,HIVEP3,FHL3,DSP,MTPN,ITGB1,MYH11,FHL2,NFATC4,TCF12,MECP2,FLNB,TAGLN,CRYAB,KRT8,TTN
GO:0007049	Cell cycle	94	1313	0.23	8.76e-05	9606.ENSP00000023939,9606.ENSP00000025008,9606.ENSP00000215582,9606.ENSP00000223208,9606.ENSP00000231509,9606.ENSP00000233027,9606.ENSP00000234420,9606.ENSP00000238497,9606.ENSP00000247191,9606.ENSP00000254101,9606.ENSP00000254942,9606.ENSP00000255120,9606.ENSP00000256925,9606.ENSP00000257430,9606.ENSP00000261900,9606.ENSP00000262891,9606.ENSP00000263208,9606.ENSP00000263780,9606.ENSP00000263791,…	RTFDC1,RB1CC1,MISP,CEP41,NR3C1,NEK4,MSH6,VPS4B,DLGAP5,PRKAB2,TERF2,NASP,CABLES1,APC,CCNT1,MARK4,HIRA,CHMP2B,EIF2AK4,MCM2,MSH3,PCNP,POGZ,CDCA5,GJA1,XPC,FANCD2,APPL1,SLX4,PDS5A,TAOK2,BRSK1,SSSCA1,PRKDC,GAK,TLK2,SNX18,TACC1,SIAH2,SPECC1L,PCM1,C2CD3,ARHGEF10,MAGI2,UVRAG,SON,SPTBN1,PARD3B,CD2AP,MAP4,MYH10,TPPP,WDHD1,CHAMP1,ARHGEF2,ZNF318,TPR,NES,LMNA,PDE4DIP,EMD,FLNA,LZTS2,ABL1,ATRX,ZAK,MDC1,ID4,STAG1…
GO:1902531	Regulation of intracellular signal transduction	120	1807	0.2	8.79e-05	9606.ENSP00000013125,9606.ENSP00000025008,9606.ENSP00000056217,9606.ENSP00000157600,9606.ENSP00000178640,9606.ENSP00000202556,9606.ENSP00000202677,9606.ENSP00000228945,9606.ENSP00000235329,9606.ENSP00000240123,9606.ENSP00000240874,9606.ENSP00000247668,9606.ENSP00000251849,9606.ENSP00000252486,9606.ENSP00000252699,9606.ENSP00000254101,9606.ENSP00000260526,9606.ENSP00000261402,9606.ENSP00000262013,…	MAP4K5,RB1CC1,ARHGEF5,LMCD1,MAP2K5,PPP1R13B,RALGAPA2,ARHGDIB,MFN2,SORBS3,KALRN,TRAF2,RAF1,APOE,ACTN4,PRKAB2,ARHGAP29,NUAK1,SPAG9,ARFGEF1,SLC9A3R1,ARHGEF17,IQGAP1,GAREM,ERBB2,RPS27A,DLC1,PDCD4,GJA1,SH3RF1,GPRC5B,CRK,FADD,RALGAPA1,BCR,MAGI3,SEMA4C,PRKCDBP,TAOK2,ARHGAP1,ARHGAP32,BOK,CPNE1,ARHGAP33,FBLN1,ARHGAP6,TRIO,DFNA5,ARHGEF10,TRIM24,PTK2,JPH1,MAP2K3,VAPA,MAGI2,FN1,ARHGEF26,CHD4,PDE3A,CD2AP,AKAP…
GO:0010604	Positive regulation of macromolecule metabolic process	208	3600	0.14	9.13e-05	9606.ENSP00000013125,9606.ENSP00000025008,9606.ENSP00000056217,9606.ENSP00000162391,9606.ENSP00000178640,9606.ENSP00000216085,9606.ENSP00000219905,9606.ENSP00000221419,9606.ENSP00000225964,9606.ENSP00000229268,9606.ENSP00000229595,9606.ENSP00000231509,9606.ENSP00000233027,9606.ENSP00000234739,9606.ENSP00000239461,9606.ENSP00000240123,9606.ENSP00000240328,9606.ENSP00000247191,9606.ENSP00000247668,…	MAP4K5,RB1CC1,ARHGEF5,FOXJ2,MAP2K5,RHBDD3,MGA,HNRNPL,COL1A1,USP5,ASF1A,NR3C1,NEK4,BCL9,PRRX1,SORBS3,TBX2,DLGAP5,TRAF2,DOCK7,RAF1,APOE,ACTN4,TERF2,APC,FHOD1,HECW2,SNX1,CCNT1,SPAG9,ARFGEF1,CREBBP,SRCAP,EIF2AK4,STAT3,SUB1,CREM,SMARCA2,LUM,SMARCC2,IQGAP1,GAREM,ERBB2,RPS27A,DLC1,GJA1,SH3RF1,XPC,ATAD2,APPL1,SLX4,SENP2,LEO1,RUNX1,GPRC5B,CRK,KMT2D,FADD,MGMT,IL16,SEMA4C,PRKCDBP,ADAM17,TAOK2,REST,CAMKK2,HN…
GO:0009888	Tissue development	117	1760	0.2	0.00011	9606.ENSP00000211998,9606.ENSP00000225964,9606.ENSP00000234739,9606.ENSP00000237937,9606.ENSP00000239461,9606.ENSP00000240328,9606.ENSP00000248594,9606.ENSP00000252245,9606.ENSP00000256594,9606.ENSP00000261396,9606.ENSP00000262613,9606.ENSP00000264025,9606.ENSP00000265087,9606.ENSP00000265333,9606.ENSP00000266718,9606.ENSP00000268182,9606.ENSP00000276297,9606.ENSP00000280154,9606.ENSP00000281537,…	VCL,COL1A1,BCL9,ZFAND5,PRRX1,TBX2,PTPN12,KRT75,GSTM3,NUP133,SLC9A3R1,PVRL1,STC2,VDAC1,LUM,IQGAP1,DLC1,PDCD4,TJP1,GJA1,CXADR,SHROOM3,SENP2,LEO1,RUNX1,BCR,LUZP1,FASN,IRX1,SEMA4C,PLG,ADAM17,BRSK1,REST,PRKDC,SIDT2,RBBP6,PKM,ARID1A,PGR,ZFPM1,KRT7,PKP3,ZNF703,CRIP1,C2CD3,BCL9L,PPL,MAGI2,FN1,SORBS2,SVIL,ARHGEF26,SCRIB,TPM1,MYLK,MYH10,ZEB1,DFNB31,AKAP13,CTR9,EGLN1,PROX1,LMNA,EMD,FLNA,MYO6,CNN3,LZTS2,ABL1…
GO:0045664	Regulation of neuron differentiation	57	665	0.31	0.00011	9606.ENSP00000001008,9606.ENSP00000239461,9606.ENSP00000240874,9606.ENSP00000252486,9606.ENSP00000260983,9606.ENSP00000261205,9606.ENSP00000262013,9606.ENSP00000263026,9606.ENSP00000263791,9606.ENSP00000268182,9606.ENSP00000292385,9606.ENSP00000296755,9606.ENSP00000300571,9606.ENSP00000300574,9606.ENSP00000306844,9606.ENSP00000309432,9606.ENSP00000310649,9606.ENSP00000311816,9606.ENSP00000314499,…	FKBP4,PRRX1,KALRN,APOE,HECW2,SYT1,SPAG9,EEF2K,EIF2AK4,IQGAP1,DBN1,MAP1B,GPRC5B,CRK,SEMA4C,FAM134C,BRSK1,REST,GAK,BAIAP2,CPNE1,ARHGAP33,DENND5A,PTK2,DPYSL3,MAGI2,FN1,KIAA1598,SYT17,LZTS3,ZEB1,MACF1,ARHGEF2,DISC1,PROX1,ABL1,DLG5,ROR2,CTTN,ID4,RUFY3,ITSN1,SPP1,COBL,TCF4,BCL6,ARHGAP35,SDK1,ITGA6,NFATC4,TCF12,PPP1R9A,DHX36,CLASP2,ASAP1,VIM,CRABP2
GO:0010639	Negative regulation of organelle organization	40	395	0.38	0.00012	9606.ENSP00000001008,9606.ENSP00000229595,9606.ENSP00000233143,9606.ENSP00000254942,9606.ENSP00000257430,9606.ENSP00000262215,9606.ENSP00000263073,9606.ENSP00000265056,9606.ENSP00000276297,9606.ENSP00000281537,9606.ENSP00000287394,9606.ENSP00000294008,9606.ENSP00000296755,9606.ENSP00000312081,9606.ENSP00000314132,9606.ENSP00000315713,9606.ENSP00000334061,9606.ENSP00000338967,9606.ENSP00000340648,…	FKBP4,ASF1A,TMSB10,TERF2,APC,ARFGEF1,SMG6,MCM2,DLC1,TJP1,ATAD2,SLX4,MAP1B,SSH3,BOK,SSH1,HDAC6,ARHGAP6,HUWE1,CEP97,SPTBN1,PHF2,MAP4,ARHGEF2,LMOD1,TPR,LMNA,BAG3,KANK4,ATRX,GSN,TBC1D4,MYADM,PHLDB2,PPP1R9A,CAMSAP3,CLASP2,FNIP1,GAS2L1,ACD
GO:0030010	Establishment of cell polarity	20	122	0.59	0.00012	9606.ENSP00000215582,9606.ENSP00000251157,9606.ENSP00000262613,9606.ENSP00000282561,9606.ENSP00000296755,9606.ENSP00000300574,9606.ENSP00000310649,9606.ENSP00000324292,9606.ENSP00000341189,9606.ENSP00000347839,9606.ENSP00000349486,9606.ENSP00000350032,9606.ENSP00000351618,9606.ENSP00000353375,9606.ENSP00000354837,9606.ENSP00000357177,9606.ENSP00000377298,9606.ENSP00000379350,9606.ENSP00000387739,…	MISP,DOCK7,SLC9A3R1,GJA1,MAP1B,CRK,BRSK1,FBF1,PTK2,RAB11FIP2,SCRIB,FRMD4A,PARD3B,MAP4,ARHGEF2,ARHGEF11,NUMA1,ITGB1,AMOTL1,CAMSAP3
GO:0030335	Positive regulation of cell migration	48	522	0.34	0.00013	9606.ENSP00000225964,9606.ENSP00000251157,9606.ENSP00000252699,9606.ENSP00000257430,9606.ENSP00000262013,9606.ENSP00000263826,9606.ENSP00000264657,9606.ENSP00000268182,9606.ENSP00000281092,9606.ENSP00000281537,9606.ENSP00000300574,9606.ENSP00000301838,9606.ENSP00000306015,9606.ENSP00000306844,9606.ENSP00000308938,9606.ENSP00000309968,9606.ENSP00000315713,9606.ENSP00000331544,9606.ENSP00000331983,…	COL1A1,DOCK7,ACTN4,APC,SPAG9,AKT3,STAT3,IQGAP1,FER,TJP1,CRK,FADD,SYNPO2,SEMA4C,PLG,ADAM17,SSH1,FBLN1,LRRC16A,ZNF703,HDAC6,PTK2,MAP2K3,FN1,KIAA1598,SYNE2,MYO1C,MYLK,ARHGEF2,MAP3K3,PROX1,SASH1,FLNA,ABL1,KIAA1462,ROR2,RUFY3,FAM83H,MYADM,ETS1,ITGB1,AKAP12,ITGA6,AMOTL1,GRB7,GPI,CLASP2,PECAM1
GO:0000226	Microtubule cytoskeleton organization	46	492	0.35	0.00014	9606.ENSP00000215582,9606.ENSP00000251157,9606.ENSP00000262891,9606.ENSP00000281092,9606.ENSP00000282561,9606.ENSP00000296755,9606.ENSP00000300231,9606.ENSP00000310649,9606.ENSP00000321703,9606.ENSP00000325313,9606.ENSP00000327077,9606.ENSP00000334379,9606.ENSP00000340297,9606.ENSP00000341189,9606.ENSP00000348455,9606.ENSP00000348984,9606.ENSP00000350719,9606.ENSP00000351618,9606.ENSP00000353375,…	MISP,DOCK7,MARK4,FER,GJA1,MAP1B,MAP1A,BRSK1,TACC1,MAP1S,PCM1,C2CD3,ARHGEF10,PTK2,UVRAG,SON,SYNE2,PARD3B,MAP4,TPPP,ARHGEF2,FAM179B,DISC1,LMNA,PDE4DIP,SLK,FLNA,LZTS2,MAP7D1,ATRX,SIK3,STAG1,NUMA1,ITGB1,NCKAP5,MECP2,GAS2,PHLDB2,DCTN2,CAMSAP3,CLASP2,CEP192,CRYAB,STMND1,SRGAP2,GAS2L1
GO:0009790	Embryo development	76	1002	0.26	0.00014	9606.ENSP00000225964,9606.ENSP00000231484,9606.ENSP00000235329,9606.ENSP00000237937,9606.ENSP00000239461,9606.ENSP00000240328,9606.ENSP00000255120,9606.ENSP00000261381,9606.ENSP00000261396,9606.ENSP00000262367,9606.ENSP00000262613,9606.ENSP00000263208,9606.ENSP00000265381,9606.ENSP00000270066,9606.ENSP00000276297,9606.ENSP00000292385,9606.ENSP00000295006,9606.ENSP00000296043,9606.ENSP00000296257,…	COL1A1,PCDH12,MFN2,ZFAND5,PRRX1,TBX2,NASP,XYLT1,NUP133,CREBBP,SLC9A3R1,HIRA,APBA1,SMG9,DLC1,DBN1,CAPN2,SHROOM3,SENP2,LEO1,ANKRD11,BCR,LUZP1,IRX1,SEMA4C,PLG,REST,PRKDC,RBBP6,GREM2,UGDH,ARID1A,ZFPM1,C2CD3,TEAD3,FN1,SH3PXD2A,SCRIB,TPM1,MYH10,ZEB1,DFNB31,CTR9,EGLN1,PROX1,NES,MYO6,ABL1,TRAF3IP1,ZAK,ROR2,KIAA1217,KDM2B,KDM6A,COL4A3BP,TBC1D23,IRX5,TGFB1I1,COBL,ITGB1,ARHGAP35,AFF3,TPRN,BIRC6,FOXA2,PPP1R1…
GO:0010557	Positive regulation of macromolecule biosynthetic process	124	1906	0.19	0.00014	9606.ENSP00000162391,9606.ENSP00000178640,9606.ENSP00000219905,9606.ENSP00000221419,9606.ENSP00000225964,9606.ENSP00000229595,9606.ENSP00000231509,9606.ENSP00000233027,9606.ENSP00000234739,9606.ENSP00000239461,9606.ENSP00000240328,9606.ENSP00000247191,9606.ENSP00000251849,9606.ENSP00000252486,9606.ENSP00000252699,9606.ENSP00000258201,9606.ENSP00000261900,9606.ENSP00000262215,9606.ENSP00000262367,…	FOXJ2,MAP2K5,MGA,HNRNPL,COL1A1,ASF1A,NR3C1,NEK4,BCL9,PRRX1,TBX2,DLGAP5,RAF1,APOE,ACTN4,FHOD1,CCNT1,ARFGEF1,CREBBP,SRCAP,EIF2AK4,STAT3,SUB1,CREM,SMARCA2,LUM,SMARCC2,ERBB2,RPS27A,XPC,ATAD2,SENP2,LEO1,RUNX1,KMT2D,FADD,REST,CAMKK2,HNRNPD,PRKDC,WHSC1L1,TFE3,ARID1A,TACC1,GLYR1,RAI1,MED14,PGR,ZNF639,ZFPM1,YAF2,HDAC6,BCL9L,LARP1,TRIM24,PLD1,MAP2K3,TEAD3,PHF2,TOPORS,ZEB1,ARHGEF2,ZNF318,EGLN1,PROX1,NUCKS1,…
GO:0031325	Positive regulation of cellular metabolic process	198	3413	0.14	0.00014	9606.ENSP00000013125,9606.ENSP00000025008,9606.ENSP00000056217,9606.ENSP00000162391,9606.ENSP00000178640,9606.ENSP00000219905,9606.ENSP00000221419,9606.ENSP00000225964,9606.ENSP00000229268,9606.ENSP00000229595,9606.ENSP00000231509,9606.ENSP00000233027,9606.ENSP00000234739,9606.ENSP00000235329,9606.ENSP00000239461,9606.ENSP00000240123,9606.ENSP00000240328,9606.ENSP00000247191,9606.ENSP00000247668,…	MAP4K5,RB1CC1,ARHGEF5,FOXJ2,MAP2K5,MGA,HNRNPL,COL1A1,USP5,ASF1A,NR3C1,NEK4,BCL9,MFN2,PRRX1,SORBS3,TBX2,DLGAP5,TRAF2,DOCK7,RAF1,APOE,ACTN4,FHOD1,CCNT1,SPAG9,ARFGEF1,CREBBP,SRCAP,EIF2AK4,STAT3,SUB1,CREM,SMARCA2,LUM,SMARCC2,IQGAP1,GAREM,ERBB2,RPS27A,DLC1,SH3RF1,XPC,ATAD2,APPL1,SLX4,CAPN2,FYCO1,SENP2,HPRT1,LEO1,RUNX1,GPRC5B,CRK,KMT2D,FADD,MGMT,FASN,SEMA4C,PRKCDBP,ADAM17,TAOK2,REST,CAMKK2,HNRNPD,PRKDC…
GO:0035633	Maintenance of blood-brain barrier	11	34	0.89	0.00014	9606.ENSP00000211998,9606.ENSP00000262461,9606.ENSP00000281537,9606.ENSP00000282561,9606.ENSP00000347379,9606.ENSP00000379350,9606.ENSP00000380958,9606.ENSP00000438262,9606.ENSP00000457421,9606.ENSP00000465419,9606.ENSP00000480821	VCL,SLC12A2,TJP1,GJA1,OCLN,ITGB1,MBP,TJP2,PECAM1,TJP3,LSR
GO:0030833	Regulation of actin filament polymerization	24	173	0.52	0.00015	9606.ENSP00000005260,9606.ENSP00000233143,9606.ENSP00000249014,9606.ENSP00000262215,9606.ENSP00000281092,9606.ENSP00000292385,9606.ENSP00000312081,9606.ENSP00000315713,9606.ENSP00000316338,9606.ENSP00000331983,9606.ENSP00000349259,9606.ENSP00000352834,9606.ENSP00000356257,9606.ENSP00000360195,9606.ENSP00000362924,9606.ENSP00000365745,9606.ENSP00000375649,9606.ENSP00000376368,9606.ENSP00000376800,…	BAIAP2L1,TMSB10,CDC42EP1,ARFGEF1,FER,DBN1,SSH3,SSH1,BAIAP2,LRRC16A,SPTBN1,MYO1C,LMOD1,KANK4,GSN,CTTN,MYADM,WASF1,MTPN,ARPC1B,PLEKHG2,PPP1R9A,KIAA1211,BRK1
GO:0051272	Positive regulation of cellular component movement	50	561	0.33	0.00017	9606.ENSP00000225964,9606.ENSP00000251157,9606.ENSP00000252699,9606.ENSP00000257430,9606.ENSP00000262013,9606.ENSP00000263826,9606.ENSP00000264657,9606.ENSP00000268182,9606.ENSP00000281092,9606.ENSP00000281537,9606.ENSP00000300574,9606.ENSP00000301838,9606.ENSP00000306015,9606.ENSP00000306844,9606.ENSP00000308938,9606.ENSP00000309968,9606.ENSP00000315713,9606.ENSP00000331544,9606.ENSP00000331983,…	COL1A1,DOCK7,ACTN4,APC,SPAG9,AKT3,STAT3,IQGAP1,FER,TJP1,CRK,FADD,SYNPO2,SEMA4C,PLG,ADAM17,SSH1,FBLN1,LRRC16A,ZNF703,HDAC6,PTK2,MAP2K3,FN1,KIAA1598,SYNE2,MYO1C,MYLK,ARHGEF2,MAP3K3,NOS1AP,PROX1,SASH1,FLNA,ABL1,KIAA1462,ROR2,RUFY3,FAM83H,MYADM,ETS1,ITGB1,BCL6,AKAP12,ITGA6,AMOTL1,GRB7,GPI,CLASP2,PECAM1
GO:0000278	Mitotic cell cycle	58	695	0.3	0.00018	9606.ENSP00000023939,9606.ENSP00000215582,9606.ENSP00000223208,9606.ENSP00000233027,9606.ENSP00000238497,9606.ENSP00000247191,9606.ENSP00000255120,9606.ENSP00000257430,9606.ENSP00000263208,9606.ENSP00000263780,9606.ENSP00000265056,9606.ENSP00000271715,9606.ENSP00000275517,9606.ENSP00000282561,9606.ENSP00000285021,9606.ENSP00000287647,9606.ENSP00000303427,9606.ENSP00000310094,9606.ENSP00000310649,…	RTFDC1,MISP,CEP41,NEK4,VPS4B,DLGAP5,NASP,APC,HIRA,CHMP2B,MCM2,POGZ,CDCA5,GJA1,XPC,FANCD2,PDS5A,TAOK2,BRSK1,SSSCA1,PRKDC,SNX18,TACC1,PCM1,ARHGEF10,SON,SPTBN1,MAP4,MYH10,WDHD1,CHAMP1,ARHGEF2,TPR,NES,LMNA,EMD,FLNA,LZTS2,ABL1,ZAK,MDC1,ID4,STAG1,CIT,NUMA1,ITGB1,USP8,GIGYF2,MECP2,TOP2B,DCTN2,CLASP2,CEP192,MYBL1,TNKS1BP1,TTN,MCM3,MUC1
GO:0060284	Regulation of cell development	73	956	0.26	0.00018	9606.ENSP00000001008,9606.ENSP00000211998,9606.ENSP00000239461,9606.ENSP00000240874,9606.ENSP00000251157,9606.ENSP00000252486,9606.ENSP00000252699,9606.ENSP00000260983,9606.ENSP00000261205,9606.ENSP00000262013,9606.ENSP00000263026,9606.ENSP00000263791,9606.ENSP00000264657,9606.ENSP00000268182,9606.ENSP00000292385,9606.ENSP00000296755,9606.ENSP00000300571,9606.ENSP00000300574,9606.ENSP00000306844,…	FKBP4,VCL,PRRX1,KALRN,DOCK7,APOE,ACTN4,HECW2,SYT1,SPAG9,EEF2K,EIF2AK4,STAT3,IQGAP1,DBN1,MAP1B,GPRC5B,CRK,SEMA4C,FAM134C,BRSK1,REST,PRKDC,GAK,BAIAP2,CPNE1,ARHGAP33,PCM1,DENND5A,FBLN1,IDH2,LRRC16A,PTK2,DPYSL3,MAGI2,FN1,KIAA1598,SYT17,PDE3A,LZTS3,ZEB1,MACF1,AKAP13,ARHGEF2,DISC1,PROX1,FLNA,ABL1,DLG5,ROR2,CTTN,ID4,RUFY3,ITSN1,MYADM,SPP1,COBL,TCF4,BCL6,ARHGAP35,SDK1,ITGA6,CREB1,NFATC4,TCF12,PPP1R9A,DHX…
GO:0008064	Regulation of actin polymerization or depolymerization	25	189	0.5	0.00019	9606.ENSP00000005260,9606.ENSP00000233143,9606.ENSP00000249014,9606.ENSP00000262215,9606.ENSP00000281092,9606.ENSP00000292385,9606.ENSP00000312081,9606.ENSP00000315713,9606.ENSP00000316338,9606.ENSP00000331983,9606.ENSP00000349259,9606.ENSP00000352834,9606.ENSP00000356257,9606.ENSP00000360195,9606.ENSP00000362924,9606.ENSP00000365745,9606.ENSP00000375649,9606.ENSP00000376368,9606.ENSP00000376800,…	BAIAP2L1,TMSB10,CDC42EP1,ARFGEF1,FER,DBN1,SSH3,SSH1,BAIAP2,LRRC16A,SPTBN1,MYO1C,LMOD1,KANK4,GSN,CTTN,MYADM,WASF1,MTPN,ARHGAP35,ARPC1B,PLEKHG2,PPP1R9A,KIAA1211,BRK1
GO:0031324	Negative regulation of cellular metabolic process	159	2630	0.16	0.0002	9606.ENSP00000040738,9606.ENSP00000157600,9606.ENSP00000168148,9606.ENSP00000178640,9606.ENSP00000209875,9606.ENSP00000219905,9606.ENSP00000221419,9606.ENSP00000221462,9606.ENSP00000223357,9606.ENSP00000231509,9606.ENSP00000234420,9606.ENSP00000239461,9606.ENSP00000240123,9606.ENSP00000240328,9606.ENSP00000240587,9606.ENSP00000244020,9606.ENSP00000251849,9606.ENSP00000252486,9606.ENSP00000253048,…	BOD1L1,LMCD1,SPP2,MAP2K5,CBX5,MGA,HNRNPL,PPP1R37,AEBP1,NR3C1,MSH6,PRRX1,SORBS3,TBX2,TSHZ3,SRSF6,RAF1,APOE,ZC3H4,TERF2,APC,CCNT1,CREBBP,SLC9A3R1,SMG6,HIRA,EIF2AK4,CBLB,STAT3,KNG1,SUB1,MSH3,CPEB4,VDAC1,CREM,SMARCA2,SH2D4A,SMARCC2,IQGAP1,RPS27A,PDCD4,GJA1,SH3RF1,SLX4,SENP2,MAP1A,RUNX1,KMT2D,PDS5A,BCR,IRX1,PRKCDBP,ZBTB21,REST,HNRNPD,PRKDC,TLK2,ARID1A,SIAH2,ZNF639,SRSF7,ZFPM1,YAF2,FBLN1,PKP3,ZNF703,HD…
GO:0032273	Positive regulation of protein polymerization	20	128	0.57	0.0002	9606.ENSP00000005260,9606.ENSP00000249014,9606.ENSP00000281092,9606.ENSP00000296755,9606.ENSP00000316338,9606.ENSP00000331983,9606.ENSP00000347379,9606.ENSP00000352834,9606.ENSP00000353785,9606.ENSP00000355045,9606.ENSP00000356257,9606.ENSP00000358363,9606.ENSP00000362924,9606.ENSP00000365745,9606.ENSP00000376368,9606.ENSP00000377298,9606.ENSP00000389631,9606.ENSP00000395535,9606.ENSP00000423366,…	BAIAP2L1,CDC42EP1,FER,MAP1B,BAIAP2,LRRC16A,OCLN,MYO1C,TPPP,FAM179B,LMOD1,PDE4DIP,GSN,CTTN,WASF1,NUMA1,ARPC1B,MECP2,KIAA1211,BRK1
GO:0032886	Regulation of microtubule-based process	29	245	0.45	0.0002	9606.ENSP00000001008,9606.ENSP00000238497,9606.ENSP00000257430,9606.ENSP00000262891,9606.ENSP00000263780,9606.ENSP00000269571,9606.ENSP00000296755,9606.ENSP00000300231,9606.ENSP00000325313,9606.ENSP00000334061,9606.ENSP00000342510,9606.ENSP00000347379,9606.ENSP00000353785,9606.ENSP00000354498,9606.ENSP00000354573,9606.ENSP00000354837,9606.ENSP00000355045,9606.ENSP00000356448,9606.ENSP00000358363,…	FKBP4,VPS4B,APC,MARK4,CHMP2B,ERBB2,MAP1B,MAP1A,MAP1S,HDAC6,CEP97,OCLN,TPPP,PHLDB1,MACF1,ARHGEF2,FAM179B,TPR,PDE4DIP,ABL1,TRAF3IP1,NUMA1,CYLD,MECP2,PHLDB2,CAMSAP3,CLASP2,STMND1,GAS2L1
GO:0032989	Cellular component morphogenesis	53	614	0.31	0.0002	9606.ENSP00000211998,9606.ENSP00000251157,9606.ENSP00000258390,9606.ENSP00000261889,9606.ENSP00000263791,9606.ENSP00000264025,9606.ENSP00000268182,9606.ENSP00000269571,9606.ENSP00000282561,9606.ENSP00000292385,9606.ENSP00000296755,9606.ENSP00000298556,9606.ENSP00000300231,9606.ENSP00000306844,9606.ENSP00000307134,9606.ENSP00000310094,9606.ENSP00000310649,9606.ENSP00000316338,9606.ENSP00000317257,…	VCL,DOCK7,DOCK10,SNX1,EIF2AK4,PVRL1,IQGAP1,ERBB2,GJA1,DBN1,MAP1B,HPRT1,MAP1A,SEMA4C,CTNND2,TAOK2,BRSK1,BAIAP2,CPNE1,MAP1S,NEXN,HDAC6,TRIO,PTK2,KIAA1598,SPTBN1,TPM1,MYH10,TPPP,ENAH,PROX1,LMOD1,NES,ABL1,CTTN,COL4A3BP,NFIB,WASF1,COBL,ITGB1,MYH11,TMF1,ARHGAP35,CREB1,TOP2B,GRB7,GAS7,PALLD,KRT8,SRGAP2,TTN,SLITRK4,FARP1
GO:0051179	Localization	297	5591	0.1	0.0002	9606.ENSP00000001008,9606.ENSP00000009041,9606.ENSP00000056217,9606.ENSP00000155840,9606.ENSP00000168148,9606.ENSP00000171887,9606.ENSP00000202556,9606.ENSP00000204726,9606.ENSP00000211998,9606.ENSP00000215582,9606.ENSP00000218099,9606.ENSP00000221543,9606.ENSP00000222968,9606.ENSP00000223208,9606.ENSP00000225964,9606.ENSP00000233143,9606.ENSP00000233557,9606.ENSP00000233575,9606.ENSP00000234256,…	FKBP4,STARD3NL,ARHGEF5,KCNQ1,SPP2,TNS1,PPP1R13B,GOLGA3,VCL,MISP,F9,TBC1D17,PDAP1,CEP41,COL1A1,TMSB10,NRBP1,SNX17,SLC1A4,MFN2,TTR,ZFAND5,VPS4B,AFTPH,KALRN,SRSF6,DLGAP5,DOCK7,RAF1,APOE,ACTN4,YIPF2,PRKAB2,TERF2,NASP,APC,FHOD1,COG3,SYT1,NUP133,TBC1D1,KIAA0556,SNX1,SPAG9,ARFGEF1,SLC12A2,SLC9A3R1,MARK4,SMG6,CHMP2B,PVRL1,CBLB,KIAA1109,MLPH,CASC3,STAT3,KNG1,VCAN,VDAC1,APBA1,MFGE8,IQGAP1,SLC44A3,RPS27A,CD…
GO:0051494	Negative regulation of cytoskeleton organization	22	152	0.54	0.0002	9606.ENSP00000001008,9606.ENSP00000233143,9606.ENSP00000257430,9606.ENSP00000262215,9606.ENSP00000276297,9606.ENSP00000281537,9606.ENSP00000296755,9606.ENSP00000312081,9606.ENSP00000315713,9606.ENSP00000334061,9606.ENSP00000338967,9606.ENSP00000349259,9606.ENSP00000354837,9606.ENSP00000356257,9606.ENSP00000360195,9606.ENSP00000362924,9606.ENSP00000375649,9606.ENSP00000405405,9606.ENSP00000405514,…	FKBP4,TMSB10,APC,ARFGEF1,DLC1,TJP1,MAP1B,SSH3,SSH1,HDAC6,ARHGAP6,SPTBN1,ARHGEF2,LMOD1,KANK4,GSN,MYADM,PHLDB2,PPP1R9A,CAMSAP3,CLASP2,GAS2L1
GO:0051893	Regulation of focal adhesion assembly	14	63	0.73	0.0002	9606.ENSP00000211998,9606.ENSP00000268182,9606.ENSP00000276297,9606.ENSP00000316891,9606.ENSP00000338967,9606.ENSP00000341189,9606.ENSP00000354573,9606.ENSP00000358770,9606.ENSP00000361423,9606.ENSP00000362776,9606.ENSP00000405405,9606.ENSP00000416797,9606.ENSP00000417518,9606.ENSP00000452796	VCL,IQGAP1,DLC1,LIMCH1,ARHGAP6,PTK2,MACF1,SLK,ABL1,COL16A1,PHLDB2,CAMSAP3,CLASP2,PEAK1
GO:0090066	Regulation of anatomical structure size	47	516	0.34	0.0002	9606.ENSP00000005260,9606.ENSP00000025008,9606.ENSP00000221480,9606.ENSP00000233143,9606.ENSP00000249014,9606.ENSP00000252486,9606.ENSP00000262215,9606.ENSP00000262461,9606.ENSP00000262613,9606.ENSP00000265023,9606.ENSP00000281092,9606.ENSP00000282561,9606.ENSP00000286628,9606.ENSP00000292385,9606.ENSP00000296755,9606.ENSP00000306844,9606.ENSP00000312081,9606.ENSP00000315713,9606.ENSP00000316338,…	BAIAP2L1,RB1CC1,PEX11G,TMSB10,CDC42EP1,APOE,ARFGEF1,SLC12A2,SLC9A3R1,KNG1,FER,GJA1,KCNMA1,DBN1,MAP1B,SEMA4C,SSH3,SSH1,BAIAP2,LRRC16A,FN1,KIAA1598,SPTBN1,MYO1C,MACF1,DISC1,LMOD1,KANK4,VAV2,ABL1,GSN,CTTN,RUFY3,MYADM,WASF1,MTPN,LARS,SPP1,ARHGAP35,CREB1,ARPC1B,PLEKHG2,PPP1R9A,CLASP2,KIAA1211,BRK1,CRABP2
GO:1903047	Mitotic cell cycle process	53	616	0.31	0.0002	9606.ENSP00000023939,9606.ENSP00000215582,9606.ENSP00000223208,9606.ENSP00000238497,9606.ENSP00000247191,9606.ENSP00000255120,9606.ENSP00000257430,9606.ENSP00000263208,9606.ENSP00000263780,9606.ENSP00000265056,9606.ENSP00000271715,9606.ENSP00000275517,9606.ENSP00000282561,9606.ENSP00000285021,9606.ENSP00000287647,9606.ENSP00000303427,9606.ENSP00000310094,9606.ENSP00000310649,9606.ENSP00000313420,…	RTFDC1,MISP,CEP41,VPS4B,DLGAP5,NASP,APC,HIRA,CHMP2B,MCM2,POGZ,CDCA5,GJA1,XPC,FANCD2,PDS5A,TAOK2,BRSK1,PRKDC,SNX18,TACC1,PCM1,ARHGEF10,SON,SPTBN1,MAP4,MYH10,CHAMP1,ARHGEF2,TPR,NES,LMNA,EMD,FLNA,LZTS2,ZAK,MDC1,ID4,STAG1,CIT,NUMA1,ITGB1,USP8,GIGYF2,MECP2,TOP2B,DCTN2,CLASP2,CEP192,TNKS1BP1,TTN,MCM3,MUC1
GO:0051345	Positive regulation of hydrolase activity	62	772	0.28	0.00022	9606.ENSP00000056217,9606.ENSP00000202677,9606.ENSP00000221543,9606.ENSP00000228945,9606.ENSP00000234420,9606.ENSP00000240874,9606.ENSP00000247668,9606.ENSP00000251157,9606.ENSP00000258390,9606.ENSP00000260526,9606.ENSP00000261439,9606.ENSP00000262215,9606.ENSP00000264657,9606.ENSP00000265081,9606.ENSP00000268182,9606.ENSP00000269571,9606.ENSP00000276202,9606.ENSP00000276297,9606.ENSP00000293970,…	ARHGEF5,RALGAPA2,TBC1D17,ARHGDIB,MSH6,KALRN,TRAF2,DOCK7,DOCK10,ARHGAP29,TBC1D1,ARFGEF1,STAT3,MSH3,IQGAP1,ERBB2,DOCK11,DLC1,TBC1D24,CRK,FADD,RALGAPA1,BCR,ARHGAP1,ARHGAP32,REST,BOK,SNX18,ARHGAP33,ACAP2,FBLN1,ARHGAP6,RGS12,ARHGEF10,MAGI2,FN1,GIT2,RAB11FIP2,ARHGEF26,SCRIB,TPM1,RGS7,SIPA1L2,ARHGEF11,BCAR3,GSN,DOCK9,DNAJC1,TBC1D4,TANK,LARS,HSPA2,ARHGAP24,ITGB1,ARHGAP21,MBP,ARHGAP35,ITGA6,ASAP1,SRGAP2,M…
GO:0031323	Regulation of cellular metabolic process	325	6239	0.09	0.00023	9606.ENSP00000013125,9606.ENSP00000025008,9606.ENSP00000040738,9606.ENSP00000056217,9606.ENSP00000157600,9606.ENSP00000162391,9606.ENSP00000168148,9606.ENSP00000178640,9606.ENSP00000209875,9606.ENSP00000219905,9606.ENSP00000221419,9606.ENSP00000221462,9606.ENSP00000223357,9606.ENSP00000225964,9606.ENSP00000229268,9606.ENSP00000229595,9606.ENSP00000231509,9606.ENSP00000233027,9606.ENSP00000234420,…	MAP4K5,RB1CC1,BOD1L1,ARHGEF5,LMCD1,FOXJ2,SPP2,MAP2K5,CBX5,MGA,HNRNPL,PPP1R37,AEBP1,COL1A1,USP5,ASF1A,NR3C1,NEK4,MSH6,BCL9,MFN2,PRRX1,SORBS3,TBX2,TSHZ3,SRSF6,RALY,DLGAP5,TRAF2,DOCK7,RAF1,APOE,ACTN4,ZC3H4,PRKAB2,TERF2,APC,FHOD1,NUP133,NUAK1,CCNT1,SPAG9,ARFGEF1,CREBBP,SRCAP,SLC9A3R1,EEF2K,SMG6,HIRA,EIF2AK4,CBLB,CASC3,STAT3,KNG1,SUB1,MSH3,CPEB4,STC2,VDAC1,CREM,SMARCA2,SH2D4A,LUM,SMARCC2,IQGAP1,GAREM,…
GO:0007417	Central nervous system development	74	988	0.25	0.00025	9606.ENSP00000240328,9606.ENSP00000251157,9606.ENSP00000261205,9606.ENSP00000264657,9606.ENSP00000265077,9606.ENSP00000269571,9606.ENSP00000270066,9606.ENSP00000276297,9606.ENSP00000280362,9606.ENSP00000287647,9606.ENSP00000297814,9606.ENSP00000298556,9606.ENSP00000300574,9606.ENSP00000303507,9606.ENSP00000306100,9606.ENSP00000306844,9606.ENSP00000313199,9606.ENSP00000313420,9606.ENSP00000314132,…	TBX2,DOCK7,SYT1,STAT3,VCAN,ERBB2,SMG9,DLC1,PTS,FANCD2,KIF27,HPRT1,CRK,BCR,PAM,SEMA4C,HNRNPD,PRKDC,BOK,BAIAP2,ARID1A,TACC1,MAP1S,SEC16A,PCM1,C2CD3,TRIO,PTK2,SCRIB,SYNE2,SDF4,MYH10,TPPP,ZEB1,DFNB31,DISC1,PROX1,SOX13,NES,BAG3,FLNA,GNG12,ABL1,DLG5,MTF1,ATRX,GSN,ROR2,SHROOM4,KDM2B,ID4,SHROOM2,NFIB,ITSN1,ETS1,MTPN,TBC1D23,ITGB1,NAV2,MBP,CTNND1,ARHGAP35,GIGYF2,CREB1,MECP2,TOP2B,SLC2A1,SEC24B,H2AFX,VIM,P…
GO:0060255	Regulation of macromolecule metabolic process	332	6407	0.09	0.00026	9606.ENSP00000013125,9606.ENSP00000023939,9606.ENSP00000025008,9606.ENSP00000040738,9606.ENSP00000056217,9606.ENSP00000155840,9606.ENSP00000157600,9606.ENSP00000162391,9606.ENSP00000168148,9606.ENSP00000178640,9606.ENSP00000209875,9606.ENSP00000216085,9606.ENSP00000219905,9606.ENSP00000221419,9606.ENSP00000221462,9606.ENSP00000223357,9606.ENSP00000225964,9606.ENSP00000229268,9606.ENSP00000229595,…	MAP4K5,RTFDC1,RB1CC1,BOD1L1,ARHGEF5,KCNQ1,LMCD1,FOXJ2,SPP2,MAP2K5,CBX5,RHBDD3,MGA,HNRNPL,PPP1R37,AEBP1,COL1A1,USP5,ASF1A,NR3C1,NEK4,MSH6,BCL9,PRRX1,SORBS3,TBX2,TSHZ3,SRSF6,RALY,DLGAP5,TRAF2,DOCK7,RAF1,APOE,ACTN4,ZC3H4,TERF2,APC,FHOD1,HECW2,NUP133,NUAK1,SNX1,CCNT1,SPAG9,ARFGEF1,CREBBP,SRCAP,SLC9A3R1,EEF2K,SMG6,HIRA,EIF2AK4,CBLB,CASC3,STAT3,KNG1,SUB1,MSH3,CPEB4,STC2,GPAM,CREM,APBA1,SMARCA2,LUM,SMAR…
GO:0016192	Vesicle-mediated transport	117	1805	0.19	0.00029	9606.ENSP00000009041,9606.ENSP00000168148,9606.ENSP00000204726,9606.ENSP00000211998,9606.ENSP00000218099,9606.ENSP00000221543,9606.ENSP00000222968,9606.ENSP00000233557,9606.ENSP00000233575,9606.ENSP00000237014,9606.ENSP00000238497,9606.ENSP00000240874,9606.ENSP00000252486,9606.ENSP00000252699,9606.ENSP00000253031,9606.ENSP00000258654,9606.ENSP00000261205,9606.ENSP00000261889,9606.ENSP00000262013,…	STARD3NL,SPP2,GOLGA3,VCL,F9,TBC1D17,PDAP1,NRBP1,SNX17,TTR,VPS4B,KALRN,APOE,ACTN4,YIPF2,COG3,SYT1,SNX1,SPAG9,ARFGEF1,CHMP2B,KIAA1109,KNG1,MFGE8,IQGAP1,RPS27A,DENND2A,VPS51,MYO5B,STK11IP,ALB,MICALL2,COG1,CRK,TRAPPC1,PLG,ARHGAP1,BRSK1,USP20,GAK,TLN1,BAIAP2,CPNE1,SNX18,PKM,EPN2,ACAP2,RUFY1,SEC16A,DENND5A,COPB2,LRRC16A,PCLO,HUWE1,PTK2,PLD1,VAPA,ANXA2,FN1,SYT17,RAB11FIP2,UVRAG,SPTBN1,SCRIB,REPS2,MYO1C,…
GO:0010769	Regulation of cell morphogenesis involved in differentiation	33	309	0.41	0.0003	9606.ENSP00000240874,9606.ENSP00000252486,9606.ENSP00000252699,9606.ENSP00000260983,9606.ENSP00000263026,9606.ENSP00000292385,9606.ENSP00000296755,9606.ENSP00000300574,9606.ENSP00000306844,9606.ENSP00000310649,9606.ENSP00000313420,9606.ENSP00000316338,9606.ENSP00000320038,9606.ENSP00000331544,9606.ENSP00000331983,9606.ENSP00000341189,9606.ENSP00000346839,9606.ENSP00000347532,9606.ENSP00000353496,…	KALRN,APOE,ACTN4,HECW2,EEF2K,DBN1,MAP1B,CRK,SEMA4C,BRSK1,PRKDC,BAIAP2,ARHGAP33,FBLN1,LRRC16A,PTK2,FN1,KIAA1598,LZTS3,MACF1,DISC1,FLNA,ABL1,CTTN,RUFY3,MYADM,SPP1,ARHGAP35,NFATC4,PPP1R9A,DHX36,CLASP2,CRABP2
GO:0110020	Regulation of actomyosin structure organization	17	98	0.62	0.00031	9606.ENSP00000056217,9606.ENSP00000240123,9606.ENSP00000258201,9606.ENSP00000276297,9606.ENSP00000281537,9606.ENSP00000316891,9606.ENSP00000331983,9606.ENSP00000338967,9606.ENSP00000340297,9606.ENSP00000351022,9606.ENSP00000354718,9606.ENSP00000355925,9606.ENSP00000361423,9606.ENSP00000377789,9606.ENSP00000405405,9606.ENSP00000405514,9606.ENSP00000417518	ARHGEF5,SORBS3,FHOD1,DLC1,TJP1,LIMCH1,LRRC16A,ARHGAP6,ARHGEF10,TPM1,AKAP13,PROX1,ABL1,SYNPO,PHLDB2,PPP1R9A,CLASP2
GO:1901879	Regulation of protein depolymerization	16	87	0.64	0.00031	9606.ENSP00000257430,9606.ENSP00000296755,9606.ENSP00000300231,9606.ENSP00000325313,9606.ENSP00000331983,9606.ENSP00000334061,9606.ENSP00000349259,9606.ENSP00000354837,9606.ENSP00000356257,9606.ENSP00000357206,9606.ENSP00000362924,9606.ENSP00000376800,9606.ENSP00000416797,9606.ENSP00000417518,9606.ENSP00000423366,9606.ENSP00000481012	APC,MAP1B,MAP1A,MAP1S,LRRC16A,HDAC6,SPTBN1,ARHGEF2,LMOD1,NES,GSN,MTPN,CAMSAP3,CLASP2,KIAA1211,GAS2L1
GO:0040017	Positive regulation of locomotion	49	562	0.32	0.00032	9606.ENSP00000225964,9606.ENSP00000251157,9606.ENSP00000252699,9606.ENSP00000257430,9606.ENSP00000262013,9606.ENSP00000263826,9606.ENSP00000264657,9606.ENSP00000268182,9606.ENSP00000281092,9606.ENSP00000281537,9606.ENSP00000300574,9606.ENSP00000301838,9606.ENSP00000302935,9606.ENSP00000306015,9606.ENSP00000306844,9606.ENSP00000308938,9606.ENSP00000309968,9606.ENSP00000315713,9606.ENSP00000331544,…	COL1A1,DOCK7,ACTN4,APC,SPAG9,AKT3,STAT3,IQGAP1,FER,TJP1,CRK,FADD,IL16,SYNPO2,SEMA4C,PLG,ADAM17,SSH1,FBLN1,LRRC16A,ZNF703,HDAC6,PTK2,MAP2K3,FN1,KIAA1598,SYNE2,MYO1C,MYLK,ARHGEF2,MAP3K3,PROX1,SASH1,FLNA,ABL1,KIAA1462,ROR2,RUFY3,FAM83H,MYADM,ETS1,ITGB1,AKAP12,ITGA6,AMOTL1,GRB7,GPI,CLASP2,PECAM1
GO:0051960	Regulation of nervous system development	71	942	0.26	0.00032	9606.ENSP00000001008,9606.ENSP00000239461,9606.ENSP00000240874,9606.ENSP00000251157,9606.ENSP00000252486,9606.ENSP00000260983,9606.ENSP00000261205,9606.ENSP00000262013,9606.ENSP00000263026,9606.ENSP00000263791,9606.ENSP00000264025,9606.ENSP00000264657,9606.ENSP00000268182,9606.ENSP00000292385,9606.ENSP00000296755,9606.ENSP00000300571,9606.ENSP00000300574,9606.ENSP00000306844,9606.ENSP00000309432,…	FKBP4,PRRX1,KALRN,DOCK7,APOE,HECW2,SYT1,SPAG9,EEF2K,EIF2AK4,PVRL1,STAT3,IQGAP1,DBN1,MAP1B,GPRC5B,CRK,SEMA4C,FAM134C,BRSK1,REST,GAK,BAIAP2,CPNE1,ARHGAP33,PCM1,DENND5A,IDH2,PTK2,DPYSL3,MAGI2,FN1,KIAA1598,SYT17,LZTS3,TPPP,ZEB1,MACF1,ARHGEF2,DISC1,THBS2,PROX1,FLNA,ABL1,DLG5,TRAF3IP1,ROR2,CTTN,ID4,RUFY3,ITSN1,SPP1,COBL,TCF4,BCL6,ARHGAP35,SETD5,SDK1,ITGA6,CREB1,NFATC4,TCF12,PPP1R9A,DHX36,CLASP2,SEC24B,…
GO:0033036	Macromolecule localization	150	2473	0.16	0.00033	9606.ENSP00000001008,9606.ENSP00000211998,9606.ENSP00000221543,9606.ENSP00000223208,9606.ENSP00000225964,9606.ENSP00000233143,9606.ENSP00000233575,9606.ENSP00000235329,9606.ENSP00000238497,9606.ENSP00000238855,9606.ENSP00000244020,9606.ENSP00000251849,9606.ENSP00000252486,9606.ENSP00000252699,9606.ENSP00000254101,9606.ENSP00000254942,9606.ENSP00000255120,9606.ENSP00000258654,9606.ENSP00000261396,…	FKBP4,VCL,TBC1D17,CEP41,COL1A1,TMSB10,SNX17,MFN2,VPS4B,AFTPH,SRSF6,RAF1,APOE,ACTN4,PRKAB2,TERF2,NASP,COG3,NUP133,TBC1D1,SNX1,ARFGEF1,SLC9A3R1,SMG6,CHMP2B,PVRL1,CBLB,MLPH,CASC3,STAT3,APBA1,RPS27A,DENND2A,VPS51,TJP1,GJA1,TOMM70A,MYO5B,APPL1,DBN1,GRASP,STK11IP,CHCHD4,SHROOM3,SENP2,COG1,MAP1A,BCR,TAOK2,ARHGAP1,SIDT2,GAK,BAIAP2,SNX18,ARHGAP33,RUFY1,SEC16A,SRSF7,PCM1,COPB2,PKP3,HDAC6,PCLO,C2CD3,VAPA,AN…
GO:0035023	Regulation of rho protein signal transduction	16	88	0.64	0.00034	9606.ENSP00000228945,9606.ENSP00000240874,9606.ENSP00000251849,9606.ENSP00000252486,9606.ENSP00000276297,9606.ENSP00000303507,9606.ENSP00000340297,9606.ENSP00000354718,9606.ENSP00000354837,9606.ENSP00000361423,9606.ENSP00000379350,9606.ENSP00000384371,9606.ENSP00000385720,9606.ENSP00000435585,9606.ENSP00000468002,9606.ENSP00000471457	ARHGDIB,KALRN,RAF1,APOE,DLC1,BCR,ARHGEF10,AKAP13,ARHGEF2,ABL1,ITGB1,BCL6,ARHGAP35,EPS8L2,KANK2,MYO9B
GO:0045595	Regulation of cell differentiation	120	1874	0.18	0.00034	9606.ENSP00000001008,9606.ENSP00000023939,9606.ENSP00000162391,9606.ENSP00000211998,9606.ENSP00000225964,9606.ENSP00000239461,9606.ENSP00000240874,9606.ENSP00000244020,9606.ENSP00000251157,9606.ENSP00000251849,9606.ENSP00000252486,9606.ENSP00000252699,9606.ENSP00000257430,9606.ENSP00000260983,9606.ENSP00000261205,9606.ENSP00000262013,9606.ENSP00000262367,9606.ENSP00000263026,9606.ENSP00000263791,…	FKBP4,RTFDC1,FOXJ2,VCL,COL1A1,PRRX1,KALRN,SRSF6,DOCK7,RAF1,APOE,ACTN4,APC,HECW2,SYT1,SPAG9,CREBBP,EEF2K,EIF2AK4,KIAA1109,STAT3,IQGAP1,ERBB2,PDCD4,GJA1,SH3RF1,FANCD2,DBN1,CAPN2,MAP1B,LEO1,RUNX1,GPRC5B,CRK,KMT2D,FADD,SEMA4C,FAM134C,SART1,BRSK1,REST,PRKDC,TFE3,GAK,BAIAP2,CPNE1,ARHGAP33,ZFPM1,PCM1,DENND5A,FBLN1,IDH2,LRRC16A,ZNF703,HDAC6,BCL9L,TRIO,PTK2,DPYSL3,MAGI2,FN1,KIAA1598,SYT17,PDE3A,LZTS3,ZEB1…
GO:0010628	Positive regulation of gene expression	143	2337	0.16	0.00036	9606.ENSP00000162391,9606.ENSP00000178640,9606.ENSP00000219905,9606.ENSP00000221419,9606.ENSP00000225964,9606.ENSP00000229595,9606.ENSP00000231509,9606.ENSP00000233027,9606.ENSP00000234739,9606.ENSP00000239461,9606.ENSP00000240328,9606.ENSP00000247191,9606.ENSP00000247668,9606.ENSP00000251849,9606.ENSP00000252486,9606.ENSP00000254942,9606.ENSP00000258201,9606.ENSP00000261900,9606.ENSP00000262367,…	FOXJ2,MAP2K5,MGA,HNRNPL,COL1A1,ASF1A,NR3C1,NEK4,BCL9,PRRX1,TBX2,DLGAP5,TRAF2,RAF1,APOE,TERF2,FHOD1,CCNT1,CREBBP,EIF2AK4,STAT3,SUB1,CREM,SMARCA2,LUM,SMARCC2,ERBB2,RPS27A,GJA1,XPC,ATAD2,APPL1,SENP2,LEO1,RUNX1,GPRC5B,KMT2D,FADD,IL16,ADAM17,REST,CAMKK2,HNRNPD,PRKDC,WHSC1L1,TFE3,ARID1A,GLYR1,RAI1,MED14,PGR,ZNF639,ZFPM1,YAF2,CADM1,FBLN1,PKP3,PDE4B,POLR3C,BCL9L,LARP1,TRIM24,BAZ1B,PLD1,MAP2K3,TEAD3,FN1,O…
GO:0060998	Regulation of dendritic spine development	15	78	0.66	0.00036	9606.ENSP00000240874,9606.ENSP00000252486,9606.ENSP00000263026,9606.ENSP00000292385,9606.ENSP00000316338,9606.ENSP00000320038,9606.ENSP00000353496,9606.ENSP00000355593,9606.ENSP00000361467,9606.ENSP00000365745,9606.ENSP00000370719,9606.ENSP00000385899,9606.ENSP00000405514,9606.ENSP00000417078,9606.ENSP00000429900	KALRN,APOE,EEF2K,DBN1,BAIAP2,ARHGAP33,LZTS3,DISC1,DLG5,CTTN,ITSN1,SDK1,PPP1R9A,DHX36,ASAP1
GO:0032231	Regulation of actin filament bundle assembly	17	100	0.61	0.00037	9606.ENSP00000056217,9606.ENSP00000240123,9606.ENSP00000258201,9606.ENSP00000276297,9606.ENSP00000281537,9606.ENSP00000306015,9606.ENSP00000316891,9606.ENSP00000331983,9606.ENSP00000338967,9606.ENSP00000340297,9606.ENSP00000351022,9606.ENSP00000358866,9606.ENSP00000361423,9606.ENSP00000377789,9606.ENSP00000405405,9606.ENSP00000405514,9606.ENSP00000417518	ARHGEF5,SORBS3,FHOD1,DLC1,TJP1,SYNPO2,LIMCH1,LRRC16A,ARHGAP6,ARHGEF10,TPM1,FLNA,ABL1,SYNPO,PHLDB2,PPP1R9A,CLASP2
GO:0009892	Negative regulation of metabolic process	181	3124	0.14	0.00038	9606.ENSP00000040738,9606.ENSP00000155840,9606.ENSP00000157600,9606.ENSP00000168148,9606.ENSP00000178640,9606.ENSP00000209875,9606.ENSP00000219905,9606.ENSP00000221419,9606.ENSP00000221462,9606.ENSP00000223357,9606.ENSP00000231509,9606.ENSP00000234420,9606.ENSP00000239461,9606.ENSP00000240123,9606.ENSP00000240328,9606.ENSP00000240587,9606.ENSP00000244020,9606.ENSP00000251157,9606.ENSP00000251849,…	BOD1L1,KCNQ1,LMCD1,SPP2,MAP2K5,CBX5,MGA,HNRNPL,PPP1R37,AEBP1,NR3C1,MSH6,PRRX1,SORBS3,TBX2,TSHZ3,SRSF6,DOCK7,RAF1,APOE,ZC3H4,TERF2,APC,CCNT1,CREBBP,SRCAP,SLC9A3R1,SMG6,HIRA,EIF2AK4,CBLB,CASC3,STAT3,KNG1,SUB1,MSH3,CPEB4,STC2,VDAC1,CREM,SMARCA2,SH2D4A,SMARCC2,IQGAP1,SMG9,RPS27A,PDCD4,GJA1,SH3RF1,SLX4,SENP2,MAP1A,RUNX1,KMT2D,PDS5A,BCR,IRX1,PRKCDBP,ZBTB21,ADAM17,REST,HNRNPD,PRKDC,TFE3,TLK2,CPNE1,ARID1…
GO:0080090	Regulation of primary metabolic process	314	6032	0.09	0.00039	9606.ENSP00000013125,9606.ENSP00000025008,9606.ENSP00000040738,9606.ENSP00000056217,9606.ENSP00000157600,9606.ENSP00000162391,9606.ENSP00000168148,9606.ENSP00000178640,9606.ENSP00000209875,9606.ENSP00000216085,9606.ENSP00000219905,9606.ENSP00000221419,9606.ENSP00000221462,9606.ENSP00000223357,9606.ENSP00000225964,9606.ENSP00000229268,9606.ENSP00000229595,9606.ENSP00000231509,9606.ENSP00000233027,…	MAP4K5,RB1CC1,BOD1L1,ARHGEF5,LMCD1,FOXJ2,SPP2,MAP2K5,CBX5,RHBDD3,MGA,HNRNPL,PPP1R37,AEBP1,COL1A1,USP5,ASF1A,NR3C1,NEK4,MSH6,BCL9,PRRX1,SORBS3,TBX2,TSHZ3,SRSF6,RALY,DLGAP5,TRAF2,DOCK7,RAF1,APOE,ACTN4,ZC3H4,PRKAB2,TERF2,APC,FHOD1,HECW2,NUP133,NUAK1,SNX1,CCNT1,SPAG9,ARFGEF1,CREBBP,SRCAP,SLC9A3R1,EEF2K,SMG6,HIRA,EIF2AK4,CBLB,CASC3,STAT3,KNG1,SUB1,MSH3,CPEB4,GPAM,CREM,SMARCA2,LUM,SMARCC2,IQGAP1,GAREM,…
GO:0033554	Cellular response to stress	112	1725	0.19	0.0004	9606.ENSP00000013125,9606.ENSP00000040738,9606.ENSP00000178640,9606.ENSP00000209875,9606.ENSP00000221419,9606.ENSP00000221486,9606.ENSP00000229595,9606.ENSP00000233027,9606.ENSP00000234420,9606.ENSP00000235329,9606.ENSP00000240328,9606.ENSP00000242108,9606.ENSP00000247668,9606.ENSP00000254942,9606.ENSP00000256594,9606.ENSP00000257430,9606.ENSP00000261402,9606.ENSP00000262013,9606.ENSP00000262367,…	MAP4K5,BOD1L1,MAP2K5,CBX5,HNRNPL,RNASEH2A,ASF1A,NEK4,MSH6,MFN2,TBX2,EEPD1,TRAF2,TERF2,GSTM3,APC,NUAK1,SPAG9,CREBBP,EEF2K,EIF2AK4,MCM2,MSH3,CPEB4,STC2,RPS27A,CDCA5,NRBF2,FER,XPC,FANCD2,TBC1D24,SLX4,ALB,MAP1B,CRK,MGMT,PDS5A,GLUL,TAOK2,BRSK1,CAMKK2,HNRNPD,PRKDC,BOK,TLN1,TLK2,RBBP6,SEC16A,CRIP1,HDAC6,HUWE1,BAZ1B,MAP2K3,ANO1,UVRAG,TPM1,MYOF,MYLK,TOPORS,WDHD1,COMT,ZNF652,ARHGEF2,MAP3K3,EGLN1,DTL,NUCKS1…
GO:0051171	Regulation of nitrogen compound metabolic process	305	5836	0.1	0.00042	9606.ENSP00000013125,9606.ENSP00000025008,9606.ENSP00000040738,9606.ENSP00000056217,9606.ENSP00000157600,9606.ENSP00000162391,9606.ENSP00000168148,9606.ENSP00000178640,9606.ENSP00000209875,9606.ENSP00000216085,9606.ENSP00000219905,9606.ENSP00000221419,9606.ENSP00000221462,9606.ENSP00000223357,9606.ENSP00000225964,9606.ENSP00000229268,9606.ENSP00000229595,9606.ENSP00000231509,9606.ENSP00000233027,…	MAP4K5,RB1CC1,BOD1L1,ARHGEF5,LMCD1,FOXJ2,SPP2,MAP2K5,CBX5,RHBDD3,MGA,HNRNPL,PPP1R37,AEBP1,COL1A1,USP5,ASF1A,NR3C1,NEK4,MSH6,BCL9,PRRX1,SORBS3,TBX2,TSHZ3,SRSF6,RALY,DLGAP5,TRAF2,DOCK7,RAF1,APOE,ACTN4,ZC3H4,TERF2,APC,FHOD1,HECW2,NUP133,NUAK1,SNX1,CCNT1,SPAG9,ARFGEF1,CREBBP,SRCAP,SLC9A3R1,EEF2K,SMG6,HIRA,EIF2AK4,CBLB,CASC3,STAT3,KNG1,SUB1,MSH3,CPEB4,CREM,SMARCA2,LUM,SMARCC2,IQGAP1,GAREM,ERBB2,RPS27A…
GO:0045666	Positive regulation of neuron differentiation	37	377	0.37	0.00043	9606.ENSP00000240874,9606.ENSP00000252486,9606.ENSP00000261205,9606.ENSP00000262013,9606.ENSP00000263026,9606.ENSP00000268182,9606.ENSP00000292385,9606.ENSP00000296755,9606.ENSP00000300571,9606.ENSP00000309432,9606.ENSP00000311816,9606.ENSP00000316338,9606.ENSP00000317257,9606.ENSP00000343690,9606.ENSP00000346151,9606.ENSP00000346839,9606.ENSP00000347532,9606.ENSP00000347538,9606.ENSP00000354487,…	KALRN,APOE,SYT1,SPAG9,EEF2K,IQGAP1,DBN1,MAP1B,GPRC5B,FAM134C,REST,BAIAP2,CPNE1,DPYSL3,MAGI2,FN1,KIAA1598,SYT17,ZEB1,MACF1,ARHGEF2,DISC1,PROX1,DLG5,ROR2,CTTN,RUFY3,ITSN1,COBL,TCF4,BCL6,ARHGAP35,ITGA6,TCF12,PPP1R9A,DHX36,CRABP2
GO:0050767	Regulation of neurogenesis	64	828	0.27	0.00043	9606.ENSP00000001008,9606.ENSP00000239461,9606.ENSP00000240874,9606.ENSP00000251157,9606.ENSP00000252486,9606.ENSP00000260983,9606.ENSP00000261205,9606.ENSP00000262013,9606.ENSP00000263026,9606.ENSP00000263791,9606.ENSP00000264657,9606.ENSP00000268182,9606.ENSP00000292385,9606.ENSP00000296755,9606.ENSP00000300571,9606.ENSP00000300574,9606.ENSP00000306844,9606.ENSP00000309432,9606.ENSP00000310649,…	FKBP4,PRRX1,KALRN,DOCK7,APOE,HECW2,SYT1,SPAG9,EEF2K,EIF2AK4,STAT3,IQGAP1,DBN1,MAP1B,GPRC5B,CRK,SEMA4C,FAM134C,BRSK1,REST,GAK,BAIAP2,CPNE1,ARHGAP33,PCM1,DENND5A,IDH2,PTK2,DPYSL3,MAGI2,FN1,KIAA1598,SYT17,LZTS3,ZEB1,MACF1,ARHGEF2,DISC1,PROX1,FLNA,ABL1,DLG5,ROR2,CTTN,ID4,RUFY3,ITSN1,SPP1,COBL,TCF4,BCL6,ARHGAP35,SDK1,ITGA6,CREB1,NFATC4,TCF12,PPP1R9A,DHX36,CLASP2,ASAP1,VIM,SRGAP2,CRABP2
GO:0150105	Protein localization to cell-cell junction	7	12	1.14	0.00044	9606.ENSP00000252699,9606.ENSP00000281537,9606.ENSP00000349486,9606.ENSP00000358866,9606.ENSP00000361467,9606.ENSP00000394560,9606.ENSP00000480821	ACTN4,TJP1,SCRIB,FLNA,DLG5,MAPK9,LSR
GO:0007507	Heart development	46	522	0.32	0.00045	9606.ENSP00000025008,9606.ENSP00000178640,9606.ENSP00000233575,9606.ENSP00000240328,9606.ENSP00000251849,9606.ENSP00000253754,9606.ENSP00000269571,9606.ENSP00000270066,9606.ENSP00000276297,9606.ENSP00000280154,9606.ENSP00000282561,9606.ENSP00000284770,9606.ENSP00000284878,9606.ENSP00000296257,9606.ENSP00000303758,9606.ENSP00000306100,9606.ENSP00000311816,9606.ENSP00000312634,9606.ENSP00000313420,…	RB1CC1,MAP2K5,SNX17,TBX2,RAF1,PDLIM4,ERBB2,SMG9,DLC1,PDCD4,GJA1,PDLIM3,CXADR,SENP2,LUZP1,PAM,REST,PDLIM2,PRKDC,GYS1,ARID1A,ZFPM1,CRIP1,PARVA,C2CD3,PTK2,FN1,SORBS2,TPM1,MYH10,AKAP13,EGLN1,PROX1,LMNA,TRAF3IP1,BICC1,KDM6A,DSP,COL4A3BP,ITGB1,MYH11,FHL2,NFATC4,PPP1R13L,SEC24B,TTN
GO:0010975	Regulation of neuron projection development	45	510	0.32	0.00055	9606.ENSP00000001008,9606.ENSP00000239461,9606.ENSP00000240874,9606.ENSP00000252486,9606.ENSP00000260983,9606.ENSP00000261205,9606.ENSP00000263026,9606.ENSP00000268182,9606.ENSP00000292385,9606.ENSP00000296755,9606.ENSP00000300574,9606.ENSP00000306844,9606.ENSP00000309432,9606.ENSP00000310649,9606.ENSP00000314499,9606.ENSP00000316338,9606.ENSP00000320038,9606.ENSP00000328524,9606.ENSP00000341189,…	FKBP4,PRRX1,KALRN,APOE,HECW2,SYT1,EEF2K,IQGAP1,DBN1,MAP1B,CRK,SEMA4C,FAM134C,BRSK1,GAK,BAIAP2,ARHGAP33,DENND5A,PTK2,DPYSL3,MAGI2,FN1,KIAA1598,SYT17,LZTS3,MACF1,DISC1,ABL1,DLG5,ROR2,CTTN,RUFY3,ITSN1,SPP1,COBL,ARHGAP35,SDK1,ITGA6,NFATC4,PPP1R9A,DHX36,CLASP2,ASAP1,VIM,CRABP2
GO:0009891	Positive regulation of biosynthetic process	127	2040	0.17	0.00059	9606.ENSP00000162391,9606.ENSP00000178640,9606.ENSP00000219905,9606.ENSP00000221419,9606.ENSP00000225964,9606.ENSP00000229595,9606.ENSP00000231509,9606.ENSP00000233027,9606.ENSP00000234739,9606.ENSP00000239461,9606.ENSP00000240328,9606.ENSP00000247191,9606.ENSP00000251849,9606.ENSP00000252486,9606.ENSP00000252699,9606.ENSP00000258201,9606.ENSP00000261900,9606.ENSP00000262215,9606.ENSP00000262367,…	FOXJ2,MAP2K5,MGA,HNRNPL,COL1A1,ASF1A,NR3C1,NEK4,BCL9,PRRX1,TBX2,DLGAP5,RAF1,APOE,ACTN4,FHOD1,CCNT1,ARFGEF1,CREBBP,SRCAP,EIF2AK4,STAT3,SUB1,CREM,SMARCA2,LUM,SMARCC2,ERBB2,RPS27A,XPC,ATAD2,APPL1,CAPN2,SENP2,LEO1,RUNX1,KMT2D,FADD,REST,CAMKK2,HNRNPD,PRKDC,WHSC1L1,TFE3,ARID1A,TACC1,GLYR1,RAI1,MED14,PGR,ZNF639,ZFPM1,YAF2,HDAC6,BCL9L,LARP1,TRIM24,PLD1,MAP2K3,TEAD3,PHF2,TOPORS,ZEB1,ARHGEF2,ZNF318,NOS1AP,…
GO:0051764	Actin crosslink formation	7	13	1.11	0.00064	9606.ENSP00000005260,9606.ENSP00000316338,9606.ENSP00000343690,9606.ENSP00000358866,9606.ENSP00000377941,9606.ENSP00000401145,9606.ENSP00000481012	BAIAP2L1,BAIAP2,DPYSL3,FLNA,ACTN1,GAS2,GAS2L1
GO:0002064	Epithelial cell development	24	195	0.47	0.00068	9606.ENSP00000256594,9606.ENSP00000262613,9606.ENSP00000268182,9606.ENSP00000281537,9606.ENSP00000296043,9606.ENSP00000304592,9606.ENSP00000311816,9606.ENSP00000314023,9606.ENSP00000325120,9606.ENSP00000346151,9606.ENSP00000348828,9606.ENSP00000349486,9606.ENSP00000354623,9606.ENSP00000355925,9606.ENSP00000358866,9606.ENSP00000362441,9606.ENSP00000375649,9606.ENSP00000387100,9606.ENSP00000420213,…	GSTM3,SLC9A3R1,IQGAP1,TJP1,SHROOM3,FASN,REST,SIDT2,PGR,MAGI2,ARHGEF26,SCRIB,DFNB31,PROX1,FLNA,ATRX,MYADM,TPRN,FLNB,PALLD,SEC24B,TJP2,VIM,PECAM1
GO:1903508	Positive regulation of nucleic acid-templated transcription	108	1670	0.19	0.00068	9606.ENSP00000162391,9606.ENSP00000178640,9606.ENSP00000219905,9606.ENSP00000225964,9606.ENSP00000229595,9606.ENSP00000231509,9606.ENSP00000233027,9606.ENSP00000234739,9606.ENSP00000239461,9606.ENSP00000240328,9606.ENSP00000247191,9606.ENSP00000251849,9606.ENSP00000252486,9606.ENSP00000252699,9606.ENSP00000258201,9606.ENSP00000261900,9606.ENSP00000262367,9606.ENSP00000262518,9606.ENSP00000264657,…	FOXJ2,MAP2K5,MGA,COL1A1,ASF1A,NR3C1,NEK4,BCL9,PRRX1,TBX2,DLGAP5,RAF1,APOE,ACTN4,FHOD1,CCNT1,CREBBP,SRCAP,STAT3,SUB1,CREM,SMARCA2,LUM,SMARCC2,ERBB2,RPS27A,XPC,ATAD2,SENP2,LEO1,RUNX1,KMT2D,FADD,REST,CAMKK2,HNRNPD,PRKDC,WHSC1L1,TFE3,ARID1A,TACC1,GLYR1,RAI1,MED14,PGR,ZNF639,ZFPM1,YAF2,BCL9L,TRIM24,MAP2K3,TEAD3,PHF2,TOPORS,ZEB1,ARHGEF2,ZNF318,EGLN1,PROX1,NUCKS1,SOX13,POU2F1,ARHGEF11,CRTC2,PCGF6,MYO6,F…
GO:0031589	Cell-substrate adhesion	23	182	0.48	0.0007	9606.ENSP00000211998,9606.ENSP00000240123,9606.ENSP00000276297,9606.ENSP00000281092,9606.ENSP00000297508,9606.ENSP00000303507,9606.ENSP00000310094,9606.ENSP00000324422,9606.ENSP00000334008,9606.ENSP00000338967,9606.ENSP00000344758,9606.ENSP00000346839,9606.ENSP00000360293,9606.ENSP00000361423,9606.ENSP00000362776,9606.ENSP00000365745,9606.ENSP00000377941,9606.ENSP00000378332,9606.ENSP00000379350,…	VCL,SORBS3,DLC1,FER,MICALL2,BCR,TAOK2,ZYX,PARVA,ARHGAP6,ECM2,FN1,SORBS1,ABL1,COL16A1,CTTN,ACTN1,TGFB1I1,ITGB1,ITGA6,PEAK1,PECAM1,SRGAP2
GO:0016032	Viral process	60	776	0.27	0.00078	9606.ENSP00000209875,9606.ENSP00000227520,9606.ENSP00000234420,9606.ENSP00000238497,9606.ENSP00000252486,9606.ENSP00000255882,9606.ENSP00000261396,9606.ENSP00000261900,9606.ENSP00000262367,9606.ENSP00000262518,9606.ENSP00000263780,9606.ENSP00000263791,9606.ENSP00000264025,9606.ENSP00000264657,9606.ENSP00000265333,9606.ENSP00000268182,9606.ENSP00000272317,9606.ENSP00000284637,9606.ENSP00000284878,…	CBX5,CCDC86,MSH6,VPS4B,APOE,PI4KA,NUP133,CCNT1,CREBBP,SRCAP,CHMP2B,EIF2AK4,PVRL1,STAT3,VDAC1,IQGAP1,RPS27A,SH3RF1,CXADR,FADD,IL16,MAGI3,TLN1,ZYX,ZNF639,KRT7,CADM1,FBLN1,VAPA,ANXA2,UVRAG,SCRIB,RPL12,NUCKS1,TPR,IVNS1ABP,CRTC2,RPL5,NFIA,RPL11,RTN3,BNIP3L,EXOC1,ITSN1,KRT18,TANK,ITGB1,UBN1,ZMYND11,CREB1,PACS2,ATF7,VAPB,RPL30,IKBKB,H2AFX,MPDZ,VIM,KRT8,RPS15
GO:0044403	Symbiotic process	65	865	0.25	0.00078	9606.ENSP00000209875,9606.ENSP00000227520,9606.ENSP00000234420,9606.ENSP00000238497,9606.ENSP00000252486,9606.ENSP00000255882,9606.ENSP00000261396,9606.ENSP00000261900,9606.ENSP00000262367,9606.ENSP00000262518,9606.ENSP00000263780,9606.ENSP00000263791,9606.ENSP00000264025,9606.ENSP00000264657,9606.ENSP00000265333,9606.ENSP00000268182,9606.ENSP00000272317,9606.ENSP00000284637,9606.ENSP00000284878,…	CBX5,CCDC86,MSH6,VPS4B,APOE,PI4KA,NUP133,CCNT1,CREBBP,SRCAP,CHMP2B,EIF2AK4,PVRL1,STAT3,VDAC1,IQGAP1,RPS27A,SH3RF1,CXADR,FADD,IL16,MAGI3,PLG,REST,TLN1,ZYX,ZNF639,KRT7,CADM1,FBLN1,VAPA,ANXA2,FN1,UVRAG,SCRIB,RPL12,NUCKS1,TPR,IVNS1ABP,CRTC2,RPL5,NFIA,RPL11,RTN3,BNIP3L,EXOC1,ITSN1,KRT18,TANK,ITGB1,UBN1,ZMYND11,CTNND1,CREB1,PACS2,SMARCA4,ATF7,VAPB,RPL30,IKBKB,H2AFX,MPDZ,VIM,KRT8,RPS15
GO:0048858	Cell projection morphogenesis	44	503	0.32	0.0008	9606.ENSP00000211998,9606.ENSP00000251157,9606.ENSP00000258390,9606.ENSP00000261889,9606.ENSP00000263791,9606.ENSP00000264025,9606.ENSP00000268182,9606.ENSP00000269571,9606.ENSP00000282561,9606.ENSP00000292385,9606.ENSP00000296755,9606.ENSP00000298556,9606.ENSP00000300231,9606.ENSP00000306844,9606.ENSP00000307134,9606.ENSP00000310094,9606.ENSP00000310649,9606.ENSP00000316338,9606.ENSP00000317257,…	VCL,DOCK7,DOCK10,SNX1,EIF2AK4,PVRL1,IQGAP1,ERBB2,GJA1,DBN1,MAP1B,HPRT1,MAP1A,SEMA4C,CTNND2,TAOK2,BRSK1,BAIAP2,CPNE1,MAP1S,NEXN,HDAC6,TRIO,PTK2,KIAA1598,SPTBN1,MYH10,ENAH,NES,ABL1,CTTN,NFIB,WASF1,COBL,ITGB1,ARHGAP35,CREB1,TOP2B,GRB7,GAS7,PALLD,SRGAP2,SLITRK4,FARP1
GO:0001558	Regulation of cell growth	39	423	0.34	0.00084	9606.ENSP00000178640,9606.ENSP00000252486,9606.ENSP00000261205,9606.ENSP00000264501,9606.ENSP00000265773,9606.ENSP00000269571,9606.ENSP00000278903,9606.ENSP00000282561,9606.ENSP00000292385,9606.ENSP00000296755,9606.ENSP00000300574,9606.ENSP00000306844,9606.ENSP00000309968,9606.ENSP00000310094,9606.ENSP00000325634,9606.ENSP00000345292,9606.ENSP00000346839,9606.ENSP00000347532,9606.ENSP00000347538,…	MAP2K5,APOE,SYT1,KIAA1109,SMARCA2,ERBB2,EI24,GJA1,DBN1,MAP1B,CRK,SEMA4C,ADAM17,TAOK2,ZNF639,NDRG3,FN1,KIAA1598,SYT17,MACF1,DISC1,BLZF1,ARHGEF11,ABL1,CTTN,KDM2B,RUFY3,IGFBP3,MTPN,SPP1,BCL6,SMARCA4,VGLL4,CLASP2,CDKN2AIP,USP47,CRYAB,GAS2L1,CRABP2
GO:0045184	Establishment of protein localization	102	1564	0.19	0.00085	9606.ENSP00000221543,9606.ENSP00000223208,9606.ENSP00000225964,9606.ENSP00000233575,9606.ENSP00000235329,9606.ENSP00000238497,9606.ENSP00000238855,9606.ENSP00000244020,9606.ENSP00000251849,9606.ENSP00000252486,9606.ENSP00000252699,9606.ENSP00000254942,9606.ENSP00000255120,9606.ENSP00000258654,9606.ENSP00000261396,9606.ENSP00000261439,9606.ENSP00000261889,9606.ENSP00000262215,9606.ENSP00000263073,…	TBC1D17,CEP41,COL1A1,SNX17,MFN2,VPS4B,AFTPH,SRSF6,RAF1,APOE,ACTN4,TERF2,NASP,COG3,NUP133,TBC1D1,SNX1,ARFGEF1,SMG6,CHMP2B,CBLB,MLPH,CASC3,STAT3,APBA1,RPS27A,DENND2A,VPS51,TOMM70A,MYO5B,APPL1,CHCHD4,SENP2,COG1,MAP1A,BCR,TAOK2,ARHGAP1,SNX18,ARHGAP33,RUFY1,SEC16A,SRSF7,PCM1,COPB2,HDAC6,PCLO,RAB11FIP2,SPTBN1,SCRIB,VPS13B,MYO1C,MACF1,DFNB31,RPL12,ARHGEF2,TPR,BLZF1,COPA,LMNA,ADAR,GOPC,TRAF3IP2,SEC23IP,B…
GO:0043244	Regulation of protein-containing complex disassembly	18	121	0.55	0.00089	9606.ENSP00000257430,9606.ENSP00000296137,9606.ENSP00000296755,9606.ENSP00000300231,9606.ENSP00000325313,9606.ENSP00000331983,9606.ENSP00000334061,9606.ENSP00000348455,9606.ENSP00000349259,9606.ENSP00000354837,9606.ENSP00000356257,9606.ENSP00000357206,9606.ENSP00000362924,9606.ENSP00000376800,9606.ENSP00000416797,9606.ENSP00000417518,9606.ENSP00000423366,9606.ENSP00000481012	APC,FYCO1,MAP1B,MAP1A,MAP1S,LRRC16A,HDAC6,UVRAG,SPTBN1,ARHGEF2,LMOD1,NES,GSN,MTPN,CAMSAP3,CLASP2,KIAA1211,GAS2L1
GO:0043085	Positive regulation of catalytic activity	98	1489	0.2	0.0009	9606.ENSP00000013125,9606.ENSP00000056217,9606.ENSP00000178640,9606.ENSP00000202677,9606.ENSP00000221543,9606.ENSP00000228945,9606.ENSP00000233027,9606.ENSP00000234420,9606.ENSP00000240874,9606.ENSP00000247668,9606.ENSP00000251157,9606.ENSP00000251849,9606.ENSP00000252486,9606.ENSP00000254942,9606.ENSP00000258390,9606.ENSP00000260526,9606.ENSP00000261439,9606.ENSP00000261900,9606.ENSP00000262013,…	MAP4K5,ARHGEF5,MAP2K5,RALGAPA2,TBC1D17,ARHGDIB,NEK4,MSH6,KALRN,TRAF2,DOCK7,RAF1,APOE,TERF2,DOCK10,ARHGAP29,TBC1D1,CCNT1,SPAG9,ARFGEF1,STAT3,MSH3,IQGAP1,ERBB2,RPS27A,DOCK11,DLC1,TBC1D24,SLX4,GPRC5B,CRK,FADD,RALGAPA1,BCR,ADAM17,TAOK2,ARHGAP1,ARHGAP32,REST,HNRNPD,BOK,SNX18,ARHGAP33,ACAP2,FBLN1,ARHGAP6,RGS12,ARHGEF10,PTK2,MAP2K3,MAGI2,FN1,GIT2,RAB11FIP2,SH3PXD2A,ARHGEF26,SCRIB,TPM1,TOPORS,AKAP13,MAP3…
GO:0045934	Negative regulation of nucleobase-containing compound metabolic process	100	1528	0.19	0.0009	9606.ENSP00000157600,9606.ENSP00000178640,9606.ENSP00000209875,9606.ENSP00000219905,9606.ENSP00000221419,9606.ENSP00000223357,9606.ENSP00000231509,9606.ENSP00000234420,9606.ENSP00000239461,9606.ENSP00000240123,9606.ENSP00000240328,9606.ENSP00000240587,9606.ENSP00000244020,9606.ENSP00000253048,9606.ENSP00000254942,9606.ENSP00000261900,9606.ENSP00000262367,9606.ENSP00000263073,9606.ENSP00000263208,…	LMCD1,MAP2K5,CBX5,MGA,HNRNPL,AEBP1,NR3C1,MSH6,PRRX1,SORBS3,TBX2,TSHZ3,SRSF6,ZC3H4,TERF2,CCNT1,CREBBP,SMG6,HIRA,STAT3,SUB1,MSH3,CREM,SMARCA2,SMARCC2,RPS27A,PDCD4,GJA1,SLX4,RUNX1,KMT2D,IRX1,ZBTB21,REST,HNRNPD,ARID1A,SIAH2,ZNF639,SRSF7,ZFPM1,YAF2,PKP3,ZNF703,HDAC6,LARP1,TRIM24,ZEB1,ZNF318,CTR9,PROX1,SOX13,TPR,POU2F1,HDGF,BAG3,PCGF6,FLNA,NFIA,MTF1,ATRX,KDM2B,ID4,DNAJC2,HIVEP1,WWC3,NFIB,TP53BP1,ELF2,I…
GO:0007264	Small gtpase mediated signal transduction	32	316	0.38	0.00092	9606.ENSP00000228945,9606.ENSP00000249014,9606.ENSP00000251157,9606.ENSP00000258390,9606.ENSP00000260526,9606.ENSP00000276202,9606.ENSP00000294618,9606.ENSP00000299505,9606.ENSP00000303192,9606.ENSP00000303507,9606.ENSP00000310491,9606.ENSP00000310561,9606.ENSP00000320038,9606.ENSP00000322457,9606.ENSP00000325594,9606.ENSP00000338967,9606.ENSP00000342793,9606.ENSP00000347532,9606.ENSP00000356607,…	ARHGDIB,CDC42EP1,DOCK7,DOCK10,ARHGAP29,DOCK11,DOCK6,KIAA0355,RGL1,BCR,ARHGAP1,ARHGAP32,ARHGAP33,SIAH2,RUFY1,ARHGAP6,PLD1,KIAA1598,RALGPS2,ARHGEF11,BCAR3,VAV2,DOCK9,ITSN1,TNK2,WASF1,USP8,BCL6,BRK1,EPS8L2,PECAM1,MYO9B
GO:0031328	Positive regulation of cellular biosynthetic process	124	2005	0.17	0.00094	9606.ENSP00000162391,9606.ENSP00000178640,9606.ENSP00000219905,9606.ENSP00000221419,9606.ENSP00000225964,9606.ENSP00000229595,9606.ENSP00000231509,9606.ENSP00000233027,9606.ENSP00000234739,9606.ENSP00000239461,9606.ENSP00000240328,9606.ENSP00000247191,9606.ENSP00000251849,9606.ENSP00000252486,9606.ENSP00000252699,9606.ENSP00000258201,9606.ENSP00000261900,9606.ENSP00000262215,9606.ENSP00000262367,…	FOXJ2,MAP2K5,MGA,HNRNPL,COL1A1,ASF1A,NR3C1,NEK4,BCL9,PRRX1,TBX2,DLGAP5,RAF1,APOE,ACTN4,FHOD1,CCNT1,ARFGEF1,CREBBP,SRCAP,EIF2AK4,STAT3,SUB1,CREM,SMARCA2,LUM,SMARCC2,ERBB2,RPS27A,XPC,ATAD2,APPL1,CAPN2,SENP2,LEO1,RUNX1,KMT2D,FADD,REST,CAMKK2,HNRNPD,PRKDC,WHSC1L1,TFE3,ARID1A,TACC1,GLYR1,RAI1,MED14,PGR,ZNF639,ZFPM1,YAF2,BCL9L,LARP1,TRIM24,PLD1,MAP2K3,TEAD3,PHF2,TOPORS,ZEB1,ARHGEF2,ZNF318,NOS1AP,EGLN1,…
GO:0072359	Circulatory system development	65	872	0.25	0.00094	9606.ENSP00000025008,9606.ENSP00000155840,9606.ENSP00000178640,9606.ENSP00000225964,9606.ENSP00000233575,9606.ENSP00000237937,9606.ENSP00000239461,9606.ENSP00000240328,9606.ENSP00000251849,9606.ENSP00000252486,9606.ENSP00000253754,9606.ENSP00000268150,9606.ENSP00000269571,9606.ENSP00000270066,9606.ENSP00000276297,9606.ENSP00000280154,9606.ENSP00000282561,9606.ENSP00000284770,9606.ENSP00000284878,…	RB1CC1,KCNQ1,MAP2K5,COL1A1,SNX17,ZFAND5,PRRX1,TBX2,RAF1,APOE,PDLIM4,MFGE8,ERBB2,SMG9,DLC1,PDCD4,GJA1,PDLIM3,CXADR,SENP2,LUZP1,PAM,GLUL,PLG,REST,PDLIM2,PRKDC,GYS1,ARID1A,ZFPM1,CRIP1,PARVA,C2CD3,PTK2,ANXA2,FN1,SORBS2,TPM1,MYLK,MYH10,AKAP13,MAP3K3,EGLN1,PROX1,LMNA,VAV2,ABL1,TRAF3IP1,BICC1,KDM6A,DSP,COL4A3BP,ETS1,ARHGAP24,ITGB1,MYH11,PAXIP1,FHL2,AMOTL1,NFATC4,PPP1R13L,SEC24B,PECAM1,TTN,GGNBP2
GO:0032990	Cell part morphogenesis	45	525	0.31	0.00097	9606.ENSP00000211998,9606.ENSP00000251157,9606.ENSP00000258390,9606.ENSP00000261889,9606.ENSP00000263791,9606.ENSP00000264025,9606.ENSP00000268182,9606.ENSP00000269571,9606.ENSP00000282561,9606.ENSP00000292385,9606.ENSP00000296755,9606.ENSP00000298556,9606.ENSP00000300231,9606.ENSP00000306844,9606.ENSP00000307134,9606.ENSP00000310094,9606.ENSP00000310649,9606.ENSP00000316338,9606.ENSP00000317257,…	VCL,DOCK7,DOCK10,SNX1,EIF2AK4,PVRL1,IQGAP1,ERBB2,GJA1,DBN1,MAP1B,HPRT1,MAP1A,SEMA4C,CTNND2,TAOK2,BRSK1,BAIAP2,CPNE1,MAP1S,NEXN,HDAC6,TRIO,PTK2,KIAA1598,SPTBN1,MYH10,ENAH,NES,ABL1,CTTN,COL4A3BP,NFIB,WASF1,COBL,ITGB1,ARHGAP35,CREB1,TOP2B,GRB7,GAS7,PALLD,SRGAP2,SLITRK4,FARP1
GO:0042692	Muscle cell differentiation	27	244	0.42	0.001	9606.ENSP00000229595,9606.ENSP00000234739,9606.ENSP00000240328,9606.ENSP00000262013,9606.ENSP00000263208,9606.ENSP00000263635,9606.ENSP00000284878,9606.ENSP00000295006,9606.ENSP00000306844,9606.ENSP00000320485,9606.ENSP00000327145,9606.ENSP00000347852,9606.ENSP00000351022,9606.ENSP00000352208,9606.ENSP00000353590,9606.ENSP00000354718,9606.ENSP00000355925,9606.ENSP00000356257,9606.ENSP00000357283,…	ASF1A,BCL9,TBX2,SPAG9,HIRA,TANC1,CXADR,CAPN2,SEMA4C,ARID1A,FLNC,SORBS2,TPM1,MYOF,MYH10,AKAP13,PROX1,LMOD1,LMNA,MTPN,ITGB1,MYH11,FHL2,NFATC4,MECP2,KRT8,TTN
GO:0006928	Movement of cell or subcellular component	98	1501	0.19	0.0011	9606.ENSP00000056217,9606.ENSP00000155840,9606.ENSP00000171887,9606.ENSP00000215582,9606.ENSP00000225964,9606.ENSP00000237937,9606.ENSP00000247191,9606.ENSP00000252699,9606.ENSP00000254942,9606.ENSP00000257430,9606.ENSP00000261588,9606.ENSP00000262461,9606.ENSP00000262613,9606.ENSP00000264025,9606.ENSP00000265077,9606.ENSP00000265381,9606.ENSP00000268182,9606.ENSP00000269571,9606.ENSP00000281092,…	ARHGEF5,KCNQ1,TNS1,MISP,COL1A1,ZFAND5,DLGAP5,ACTN4,TERF2,APC,KIAA0556,SLC12A2,SLC9A3R1,PVRL1,VCAN,APBA1,IQGAP1,ERBB2,FER,GJA1,SH3RF1,CXADR,MYO5B,FYCO1,MAP1B,KIF27,MAP1A,CRK,IL16,SEMA4C,PLG,ADAM17,TAOK2,LIMCH1,MAP1S,PCM1,LRRC16A,PDE4B,NEXN,PARVA,TRIO,PTK2,PLD1,FN1,KIAA1598,SPTBN1,SCRIB,SYNE2,TPM1,CD2AP,MYO1C,MAP4,MYH10,DISC1,CDC42BPA,ENAH,PROX1,BAG3,FLNA,MYO6,VAV2,ABL1,CAP1,TRAF3IP1,ROR2,DLG2,CTTN…
GO:0015833	Peptide transport	99	1518	0.19	0.0011	9606.ENSP00000221543,9606.ENSP00000223208,9606.ENSP00000225964,9606.ENSP00000233575,9606.ENSP00000235329,9606.ENSP00000238497,9606.ENSP00000238855,9606.ENSP00000244020,9606.ENSP00000251849,9606.ENSP00000252486,9606.ENSP00000252699,9606.ENSP00000254942,9606.ENSP00000255120,9606.ENSP00000258654,9606.ENSP00000261396,9606.ENSP00000261439,9606.ENSP00000261889,9606.ENSP00000262215,9606.ENSP00000262613,…	TBC1D17,CEP41,COL1A1,SNX17,MFN2,VPS4B,AFTPH,SRSF6,RAF1,APOE,ACTN4,TERF2,NASP,COG3,NUP133,TBC1D1,SNX1,ARFGEF1,SLC9A3R1,SMG6,CHMP2B,CBLB,MLPH,CASC3,STAT3,APBA1,RPS27A,DENND2A,VPS51,GJA1,TOMM70A,MYO5B,APPL1,CHCHD4,SENP2,COG1,MAP1A,BCR,TAOK2,ARHGAP1,SNX18,ARHGAP33,RUFY1,SEC16A,SRSF7,PCM1,COPB2,HDAC6,PCLO,RAB11FIP2,SPTBN1,SCRIB,VPS13B,MYO1C,MACF1,RPL12,ARHGEF2,TPR,BLZF1,COPA,LMNA,ADAR,GOPC,TRAF3IP2,SE…
GO:0031032	Actomyosin structure organization	17	111	0.56	0.0011	9606.ENSP00000281537,9606.ENSP00000316891,9606.ENSP00000324422,9606.ENSP00000337168,9606.ENSP00000351022,9606.ENSP00000353590,9606.ENSP00000355731,9606.ENSP00000355925,9606.ENSP00000356257,9606.ENSP00000359225,9606.ENSP00000360293,9606.ENSP00000367356,9606.ENSP00000376306,9606.ENSP00000379350,9606.ENSP00000379616,9606.ENSP00000449404,9606.ENSP00000467141	TJP1,LIMCH1,ZYX,EPB41L1,TPM1,MYH10,CDC42BPA,PROX1,LMOD1,CNN3,SORBS1,FAM171A1,CIT,ITGB1,MYH11,KRT8,TTN
GO:0060322	Head development	60	788	0.26	0.0011	9606.ENSP00000225964,9606.ENSP00000237937,9606.ENSP00000251157,9606.ENSP00000251849,9606.ENSP00000261205,9606.ENSP00000270066,9606.ENSP00000276297,9606.ENSP00000287647,9606.ENSP00000297814,9606.ENSP00000298556,9606.ENSP00000300574,9606.ENSP00000301030,9606.ENSP00000303507,9606.ENSP00000306844,9606.ENSP00000313199,9606.ENSP00000313420,9606.ENSP00000314132,9606.ENSP00000316338,9606.ENSP00000320485,…	COL1A1,ZFAND5,DOCK7,RAF1,SYT1,SMG9,DLC1,FANCD2,KIF27,HPRT1,CRK,ANKRD11,BCR,SEMA4C,HNRNPD,PRKDC,BOK,BAIAP2,ARID1A,TACC1,MAP1S,SEC16A,PCM1,C2CD3,SCRIB,SYNE2,SDF4,MYH10,DFNB31,DISC1,PROX1,NES,BAG3,FLNA,GNG12,ABL1,DLG5,ATRX,SHROOM4,KDM2B,ID4,SHROOM2,NFIB,ITSN1,ETS1,MTPN,TBC1D23,ITGB1,MBP,CTNND1,ARHGAP35,CREB1,MECP2,TOP2B,SLC2A1,SEC24B,H2AFX,PHLPP2,CIC,SRGAP2
GO:0099173	Postsynapse organization	15	88	0.61	0.0011	9606.ENSP00000252486,9606.ENSP00000258390,9606.ENSP00000263635,9606.ENSP00000292385,9606.ENSP00000307134,9606.ENSP00000334061,9606.ENSP00000346151,9606.ENSP00000353590,9606.ENSP00000355133,9606.ENSP00000363480,9606.ENSP00000365272,9606.ENSP00000365745,9606.ENSP00000377941,9606.ENSP00000404854,9606.ENSP00000405514	APOE,DOCK10,TANC1,DBN1,CTNND2,HDAC6,MAGI2,MYH10,NOS1AP,DLG3,DLG2,CTTN,ACTN1,NDRG1,PPP1R9A
GO:0016197	Endosomal transport	26	232	0.43	0.0012	9606.ENSP00000221543,9606.ENSP00000233575,9606.ENSP00000238497,9606.ENSP00000261889,9606.ENSP00000262013,9606.ENSP00000263780,9606.ENSP00000264501,9606.ENSP00000272317,9606.ENSP00000275884,9606.ENSP00000279281,9606.ENSP00000285039,9606.ENSP00000297508,9606.ENSP00000310491,9606.ENSP00000317332,9606.ENSP00000324287,9606.ENSP00000328524,9606.ENSP00000349486,9606.ENSP00000349824,9606.ENSP00000365477,…	TBC1D17,SNX17,VPS4B,SNX1,SPAG9,CHMP2B,KIAA1109,RPS27A,DENND2A,VPS51,MYO5B,MICALL2,ARHGAP1,SNX18,ACAP2,DENND5A,SCRIB,REPS2,CCDC93,ITSN1,LYST,TBC1D23,REPS1,EPS15L1,BLOC1S1,DENND1B
GO:0051254	Positive regulation of rna metabolic process	111	1759	0.18	0.0012	9606.ENSP00000162391,9606.ENSP00000178640,9606.ENSP00000219905,9606.ENSP00000225964,9606.ENSP00000229595,9606.ENSP00000231509,9606.ENSP00000233027,9606.ENSP00000234739,9606.ENSP00000239461,9606.ENSP00000240328,9606.ENSP00000247191,9606.ENSP00000251849,9606.ENSP00000252486,9606.ENSP00000252699,9606.ENSP00000258201,9606.ENSP00000261900,9606.ENSP00000262367,9606.ENSP00000262518,9606.ENSP00000264657,…	FOXJ2,MAP2K5,MGA,COL1A1,ASF1A,NR3C1,NEK4,BCL9,PRRX1,TBX2,DLGAP5,RAF1,APOE,ACTN4,FHOD1,CCNT1,CREBBP,SRCAP,STAT3,SUB1,CREM,SMARCA2,LUM,SMARCC2,ERBB2,RPS27A,XPC,ATAD2,SENP2,LEO1,RUNX1,KMT2D,FADD,REST,CAMKK2,HNRNPD,PRKDC,WHSC1L1,TFE3,ARID1A,TACC1,GLYR1,RAI1,MED14,PGR,ZNF639,ZFPM1,YAF2,BCL9L,TRIM24,MAP2K3,TEAD3,PHF2,TOPORS,ZEB1,ARHGEF2,ZNF318,EGLN1,PROX1,NUCKS1,SOX13,POU2F1,ARHGEF11,CRTC2,PCGF6,MYO6,F…
GO:0051276	Chromosome organization	75	1066	0.23	0.0012	9606.ENSP00000229595,9606.ENSP00000231509,9606.ENSP00000238497,9606.ENSP00000247191,9606.ENSP00000254942,9606.ENSP00000255120,9606.ENSP00000261396,9606.ENSP00000262367,9606.ENSP00000262518,9606.ENSP00000263073,9606.ENSP00000263208,9606.ENSP00000263780,9606.ENSP00000265056,9606.ENSP00000265081,9606.ENSP00000265773,9606.ENSP00000267064,9606.ENSP00000271715,9606.ENSP00000272317,9606.ENSP00000275517,…	ASF1A,NR3C1,VPS4B,DLGAP5,TERF2,NASP,NUP133,CREBBP,SRCAP,SMG6,HIRA,CHMP2B,MCM2,MSH3,SMARCA2,SMARCC2,POGZ,RPS27A,CDCA5,HIRIP3,XPC,ATAD2,FANCD2,SLX4,LEO1,KMT2D,PDS5A,REST,PRKDC,WHSC1L1,TLK2,ARID1A,ZFPM1,HDAC6,HUWE1,BAZ1B,CHD4,PHF2,CHAMP1,CTR9,NUCKS1,CRTC2,PCGF6,ABL1,ATRX,KDM2B,KDM6A,DNAJC2,STAG1,ASH1L,HSPA2,NAV2,UBN1,ZMYND11,MTA3,PAXIP1,SETD5,MECP2,SMARCA4,NSD1,TOP2B,BAHD1,L3MBTL1,FOXA2,DCTN2,DHX36,…
GO:0051492	Regulation of stress fiber assembly	15	89	0.6	0.0012	9606.ENSP00000056217,9606.ENSP00000240123,9606.ENSP00000258201,9606.ENSP00000276297,9606.ENSP00000281537,9606.ENSP00000316891,9606.ENSP00000331983,9606.ENSP00000338967,9606.ENSP00000340297,9606.ENSP00000351022,9606.ENSP00000361423,9606.ENSP00000377789,9606.ENSP00000405405,9606.ENSP00000405514,9606.ENSP00000417518	ARHGEF5,SORBS3,FHOD1,DLC1,TJP1,LIMCH1,LRRC16A,ARHGAP6,ARHGEF10,TPM1,ABL1,SYNPO,PHLDB2,PPP1R9A,CLASP2
GO:0010468	Regulation of gene expression	255	4813	0.1	0.0013	9606.ENSP00000056217,9606.ENSP00000155840,9606.ENSP00000157600,9606.ENSP00000162391,9606.ENSP00000178640,9606.ENSP00000209875,9606.ENSP00000219905,9606.ENSP00000221419,9606.ENSP00000223357,9606.ENSP00000225964,9606.ENSP00000229595,9606.ENSP00000231509,9606.ENSP00000233027,9606.ENSP00000234739,9606.ENSP00000239461,9606.ENSP00000240123,9606.ENSP00000240328,9606.ENSP00000240587,9606.ENSP00000244020,…	ARHGEF5,KCNQ1,LMCD1,FOXJ2,MAP2K5,CBX5,MGA,HNRNPL,AEBP1,COL1A1,ASF1A,NR3C1,NEK4,BCL9,PRRX1,SORBS3,TBX2,TSHZ3,SRSF6,DLGAP5,TRAF2,RAF1,APOE,ZC3H4,TERF2,FHOD1,NUP133,CCNT1,CREBBP,SRCAP,EEF2K,SMG6,HIRA,EIF2AK4,CASC3,STAT3,SUB1,CPEB4,STC2,GPAM,CREM,APBA1,SMARCA2,LUM,SMARCC2,IQGAP1,ERBB2,SMG9,POGZ,RPS27A,PDCD4,FER,GJA1,XPC,ATAD2,FANCD2,APPL1,CAPN2,SENP2,LEO1,RUNX1,GPRC5B,CRK,KMT2D,FADD,IL16,IRX1,PAM,PRK…
GO:0015031	Protein transport	97	1486	0.19	0.0013	9606.ENSP00000221543,9606.ENSP00000223208,9606.ENSP00000225964,9606.ENSP00000233575,9606.ENSP00000235329,9606.ENSP00000238497,9606.ENSP00000238855,9606.ENSP00000244020,9606.ENSP00000251849,9606.ENSP00000252486,9606.ENSP00000252699,9606.ENSP00000254942,9606.ENSP00000255120,9606.ENSP00000258654,9606.ENSP00000261396,9606.ENSP00000261439,9606.ENSP00000261889,9606.ENSP00000262215,9606.ENSP00000263073,…	TBC1D17,CEP41,COL1A1,SNX17,MFN2,VPS4B,AFTPH,SRSF6,RAF1,APOE,ACTN4,TERF2,NASP,COG3,NUP133,TBC1D1,SNX1,ARFGEF1,SMG6,CHMP2B,CBLB,MLPH,CASC3,STAT3,APBA1,RPS27A,DENND2A,VPS51,TOMM70A,MYO5B,APPL1,CHCHD4,SENP2,COG1,MAP1A,BCR,TAOK2,ARHGAP1,SNX18,ARHGAP33,RUFY1,SEC16A,SRSF7,PCM1,COPB2,HDAC6,PCLO,RAB11FIP2,SPTBN1,SCRIB,VPS13B,MYO1C,MACF1,RPL12,ARHGEF2,TPR,BLZF1,COPA,LMNA,ADAR,GOPC,TRAF3IP2,SEC23IP,BAG3,VPS…
GO:0045893	Positive regulation of transcription, dna-templated	102	1587	0.19	0.0013	9606.ENSP00000162391,9606.ENSP00000178640,9606.ENSP00000219905,9606.ENSP00000225964,9606.ENSP00000229595,9606.ENSP00000231509,9606.ENSP00000233027,9606.ENSP00000234739,9606.ENSP00000239461,9606.ENSP00000240328,9606.ENSP00000247191,9606.ENSP00000251849,9606.ENSP00000252486,9606.ENSP00000258201,9606.ENSP00000261900,9606.ENSP00000262367,9606.ENSP00000264657,9606.ENSP00000265073,9606.ENSP00000265372,…	FOXJ2,MAP2K5,MGA,COL1A1,ASF1A,NR3C1,NEK4,BCL9,PRRX1,TBX2,DLGAP5,RAF1,APOE,FHOD1,CCNT1,CREBBP,STAT3,SUB1,CREM,SMARCA2,LUM,SMARCC2,ERBB2,RPS27A,XPC,ATAD2,SENP2,LEO1,RUNX1,KMT2D,FADD,REST,CAMKK2,HNRNPD,PRKDC,WHSC1L1,TFE3,ARID1A,GLYR1,RAI1,MED14,PGR,ZNF639,ZFPM1,YAF2,BCL9L,TRIM24,MAP2K3,TEAD3,PHF2,TOPORS,ZEB1,ARHGEF2,ZNF318,EGLN1,PROX1,NUCKS1,SOX13,POU2F1,ARHGEF11,CRTC2,PCGF6,MYO6,FUBP1,NFIA,ABL1,HIV…
GO:0050896	Response to stimulus	397	8046	0.07	0.0013	9606.ENSP00000001008,9606.ENSP00000005260,9606.ENSP00000005587,9606.ENSP00000013125,9606.ENSP00000023939,9606.ENSP00000040738,9606.ENSP00000056217,9606.ENSP00000155840,9606.ENSP00000178640,9606.ENSP00000202556,9606.ENSP00000209875,9606.ENSP00000211998,9606.ENSP00000216085,9606.ENSP00000218099,9606.ENSP00000221419,9606.ENSP00000221486,9606.ENSP00000222968,9606.ENSP00000225964,9606.ENSP00000228945,…	FKBP4,BAIAP2L1,SKAP2,MAP4K5,RTFDC1,BOD1L1,ARHGEF5,KCNQ1,MAP2K5,PPP1R13B,CBX5,VCL,RHBDD3,F9,HNRNPL,RNASEH2A,PDAP1,COL1A1,ARHGDIB,ASF1A,NR3C1,NEK4,NRBP1,SNX17,MSH6,BCL9,MFN2,TTR,ZFAND5,VPS4B,TBX2,KALRN,EEPD1,SRSF6,DLGAP5,TRAF2,PTPN12,CDC42EP1,DOCK7,RAF1,APOE,ACTN4,PRKAB2,TERF2,NASP,PI4KA,GSTM3,APC,DOCK10,ARHGAP29,SYT1,LMNB1,NUAK1,SPAG9,CREBBP,SLC12A2,SLC9A3R1,MARK4,EEF2K,TANC1,ARHGEF17,EIF2AK4,AKT3…
GO:0051172	Negative regulation of nitrogen compound metabolic process	144	2429	0.15	0.0013	9606.ENSP00000040738,9606.ENSP00000157600,9606.ENSP00000168148,9606.ENSP00000178640,9606.ENSP00000209875,9606.ENSP00000219905,9606.ENSP00000221419,9606.ENSP00000221462,9606.ENSP00000223357,9606.ENSP00000231509,9606.ENSP00000234420,9606.ENSP00000239461,9606.ENSP00000240123,9606.ENSP00000240328,9606.ENSP00000240587,9606.ENSP00000244020,9606.ENSP00000251849,9606.ENSP00000252486,9606.ENSP00000253048,…	BOD1L1,LMCD1,SPP2,MAP2K5,CBX5,MGA,HNRNPL,PPP1R37,AEBP1,NR3C1,MSH6,PRRX1,SORBS3,TBX2,TSHZ3,SRSF6,RAF1,APOE,ZC3H4,TERF2,APC,CCNT1,CREBBP,SLC9A3R1,SMG6,HIRA,EIF2AK4,CBLB,STAT3,KNG1,SUB1,MSH3,CPEB4,CREM,SMARCA2,SMARCC2,RPS27A,PDCD4,GJA1,SH3RF1,SLX4,SENP2,MAP1A,RUNX1,KMT2D,IRX1,ZBTB21,REST,HNRNPD,PRKDC,TLK2,ARID1A,SIAH2,ZNF639,SRSF7,ZFPM1,YAF2,FBLN1,PKP3,ZNF703,HDAC6,LARP1,TRIM24,ANXA2,OCLN,TPPP,ZEB1,…
GO:0120039	Plasma membrane bounded cell projection morphogenesis	43	499	0.31	0.0013	9606.ENSP00000211998,9606.ENSP00000251157,9606.ENSP00000258390,9606.ENSP00000261889,9606.ENSP00000263791,9606.ENSP00000264025,9606.ENSP00000268182,9606.ENSP00000269571,9606.ENSP00000282561,9606.ENSP00000292385,9606.ENSP00000296755,9606.ENSP00000298556,9606.ENSP00000300231,9606.ENSP00000306844,9606.ENSP00000307134,9606.ENSP00000310094,9606.ENSP00000310649,9606.ENSP00000316338,9606.ENSP00000317257,…	VCL,DOCK7,DOCK10,SNX1,EIF2AK4,PVRL1,IQGAP1,ERBB2,GJA1,DBN1,MAP1B,HPRT1,MAP1A,SEMA4C,CTNND2,TAOK2,BRSK1,BAIAP2,CPNE1,MAP1S,NEXN,HDAC6,TRIO,PTK2,KIAA1598,SPTBN1,MYH10,ENAH,ABL1,CTTN,NFIB,WASF1,COBL,ITGB1,ARHGAP35,CREB1,TOP2B,GRB7,GAS7,PALLD,SRGAP2,SLITRK4,FARP1
GO:0061041	Regulation of wound healing	19	140	0.51	0.0014	9606.ENSP00000244020,9606.ENSP00000252486,9606.ENSP00000262215,9606.ENSP00000262461,9606.ENSP00000265023,9606.ENSP00000282561,9606.ENSP00000300574,9606.ENSP00000308938,9606.ENSP00000341189,9606.ENSP00000346032,9606.ENSP00000347379,9606.ENSP00000353452,9606.ENSP00000356671,9606.ENSP00000362080,9606.ENSP00000367408,9606.ENSP00000379350,9606.ENSP00000400341,9606.ENSP00000405405,9606.ENSP00000417518	SRSF6,APOE,ARFGEF1,SLC12A2,KNG1,GJA1,CRK,PLG,PTK2,ANXA2,OCLN,MYLK,SERPINC1,SYTL4,CASK,ITGB1,FOXA2,PHLDB2,CLASP2
GO:0042886	Amide transport	100	1553	0.19	0.0015	9606.ENSP00000221543,9606.ENSP00000223208,9606.ENSP00000225964,9606.ENSP00000233575,9606.ENSP00000235329,9606.ENSP00000238497,9606.ENSP00000238855,9606.ENSP00000244020,9606.ENSP00000251849,9606.ENSP00000252486,9606.ENSP00000252699,9606.ENSP00000254942,9606.ENSP00000255120,9606.ENSP00000258654,9606.ENSP00000261396,9606.ENSP00000261439,9606.ENSP00000261889,9606.ENSP00000262215,9606.ENSP00000262613,…	TBC1D17,CEP41,COL1A1,SNX17,MFN2,VPS4B,AFTPH,SRSF6,RAF1,APOE,ACTN4,TERF2,NASP,COG3,NUP133,TBC1D1,SNX1,ARFGEF1,SLC9A3R1,SMG6,CHMP2B,CBLB,MLPH,CASC3,STAT3,APBA1,RPS27A,DENND2A,VPS51,GJA1,TOMM70A,MYO5B,APPL1,CHCHD4,SENP2,COG1,MAP1A,BCR,TAOK2,ARHGAP1,SNX18,ARHGAP33,RUFY1,SEC16A,SRSF7,PCM1,COPB2,HDAC6,PCLO,RAB11FIP2,SPTBN1,SCRIB,VPS13B,MYO1C,MACF1,RPL12,ARHGEF2,TPR,BLZF1,COPA,LMNA,ADAR,GOPC,TRAF3IP2,SE…
GO:0043009	Chordate embryonic development	51	640	0.28	0.0015	9606.ENSP00000225964,9606.ENSP00000231484,9606.ENSP00000235329,9606.ENSP00000237937,9606.ENSP00000239461,9606.ENSP00000255120,9606.ENSP00000261381,9606.ENSP00000261396,9606.ENSP00000265381,9606.ENSP00000270066,9606.ENSP00000276297,9606.ENSP00000292385,9606.ENSP00000295006,9606.ENSP00000296043,9606.ENSP00000296257,9606.ENSP00000301030,9606.ENSP00000303758,9606.ENSP00000306844,9606.ENSP00000308938,…	COL1A1,PCDH12,MFN2,ZFAND5,PRRX1,NASP,XYLT1,NUP133,APBA1,SMG9,DLC1,DBN1,CAPN2,SHROOM3,SENP2,ANKRD11,LUZP1,SEMA4C,PLG,PRKDC,RBBP6,ARID1A,C2CD3,SH3PXD2A,SCRIB,TPM1,MYH10,ZEB1,CTR9,EGLN1,PROX1,ABL1,TRAF3IP1,ROR2,KIAA1217,KDM2B,KDM6A,COL4A3BP,IRX5,COBL,ITGB1,ARHGAP35,BIRC6,EPN1,CAMSAP3,SEC24B,BRK1,KRT8,OTUD7B,ZNF358,GGNBP2
GO:0045104	Intermediate filament cytoskeleton organization	11	49	0.73	0.0015	9606.ENSP00000221166,9606.ENSP00000251849,9606.ENSP00000323856,9606.ENSP00000336775,9606.ENSP00000340510,9606.ENSP00000354573,9606.ENSP00000369129,9606.ENSP00000373487,9606.ENSP00000373565,9606.ENSP00000426632,9606.ENSP00000446007	NEFM,RAF1,PLEC,SYNM,PPL,MACF1,DSP,KRT18,FAM83H,ERBB2IP,VIM
GO:0051240	Positive regulation of multicellular organismal process	111	1770	0.18	0.0015	9606.ENSP00000155840,9606.ENSP00000225964,9606.ENSP00000235329,9606.ENSP00000240328,9606.ENSP00000240874,9606.ENSP00000244020,9606.ENSP00000247668,9606.ENSP00000252486,9606.ENSP00000254101,9606.ENSP00000257430,9606.ENSP00000261205,9606.ENSP00000262013,9606.ENSP00000262367,9606.ENSP00000263026,9606.ENSP00000263826,9606.ENSP00000264657,9606.ENSP00000265276,9606.ENSP00000266718,9606.ENSP00000268182,…	KCNQ1,COL1A1,MFN2,TBX2,KALRN,SRSF6,TRAF2,APOE,PRKAB2,APC,SYT1,SPAG9,CREBBP,EEF2K,AKT3,STAT3,GPAM,LUM,IQGAP1,TJP1,GJA1,APPL1,DBN1,MAP1B,RUNX1,GPRC5B,FADD,IL16,PLG,FAM134C,ADAM17,SART1,REST,PRKDC,SSH1,BAIAP2,CPNE1,PKM,ZFPM1,CADM1,PDE4B,ZNF703,HDAC6,POLR3C,BCL9L,PTK2,DPYSL3,MAP2K3,ANXA2,MAGI2,FN1,KIAA1598,SYT17,SPTBN1,SCRIB,TPM1,PDE3A,TPPP,ZEB1,PHLDB1,MACF1,ARHGEF2,MAP3K3,NOS1AP,DISC1,THBS2,PROX1,SO…
GO:0010629	Negative regulation of gene expression	123	2014	0.16	0.0016	9606.ENSP00000155840,9606.ENSP00000157600,9606.ENSP00000178640,9606.ENSP00000209875,9606.ENSP00000219905,9606.ENSP00000221419,9606.ENSP00000223357,9606.ENSP00000231509,9606.ENSP00000239461,9606.ENSP00000240123,9606.ENSP00000240328,9606.ENSP00000240587,9606.ENSP00000244020,9606.ENSP00000252486,9606.ENSP00000253048,9606.ENSP00000254942,9606.ENSP00000261900,9606.ENSP00000262367,9606.ENSP00000262518,…	KCNQ1,LMCD1,MAP2K5,CBX5,MGA,HNRNPL,AEBP1,NR3C1,PRRX1,SORBS3,TBX2,TSHZ3,SRSF6,APOE,ZC3H4,TERF2,CCNT1,CREBBP,SRCAP,SMG6,EIF2AK4,CASC3,STAT3,CPEB4,STC2,CREM,SMARCA2,SMARCC2,SMG9,RPS27A,PDCD4,RUNX1,KMT2D,IRX1,ZBTB21,REST,HNRNPD,CPNE1,ARID1A,PGR,ZNF639,SRSF7,ZFPM1,YAF2,FBLN1,ZNF703,HDAC6,LARP1,TRIM24,FN1,OCLN,CD2AP,ZEB1,RPL12,ZNF318,CTR9,EPRS,PROX1,SOX13,TPR,POU2F1,HDGF,ADAR,BAG3,PCGF6,FLNA,RPL5,NFIA,…
GO:0031346	Positive regulation of cell projection organization	36	391	0.34	0.0016	9606.ENSP00000240874,9606.ENSP00000249014,9606.ENSP00000252486,9606.ENSP00000257430,9606.ENSP00000261205,9606.ENSP00000262891,9606.ENSP00000263026,9606.ENSP00000268182,9606.ENSP00000276202,9606.ENSP00000292385,9606.ENSP00000296755,9606.ENSP00000309432,9606.ENSP00000316338,9606.ENSP00000331983,9606.ENSP00000343690,9606.ENSP00000346151,9606.ENSP00000346839,9606.ENSP00000347379,9606.ENSP00000347532,…	KALRN,CDC42EP1,APOE,APC,SYT1,MARK4,EEF2K,IQGAP1,DOCK11,DBN1,MAP1B,FAM134C,BAIAP2,LRRC16A,DPYSL3,MAGI2,FN1,OCLN,KIAA1598,SYT17,MACF1,DISC1,DLG5,ROR2,CTTN,RUFY3,ITSN1,COBL,ARHGAP35,ITGA6,PLEKHM1,PPP1R9A,DHX36,BRK1,EPS8L2,CRABP2
GO:0051726	Regulation of cell cycle	83	1230	0.21	0.0017	9606.ENSP00000013125,9606.ENSP00000178640,9606.ENSP00000202556,9606.ENSP00000209875,9606.ENSP00000219905,9606.ENSP00000223208,9606.ENSP00000233027,9606.ENSP00000238497,9606.ENSP00000247191,9606.ENSP00000254101,9606.ENSP00000254942,9606.ENSP00000256925,9606.ENSP00000257430,9606.ENSP00000260983,9606.ENSP00000261900,9606.ENSP00000262210,9606.ENSP00000262613,9606.ENSP00000262891,9606.ENSP00000263780,…	MAP4K5,MAP2K5,PPP1R13B,CBX5,MGA,CEP41,NEK4,VPS4B,DLGAP5,PRKAB2,TERF2,CABLES1,APC,HECW2,CCNT1,CSPP1,SLC9A3R1,MARK4,CHMP2B,EIF2AK4,STAT3,IQGAP1,CDCA5,PDCD4,XPC,FANCD2,APPL1,SENP2,BCR,AVEN,ADAM17,TAOK2,BRSK1,PRKDC,PCM1,YAF2,ZNF703,CEP97,MAP2K3,MAGI2,SVIL,UVRAG,SON,SCRIB,PDE3A,MAP3K3,PROX1,DTL,TPR,HECA,SLK,PCGF6,ABL1,ATRX,ZAK,MDC1,TP53BP1,CIT,ETS1,NUMA1,HSPA2,ITGB1,MTA3,PAXIP1,BCL6,GIGYF2,CYLD,BIRC6,…
GO:0065008	Regulation of biological quality	219	4042	0.11	0.0017	9606.ENSP00000005260,9606.ENSP00000009041,9606.ENSP00000023939,9606.ENSP00000025008,9606.ENSP00000155840,9606.ENSP00000202556,9606.ENSP00000209875,9606.ENSP00000211998,9606.ENSP00000218099,9606.ENSP00000221480,9606.ENSP00000225964,9606.ENSP00000233143,9606.ENSP00000235329,9606.ENSP00000237014,9606.ENSP00000240587,9606.ENSP00000240874,9606.ENSP00000244289,9606.ENSP00000246194,9606.ENSP00000249014,…	BAIAP2L1,STARD3NL,RTFDC1,RB1CC1,KCNQ1,PPP1R13B,CBX5,VCL,F9,PEX11G,COL1A1,TMSB10,MFN2,TTR,TSHZ3,KALRN,LIPE,RALY,CDC42EP1,DOCK7,RAF1,APOE,PRKAB2,TERF2,APC,DOCK10,COG3,SYT1,ARFGEF1,CREBBP,SLC12A2,SLC9A3R1,EEF2K,SMG6,CHMP2B,EIF2AK4,PVRL1,STAT3,KNG1,STC2,GPAM,APBA1,RPS27A,DOCK11,DLC1,FER,TJP1,GJA1,CXADR,MYO5B,FGD5,KCNMA1,DBN1,GRASP,SLX4,DOCK6,ALB,SHROOM3,SENP2,MAP1B,MAP1A,CRK,ANKRD11,FADD,BCR,PAM,SEMA…
GO:0008361	Regulation of cell size	22	183	0.46	0.0018	9606.ENSP00000025008,9606.ENSP00000252486,9606.ENSP00000262461,9606.ENSP00000262613,9606.ENSP00000286628,9606.ENSP00000292385,9606.ENSP00000296755,9606.ENSP00000306844,9606.ENSP00000346839,9606.ENSP00000347532,9606.ENSP00000354573,9606.ENSP00000355593,9606.ENSP00000360916,9606.ENSP00000361423,9606.ENSP00000365745,9606.ENSP00000370394,9606.ENSP00000376800,9606.ENSP00000377954,9606.ENSP00000378517,…	RB1CC1,APOE,SLC12A2,SLC9A3R1,KCNMA1,DBN1,MAP1B,SEMA4C,FN1,KIAA1598,MACF1,DISC1,VAV2,ABL1,CTTN,RUFY3,MTPN,LARS,SPP1,CREB1,CLASP2,CRABP2
GO:0050773	Regulation of dendrite development	20	156	0.49	0.0018	9606.ENSP00000240874,9606.ENSP00000252486,9606.ENSP00000260983,9606.ENSP00000263026,9606.ENSP00000268182,9606.ENSP00000292385,9606.ENSP00000300574,9606.ENSP00000316338,9606.ENSP00000320038,9606.ENSP00000353496,9606.ENSP00000355593,9606.ENSP00000361467,9606.ENSP00000365745,9606.ENSP00000370719,9606.ENSP00000378912,9606.ENSP00000385899,9606.ENSP00000388910,9606.ENSP00000405514,9606.ENSP00000417078,…	KALRN,APOE,HECW2,EEF2K,IQGAP1,DBN1,CRK,BAIAP2,ARHGAP33,LZTS3,DISC1,DLG5,CTTN,ITSN1,COBL,SDK1,NFATC4,PPP1R9A,DHX36,ASAP1
GO:1902414	Protein localization to cell junction	14	82	0.61	0.0018	9606.ENSP00000252699,9606.ENSP00000254942,9606.ENSP00000264025,9606.ENSP00000281537,9606.ENSP00000300231,9606.ENSP00000316338,9606.ENSP00000334319,9606.ENSP00000349486,9606.ENSP00000358866,9606.ENSP00000361467,9606.ENSP00000363480,9606.ENSP00000365272,9606.ENSP00000394560,9606.ENSP00000480821	ACTN4,TERF2,PVRL1,TJP1,MAP1A,BAIAP2,PCLO,SCRIB,FLNA,DLG5,DLG3,DLG2,MAPK9,LSR
GO:0065003	Protein-containing complex assembly	86	1293	0.2	0.0019	9606.ENSP00000001008,9606.ENSP00000005587,9606.ENSP00000229595,9606.ENSP00000234739,9606.ENSP00000244020,9606.ENSP00000247668,9606.ENSP00000251849,9606.ENSP00000252486,9606.ENSP00000255120,9606.ENSP00000257430,9606.ENSP00000259154,9606.ENSP00000261205,9606.ENSP00000262367,9606.ENSP00000262613,9606.ENSP00000263208,9606.ENSP00000265056,9606.ENSP00000265381,9606.ENSP00000271715,9606.ENSP00000272317,…	FKBP4,SKAP2,ASF1A,BCL9,SRSF6,TRAF2,RAF1,APOE,NASP,APC,KCTD3,SYT1,CREBBP,SLC9A3R1,HIRA,MCM2,APBA1,POGZ,RPS27A,XPC,CHCHD4,MICALL2,HPRT1,LEO1,KMT2D,FADD,TRAPPC1,SART1,PRKDC,BOK,TLN1,UGDH,SEC16A,BCL9L,ARHGAP6,PTK2,RBM5,NDUFV3,FN1,OCLN,PLEKHA7,UVRAG,REPS2,CD2AP,TPPP,RPL12,EPRS,ADAR,CRTC2,SEC23IP,PDE4DIP,RPL5,DLG5,ATRX,COL16A1,GSN,RPL11,CTTN,UNC13B,EIF3CL,TP53BP1,NOP2,RYR3,WASF1,COBL,MYH11,UBN1,TCF4,MA…
GO:0007043	Cell-cell junction assembly	18	132	0.51	0.002	9606.ENSP00000211998,9606.ENSP00000252699,9606.ENSP00000257430,9606.ENSP00000281537,9606.ENSP00000282561,9606.ENSP00000297508,9606.ENSP00000307134,9606.ENSP00000316029,9606.ENSP00000324292,9606.ENSP00000331678,9606.ENSP00000332325,9606.ENSP00000347379,9606.ENSP00000360200,9606.ENSP00000361467,9606.ENSP00000382004,9606.ENSP00000453508,9606.ENSP00000457421,9606.ENSP00000480821	VCL,ACTN4,APC,TJP1,GJA1,MICALL2,CTNND2,TLN1,FBF1,PKP3,ZNF703,OCLN,INADL,DLG5,CTNND1,TLN2,PECAM1,LSR
GO:0022402	Cell cycle process	69	976	0.23	0.002	9606.ENSP00000023939,9606.ENSP00000215582,9606.ENSP00000223208,9606.ENSP00000234420,9606.ENSP00000238497,9606.ENSP00000247191,9606.ENSP00000254101,9606.ENSP00000255120,9606.ENSP00000257430,9606.ENSP00000263208,9606.ENSP00000263780,9606.ENSP00000263791,9606.ENSP00000265056,9606.ENSP00000265081,9606.ENSP00000271715,9606.ENSP00000275517,9606.ENSP00000282561,9606.ENSP00000285021,9606.ENSP00000287647,…	RTFDC1,MISP,CEP41,MSH6,VPS4B,DLGAP5,PRKAB2,NASP,APC,HIRA,CHMP2B,EIF2AK4,MCM2,MSH3,POGZ,CDCA5,GJA1,XPC,FANCD2,SLX4,PDS5A,TAOK2,BRSK1,PRKDC,SNX18,TACC1,PCM1,C2CD3,ARHGEF10,MAGI2,UVRAG,SON,SPTBN1,MAP4,MYH10,TPPP,CHAMP1,ARHGEF2,TPR,NES,LMNA,PDE4DIP,EMD,FLNA,LZTS2,ABL1,ATRX,ZAK,MDC1,ID4,STAG1,CIT,NUMA1,HSPA2,ITGB1,USP8,GIGYF2,MECP2,TOP2B,GAS2,DCTN2,CLASP2,CEP192,MYBL1,TNKS1BP1,TTN,MCM3,GAS2L1,MUC1
GO:0043067	Regulation of programmed cell death	100	1569	0.18	0.002	9606.ENSP00000025008,9606.ENSP00000056217,9606.ENSP00000178640,9606.ENSP00000202556,9606.ENSP00000235329,9606.ENSP00000240874,9606.ENSP00000244020,9606.ENSP00000247668,9606.ENSP00000251849,9606.ENSP00000252486,9606.ENSP00000252699,9606.ENSP00000257430,9606.ENSP00000262367,9606.ENSP00000262613,9606.ENSP00000262891,9606.ENSP00000263026,9606.ENSP00000263674,9606.ENSP00000263791,9606.ENSP00000265023,…	RB1CC1,ARHGEF5,MAP2K5,PPP1R13B,MFN2,KALRN,SRSF6,TRAF2,RAF1,APOE,ACTN4,APC,CREBBP,SLC9A3R1,MARK4,EEF2K,ARHGEF17,EIF2AK4,KNG1,CPEB4,GPAM,RPS27A,DLC1,PDCD4,GJA1,SH3RF1,KCNMA1,CAPN2,ALB,FADD,MGMT,FAM134B,AVEN,ADAM17,REST,PRKDC,BOK,SIAH2,HDAC6,TRIO,DFNA5,TRIM24,PTK2,RBM5,FN1,ARHGEF26,SON,SCRIB,PDE3A,TOPORS,AKAP13,ARHGEF2,IVNS1ABP,ARHGEF11,NES,LMNA,ADAR,BAG3,SLK,FLNA,VAV2,ABL1,DLG5,GSN,RPL11,ZAK,FGD3,C…
GO:0043954	Cellular component maintenance	11	51	0.71	0.002	9606.ENSP00000263635,9606.ENSP00000281537,9606.ENSP00000334319,9606.ENSP00000347883,9606.ENSP00000354623,9606.ENSP00000363480,9606.ENSP00000365272,9606.ENSP00000365745,9606.ENSP00000384491,9606.ENSP00000387100,9606.ENSP00000416797	TANC1,TJP1,PCLO,PLEKHA7,DFNB31,DLG3,DLG2,CTTN,RASSF8,TPRN,CAMSAP3
GO:0045935	Positive regulation of nucleobase-containing compound metabolic process	118	1927	0.17	0.002	9606.ENSP00000162391,9606.ENSP00000178640,9606.ENSP00000219905,9606.ENSP00000225964,9606.ENSP00000229595,9606.ENSP00000231509,9606.ENSP00000233027,9606.ENSP00000234739,9606.ENSP00000239461,9606.ENSP00000240328,9606.ENSP00000247191,9606.ENSP00000251849,9606.ENSP00000252486,9606.ENSP00000252699,9606.ENSP00000258201,9606.ENSP00000261900,9606.ENSP00000262367,9606.ENSP00000262518,9606.ENSP00000264657,…	FOXJ2,MAP2K5,MGA,COL1A1,ASF1A,NR3C1,NEK4,BCL9,PRRX1,TBX2,DLGAP5,RAF1,APOE,ACTN4,FHOD1,CCNT1,CREBBP,SRCAP,STAT3,SUB1,CREM,SMARCA2,LUM,SMARCC2,ERBB2,RPS27A,XPC,ATAD2,SLX4,SENP2,LEO1,RUNX1,KMT2D,FADD,MGMT,REST,CAMKK2,HNRNPD,PRKDC,WHSC1L1,TFE3,ARID1A,TACC1,GLYR1,RAI1,MED14,PGR,ZNF639,ZFPM1,YAF2,BCL9L,TRIM24,MAP2K3,TEAD3,PHF2,TOPORS,ZEB1,ARHGEF2,ZNF318,EGLN1,PROX1,NUCKS1,SOX13,POU2F1,ARHGEF11,CRTC2,PC…
GO:0048667	Cell morphogenesis involved in neuron differentiation	39	445	0.32	0.002	9606.ENSP00000211998,9606.ENSP00000251157,9606.ENSP00000258390,9606.ENSP00000262613,9606.ENSP00000264025,9606.ENSP00000269571,9606.ENSP00000296755,9606.ENSP00000298556,9606.ENSP00000300231,9606.ENSP00000306844,9606.ENSP00000307134,9606.ENSP00000310094,9606.ENSP00000310649,9606.ENSP00000311816,9606.ENSP00000316338,9606.ENSP00000325313,9606.ENSP00000333938,9606.ENSP00000334061,9606.ENSP00000339299,…	VCL,DOCK7,DOCK10,SLC9A3R1,PVRL1,ERBB2,MAP1B,HPRT1,MAP1A,SEMA4C,CTNND2,TAOK2,BRSK1,REST,BAIAP2,MAP1S,NEXN,HDAC6,TRIO,PTK2,KIAA1598,SPTBN1,SCRIB,MYH10,DFNB31,ENAH,ABL1,NFIB,COBL,ITGB1,ARHGAP35,TPRN,CREB1,TOP2B,GRB7,PALLD,SEC24B,SLITRK4,FARP1
GO:0048812	Neuron projection morphogenesis	42	495	0.31	0.002	9606.ENSP00000211998,9606.ENSP00000251157,9606.ENSP00000258390,9606.ENSP00000263791,9606.ENSP00000264025,9606.ENSP00000268182,9606.ENSP00000269571,9606.ENSP00000282561,9606.ENSP00000292385,9606.ENSP00000296755,9606.ENSP00000298556,9606.ENSP00000300231,9606.ENSP00000306844,9606.ENSP00000307134,9606.ENSP00000310094,9606.ENSP00000310649,9606.ENSP00000316338,9606.ENSP00000317257,9606.ENSP00000325313,…	VCL,DOCK7,DOCK10,EIF2AK4,PVRL1,IQGAP1,ERBB2,GJA1,DBN1,MAP1B,HPRT1,MAP1A,SEMA4C,CTNND2,TAOK2,BRSK1,BAIAP2,CPNE1,MAP1S,NEXN,HDAC6,TRIO,PTK2,KIAA1598,SPTBN1,MYH10,ENAH,ABL1,CTTN,NFIB,WASF1,COBL,ITGB1,ARHGAP35,CREB1,TOP2B,GRB7,GAS7,PALLD,SRGAP2,SLITRK4,FARP1
GO:0001952	Regulation of cell-matrix adhesion	17	120	0.53	0.0021	9606.ENSP00000211998,9606.ENSP00000268182,9606.ENSP00000276297,9606.ENSP00000316891,9606.ENSP00000338967,9606.ENSP00000341189,9606.ENSP00000354573,9606.ENSP00000355593,9606.ENSP00000358770,9606.ENSP00000361423,9606.ENSP00000362776,9606.ENSP00000367408,9606.ENSP00000384371,9606.ENSP00000405405,9606.ENSP00000416797,9606.ENSP00000417518,9606.ENSP00000452796	VCL,IQGAP1,DLC1,LIMCH1,ARHGAP6,PTK2,MACF1,DISC1,SLK,ABL1,COL16A1,CASK,BCL6,PHLDB2,CAMSAP3,CLASP2,PEAK1
GO:0031114	Regulation of microtubule depolymerization	9	33	0.81	0.0021	9606.ENSP00000257430,9606.ENSP00000296755,9606.ENSP00000300231,9606.ENSP00000325313,9606.ENSP00000334061,9606.ENSP00000354837,9606.ENSP00000416797,9606.ENSP00000417518,9606.ENSP00000481012	APC,MAP1B,MAP1A,MAP1S,HDAC6,ARHGEF2,CAMSAP3,CLASP2,GAS2L1
GO:0007420	Brain development	56	745	0.25	0.0024	9606.ENSP00000251157,9606.ENSP00000261205,9606.ENSP00000270066,9606.ENSP00000276297,9606.ENSP00000287647,9606.ENSP00000297814,9606.ENSP00000298556,9606.ENSP00000300574,9606.ENSP00000303507,9606.ENSP00000306844,9606.ENSP00000313199,9606.ENSP00000313420,9606.ENSP00000314132,9606.ENSP00000316338,9606.ENSP00000320485,9606.ENSP00000321703,9606.ENSP00000325313,9606.ENSP00000325827,9606.ENSP00000327077,…	DOCK7,SYT1,SMG9,DLC1,FANCD2,KIF27,HPRT1,CRK,BCR,SEMA4C,HNRNPD,PRKDC,BOK,BAIAP2,ARID1A,TACC1,MAP1S,SEC16A,PCM1,C2CD3,SCRIB,SYNE2,SDF4,MYH10,DFNB31,DISC1,PROX1,NES,BAG3,FLNA,GNG12,ABL1,DLG5,ATRX,SHROOM4,KDM2B,ID4,SHROOM2,NFIB,ITSN1,ETS1,MTPN,TBC1D23,ITGB1,MBP,CTNND1,ARHGAP35,CREB1,MECP2,TOP2B,SLC2A1,SEC24B,H2AFX,PHLPP2,CIC,SRGAP2
GO:0010941	Regulation of cell death	106	1696	0.17	0.0024	9606.ENSP00000025008,9606.ENSP00000056217,9606.ENSP00000178640,9606.ENSP00000202556,9606.ENSP00000235329,9606.ENSP00000238497,9606.ENSP00000240874,9606.ENSP00000244020,9606.ENSP00000247668,9606.ENSP00000251849,9606.ENSP00000252486,9606.ENSP00000252699,9606.ENSP00000257430,9606.ENSP00000262367,9606.ENSP00000262613,9606.ENSP00000262891,9606.ENSP00000263026,9606.ENSP00000263674,9606.ENSP00000263791,…	RB1CC1,ARHGEF5,MAP2K5,PPP1R13B,MFN2,VPS4B,KALRN,SRSF6,TRAF2,RAF1,APOE,ACTN4,APC,CREBBP,SLC9A3R1,MARK4,EEF2K,ARHGEF17,EIF2AK4,STAT3,KNG1,CPEB4,GPAM,RPS27A,DLC1,PDCD4,GJA1,SH3RF1,KCNMA1,CAPN2,ALB,FADD,MGMT,FAM134B,AVEN,ADAM17,REST,PRKDC,BOK,SSH1,SIAH2,HDAC6,TRIO,DFNA5,TRIM24,PTK2,RBM5,FN1,ARHGEF26,SON,SCRIB,PDE3A,TOPORS,AKAP13,ARHGEF2,EGLN1,IVNS1ABP,ARHGEF11,NES,LMNA,ADAR,BAG3,SLK,FLNA,VAV2,ABL1,DL…
GO:0043933	Protein-containing complex subunit organization	98	1539	0.18	0.0024	9606.ENSP00000001008,9606.ENSP00000005587,9606.ENSP00000229595,9606.ENSP00000234739,9606.ENSP00000238497,9606.ENSP00000244020,9606.ENSP00000247668,9606.ENSP00000251849,9606.ENSP00000252486,9606.ENSP00000255120,9606.ENSP00000257430,9606.ENSP00000259154,9606.ENSP00000261205,9606.ENSP00000261396,9606.ENSP00000262367,9606.ENSP00000262518,9606.ENSP00000262613,9606.ENSP00000263208,9606.ENSP00000263780,…	FKBP4,SKAP2,ASF1A,BCL9,VPS4B,SRSF6,TRAF2,RAF1,APOE,NASP,APC,KCTD3,SYT1,NUP133,CREBBP,SRCAP,SLC9A3R1,HIRA,CHMP2B,MCM2,APBA1,SMARCC2,POGZ,RPS27A,XPC,CHCHD4,ALB,MICALL2,HPRT1,LEO1,KMT2D,FADD,TRAPPC1,SART1,PRKDC,BOK,GAK,TLN1,UGDH,ARID1A,SEC16A,HDAC6,BCL9L,ARHGAP6,PTK2,RBM5,NDUFV3,FN1,OCLN,PLEKHA7,UVRAG,REPS2,CD2AP,TPPP,RPL12,EPRS,TPR,ADAR,CRTC2,SEC23IP,PDE4DIP,RPL5,DLG5,ATRX,COL16A1,GSN,RPL11,CTTN,UN…
GO:0010605	Negative regulation of macromolecule metabolic process	163	2875	0.13	0.0027	9606.ENSP00000040738,9606.ENSP00000155840,9606.ENSP00000157600,9606.ENSP00000168148,9606.ENSP00000178640,9606.ENSP00000209875,9606.ENSP00000219905,9606.ENSP00000221419,9606.ENSP00000221462,9606.ENSP00000223357,9606.ENSP00000231509,9606.ENSP00000234420,9606.ENSP00000239461,9606.ENSP00000240123,9606.ENSP00000240328,9606.ENSP00000240587,9606.ENSP00000244020,9606.ENSP00000251849,9606.ENSP00000252486,…	BOD1L1,KCNQ1,LMCD1,SPP2,MAP2K5,CBX5,MGA,HNRNPL,PPP1R37,AEBP1,NR3C1,MSH6,PRRX1,SORBS3,TBX2,TSHZ3,SRSF6,RAF1,APOE,ZC3H4,TERF2,APC,CCNT1,CREBBP,SRCAP,SLC9A3R1,SMG6,HIRA,EIF2AK4,CBLB,CASC3,STAT3,KNG1,SUB1,MSH3,CPEB4,STC2,CREM,SMARCA2,SMARCC2,SMG9,RPS27A,PDCD4,GJA1,SH3RF1,SLX4,SENP2,MAP1A,RUNX1,KMT2D,PDS5A,IRX1,ZBTB21,REST,HNRNPD,PRKDC,TLK2,CPNE1,ARID1A,SIAH2,PGR,ZNF639,SRSF7,ZFPM1,YAF2,FBLN1,PKP3,ZNF…
GO:0031334	Positive regulation of protein-containing complex assembly	26	249	0.4	0.0029	9606.ENSP00000005260,9606.ENSP00000056217,9606.ENSP00000249014,9606.ENSP00000281092,9606.ENSP00000296755,9606.ENSP00000316338,9606.ENSP00000331983,9606.ENSP00000347379,9606.ENSP00000352834,9606.ENSP00000353785,9606.ENSP00000355045,9606.ENSP00000356257,9606.ENSP00000358363,9606.ENSP00000362924,9606.ENSP00000365745,9606.ENSP00000367756,9606.ENSP00000376368,9606.ENSP00000377298,9606.ENSP00000387699,…	BAIAP2L1,ARHGEF5,CDC42EP1,FER,MAP1B,BAIAP2,LRRC16A,OCLN,MYO1C,TPPP,FAM179B,LMOD1,PDE4DIP,GSN,CTTN,UNC13B,WASF1,NUMA1,CREB1,ARPC1B,MAPK9,MECP2,FNIP1,KIAA1211,ASAP1,BRK1
GO:0032880	Regulation of protein localization	66	934	0.23	0.0029	9606.ENSP00000056217,9606.ENSP00000202556,9606.ENSP00000211998,9606.ENSP00000215582,9606.ENSP00000216085,9606.ENSP00000247668,9606.ENSP00000252486,9606.ENSP00000257430,9606.ENSP00000261439,9606.ENSP00000262461,9606.ENSP00000262891,9606.ENSP00000265276,9606.ENSP00000268182,9606.ENSP00000269571,9606.ENSP00000275517,9606.ENSP00000282561,9606.ENSP00000288266,9606.ENSP00000292385,9606.ENSP00000293662,…	ARHGEF5,PPP1R13B,VCL,MISP,RHBDD3,TRAF2,APOE,APC,TBC1D1,SLC12A2,MARK4,GPAM,IQGAP1,ERBB2,CDCA5,GJA1,APPL1,DBN1,GRASP,MICALL2,MAP1A,PAM,GLUL,REST,SIDT2,SSH1,SEC16A,PCM1,CADM1,IDH2,HDAC6,HUWE1,ANO1,RAB11FIP2,SPTBN1,SCRIB,FRMD4A,CD2AP,MYO1C,MYH10,TPR,LMNA,GOPC,BAG3,EMD,FLNA,LZTS2,SORBS1,SYTL4,GSN,PLEKHM2,DNAJC1,UNC13B,BNIP3L,RUFY3,EXOC1,ITPR2,NUMA1,ITGB1,USP8,CYLD,FOXA2,GPI,SLC2A1,OTUD7B,TTN
GO:0060999	Positive regulation of dendritic spine development	10	44	0.73	0.0029	9606.ENSP00000240874,9606.ENSP00000252486,9606.ENSP00000263026,9606.ENSP00000292385,9606.ENSP00000316338,9606.ENSP00000361467,9606.ENSP00000365745,9606.ENSP00000370719,9606.ENSP00000405514,9606.ENSP00000417078	KALRN,APOE,EEF2K,DBN1,BAIAP2,DLG5,CTTN,ITSN1,PPP1R9A,DHX36
GO:0033044	Regulation of chromosome organization	33	359	0.34	0.0031	9606.ENSP00000229595,9606.ENSP00000247191,9606.ENSP00000254942,9606.ENSP00000257430,9606.ENSP00000260983,9606.ENSP00000263073,9606.ENSP00000263208,9606.ENSP00000265056,9606.ENSP00000275517,9606.ENSP00000287394,9606.ENSP00000294008,9606.ENSP00000313199,9606.ENSP00000313983,9606.ENSP00000316512,9606.ENSP00000322716,9606.ENSP00000325313,9606.ENSP00000352185,9606.ENSP00000355013,9606.ENSP00000356448,…	ASF1A,DLGAP5,TERF2,APC,HECW2,SMG6,HIRA,MCM2,CDCA5,ATAD2,SLX4,HNRNPD,WHSC1L1,TLK2,GLYR1,MAP1S,PHF2,CTR9,TPR,LMNA,ATRX,NUMA1,HMBOX1,PAXIP1,BCL6,SETD5,PARN,MECP2,NSD1,DHX36,KMT2A,ACD,MUC1
GO:0048041	Focal adhesion assembly	8	27	0.85	0.0033	9606.ENSP00000276297,9606.ENSP00000303507,9606.ENSP00000310094,9606.ENSP00000338967,9606.ENSP00000360293,9606.ENSP00000365745,9606.ENSP00000377941,9606.ENSP00000452796	DLC1,BCR,TAOK2,ARHGAP6,SORBS1,CTTN,ACTN1,PEAK1
GO:0051246	Regulation of protein metabolic process	160	2828	0.13	0.0035	9606.ENSP00000013125,9606.ENSP00000025008,9606.ENSP00000040738,9606.ENSP00000056217,9606.ENSP00000168148,9606.ENSP00000178640,9606.ENSP00000216085,9606.ENSP00000221419,9606.ENSP00000221462,9606.ENSP00000229268,9606.ENSP00000233027,9606.ENSP00000240123,9606.ENSP00000247191,9606.ENSP00000247668,9606.ENSP00000251157,9606.ENSP00000251849,9606.ENSP00000252486,9606.ENSP00000257430,9606.ENSP00000260983,…	MAP4K5,RB1CC1,BOD1L1,ARHGEF5,SPP2,MAP2K5,RHBDD3,HNRNPL,PPP1R37,USP5,NEK4,SORBS3,DLGAP5,TRAF2,DOCK7,RAF1,APOE,APC,HECW2,NUAK1,SNX1,CCNT1,SPAG9,ARFGEF1,SLC9A3R1,EEF2K,EIF2AK4,CBLB,CASC3,STAT3,KNG1,CPEB4,IQGAP1,GAREM,ERBB2,RPS27A,DLC1,PDCD4,FER,GJA1,SH3RF1,SENP2,MAP1A,GPRC5B,CRK,FADD,MAGI3,SYNPO2,SEMA4C,PRKCDBP,ADAM17,TAOK2,REST,CAMKK2,HNRNPD,PRKDC,WHSC1L1,BOK,SSH1,TLK2,LIMCH1,SIAH2,GLYR1,FBLN1,PKP3…
GO:1903034	Regulation of response to wounding	20	169	0.45	0.0044	9606.ENSP00000244020,9606.ENSP00000252486,9606.ENSP00000262215,9606.ENSP00000262461,9606.ENSP00000265023,9606.ENSP00000282561,9606.ENSP00000300574,9606.ENSP00000308938,9606.ENSP00000341189,9606.ENSP00000346032,9606.ENSP00000347379,9606.ENSP00000353452,9606.ENSP00000356671,9606.ENSP00000362080,9606.ENSP00000367408,9606.ENSP00000378517,9606.ENSP00000379350,9606.ENSP00000400341,9606.ENSP00000405405,…	SRSF6,APOE,ARFGEF1,SLC12A2,KNG1,GJA1,CRK,PLG,PTK2,ANXA2,OCLN,MYLK,SERPINC1,SYTL4,CASK,SPP1,ITGB1,FOXA2,PHLDB2,CLASP2
GO:0030155	Regulation of cell adhesion	53	712	0.25	0.0047	9606.ENSP00000178640,9606.ENSP00000211998,9606.ENSP00000225964,9606.ENSP00000228945,9606.ENSP00000252699,9606.ENSP00000261402,9606.ENSP00000265023,9606.ENSP00000265276,9606.ENSP00000268182,9606.ENSP00000269571,9606.ENSP00000276297,9606.ENSP00000281537,9606.ENSP00000300305,9606.ENSP00000300574,9606.ENSP00000301838,9606.ENSP00000308938,9606.ENSP00000310448,9606.ENSP00000314129,9606.ENSP00000316891,…	MAP2K5,VCL,COL1A1,ARHGDIB,ACTN4,NUAK1,KNG1,GPAM,IQGAP1,ERBB2,DLC1,TJP1,RUNX1,CRK,FADD,PLG,SART1,TFE3,LIMCH1,FBLN1,LRRC16A,ZNF703,ARHGAP6,PTK2,ECM2,FN1,SCRIB,TPM1,MACF1,DISC1,SOX13,SLK,FLNA,ABL1,DLG5,COL16A1,GSN,CASK,MYADM,ETS1,MBP,FBLN2,BCL6,MAGI1,ITGA6,CYLD,FOXA2,PHLDB2,CAMSAP3,CLASP2,LMO7,PEAK1,MUC1
GO:0007154	Cell communication	273	5320	0.09	0.0049	9606.ENSP00000001008,9606.ENSP00000005587,9606.ENSP00000013125,9606.ENSP00000056217,9606.ENSP00000155840,9606.ENSP00000178640,9606.ENSP00000202556,9606.ENSP00000216085,9606.ENSP00000221419,9606.ENSP00000222968,9606.ENSP00000225964,9606.ENSP00000228945,9606.ENSP00000231509,9606.ENSP00000233027,9606.ENSP00000233557,9606.ENSP00000233575,9606.ENSP00000234256,9606.ENSP00000234420,9606.ENSP00000234739,…	FKBP4,SKAP2,MAP4K5,ARHGEF5,KCNQ1,MAP2K5,PPP1R13B,RHBDD3,HNRNPL,PDAP1,COL1A1,ARHGDIB,NR3C1,NEK4,NRBP1,SNX17,SLC1A4,MSH6,BCL9,TTR,ZFAND5,TBX2,KALRN,DLGAP5,TRAF2,PTPN12,CDC42EP1,DOCK7,RAF1,APOE,ACTN4,PDLIM4,PRKAB2,PI4KA,APC,DOCK10,ARHGAP29,SYT1,LMNB1,NUAK1,SPAG9,CREBBP,SLC12A2,SLC9A3R1,MARK4,ARHGEF17,EIF2AK4,AKT3,CBLB,STAT3,KNG1,SUB1,CPEB4,STC2,VDAC1,CREM,APBA1,DIDO1,IQGAP1,GAREM,ERBB2,CGN,RPS27A,DO…
GO:0030307	Positive regulation of cell growth	20	171	0.45	0.005	9606.ENSP00000178640,9606.ENSP00000261205,9606.ENSP00000269571,9606.ENSP00000292385,9606.ENSP00000296755,9606.ENSP00000300574,9606.ENSP00000309968,9606.ENSP00000325634,9606.ENSP00000346839,9606.ENSP00000347532,9606.ENSP00000347538,9606.ENSP00000354573,9606.ENSP00000355593,9606.ENSP00000365745,9606.ENSP00000366271,9606.ENSP00000370394,9606.ENSP00000376800,9606.ENSP00000427108,9606.ENSP00000433146,…	MAP2K5,SYT1,ERBB2,DBN1,MAP1B,CRK,ADAM17,ZNF639,FN1,KIAA1598,SYT17,MACF1,DISC1,CTTN,KDM2B,RUFY3,MTPN,CDKN2AIP,USP47,CRABP2
GO:0010720	Positive regulation of cell development	44	556	0.28	0.0052	9606.ENSP00000240874,9606.ENSP00000252486,9606.ENSP00000261205,9606.ENSP00000262013,9606.ENSP00000263026,9606.ENSP00000268182,9606.ENSP00000292385,9606.ENSP00000296755,9606.ENSP00000300571,9606.ENSP00000300574,9606.ENSP00000309432,9606.ENSP00000311816,9606.ENSP00000313420,9606.ENSP00000316338,9606.ENSP00000317257,9606.ENSP00000331983,9606.ENSP00000343690,9606.ENSP00000346151,9606.ENSP00000346839,…	KALRN,APOE,SYT1,SPAG9,EEF2K,IQGAP1,DBN1,MAP1B,GPRC5B,CRK,FAM134C,REST,PRKDC,BAIAP2,CPNE1,LRRC16A,DPYSL3,MAGI2,FN1,KIAA1598,SYT17,PDE3A,ZEB1,MACF1,ARHGEF2,DISC1,PROX1,FLNA,ABL1,DLG5,ROR2,CTTN,RUFY3,ITSN1,MYADM,COBL,TCF4,BCL6,ARHGAP35,ITGA6,TCF12,PPP1R9A,DHX36,CRABP2
GO:0051234	Establishment of localization	235	4479	0.1	0.0052	9606.ENSP00000001008,9606.ENSP00000009041,9606.ENSP00000155840,9606.ENSP00000168148,9606.ENSP00000202556,9606.ENSP00000204726,9606.ENSP00000211998,9606.ENSP00000215582,9606.ENSP00000218099,9606.ENSP00000221543,9606.ENSP00000222968,9606.ENSP00000223208,9606.ENSP00000225964,9606.ENSP00000233557,9606.ENSP00000233575,9606.ENSP00000234256,9606.ENSP00000235329,9606.ENSP00000237014,9606.ENSP00000238497,…	FKBP4,STARD3NL,KCNQ1,SPP2,PPP1R13B,GOLGA3,VCL,MISP,F9,TBC1D17,PDAP1,CEP41,COL1A1,NRBP1,SNX17,SLC1A4,MFN2,TTR,VPS4B,AFTPH,KALRN,SRSF6,DLGAP5,DOCK7,RAF1,APOE,ACTN4,YIPF2,PRKAB2,TERF2,NASP,FHOD1,COG3,SYT1,NUP133,TBC1D1,KIAA0556,SNX1,SPAG9,ARFGEF1,SLC12A2,SLC9A3R1,SMG6,CHMP2B,PVRL1,CBLB,KIAA1109,MLPH,CASC3,STAT3,KNG1,VDAC1,APBA1,MFGE8,IQGAP1,SLC44A3,RPS27A,CDCA5,DENND2A,VPS51,GJA1,TOMM70A,CXADR,MYO5B…
GO:0010770	Positive regulation of cell morphogenesis involved in differentiation	19	159	0.46	0.0057	9606.ENSP00000240874,9606.ENSP00000263026,9606.ENSP00000292385,9606.ENSP00000296755,9606.ENSP00000300574,9606.ENSP00000313420,9606.ENSP00000316338,9606.ENSP00000331983,9606.ENSP00000346839,9606.ENSP00000347532,9606.ENSP00000354573,9606.ENSP00000355593,9606.ENSP00000358866,9606.ENSP00000361423,9606.ENSP00000365745,9606.ENSP00000370394,9606.ENSP00000375649,9606.ENSP00000417078,9606.ENSP00000482841	KALRN,EEF2K,DBN1,MAP1B,CRK,PRKDC,BAIAP2,LRRC16A,FN1,KIAA1598,MACF1,DISC1,FLNA,ABL1,CTTN,RUFY3,MYADM,DHX36,CRABP2
GO:0044093	Positive regulation of molecular function	111	1842	0.16	0.0058	9606.ENSP00000013125,9606.ENSP00000056217,9606.ENSP00000178640,9606.ENSP00000202677,9606.ENSP00000221419,9606.ENSP00000221543,9606.ENSP00000228945,9606.ENSP00000233027,9606.ENSP00000234420,9606.ENSP00000240874,9606.ENSP00000247668,9606.ENSP00000251157,9606.ENSP00000251849,9606.ENSP00000252486,9606.ENSP00000252699,9606.ENSP00000254942,9606.ENSP00000258390,9606.ENSP00000260526,9606.ENSP00000261439,…	MAP4K5,ARHGEF5,MAP2K5,RALGAPA2,HNRNPL,TBC1D17,ARHGDIB,NEK4,MSH6,KALRN,TRAF2,DOCK7,RAF1,APOE,ACTN4,TERF2,DOCK10,ARHGAP29,TBC1D1,CCNT1,SPAG9,ARFGEF1,STAT3,MSH3,IQGAP1,ERBB2,RPS27A,DOCK11,DLC1,FER,TBC1D24,SLX4,GPRC5B,CRK,FADD,RALGAPA1,BCR,ADAM17,TAOK2,ARHGAP1,ARHGAP32,REST,HNRNPD,BOK,SNX18,ARHGAP33,TACC1,ACAP2,FBLN1,ARHGAP6,RGS12,ARHGEF10,PTK2,MAP2K3,ANXA2,MAGI2,FN1,GIT2,RAB11FIP2,SH3PXD2A,ARHGEF26,…
GO:0006974	Cellular response to dna damage stimulus	57	793	0.23	0.006	9606.ENSP00000040738,9606.ENSP00000209875,9606.ENSP00000221486,9606.ENSP00000229595,9606.ENSP00000233027,9606.ENSP00000234420,9606.ENSP00000242108,9606.ENSP00000254942,9606.ENSP00000257430,9606.ENSP00000261402,9606.ENSP00000263791,9606.ENSP00000265056,9606.ENSP00000265081,9606.ENSP00000272317,9606.ENSP00000275517,9606.ENSP00000285021,9606.ENSP00000287647,9606.ENSP00000294008,9606.ENSP00000302111,…	BOD1L1,CBX5,RNASEH2A,ASF1A,NEK4,MSH6,EEPD1,TERF2,APC,NUAK1,EIF2AK4,MCM2,MSH3,RPS27A,CDCA5,XPC,FANCD2,SLX4,MGMT,PDS5A,TAOK2,BRSK1,PRKDC,BOK,TLK2,RBBP6,CRIP1,HUWE1,BAZ1B,UVRAG,TOPORS,WDHD1,ZNF652,DTL,NUCKS1,MYO6,ABL1,ATRX,ZAK,MDC1,TP53BP1,TANK,PAXIP1,BCL6,GIGYF2,NFATC4,NDRG1,PMS1,CDKN2AIP,USP47,C11orf30,H2AFX,TNKS1BP1,POLI,MCM3,ACD,MUC1
GO:0031333	Negative regulation of protein-containing complex assembly	17	133	0.48	0.0062	9606.ENSP00000001008,9606.ENSP00000233143,9606.ENSP00000251849,9606.ENSP00000262215,9606.ENSP00000312081,9606.ENSP00000315713,9606.ENSP00000334061,9606.ENSP00000349259,9606.ENSP00000354837,9606.ENSP00000356257,9606.ENSP00000360195,9606.ENSP00000362424,9606.ENSP00000362924,9606.ENSP00000375649,9606.ENSP00000391601,9606.ENSP00000433560,9606.ENSP00000477613	FKBP4,TMSB10,RAF1,ARFGEF1,SSH3,SSH1,HDAC6,SPTBN1,ARHGEF2,LMOD1,KANK4,TRAF3IP1,GSN,MYADM,PEX5,CRYAB,BIRC2
GO:0051093	Negative regulation of developmental process	67	983	0.21	0.0066	9606.ENSP00000001008,9606.ENSP00000162391,9606.ENSP00000178640,9606.ENSP00000228945,9606.ENSP00000240328,9606.ENSP00000244020,9606.ENSP00000252486,9606.ENSP00000252699,9606.ENSP00000254942,9606.ENSP00000262461,9606.ENSP00000263791,9606.ENSP00000263826,9606.ENSP00000264657,9606.ENSP00000265087,9606.ENSP00000269571,9606.ENSP00000280154,9606.ENSP00000282561,9606.ENSP00000284878,9606.ENSP00000299601,…	FKBP4,FOXJ2,MAP2K5,ARHGDIB,TBX2,SRSF6,APOE,ACTN4,TERF2,SLC12A2,EIF2AK4,AKT3,STAT3,STC2,ERBB2,PDCD4,GJA1,CXADR,LEO1,RUNX1,BCR,SEMA4C,REST,PRKDC,GAK,EPN2,RAI1,ZFPM1,PCM1,DENND5A,FBLN1,IDH2,TRIO,HUWE1,PTK2,DPYSL3,ANXA2,ZEB1,ARHGEF2,MAP3K3,CTR9,THBS2,PPAPDC3,ABL1,TRAF3IP1,ID4,WWC3,NFIB,RUFY3,TGFB1I1,SPP1,ITGB1,BCL6,NFATC4,AHSG,MECP2,FOXA2,VGLL4,PHLDB2,EPN1,NBR1,CLASP2,ASAP1,VIM,SRGAP2,GTF2I,GAS2L1
GO:2000113	Negative regulation of cellular macromolecule biosynthetic process	92	1470	0.17	0.0069	9606.ENSP00000157600,9606.ENSP00000178640,9606.ENSP00000209875,9606.ENSP00000219905,9606.ENSP00000223357,9606.ENSP00000231509,9606.ENSP00000239461,9606.ENSP00000240123,9606.ENSP00000240328,9606.ENSP00000240587,9606.ENSP00000253048,9606.ENSP00000254942,9606.ENSP00000262367,9606.ENSP00000263791,9606.ENSP00000264657,9606.ENSP00000265081,9606.ENSP00000265085,9606.ENSP00000265372,9606.ENSP00000265773,…	LMCD1,MAP2K5,CBX5,MGA,AEBP1,NR3C1,PRRX1,SORBS3,TBX2,TSHZ3,ZC3H4,TERF2,CREBBP,EIF2AK4,STAT3,MSH3,CPEB4,CREM,SMARCA2,SMARCC2,RPS27A,PDCD4,GJA1,RUNX1,KMT2D,PDS5A,IRX1,ZBTB21,REST,HNRNPD,ARID1A,ZNF639,ZFPM1,YAF2,ZNF703,HDAC6,LARP1,TRIM24,ZEB1,ZNF318,CTR9,EPRS,PROX1,SOX13,TPR,POU2F1,HDGF,BAG3,PCGF6,FLNA,NFIA,MTF1,ATRX,KDM2B,ID4,DNAJC2,HIVEP1,WWC3,NFIB,ELF2,IRX5,TRPS1,HMBOX1,ZMYND11,MTA3,BCL6,FHL2,GIGY…
GO:0042981	Regulation of apoptotic process	96	1550	0.17	0.007	9606.ENSP00000025008,9606.ENSP00000056217,9606.ENSP00000178640,9606.ENSP00000202556,9606.ENSP00000235329,9606.ENSP00000240874,9606.ENSP00000244020,9606.ENSP00000247668,9606.ENSP00000251849,9606.ENSP00000252486,9606.ENSP00000252699,9606.ENSP00000257430,9606.ENSP00000262367,9606.ENSP00000262613,9606.ENSP00000263026,9606.ENSP00000263674,9606.ENSP00000265023,9606.ENSP00000265085,9606.ENSP00000265276,…	RB1CC1,ARHGEF5,MAP2K5,PPP1R13B,MFN2,KALRN,SRSF6,TRAF2,RAF1,APOE,ACTN4,APC,CREBBP,SLC9A3R1,EEF2K,ARHGEF17,KNG1,CPEB4,GPAM,RPS27A,DLC1,PDCD4,GJA1,SH3RF1,KCNMA1,CAPN2,ALB,FADD,MGMT,FAM134B,AVEN,ADAM17,REST,PRKDC,BOK,SIAH2,TRIO,DFNA5,TRIM24,PTK2,RBM5,FN1,ARHGEF26,SON,SCRIB,PDE3A,TOPORS,AKAP13,ARHGEF2,IVNS1ABP,ARHGEF11,NES,LMNA,ADAR,BAG3,SLK,FLNA,VAV2,ABL1,DLG5,GSN,RPL11,ZAK,FGD3,CTTN,KDM2B,UNC13B,BNI…
GO:0046578	Regulation of ras protein signal transduction	21	191	0.42	0.0071	9606.ENSP00000228945,9606.ENSP00000235329,9606.ENSP00000240874,9606.ENSP00000251849,9606.ENSP00000252486,9606.ENSP00000262215,9606.ENSP00000276297,9606.ENSP00000300574,9606.ENSP00000303507,9606.ENSP00000340297,9606.ENSP00000354718,9606.ENSP00000354837,9606.ENSP00000356607,9606.ENSP00000361423,9606.ENSP00000378611,9606.ENSP00000379350,9606.ENSP00000384371,9606.ENSP00000385720,9606.ENSP00000435585,…	ARHGDIB,MFN2,KALRN,RAF1,APOE,ARFGEF1,DLC1,CRK,BCR,ARHGEF10,AKAP13,ARHGEF2,RALGPS2,ABL1,ARHGAP24,ITGB1,BCL6,ARHGAP35,EPS8L2,KANK2,MYO9B
GO:0060088	Auditory receptor cell stereocilium organization	6	15	0.98	0.0071	9606.ENSP00000262613,9606.ENSP00000311816,9606.ENSP00000349486,9606.ENSP00000354623,9606.ENSP00000387100,9606.ENSP00000428564	SLC9A3R1,REST,SCRIB,DFNB31,TPRN,SEC24B
GO:0007266	Rho protein signal transduction	11	62	0.63	0.0079	9606.ENSP00000228945,9606.ENSP00000249014,9606.ENSP00000260526,9606.ENSP00000310491,9606.ENSP00000338967,9606.ENSP00000347532,9606.ENSP00000357177,9606.ENSP00000384371,9606.ENSP00000435585,9606.ENSP00000457421,9606.ENSP00000471457	ARHGDIB,CDC42EP1,ARHGAP29,ARHGAP1,ARHGAP6,KIAA1598,ARHGEF11,BCL6,EPS8L2,PECAM1,MYO9B
GO:0034332	Adherens junction organization	11	62	0.63	0.0079	9606.ENSP00000211998,9606.ENSP00000264025,9606.ENSP00000281537,9606.ENSP00000329797,9606.ENSP00000332325,9606.ENSP00000347883,9606.ENSP00000361467,9606.ENSP00000369129,9606.ENSP00000382004,9606.ENSP00000384491,9606.ENSP00000416797	VCL,PVRL1,TJP1,CADM1,ZNF703,PLEKHA7,DLG5,DSP,CTNND1,RASSF8,CAMSAP3
GO:0007346	Regulation of mitotic cell cycle	50	676	0.25	0.008	9606.ENSP00000013125,9606.ENSP00000178640,9606.ENSP00000223208,9606.ENSP00000233027,9606.ENSP00000238497,9606.ENSP00000247191,9606.ENSP00000257430,9606.ENSP00000260983,9606.ENSP00000262613,9606.ENSP00000263780,9606.ENSP00000268182,9606.ENSP00000275517,9606.ENSP00000285021,9606.ENSP00000287647,9606.ENSP00000288266,9606.ENSP00000296257,9606.ENSP00000306822,9606.ENSP00000309968,9606.ENSP00000310094,…	MAP4K5,MAP2K5,CEP41,NEK4,VPS4B,DLGAP5,APC,HECW2,SLC9A3R1,CHMP2B,IQGAP1,CDCA5,XPC,FANCD2,APPL1,SENP2,AVEN,ADAM17,TAOK2,BRSK1,PRKDC,PCM1,CEP97,MAP2K3,MAGI2,SCRIB,MAP3K3,DTL,TPR,HECA,SLK,ABL1,ATRX,ZAK,MDC1,NUMA1,HSPA2,MTA3,BCL6,GIGYF2,CYLD,MECP2,TOP2B,L3MBTL1,DCTN2,CEP192,USP47,TNKS1BP1,KANK2,MUC1
GO:0040008	Regulation of growth	50	676	0.25	0.008	9606.ENSP00000178640,9606.ENSP00000240328,9606.ENSP00000252486,9606.ENSP00000261205,9606.ENSP00000264501,9606.ENSP00000264657,9606.ENSP00000265087,9606.ENSP00000265276,9606.ENSP00000265773,9606.ENSP00000269571,9606.ENSP00000278903,9606.ENSP00000282561,9606.ENSP00000284878,9606.ENSP00000292385,9606.ENSP00000296755,9606.ENSP00000300574,9606.ENSP00000306844,9606.ENSP00000309968,9606.ENSP00000310094,…	MAP2K5,TBX2,APOE,SYT1,KIAA1109,STAT3,STC2,GPAM,SMARCA2,ERBB2,EI24,GJA1,CXADR,DBN1,MAP1B,CRK,SEMA4C,ADAM17,TAOK2,PRKDC,RAI1,ZNF639,PTK2,NDRG3,FN1,KIAA1598,SYT17,MACF1,DISC1,PROX1,BLZF1,ARHGEF11,ABL1,CTTN,KDM2B,WWC3,RUFY3,IGFBP3,MTPN,SPP1,BCL6,CREB1,SMARCA4,VGLL4,CLASP2,CDKN2AIP,USP47,CRYAB,GAS2L1,CRABP2
GO:0032268	Regulation of cellular protein metabolic process	151	2693	0.13	0.0082	9606.ENSP00000013125,9606.ENSP00000025008,9606.ENSP00000040738,9606.ENSP00000056217,9606.ENSP00000168148,9606.ENSP00000178640,9606.ENSP00000221419,9606.ENSP00000221462,9606.ENSP00000229268,9606.ENSP00000233027,9606.ENSP00000240123,9606.ENSP00000247191,9606.ENSP00000247668,9606.ENSP00000251157,9606.ENSP00000251849,9606.ENSP00000252486,9606.ENSP00000257430,9606.ENSP00000261402,9606.ENSP00000261900,…	MAP4K5,RB1CC1,BOD1L1,ARHGEF5,SPP2,MAP2K5,HNRNPL,PPP1R37,USP5,NEK4,SORBS3,DLGAP5,TRAF2,DOCK7,RAF1,APOE,APC,NUAK1,CCNT1,SPAG9,ARFGEF1,SLC9A3R1,EEF2K,EIF2AK4,CBLB,CASC3,STAT3,KNG1,CPEB4,IQGAP1,GAREM,ERBB2,RPS27A,DLC1,PDCD4,FER,SH3RF1,SENP2,MAP1A,GPRC5B,CRK,FADD,MAGI3,SYNPO2,SEMA4C,PRKCDBP,ADAM17,TAOK2,REST,CAMKK2,HNRNPD,PRKDC,WHSC1L1,BOK,SSH1,TLK2,LIMCH1,SIAH2,GLYR1,FBLN1,PKP3,HDAC6,LARP1,DFNA5,HUWE…
GO:0051253	Negative regulation of rna metabolic process	89	1422	0.17	0.0086	9606.ENSP00000157600,9606.ENSP00000178640,9606.ENSP00000209875,9606.ENSP00000219905,9606.ENSP00000221419,9606.ENSP00000223357,9606.ENSP00000231509,9606.ENSP00000239461,9606.ENSP00000240123,9606.ENSP00000240328,9606.ENSP00000240587,9606.ENSP00000244020,9606.ENSP00000253048,9606.ENSP00000261900,9606.ENSP00000262367,9606.ENSP00000263208,9606.ENSP00000264657,9606.ENSP00000265372,9606.ENSP00000265773,…	LMCD1,MAP2K5,CBX5,MGA,HNRNPL,AEBP1,NR3C1,PRRX1,SORBS3,TBX2,TSHZ3,SRSF6,ZC3H4,CCNT1,CREBBP,HIRA,STAT3,CREM,SMARCA2,SMARCC2,RPS27A,PDCD4,RUNX1,KMT2D,IRX1,ZBTB21,REST,HNRNPD,ARID1A,SIAH2,ZNF639,SRSF7,ZFPM1,YAF2,PKP3,ZNF703,HDAC6,LARP1,TRIM24,ZEB1,ZNF318,CTR9,PROX1,SOX13,TPR,POU2F1,HDGF,BAG3,PCGF6,FLNA,NFIA,MTF1,ATRX,KDM2B,ID4,HIVEP1,WWC3,NFIB,ELF2,IRX5,TRPS1,HMBOX1,ZMYND11,MTA3,BCL6,FHL2,CREB1,PARN,…
GO:0120031	Plasma membrane bounded cell projection assembly	36	433	0.3	0.0086	9606.ENSP00000211998,9606.ENSP00000223208,9606.ENSP00000262613,9606.ENSP00000262891,9606.ENSP00000277895,9606.ENSP00000285046,9606.ENSP00000297814,9606.ENSP00000324292,9606.ENSP00000327077,9606.ENSP00000331983,9606.ENSP00000334008,9606.ENSP00000334061,9606.ENSP00000334379,9606.ENSP00000342510,9606.ENSP00000344446,9606.ENSP00000347532,9606.ENSP00000348828,9606.ENSP00000352264,9606.ENSP00000353452,…	VCL,CEP41,SLC9A3R1,MARK4,ABLIM1,FGD5,KIF27,FBF1,PCM1,LRRC16A,PARVA,HDAC6,C2CD3,CEP97,FGD6,KIAA1598,ARHGEF26,CD2AP,MYLK,MYH10,FAM179B,DISC1,FLNA,SPATA6,VAV2,ABL1,TRAF3IP1,GSN,FGD3,CTTN,ITGB1,ITGA6,DCTN2,CEP192,ASAP1,SRGAP2
GO:0032233	Positive regulation of actin filament bundle assembly	11	63	0.62	0.0087	9606.ENSP00000056217,9606.ENSP00000240123,9606.ENSP00000258201,9606.ENSP00000306015,9606.ENSP00000316891,9606.ENSP00000331983,9606.ENSP00000340297,9606.ENSP00000351022,9606.ENSP00000358866,9606.ENSP00000361423,9606.ENSP00000377789	ARHGEF5,SORBS3,FHOD1,SYNPO2,LIMCH1,LRRC16A,ARHGEF10,TPM1,FLNA,ABL1,SYNPO
GO:0097581	Lamellipodium organization	9	42	0.71	0.0089	9606.ENSP00000211998,9606.ENSP00000261889,9606.ENSP00000277895,9606.ENSP00000331983,9606.ENSP00000360916,9606.ENSP00000365745,9606.ENSP00000376368,9606.ENSP00000379350,9606.ENSP00000459615	VCL,SNX1,ABLIM1,LRRC16A,VAV2,CTTN,WASF1,ITGB1,SRGAP2
GO:1900006	Positive regulation of dendrite development	12	75	0.58	0.0092	9606.ENSP00000240874,9606.ENSP00000252486,9606.ENSP00000263026,9606.ENSP00000268182,9606.ENSP00000292385,9606.ENSP00000316338,9606.ENSP00000361467,9606.ENSP00000365745,9606.ENSP00000370719,9606.ENSP00000378912,9606.ENSP00000405514,9606.ENSP00000417078	KALRN,APOE,EEF2K,IQGAP1,DBN1,BAIAP2,DLG5,CTTN,ITSN1,COBL,PPP1R9A,DHX36
GO:0008360	Regulation of cell shape	18	153	0.45	0.0095	9606.ENSP00000249014,9606.ENSP00000262613,9606.ENSP00000276297,9606.ENSP00000285046,9606.ENSP00000296043,9606.ENSP00000300574,9606.ENSP00000310094,9606.ENSP00000316338,9606.ENSP00000334008,9606.ENSP00000341189,9606.ENSP00000344446,9606.ENSP00000346839,9606.ENSP00000351022,9606.ENSP00000353590,9606.ENSP00000364631,9606.ENSP00000367356,9606.ENSP00000385720,9606.ENSP00000401145	CDC42EP1,SLC9A3R1,DLC1,FGD5,SHROOM3,CRK,TAOK2,BAIAP2,PARVA,PTK2,FGD6,FN1,TPM1,MYH10,FGD3,FAM171A1,ARHGAP35,GAS2
GO:0010976	Positive regulation of neuron projection development	27	288	0.35	0.0095	9606.ENSP00000240874,9606.ENSP00000252486,9606.ENSP00000261205,9606.ENSP00000263026,9606.ENSP00000268182,9606.ENSP00000292385,9606.ENSP00000296755,9606.ENSP00000309432,9606.ENSP00000316338,9606.ENSP00000343690,9606.ENSP00000346151,9606.ENSP00000346839,9606.ENSP00000347532,9606.ENSP00000347538,9606.ENSP00000354573,9606.ENSP00000355593,9606.ENSP00000361467,9606.ENSP00000364860,9606.ENSP00000365745,…	KALRN,APOE,SYT1,EEF2K,IQGAP1,DBN1,MAP1B,FAM134C,BAIAP2,DPYSL3,MAGI2,FN1,KIAA1598,SYT17,MACF1,DISC1,DLG5,ROR2,CTTN,RUFY3,ITSN1,COBL,ARHGAP35,ITGA6,PPP1R9A,DHX36,CRABP2
GO:0010942	Positive regulation of cell death	52	719	0.24	0.0096	9606.ENSP00000056217,9606.ENSP00000202556,9606.ENSP00000235329,9606.ENSP00000240874,9606.ENSP00000247668,9606.ENSP00000252486,9606.ENSP00000257430,9606.ENSP00000262613,9606.ENSP00000262891,9606.ENSP00000263674,9606.ENSP00000265023,9606.ENSP00000272317,9606.ENSP00000276297,9606.ENSP00000280154,9606.ENSP00000286628,9606.ENSP00000295006,9606.ENSP00000301838,9606.ENSP00000311816,9606.ENSP00000313420,…	ARHGEF5,PPP1R13B,MFN2,KALRN,TRAF2,APOE,APC,SLC9A3R1,MARK4,ARHGEF17,KNG1,RPS27A,DLC1,PDCD4,KCNMA1,CAPN2,FADD,REST,PRKDC,BOK,SSH1,HDAC6,TRIO,DFNA5,RBM5,ARHGEF26,SCRIB,AKAP13,ARHGEF2,ARHGEF11,VAV2,ABL1,GSN,RPL11,ZAK,FGD3,UNC13B,BNIP3L,IGFBP3,ITSN1,TRPS1,ITGB1,BCL6,AKAP12,ITGA6,CREB1,NFATC4,CYLD,PLEKHG2,MAPK9,FNIP1,SAP30BP
GO:0031113	Regulation of microtubule polymerization	10	53	0.65	0.0096	9606.ENSP00000001008,9606.ENSP00000296755,9606.ENSP00000347379,9606.ENSP00000355045,9606.ENSP00000358363,9606.ENSP00000361423,9606.ENSP00000377298,9606.ENSP00000395535,9606.ENSP00000416797,9606.ENSP00000417518	FKBP4,MAP1B,OCLN,FAM179B,PDE4DIP,ABL1,NUMA1,MECP2,CAMSAP3,CLASP2
GO:0034331	Cell junction maintenance	8	33	0.76	0.0096	9606.ENSP00000281537,9606.ENSP00000334319,9606.ENSP00000347883,9606.ENSP00000354623,9606.ENSP00000363480,9606.ENSP00000365272,9606.ENSP00000384491,9606.ENSP00000416797	TJP1,PCLO,PLEKHA7,DFNB31,DLG3,DLG2,RASSF8,CAMSAP3
GO:0043068	Positive regulation of programmed cell death	49	666	0.24	0.01	9606.ENSP00000056217,9606.ENSP00000202556,9606.ENSP00000235329,9606.ENSP00000240874,9606.ENSP00000247668,9606.ENSP00000257430,9606.ENSP00000262613,9606.ENSP00000262891,9606.ENSP00000263674,9606.ENSP00000265023,9606.ENSP00000272317,9606.ENSP00000276297,9606.ENSP00000280154,9606.ENSP00000286628,9606.ENSP00000295006,9606.ENSP00000301838,9606.ENSP00000311816,9606.ENSP00000313420,9606.ENSP00000314132,…	ARHGEF5,PPP1R13B,MFN2,KALRN,TRAF2,APC,SLC9A3R1,MARK4,ARHGEF17,KNG1,RPS27A,DLC1,PDCD4,KCNMA1,CAPN2,FADD,REST,PRKDC,BOK,HDAC6,TRIO,DFNA5,RBM5,ARHGEF26,SCRIB,AKAP13,ARHGEF2,ARHGEF11,VAV2,ABL1,GSN,RPL11,ZAK,FGD3,UNC13B,BNIP3L,IGFBP3,ITSN1,TRPS1,ITGB1,BCL6,AKAP12,ITGA6,CREB1,NFATC4,CYLD,PLEKHG2,MAPK9,FNIP1
GO:0007160	Cell-matrix adhesion	16	127	0.48	0.0103	9606.ENSP00000211998,9606.ENSP00000276297,9606.ENSP00000303507,9606.ENSP00000310094,9606.ENSP00000324422,9606.ENSP00000338967,9606.ENSP00000344758,9606.ENSP00000346839,9606.ENSP00000360293,9606.ENSP00000362776,9606.ENSP00000365745,9606.ENSP00000377941,9606.ENSP00000379350,9606.ENSP00000386896,9606.ENSP00000452796,9606.ENSP00000457421	VCL,DLC1,BCR,TAOK2,ZYX,ARHGAP6,ECM2,FN1,SORBS1,COL16A1,CTTN,ACTN1,ITGB1,ITGA6,PEAK1,PECAM1
GO:0042060	Wound healing	36	439	0.29	0.0105	9606.ENSP00000209875,9606.ENSP00000211998,9606.ENSP00000218099,9606.ENSP00000225964,9606.ENSP00000235329,9606.ENSP00000251849,9606.ENSP00000265023,9606.ENSP00000269571,9606.ENSP00000276202,9606.ENSP00000294618,9606.ENSP00000308938,9606.ENSP00000309968,9606.ENSP00000316029,9606.ENSP00000323856,9606.ENSP00000326630,9606.ENSP00000331544,9606.ENSP00000331983,9606.ENSP00000340510,9606.ENSP00000346839,…	CBX5,VCL,F9,COL1A1,MFN2,RAF1,KNG1,ERBB2,DOCK11,DOCK6,PLG,ADAM17,TLN1,PLEC,ZFPM1,FBLN1,LRRC16A,PPL,FN1,SCRIB,TPM1,MYOF,MYH10,MACF1,SERPINC1,VPS45,FLNA,VAV2,SYTL4,DOCK9,DSP,ITPR2,ETS1,ARHGAP24,ARHGAP35,PECAM1
GO:0050807	Regulation of synapse organization	23	228	0.38	0.0105	9606.ENSP00000240874,9606.ENSP00000252486,9606.ENSP00000263026,9606.ENSP00000263780,9606.ENSP00000264025,9606.ENSP00000292385,9606.ENSP00000315713,9606.ENSP00000316338,9606.ENSP00000320038,9606.ENSP00000341189,9606.ENSP00000353496,9606.ENSP00000355593,9606.ENSP00000355601,9606.ENSP00000355751,9606.ENSP00000361423,9606.ENSP00000361467,9606.ENSP00000365745,9606.ENSP00000370719,9606.ENSP00000385852,…	KALRN,APOE,EEF2K,CHMP2B,PVRL1,DBN1,SSH1,BAIAP2,ARHGAP33,PTK2,LZTS3,DISC1,EGLN1,THBS2,ABL1,DLG5,CTTN,ITSN1,SETD5,NFATC4,PPP1R9A,DHX36,SLITRK4
GO:0010558	Negative regulation of macromolecule biosynthetic process	94	1534	0.17	0.0107	9606.ENSP00000157600,9606.ENSP00000178640,9606.ENSP00000209875,9606.ENSP00000219905,9606.ENSP00000223357,9606.ENSP00000231509,9606.ENSP00000239461,9606.ENSP00000240123,9606.ENSP00000240328,9606.ENSP00000240587,9606.ENSP00000253048,9606.ENSP00000254942,9606.ENSP00000262367,9606.ENSP00000263208,9606.ENSP00000263791,9606.ENSP00000264657,9606.ENSP00000265081,9606.ENSP00000265085,9606.ENSP00000265372,…	LMCD1,MAP2K5,CBX5,MGA,AEBP1,NR3C1,PRRX1,SORBS3,TBX2,TSHZ3,ZC3H4,TERF2,CREBBP,HIRA,EIF2AK4,STAT3,MSH3,CPEB4,CREM,SMARCA2,SMARCC2,RPS27A,PDCD4,GJA1,RUNX1,KMT2D,PDS5A,IRX1,ZBTB21,REST,HNRNPD,ARID1A,SIAH2,ZNF639,ZFPM1,YAF2,ZNF703,HDAC6,LARP1,TRIM24,ZEB1,ZNF318,CTR9,EPRS,PROX1,SOX13,TPR,POU2F1,HDGF,BAG3,PCGF6,FLNA,NFIA,MTF1,ATRX,KDM2B,ID4,DNAJC2,HIVEP1,WWC3,NFIB,ELF2,IRX5,TRPS1,HMBOX1,ZMYND11,MTA3,BCL…
GO:0051639	Actin filament network formation	5	10	1.08	0.0108	9606.ENSP00000258201,9606.ENSP00000331983,9606.ENSP00000348163,9606.ENSP00000377941,9606.ENSP00000378912	FHOD1,LRRC16A,PLS3,ACTN1,COBL
GO:0048585	Negative regulation of response to stimulus	99	1636	0.16	0.011	9606.ENSP00000025008,9606.ENSP00000178640,9606.ENSP00000235329,9606.ENSP00000247668,9606.ENSP00000248594,9606.ENSP00000251849,9606.ENSP00000252486,9606.ENSP00000254942,9606.ENSP00000257430,9606.ENSP00000262461,9606.ENSP00000262613,9606.ENSP00000263826,9606.ENSP00000264122,9606.ENSP00000265023,9606.ENSP00000269571,9606.ENSP00000272317,9606.ENSP00000276297,9606.ENSP00000280154,9606.ENSP00000281092,…	RB1CC1,MAP2K5,MFN2,TRAF2,PTPN12,RAF1,APOE,TERF2,APC,SLC12A2,SLC9A3R1,AKT3,CBLB,KNG1,ERBB2,RPS27A,DLC1,PDCD4,FER,GJA1,SH3RF1,APPL1,CRK,FADD,BCR,SEMA4C,PRKCDBP,PLG,ADAM17,REST,PRKDC,BOK,CPNE1,GREM2,EPN2,SIAH2,FBLN1,BCL9L,RGS12,MAP2K3,ANXA2,MAGI2,PDE3A,CD2AP,ARHGEF2,VEPH1,MAP3K3,RGS7,IVNS1ABP,LMNA,ADAR,EMD,LZTS2,ABL1,DLG5,TRAF3IP1,BICC1,ROR2,CTTN,CASK,WWC3,IGFBP3,TP53BP1,MYADM,ASH1L,ETS1,TANK,KIF7,T…
GO:0007097	Nuclear migration	7	25	0.83	0.0111	9606.ENSP00000251157,9606.ENSP00000258201,9606.ENSP00000262613,9606.ENSP00000327077,9606.ENSP00000341189,9606.ENSP00000350719,9606.ENSP00000353590	DOCK7,FHOD1,SLC9A3R1,PCM1,PTK2,SYNE2,MYH10
GO:0099111	Microtubule-based transport	20	185	0.41	0.0113	9606.ENSP00000254942,9606.ENSP00000261588,9606.ENSP00000262613,9606.ENSP00000265381,9606.ENSP00000282561,9606.ENSP00000296137,9606.ENSP00000296755,9606.ENSP00000297814,9606.ENSP00000300231,9606.ENSP00000325313,9606.ENSP00000327077,9606.ENSP00000350719,9606.ENSP00000358081,9606.ENSP00000362424,9606.ENSP00000365272,9606.ENSP00000376368,9606.ENSP00000379709,9606.ENSP00000416797,9606.ENSP00000447537,…	TERF2,KIAA0556,SLC9A3R1,APBA1,GJA1,FYCO1,MAP1B,KIF27,MAP1A,MAP1S,PCM1,SYNE2,BAG3,TRAF3IP1,DLG2,WASF1,ARHGAP21,CAMSAP3,BLOC1S1,CCDC64B
GO:0051146	Striated muscle cell differentiation	21	200	0.4	0.0115	9606.ENSP00000234739,9606.ENSP00000262013,9606.ENSP00000263635,9606.ENSP00000284878,9606.ENSP00000295006,9606.ENSP00000320485,9606.ENSP00000327145,9606.ENSP00000347852,9606.ENSP00000351022,9606.ENSP00000352208,9606.ENSP00000353590,9606.ENSP00000354718,9606.ENSP00000355925,9606.ENSP00000356257,9606.ENSP00000357283,9606.ENSP00000376800,9606.ENSP00000379350,9606.ENSP00000379616,9606.ENSP00000386665,…	BCL9,SPAG9,TANC1,CXADR,CAPN2,ARID1A,FLNC,SORBS2,TPM1,MYOF,MYH10,AKAP13,PROX1,LMOD1,LMNA,MTPN,ITGB1,MYH11,FHL2,KRT8,TTN
GO:0048588	Developmental cell growth	13	90	0.54	0.0117	9606.ENSP00000211998,9606.ENSP00000263791,9606.ENSP00000268182,9606.ENSP00000296755,9606.ENSP00000301067,9606.ENSP00000317257,9606.ENSP00000334061,9606.ENSP00000347852,9606.ENSP00000354718,9606.ENSP00000361423,9606.ENSP00000376368,9606.ENSP00000378912,9606.ENSP00000379350	VCL,EIF2AK4,IQGAP1,MAP1B,KMT2D,CPNE1,HDAC6,SORBS2,AKAP13,ABL1,WASF1,COBL,ITGB1
GO:0071705	Nitrogen compound transport	108	1823	0.15	0.0117	9606.ENSP00000221543,9606.ENSP00000223208,9606.ENSP00000225964,9606.ENSP00000233575,9606.ENSP00000234256,9606.ENSP00000235329,9606.ENSP00000238497,9606.ENSP00000238855,9606.ENSP00000244020,9606.ENSP00000251849,9606.ENSP00000252486,9606.ENSP00000252699,9606.ENSP00000254942,9606.ENSP00000255120,9606.ENSP00000258654,9606.ENSP00000261205,9606.ENSP00000261396,9606.ENSP00000261439,9606.ENSP00000261889,…	TBC1D17,CEP41,COL1A1,SNX17,SLC1A4,MFN2,VPS4B,AFTPH,SRSF6,RAF1,APOE,ACTN4,TERF2,NASP,COG3,SYT1,NUP133,TBC1D1,SNX1,ARFGEF1,SLC12A2,SLC9A3R1,SMG6,CHMP2B,CBLB,MLPH,CASC3,STAT3,APBA1,RPS27A,DENND2A,VPS51,GJA1,TOMM70A,MYO5B,APPL1,CHCHD4,SENP2,COG1,MAP1A,BCR,TAOK2,ARHGAP1,SIDT2,SNX18,ARHGAP33,RUFY1,SEC16A,SRSF7,PCM1,COPB2,HDAC6,PCLO,RAB11FIP2,SPTBN1,SCRIB,VPS13B,MYO1C,MACF1,RPL12,ARHGEF2,TPR,BLZF1,COPA,…
GO:0009628	Response to abiotic stimulus	74	1147	0.19	0.0125	9606.ENSP00000225964,9606.ENSP00000234420,9606.ENSP00000251849,9606.ENSP00000252699,9606.ENSP00000262367,9606.ENSP00000262461,9606.ENSP00000263026,9606.ENSP00000263635,9606.ENSP00000263791,9606.ENSP00000265085,9606.ENSP00000265087,9606.ENSP00000272317,9606.ENSP00000282561,9606.ENSP00000285021,9606.ENSP00000286628,9606.ENSP00000287647,9606.ENSP00000295006,9606.ENSP00000296755,9606.ENSP00000301838,…	COL1A1,MSH6,RAF1,ACTN4,CREBBP,SLC12A2,EEF2K,TANC1,EIF2AK4,CPEB4,STC2,RPS27A,GJA1,XPC,KCNMA1,FANCD2,CAPN2,MAP1B,FADD,PAM,ADAM17,BRSK1,REST,HNRNPD,PRKDC,TLK2,PKM,CRIP1,PPL,ANO1,MYOF,SDF4,MYLK,TSC22D2,DFNB31,ARHGEF2,DISC1,EGLN1,DTL,NUCKS1,TPR,LMNA,BAG3,ZAK,HABP4,CA9,BNIP3L,ITPR2,TP53BP1,ETS1,TANK,MTPN,SYNPO,HSPA2,TGFB1I1,ITGB1,PAXIP1,AKAP12,CREB1,NFATC4,MECP2,NDRG1,EEF1D,STRBP,SLC2A1,DHX36,USP47,CRY…
GO:0050769	Positive regulation of neurogenesis	38	479	0.28	0.0126	9606.ENSP00000240874,9606.ENSP00000252486,9606.ENSP00000261205,9606.ENSP00000262013,9606.ENSP00000263026,9606.ENSP00000268182,9606.ENSP00000292385,9606.ENSP00000296755,9606.ENSP00000300571,9606.ENSP00000309432,9606.ENSP00000311816,9606.ENSP00000316338,9606.ENSP00000317257,9606.ENSP00000343690,9606.ENSP00000346151,9606.ENSP00000346839,9606.ENSP00000347532,9606.ENSP00000347538,9606.ENSP00000354487,…	KALRN,APOE,SYT1,SPAG9,EEF2K,IQGAP1,DBN1,MAP1B,GPRC5B,FAM134C,REST,BAIAP2,CPNE1,DPYSL3,MAGI2,FN1,KIAA1598,SYT17,ZEB1,MACF1,ARHGEF2,DISC1,PROX1,FLNA,DLG5,ROR2,CTTN,RUFY3,ITSN1,COBL,TCF4,BCL6,ARHGAP35,ITGA6,TCF12,PPP1R9A,DHX36,CRABP2
GO:0030838	Positive regulation of actin filament polymerization	13	91	0.53	0.0127	9606.ENSP00000005260,9606.ENSP00000249014,9606.ENSP00000281092,9606.ENSP00000316338,9606.ENSP00000331983,9606.ENSP00000352834,9606.ENSP00000356257,9606.ENSP00000362924,9606.ENSP00000365745,9606.ENSP00000376368,9606.ENSP00000389631,9606.ENSP00000423366,9606.ENSP00000432472	BAIAP2L1,CDC42EP1,FER,BAIAP2,LRRC16A,MYO1C,LMOD1,GSN,CTTN,WASF1,ARPC1B,KIAA1211,BRK1
GO:0051252	Regulation of rna metabolic process	197	3722	0.1	0.0133	9606.ENSP00000056217,9606.ENSP00000157600,9606.ENSP00000162391,9606.ENSP00000178640,9606.ENSP00000209875,9606.ENSP00000219905,9606.ENSP00000221419,9606.ENSP00000223357,9606.ENSP00000225964,9606.ENSP00000229595,9606.ENSP00000231509,9606.ENSP00000233027,9606.ENSP00000234739,9606.ENSP00000239461,9606.ENSP00000240123,9606.ENSP00000240328,9606.ENSP00000240587,9606.ENSP00000244020,9606.ENSP00000246194,…	ARHGEF5,LMCD1,FOXJ2,MAP2K5,CBX5,MGA,HNRNPL,AEBP1,COL1A1,ASF1A,NR3C1,NEK4,BCL9,PRRX1,SORBS3,TBX2,TSHZ3,SRSF6,RALY,DLGAP5,TRAF2,RAF1,APOE,ACTN4,ZC3H4,FHOD1,NUP133,CCNT1,CREBBP,SRCAP,HIRA,EIF2AK4,STAT3,SUB1,CREM,SMARCA2,LUM,SMARCC2,ERBB2,RPS27A,PDCD4,FER,XPC,ATAD2,FANCD2,SENP2,LEO1,RUNX1,CRK,KMT2D,FADD,IRX1,PAM,ZBTB21,REST,CAMKK2,HNRNPD,PRKDC,WHSC1L1,TFE3,ARID1A,TACC1,SIAH2,GLYR1,RAI1,MED14,PGR,ZNF6…
GO:0070925	Organelle assembly	52	735	0.23	0.0145	9606.ENSP00000025008,9606.ENSP00000215582,9606.ENSP00000223208,9606.ENSP00000235329,9606.ENSP00000238497,9606.ENSP00000262891,9606.ENSP00000263780,9606.ENSP00000271715,9606.ENSP00000277895,9606.ENSP00000297814,9606.ENSP00000306015,9606.ENSP00000313420,9606.ENSP00000324292,9606.ENSP00000327077,9606.ENSP00000334008,9606.ENSP00000334061,9606.ENSP00000334379,9606.ENSP00000340297,9606.ENSP00000342510,…	RB1CC1,MISP,CEP41,MFN2,VPS4B,MARK4,CHMP2B,POGZ,ABLIM1,KIF27,SYNPO2,PRKDC,FBF1,PCM1,PARVA,HDAC6,C2CD3,ARHGEF10,CEP97,TPM1,MYH10,RPL12,FAM179B,DISC1,PROX1,LMOD1,BAG3,FLNA,LZTS2,RPL5,SPATA6,TRAF3IP1,GSN,RPL11,ATXN2,NOP2,STAG1,NUMA1,SYNPO,ITGB1,MYH11,TMF1,UBAP2L,PACS2,GRB7,DCTN2,CLASP2,CEP192,ASAP1,KRT8,TTN,RPS15
GO:0051247	Positive regulation of protein metabolic process	102	1715	0.15	0.015	9606.ENSP00000013125,9606.ENSP00000025008,9606.ENSP00000056217,9606.ENSP00000178640,9606.ENSP00000216085,9606.ENSP00000221419,9606.ENSP00000229268,9606.ENSP00000233027,9606.ENSP00000240123,9606.ENSP00000247191,9606.ENSP00000247668,9606.ENSP00000251157,9606.ENSP00000251849,9606.ENSP00000252486,9606.ENSP00000257430,9606.ENSP00000260983,9606.ENSP00000261889,9606.ENSP00000261900,9606.ENSP00000262013,…	MAP4K5,RB1CC1,ARHGEF5,MAP2K5,RHBDD3,HNRNPL,USP5,NEK4,SORBS3,DLGAP5,TRAF2,DOCK7,RAF1,APOE,APC,HECW2,SNX1,CCNT1,SPAG9,ARFGEF1,EIF2AK4,STAT3,IQGAP1,GAREM,ERBB2,RPS27A,DLC1,GJA1,SH3RF1,SENP2,GPRC5B,CRK,FADD,SEMA4C,PRKCDBP,ADAM17,TAOK2,REST,CAMKK2,HNRNPD,PRKDC,WHSC1L1,BOK,LIMCH1,GLYR1,FBLN1,HDAC6,LARP1,DFNA5,HUWE1,PTK2,PLD1,MAP2K3,ANXA2,MAGI2,FN1,TOPORS,AKAP13,ARHGEF2,MAP3K3,CTR9,NOS1AP,DISC1,PROX1,DT…
GO:0045927	Positive regulation of growth	25	267	0.35	0.0151	9606.ENSP00000178640,9606.ENSP00000240328,9606.ENSP00000261205,9606.ENSP00000265276,9606.ENSP00000269571,9606.ENSP00000292385,9606.ENSP00000296755,9606.ENSP00000300574,9606.ENSP00000309968,9606.ENSP00000313420,9606.ENSP00000325634,9606.ENSP00000346839,9606.ENSP00000347532,9606.ENSP00000347538,9606.ENSP00000354573,9606.ENSP00000355593,9606.ENSP00000355925,9606.ENSP00000365745,9606.ENSP00000366271,…	MAP2K5,TBX2,SYT1,GPAM,ERBB2,DBN1,MAP1B,CRK,ADAM17,PRKDC,ZNF639,FN1,KIAA1598,SYT17,MACF1,DISC1,PROX1,CTTN,KDM2B,RUFY3,MTPN,CREB1,CDKN2AIP,USP47,CRABP2
GO:0010556	Regulation of macromolecule biosynthetic process	208	3976	0.1	0.0154	9606.ENSP00000056217,9606.ENSP00000157600,9606.ENSP00000162391,9606.ENSP00000178640,9606.ENSP00000209875,9606.ENSP00000219905,9606.ENSP00000221419,9606.ENSP00000223357,9606.ENSP00000225964,9606.ENSP00000229595,9606.ENSP00000231509,9606.ENSP00000233027,9606.ENSP00000234739,9606.ENSP00000239461,9606.ENSP00000240123,9606.ENSP00000240328,9606.ENSP00000240587,9606.ENSP00000246194,9606.ENSP00000247191,…	ARHGEF5,LMCD1,FOXJ2,MAP2K5,CBX5,MGA,HNRNPL,AEBP1,COL1A1,ASF1A,NR3C1,NEK4,BCL9,PRRX1,SORBS3,TBX2,TSHZ3,RALY,DLGAP5,TRAF2,RAF1,APOE,ACTN4,ZC3H4,TERF2,FHOD1,NUP133,CCNT1,ARFGEF1,CREBBP,SRCAP,EEF2K,SMG6,HIRA,EIF2AK4,CASC3,STAT3,SUB1,MSH3,CPEB4,CREM,SMARCA2,LUM,SMARCC2,ERBB2,RPS27A,PDCD4,FER,GJA1,XPC,ATAD2,FANCD2,SENP2,LEO1,RUNX1,CRK,KMT2D,FADD,PDS5A,IRX1,PAM,ZBTB21,REST,CAMKK2,HNRNPD,PRKDC,WHSC1L1,TF…
GO:0006810	Transport	225	4353	0.09	0.0156	9606.ENSP00000001008,9606.ENSP00000009041,9606.ENSP00000155840,9606.ENSP00000168148,9606.ENSP00000202556,9606.ENSP00000204726,9606.ENSP00000211998,9606.ENSP00000218099,9606.ENSP00000221543,9606.ENSP00000222968,9606.ENSP00000223208,9606.ENSP00000225964,9606.ENSP00000233557,9606.ENSP00000233575,9606.ENSP00000234256,9606.ENSP00000235329,9606.ENSP00000237014,9606.ENSP00000238497,9606.ENSP00000238855,…	FKBP4,STARD3NL,KCNQ1,SPP2,PPP1R13B,GOLGA3,VCL,F9,TBC1D17,PDAP1,CEP41,COL1A1,NRBP1,SNX17,SLC1A4,MFN2,TTR,VPS4B,AFTPH,KALRN,SRSF6,DOCK7,RAF1,APOE,ACTN4,YIPF2,PRKAB2,TERF2,NASP,FHOD1,COG3,SYT1,NUP133,TBC1D1,KIAA0556,SNX1,SPAG9,ARFGEF1,SLC12A2,SLC9A3R1,SMG6,CHMP2B,PVRL1,CBLB,KIAA1109,MLPH,CASC3,STAT3,KNG1,VDAC1,APBA1,MFGE8,IQGAP1,SLC44A3,RPS27A,DENND2A,VPS51,GJA1,TOMM70A,CXADR,MYO5B,KCNMA1,APPL1,STK1…
GO:0048638	Regulation of developmental growth	29	333	0.32	0.0159	9606.ENSP00000240328,9606.ENSP00000252486,9606.ENSP00000261205,9606.ENSP00000264657,9606.ENSP00000265087,9606.ENSP00000265276,9606.ENSP00000282561,9606.ENSP00000284878,9606.ENSP00000292385,9606.ENSP00000296755,9606.ENSP00000306844,9606.ENSP00000313420,9606.ENSP00000323074,9606.ENSP00000341189,9606.ENSP00000346839,9606.ENSP00000347532,9606.ENSP00000347538,9606.ENSP00000354573,9606.ENSP00000355593,…	TBX2,APOE,SYT1,STAT3,STC2,GPAM,GJA1,CXADR,DBN1,MAP1B,SEMA4C,PRKDC,RAI1,PTK2,FN1,KIAA1598,SYT17,MACF1,DISC1,PROX1,ABL1,CTTN,WWC3,RUFY3,SPP1,CREB1,VGLL4,CLASP2,CRABP2
GO:0080134	Regulation of response to stress	88	1437	0.17	0.0162	9606.ENSP00000001008,9606.ENSP00000013125,9606.ENSP00000025008,9606.ENSP00000056217,9606.ENSP00000216085,9606.ENSP00000233027,9606.ENSP00000239461,9606.ENSP00000244020,9606.ENSP00000247668,9606.ENSP00000251849,9606.ENSP00000252486,9606.ENSP00000254942,9606.ENSP00000261396,9606.ENSP00000261402,9606.ENSP00000262013,9606.ENSP00000262215,9606.ENSP00000262367,9606.ENSP00000262461,9606.ENSP00000263791,…	FKBP4,MAP4K5,RB1CC1,ARHGEF5,RHBDD3,NEK4,PRRX1,SRSF6,TRAF2,RAF1,APOE,TERF2,NUP133,NUAK1,SPAG9,ARFGEF1,CREBBP,SLC12A2,EIF2AK4,AKT3,EFHD1,STAT3,KNG1,PDCD4,GJA1,SH3RF1,FANCD2,APPL1,GPRC5B,CRK,FADD,MGMT,IL16,BCR,MAGI3,SEMA4C,PLG,TAOK2,REST,PRKDC,BOK,ZYX,CADM1,HDAC6,POLR3C,PTK2,ANXA2,OCLN,MYLK,ARHGEF2,MAP3K3,SASH1,TPR,SERPINC1,LMNA,ADAR,TRAF3IP2,BAG3,ABL1,SYTL4,TRAF3IP1,ZAK,ROR2,CASK,UNC13B,DNAJC2,TP53…
GO:0019219	Regulation of nucleobase-containing compound metabolic process	208	3982	0.1	0.0164	9606.ENSP00000056217,9606.ENSP00000157600,9606.ENSP00000162391,9606.ENSP00000178640,9606.ENSP00000209875,9606.ENSP00000219905,9606.ENSP00000221419,9606.ENSP00000223357,9606.ENSP00000225964,9606.ENSP00000229595,9606.ENSP00000231509,9606.ENSP00000233027,9606.ENSP00000234420,9606.ENSP00000234739,9606.ENSP00000239461,9606.ENSP00000240123,9606.ENSP00000240328,9606.ENSP00000240587,9606.ENSP00000244020,…	ARHGEF5,LMCD1,FOXJ2,MAP2K5,CBX5,MGA,HNRNPL,AEBP1,COL1A1,ASF1A,NR3C1,NEK4,MSH6,BCL9,PRRX1,SORBS3,TBX2,TSHZ3,SRSF6,RALY,DLGAP5,TRAF2,RAF1,APOE,ACTN4,ZC3H4,TERF2,FHOD1,NUP133,CCNT1,CREBBP,SRCAP,SMG6,HIRA,EIF2AK4,STAT3,SUB1,MSH3,CREM,SMARCA2,LUM,SMARCC2,ERBB2,RPS27A,PDCD4,FER,GJA1,XPC,ATAD2,FANCD2,SLX4,SENP2,LEO1,RUNX1,CRK,KMT2D,FADD,MGMT,IRX1,PAM,ZBTB21,REST,CAMKK2,HNRNPD,PRKDC,WHSC1L1,TFE3,ARID1A,T…
GO:0061572	Actin filament bundle organization	10	58	0.61	0.0164	9606.ENSP00000005260,9606.ENSP00000252699,9606.ENSP00000316338,9606.ENSP00000324422,9606.ENSP00000343690,9606.ENSP00000347532,9606.ENSP00000348163,9606.ENSP00000360293,9606.ENSP00000367356,9606.ENSP00000377941	BAIAP2L1,ACTN4,BAIAP2,ZYX,DPYSL3,KIAA1598,PLS3,SORBS1,FAM171A1,ACTN1
GO:0098609	Cell-cell adhesion	39	505	0.27	0.0164	9606.ENSP00000005260,9606.ENSP00000211998,9606.ENSP00000231484,9606.ENSP00000249014,9606.ENSP00000264025,9606.ENSP00000281092,9606.ENSP00000284878,9606.ENSP00000287008,9606.ENSP00000307134,9606.ENSP00000312070,9606.ENSP00000316029,9606.ENSP00000316338,9606.ENSP00000329797,9606.ENSP00000331678,9606.ENSP00000333938,9606.ENSP00000334008,9606.ENSP00000346032,9606.ENSP00000347883,9606.ENSP00000349486,…	BAIAP2L1,VCL,PCDH12,CDC42EP1,PVRL1,FER,CXADR,PCDH1,CTNND2,PCDHGC3,TLN1,BAIAP2,CADM1,PKP3,NEXN,PARVA,ANXA2,PLEKHA7,SCRIB,CD2AP,FLNA,CNN3,DLG5,COL16A1,DLG3,DLG2,DSP,KRT18,ITGB1,CTNND1,SDK1,ITGA6,SPARCL1,CAMSAP3,PALLD,TJP2,TLN2,PECAM1,SCARF2
GO:0030048	Actin filament-based movement	15	121	0.47	0.0169	9606.ENSP00000155840,9606.ENSP00000252699,9606.ENSP00000282561,9606.ENSP00000285039,9606.ENSP00000316891,9606.ENSP00000334008,9606.ENSP00000347532,9606.ENSP00000350719,9606.ENSP00000351022,9606.ENSP00000352834,9606.ENSP00000353590,9606.ENSP00000358994,9606.ENSP00000446007,9606.ENSP00000467141,9606.ENSP00000471457	KCNQ1,ACTN4,GJA1,MYO5B,LIMCH1,PARVA,KIAA1598,SYNE2,TPM1,MYO1C,MYH10,MYO6,VIM,TTN,MYO9B
GO:0038127	ERBB signaling pathway	11	70	0.57	0.017	9606.ENSP00000248594,9606.ENSP00000268182,9606.ENSP00000269209,9606.ENSP00000269571,9606.ENSP00000309968,9606.ENSP00000341189,9606.ENSP00000349824,9606.ENSP00000361423,9606.ENSP00000378760,9606.ENSP00000403459,9606.ENSP00000426632	PTPN12,IQGAP1,GAREM,ERBB2,ADAM17,PTK2,REPS2,ABL1,MVP,GRB7,ERBB2IP
GO:0031399	Regulation of protein modification process	109	1870	0.14	0.0179	9606.ENSP00000013125,9606.ENSP00000025008,9606.ENSP00000040738,9606.ENSP00000056217,9606.ENSP00000178640,9606.ENSP00000221462,9606.ENSP00000233027,9606.ENSP00000240123,9606.ENSP00000247668,9606.ENSP00000251157,9606.ENSP00000251849,9606.ENSP00000252486,9606.ENSP00000257430,9606.ENSP00000261402,9606.ENSP00000261900,9606.ENSP00000262013,9606.ENSP00000262215,9606.ENSP00000262613,9606.ENSP00000263026,…	MAP4K5,RB1CC1,BOD1L1,ARHGEF5,MAP2K5,PPP1R37,NEK4,SORBS3,TRAF2,DOCK7,RAF1,APOE,APC,NUAK1,CCNT1,SPAG9,ARFGEF1,SLC9A3R1,EEF2K,EIF2AK4,CBLB,STAT3,IQGAP1,GAREM,ERBB2,RPS27A,DLC1,PDCD4,FER,SH3RF1,SENP2,GPRC5B,CRK,MAGI3,SYNPO2,SEMA4C,PRKCDBP,ADAM17,TAOK2,CAMKK2,PRKDC,WHSC1L1,LIMCH1,SIAH2,GLYR1,FBLN1,HDAC6,DFNA5,HUWE1,PTK2,MAP2K3,ANXA2,MAGI2,FN1,OCLN,UVRAG,TOPORS,TPPP,AKAP13,ARHGEF2,MAP3K3,CTR9,NOS1AP,PR…
GO:0061001	Regulation of dendritic spine morphogenesis	9	48	0.65	0.0183	9606.ENSP00000240874,9606.ENSP00000263026,9606.ENSP00000292385,9606.ENSP00000316338,9606.ENSP00000320038,9606.ENSP00000353496,9606.ENSP00000365745,9606.ENSP00000405514,9606.ENSP00000417078	KALRN,EEF2K,DBN1,BAIAP2,ARHGAP33,LZTS3,CTTN,PPP1R9A,DHX36
GO:0035051	Cardiocyte differentiation	14	109	0.49	0.0187	9606.ENSP00000240328,9606.ENSP00000280154,9606.ENSP00000284878,9606.ENSP00000311816,9606.ENSP00000320485,9606.ENSP00000347852,9606.ENSP00000353590,9606.ENSP00000354718,9606.ENSP00000355925,9606.ENSP00000357283,9606.ENSP00000379350,9606.ENSP00000379616,9606.ENSP00000386665,9606.ENSP00000467141	TBX2,PDCD4,CXADR,REST,ARID1A,SORBS2,MYH10,AKAP13,PROX1,LMNA,ITGB1,MYH11,FHL2,TTN
GO:0060429	Epithelium development	71	1109	0.18	0.0189	9606.ENSP00000211998,9606.ENSP00000240328,9606.ENSP00000252245,9606.ENSP00000256594,9606.ENSP00000261396,9606.ENSP00000262613,9606.ENSP00000265333,9606.ENSP00000268182,9606.ENSP00000276297,9606.ENSP00000281537,9606.ENSP00000282561,9606.ENSP00000296043,9606.ENSP00000303507,9606.ENSP00000303758,9606.ENSP00000304592,9606.ENSP00000305244,9606.ENSP00000306844,9606.ENSP00000309968,9606.ENSP00000310649,…	VCL,TBX2,KRT75,GSTM3,NUP133,SLC9A3R1,VDAC1,IQGAP1,DLC1,TJP1,GJA1,SHROOM3,BCR,LUZP1,FASN,IRX1,SEMA4C,ADAM17,BRSK1,REST,PRKDC,SIDT2,RBBP6,ARID1A,PGR,KRT7,PKP3,ZNF703,C2CD3,PPL,MAGI2,ARHGEF26,SCRIB,DFNB31,PROX1,FLNA,MYO6,CNN3,LZTS2,ABL1,DLG5,TRAF3IP1,ATRX,DLG3,ROR2,KDM2B,KDM6A,CA9,ID4,DSP,NFIB,KRT18,MYADM,TGFB1I1,ARHGAP24,COBL,ARHGAP35,TPRN,CREB1,NFATC4,CAMSAP3,FLNB,PALLD,SEC24B,TAGLN,TJP2,VIM,KRT8,…
GO:0010470	Regulation of gastrulation	8	38	0.7	0.0192	9606.ENSP00000178640,9606.ENSP00000282561,9606.ENSP00000354498,9606.ENSP00000375649,9606.ENSP00000380958,9606.ENSP00000400341,9606.ENSP00000405405,9606.ENSP00000417518	MAP2K5,GJA1,PHLDB1,MYADM,MBP,FOXA2,PHLDB2,CLASP2
GO:0030705	Cytoskeleton-dependent intracellular transport	20	195	0.39	0.0192	9606.ENSP00000252699,9606.ENSP00000254942,9606.ENSP00000265381,9606.ENSP00000285039,9606.ENSP00000296137,9606.ENSP00000296755,9606.ENSP00000300231,9606.ENSP00000325313,9606.ENSP00000327077,9606.ENSP00000350719,9606.ENSP00000352834,9606.ENSP00000358081,9606.ENSP00000358994,9606.ENSP00000362424,9606.ENSP00000365272,9606.ENSP00000376368,9606.ENSP00000379709,9606.ENSP00000416797,9606.ENSP00000447537,…	ACTN4,TERF2,APBA1,MYO5B,FYCO1,MAP1B,MAP1A,MAP1S,PCM1,SYNE2,MYO1C,BAG3,MYO6,TRAF3IP1,DLG2,WASF1,ARHGAP21,CAMSAP3,BLOC1S1,CCDC64B
GO:0034334	Adherens junction maintenance	4	6	1.2	0.0194	9606.ENSP00000281537,9606.ENSP00000347883,9606.ENSP00000384491,9606.ENSP00000416797	TJP1,PLEKHA7,RASSF8,CAMSAP3
GO:0048589	Developmental growth	32	389	0.29	0.0194	9606.ENSP00000211998,9606.ENSP00000234739,9606.ENSP00000240328,9606.ENSP00000248594,9606.ENSP00000263791,9606.ENSP00000265381,9606.ENSP00000268182,9606.ENSP00000296755,9606.ENSP00000301030,9606.ENSP00000301067,9606.ENSP00000308938,9606.ENSP00000317257,9606.ENSP00000317872,9606.ENSP00000320171,9606.ENSP00000334061,9606.ENSP00000346151,9606.ENSP00000347852,9606.ENSP00000354718,9606.ENSP00000355013,…	VCL,BCL9,TBX2,PTPN12,EIF2AK4,APBA1,IQGAP1,MAP1B,ANKRD11,KMT2D,PLG,CPNE1,RBBP6,PKM,HDAC6,MAGI2,SORBS2,AKAP13,CTR9,LZTS2,ABL1,ATRX,GSN,KDM6A,WASF1,MTPN,COBL,ITGB1,MATN3,GIGYF2,GAS2,PPP1R13L
GO:0034613	Cellular protein localization	96	1610	0.15	0.0195	9606.ENSP00000211998,9606.ENSP00000221543,9606.ENSP00000225964,9606.ENSP00000233143,9606.ENSP00000233575,9606.ENSP00000235329,9606.ENSP00000244020,9606.ENSP00000252486,9606.ENSP00000254942,9606.ENSP00000258654,9606.ENSP00000261396,9606.ENSP00000261439,9606.ENSP00000261889,9606.ENSP00000262613,9606.ENSP00000263073,9606.ENSP00000264122,9606.ENSP00000264605,9606.ENSP00000264645,9606.ENSP00000264657,…	VCL,TBC1D17,COL1A1,TMSB10,SNX17,MFN2,SRSF6,APOE,TERF2,COG3,NUP133,TBC1D1,SNX1,SLC9A3R1,SMG6,CBLB,MLPH,CASC3,STAT3,APBA1,RPS27A,GJA1,TOMM70A,APPL1,DBN1,CHCHD4,MAP1A,BCR,TAOK2,GAK,SEC16A,SRSF7,PCM1,COPB2,PKP3,HDAC6,C2CD3,VAPA,ANXA2,MAGI2,OCLN,SPTBN1,SCRIB,MYO1C,TOPORS,MACF1,CHAMP1,RPL12,ARHGEF2,DISC1,TPR,BLZF1,COPA,LMNA,ADAR,SEC23IP,BAG3,VPS45,NEURL1B,FLNA,MYO6,RPL5,SYTL4,TRAF3IP1,ATRX,SRSF3,GSN,DL…
GO:0051962	Positive regulation of nervous system development	41	547	0.25	0.0197	9606.ENSP00000240874,9606.ENSP00000252486,9606.ENSP00000261205,9606.ENSP00000262013,9606.ENSP00000263026,9606.ENSP00000268182,9606.ENSP00000292385,9606.ENSP00000296755,9606.ENSP00000300571,9606.ENSP00000309432,9606.ENSP00000311816,9606.ENSP00000316338,9606.ENSP00000317257,9606.ENSP00000343690,9606.ENSP00000346151,9606.ENSP00000346839,9606.ENSP00000347532,9606.ENSP00000347538,9606.ENSP00000353785,…	KALRN,APOE,SYT1,SPAG9,EEF2K,IQGAP1,DBN1,MAP1B,GPRC5B,FAM134C,REST,BAIAP2,CPNE1,DPYSL3,MAGI2,FN1,KIAA1598,SYT17,TPPP,ZEB1,MACF1,ARHGEF2,DISC1,THBS2,PROX1,FLNA,DLG5,ROR2,CTTN,RUFY3,ITSN1,COBL,TCF4,BCL6,ARHGAP35,ITGA6,TCF12,PPP1R9A,DHX36,SLITRK4,CRABP2
GO:0120032	Regulation of plasma membrane bounded cell projection assembly	19	181	0.4	0.02	9606.ENSP00000249014,9606.ENSP00000257430,9606.ENSP00000262891,9606.ENSP00000276202,9606.ENSP00000281092,9606.ENSP00000342510,9606.ENSP00000342793,9606.ENSP00000343690,9606.ENSP00000347379,9606.ENSP00000350719,9606.ENSP00000353375,9606.ENSP00000378611,9606.ENSP00000378912,9606.ENSP00000385720,9606.ENSP00000389913,9606.ENSP00000392025,9606.ENSP00000405514,9606.ENSP00000432472,9606.ENSP00000435585	CDC42EP1,APC,MARK4,DOCK11,FER,CEP97,PLD1,DPYSL3,OCLN,SYNE2,MAP4,ARHGAP24,COBL,ARHGAP35,PLEKHM1,CYLD,PPP1R9A,BRK1,EPS8L2
GO:2000773	Negative regulation of cellular senescence	6	20	0.86	0.0203	9606.ENSP00000254942,9606.ENSP00000263826,9606.ENSP00000313420,9606.ENSP00000354927,9606.ENSP00000361423,9606.ENSP00000384371	TERF2,AKT3,PRKDC,MAP3K3,ABL1,BCL6
GO:0007026	Negative regulation of microtubule depolymerization	7	29	0.76	0.021	9606.ENSP00000257430,9606.ENSP00000296755,9606.ENSP00000334061,9606.ENSP00000354837,9606.ENSP00000416797,9606.ENSP00000417518,9606.ENSP00000481012	APC,MAP1B,HDAC6,ARHGEF2,CAMSAP3,CLASP2,GAS2L1
GO:0048646	Anatomical structure formation involved in morphogenesis	59	883	0.2	0.021	9606.ENSP00000225964,9606.ENSP00000235329,9606.ENSP00000240328,9606.ENSP00000263635,9606.ENSP00000264025,9606.ENSP00000268150,9606.ENSP00000276297,9606.ENSP00000295006,9606.ENSP00000296043,9606.ENSP00000299601,9606.ENSP00000303758,9606.ENSP00000305244,9606.ENSP00000306844,9606.ENSP00000307900,9606.ENSP00000309968,9606.ENSP00000313420,9606.ENSP00000320485,9606.ENSP00000326630,9606.ENSP00000334008,…	COL1A1,MFN2,TBX2,TANC1,PVRL1,MFGE8,DLC1,CAPN2,SHROOM3,LEO1,LUZP1,IRX1,SEMA4C,GLUL,ADAM17,PRKDC,ARID1A,ZFPM1,PARVA,PTK2,ANXA2,FN1,SH3PXD2A,SCRIB,TPM1,MYOF,MYH10,TOPORS,TPPP,DFNB31,CTR9,EGLN1,PROX1,LMOD1,VAV2,ABL1,ROR2,KDM2B,KDM6A,NFIB,ETS1,MTPN,ACTN1,ARHGAP24,COBL,ITGB1,MYH11,TMF1,BCL6,ARHGAP35,SDK1,FHL2,AMOTL1,NFATC4,FOXA2,SEC24B,KRT8,PECAM1,TTN
GO:0090630	Activation of gtpase activity	14	111	0.48	0.0212	9606.ENSP00000056217,9606.ENSP00000202677,9606.ENSP00000221543,9606.ENSP00000251157,9606.ENSP00000260526,9606.ENSP00000261439,9606.ENSP00000300574,9606.ENSP00000302647,9606.ENSP00000303507,9606.ENSP00000340297,9606.ENSP00000348828,9606.ENSP00000349486,9606.ENSP00000366863,9606.ENSP00000378611	ARHGEF5,RALGAPA2,TBC1D17,DOCK7,ARHGAP29,TBC1D1,CRK,RALGAPA1,BCR,ARHGEF10,ARHGEF26,SCRIB,TBC1D4,ARHGAP24
GO:0031076	Embryonic camera-type eye development	8	39	0.69	0.0215	9606.ENSP00000240328,9606.ENSP00000320485,9606.ENSP00000354487,9606.ENSP00000355925,9606.ENSP00000357206,9606.ENSP00000362424,9606.ENSP00000366271,9606.ENSP00000403902	TBX2,ARID1A,ZEB1,PROX1,NES,TRAF3IP1,KDM2B,PPP1R13L
GO:0051851	Modulation by host of symbiont process	10	61	0.59	0.0217	9606.ENSP00000252486,9606.ENSP00000261900,9606.ENSP00000263791,9606.ENSP00000311816,9606.ENSP00000325634,9606.ENSP00000345656,9606.ENSP00000346032,9606.ENSP00000356110,9606.ENSP00000395654,9606.ENSP00000417175	APOE,CCNT1,EIF2AK4,REST,ZNF639,VAPA,ANXA2,NUCKS1,SMARCA4,VAPB
GO:0043065	Positive regulation of apoptotic process	47	660	0.23	0.0219	9606.ENSP00000056217,9606.ENSP00000202556,9606.ENSP00000235329,9606.ENSP00000240874,9606.ENSP00000247668,9606.ENSP00000257430,9606.ENSP00000262613,9606.ENSP00000263674,9606.ENSP00000265023,9606.ENSP00000272317,9606.ENSP00000276297,9606.ENSP00000280154,9606.ENSP00000286628,9606.ENSP00000295006,9606.ENSP00000301838,9606.ENSP00000311816,9606.ENSP00000313420,9606.ENSP00000314132,9606.ENSP00000339299,…	ARHGEF5,PPP1R13B,MFN2,KALRN,TRAF2,APC,SLC9A3R1,ARHGEF17,KNG1,RPS27A,DLC1,PDCD4,KCNMA1,CAPN2,FADD,REST,PRKDC,BOK,TRIO,DFNA5,RBM5,ARHGEF26,SCRIB,AKAP13,ARHGEF2,ARHGEF11,VAV2,ABL1,GSN,RPL11,ZAK,FGD3,UNC13B,BNIP3L,IGFBP3,ITSN1,TRPS1,ITGB1,BCL6,AKAP12,ITGA6,CREB1,NFATC4,CYLD,PLEKHG2,MAPK9,FNIP1
GO:0006950	Response to stress	184	3485	0.1	0.0223	9606.ENSP00000013125,9606.ENSP00000040738,9606.ENSP00000178640,9606.ENSP00000209875,9606.ENSP00000211998,9606.ENSP00000218099,9606.ENSP00000221419,9606.ENSP00000221486,9606.ENSP00000225964,9606.ENSP00000229595,9606.ENSP00000233027,9606.ENSP00000234420,9606.ENSP00000235329,9606.ENSP00000240328,9606.ENSP00000242108,9606.ENSP00000247668,9606.ENSP00000251849,9606.ENSP00000252486,9606.ENSP00000252699,…	MAP4K5,BOD1L1,MAP2K5,CBX5,VCL,F9,HNRNPL,RNASEH2A,COL1A1,ASF1A,NEK4,MSH6,MFN2,TBX2,EEPD1,TRAF2,RAF1,APOE,ACTN4,TERF2,GSTM3,APC,NUAK1,SPAG9,CREBBP,SLC12A2,EEF2K,EIF2AK4,STAT3,KNG1,MCM2,MSH3,CPEB4,STC2,GPAM,VDAC1,ERBB2,RPS27A,CDCA5,DOCK11,NRBF2,FER,GJA1,CXADR,XPC,KCNMA1,FANCD2,TBC1D24,SLX4,DOCK6,CAPN2,ALB,MAP1B,CRK,FADD,MGMT,PDS5A,PAM,GLUL,PLG,ADAM17,TAOK2,BRSK1,REST,CAMKK2,HNRNPD,PRKDC,BOK,TLN1,TLK…
GO:0090342	Regulation of cell aging	9	50	0.63	0.0223	9606.ENSP00000233027,9606.ENSP00000254942,9606.ENSP00000261402,9606.ENSP00000263826,9606.ENSP00000313420,9606.ENSP00000354927,9606.ENSP00000357283,9606.ENSP00000361423,9606.ENSP00000384371	NEK4,TERF2,NUAK1,AKT3,PRKDC,MAP3K3,LMNA,ABL1,BCL6
GO:0016358	Dendrite development	14	112	0.48	0.0224	9606.ENSP00000258390,9606.ENSP00000296755,9606.ENSP00000298556,9606.ENSP00000300231,9606.ENSP00000300574,9606.ENSP00000307134,9606.ENSP00000310094,9606.ENSP00000316338,9606.ENSP00000325313,9606.ENSP00000334061,9606.ENSP00000379350,9606.ENSP00000395535,9606.ENSP00000459615,9606.ENSP00000471242	DOCK10,MAP1B,HPRT1,MAP1A,CRK,CTNND2,TAOK2,BAIAP2,MAP1S,HDAC6,ITGB1,MECP2,SRGAP2,FARP1
GO:0030902	Hindbrain development	17	154	0.42	0.0224	9606.ENSP00000276297,9606.ENSP00000300574,9606.ENSP00000306844,9606.ENSP00000313199,9606.ENSP00000349486,9606.ENSP00000353094,9606.ENSP00000353590,9606.ENSP00000354623,9606.ENSP00000355925,9606.ENSP00000358866,9606.ENSP00000361423,9606.ENSP00000366271,9606.ENSP00000370340,9606.ENSP00000376800,9606.ENSP00000379350,9606.ENSP00000395535,9606.ENSP00000428564	DLC1,CRK,SEMA4C,HNRNPD,SCRIB,SDF4,MYH10,DFNB31,PROX1,FLNA,ABL1,KDM2B,NFIB,MTPN,ITGB1,MECP2,SEC24B
GO:1902850	Microtubule cytoskeleton organization involved in mitosis	14	112	0.48	0.0224	9606.ENSP00000215582,9606.ENSP00000282561,9606.ENSP00000321703,9606.ENSP00000340297,9606.ENSP00000353375,9606.ENSP00000354837,9606.ENSP00000358866,9606.ENSP00000372689,9606.ENSP00000377298,9606.ENSP00000379350,9606.ENSP00000395535,9606.ENSP00000408910,9606.ENSP00000417518,9606.ENSP00000427550	MISP,GJA1,TACC1,ARHGEF10,MAP4,ARHGEF2,FLNA,STAG1,NUMA1,ITGB1,MECP2,DCTN2,CLASP2,CEP192
GO:2001252	Positive regulation of chromosome organization	19	184	0.39	0.0228	9606.ENSP00000247191,9606.ENSP00000294008,9606.ENSP00000313199,9606.ENSP00000313983,9606.ENSP00000322716,9606.ENSP00000355013,9606.ENSP00000356448,9606.ENSP00000357283,9606.ENSP00000362441,9606.ENSP00000377298,9606.ENSP00000380516,9606.ENSP00000384048,9606.ENSP00000384371,9606.ENSP00000387911,9606.ENSP00000395535,9606.ENSP00000417078,9606.ENSP00000436786,9606.ENSP00000483117,9606.ENSP00000484824	DLGAP5,SLX4,HNRNPD,WHSC1L1,GLYR1,CTR9,TPR,LMNA,ATRX,NUMA1,HMBOX1,PAXIP1,BCL6,PARN,MECP2,DHX36,KMT2A,ACD,MUC1
GO:0010812	Negative regulation of cell-substrate adhesion	10	62	0.59	0.0235	9606.ENSP00000225964,9606.ENSP00000252699,9606.ENSP00000276297,9606.ENSP00000308938,9606.ENSP00000331544,9606.ENSP00000338967,9606.ENSP00000367408,9606.ENSP00000384371,9606.ENSP00000405405,9606.ENSP00000417518	COL1A1,ACTN4,DLC1,PLG,FBLN1,ARHGAP6,CASK,BCL6,PHLDB2,CLASP2
GO:0055006	Cardiac cell development	10	62	0.59	0.0235	9606.ENSP00000280154,9606.ENSP00000284878,9606.ENSP00000347852,9606.ENSP00000353590,9606.ENSP00000354718,9606.ENSP00000355925,9606.ENSP00000357283,9606.ENSP00000379616,9606.ENSP00000386665,9606.ENSP00000467141	PDCD4,CXADR,SORBS2,MYH10,AKAP13,PROX1,LMNA,MYH11,FHL2,TTN
GO:0048568	Embryonic organ development	35	448	0.27	0.0237	9606.ENSP00000231484,9606.ENSP00000239461,9606.ENSP00000240328,9606.ENSP00000262613,9606.ENSP00000296257,9606.ENSP00000303507,9606.ENSP00000308938,9606.ENSP00000311816,9606.ENSP00000317872,9606.ENSP00000320485,9606.ENSP00000326630,9606.ENSP00000334379,9606.ENSP00000345772,9606.ENSP00000349486,9606.ENSP00000354487,9606.ENSP00000354623,9606.ENSP00000355601,9606.ENSP00000355925,9606.ENSP00000357206,…	PCDH12,PRRX1,TBX2,SLC9A3R1,SENP2,BCR,PLG,REST,RBBP6,ARID1A,ZFPM1,C2CD3,TEAD3,SCRIB,ZEB1,DFNB31,EGLN1,PROX1,NES,MYO6,TRAF3IP1,ROR2,KDM2B,KDM6A,TBC1D23,IRX5,COBL,TPRN,BIRC6,PPP1R13L,EPN1,SEC24B,KMT2A,KRT8,GGNBP2
GO:0061387	Regulation of extent of cell growth	14	113	0.47	0.0237	9606.ENSP00000252486,9606.ENSP00000292385,9606.ENSP00000296755,9606.ENSP00000306844,9606.ENSP00000346839,9606.ENSP00000347532,9606.ENSP00000354573,9606.ENSP00000355593,9606.ENSP00000361423,9606.ENSP00000365745,9606.ENSP00000370394,9606.ENSP00000378517,9606.ENSP00000417518,9606.ENSP00000482841	APOE,DBN1,MAP1B,SEMA4C,FN1,KIAA1598,MACF1,DISC1,ABL1,CTTN,RUFY3,SPP1,CLASP2,CRABP2
GO:0071214	Cellular response to abiotic stimulus	27	313	0.31	0.0251	9606.ENSP00000225964,9606.ENSP00000262367,9606.ENSP00000263791,9606.ENSP00000282561,9606.ENSP00000285021,9606.ENSP00000301838,9606.ENSP00000311816,9606.ENSP00000316512,9606.ENSP00000332449,9606.ENSP00000353452,9606.ENSP00000354837,9606.ENSP00000356110,9606.ENSP00000358081,9606.ENSP00000364361,9606.ENSP00000364398,9606.ENSP00000371475,9606.ENSP00000376505,9606.ENSP00000376800,9606.ENSP00000388910,…	COL1A1,CREBBP,EIF2AK4,GJA1,XPC,FADD,REST,TLK2,CRIP1,MYLK,ARHGEF2,NUCKS1,BAG3,ZAK,HABP4,TP53BP1,TANK,MTPN,NFATC4,EEF1D,SLC2A1,DHX36,USP47,CRYAB,H2AFX,TNKS1BP1,PHLPP2
GO:0007165	Signal transduction	246	4876	0.08	0.0261	9606.ENSP00000001008,9606.ENSP00000005587,9606.ENSP00000013125,9606.ENSP00000056217,9606.ENSP00000178640,9606.ENSP00000202556,9606.ENSP00000216085,9606.ENSP00000222968,9606.ENSP00000225964,9606.ENSP00000228945,9606.ENSP00000231509,9606.ENSP00000233027,9606.ENSP00000233557,9606.ENSP00000233575,9606.ENSP00000234420,9606.ENSP00000234739,9606.ENSP00000237014,9606.ENSP00000237937,9606.ENSP00000240328,…	FKBP4,SKAP2,MAP4K5,ARHGEF5,MAP2K5,PPP1R13B,RHBDD3,PDAP1,COL1A1,ARHGDIB,NR3C1,NEK4,NRBP1,SNX17,MSH6,BCL9,TTR,ZFAND5,TBX2,KALRN,DLGAP5,TRAF2,PTPN12,CDC42EP1,DOCK7,RAF1,APOE,ACTN4,PRKAB2,PI4KA,APC,DOCK10,ARHGAP29,LMNB1,NUAK1,SPAG9,CREBBP,SLC12A2,SLC9A3R1,MARK4,ARHGEF17,AKT3,CBLB,STAT3,KNG1,SUB1,CPEB4,STC2,CREM,DIDO1,IQGAP1,GAREM,ERBB2,CGN,RPS27A,DOCK11,DLC1,PDCD4,FER,TJP1,GJA1,APPL1,GRASP,DOCK6,SENP…
GO:0023052	Signaling	262	5239	0.08	0.0267	9606.ENSP00000001008,9606.ENSP00000005587,9606.ENSP00000013125,9606.ENSP00000056217,9606.ENSP00000155840,9606.ENSP00000178640,9606.ENSP00000202556,9606.ENSP00000216085,9606.ENSP00000222968,9606.ENSP00000225964,9606.ENSP00000228945,9606.ENSP00000231509,9606.ENSP00000233027,9606.ENSP00000233557,9606.ENSP00000233575,9606.ENSP00000234256,9606.ENSP00000234420,9606.ENSP00000234739,9606.ENSP00000237014,…	FKBP4,SKAP2,MAP4K5,ARHGEF5,KCNQ1,MAP2K5,PPP1R13B,RHBDD3,PDAP1,COL1A1,ARHGDIB,NR3C1,NEK4,NRBP1,SNX17,SLC1A4,MSH6,BCL9,TTR,ZFAND5,TBX2,KALRN,DLGAP5,TRAF2,PTPN12,CDC42EP1,DOCK7,RAF1,APOE,ACTN4,PDLIM4,PRKAB2,PI4KA,APC,DOCK10,ARHGAP29,SYT1,LMNB1,NUAK1,SPAG9,CREBBP,SLC12A2,SLC9A3R1,MARK4,ARHGEF17,AKT3,CBLB,STAT3,KNG1,SUB1,CPEB4,STC2,VDAC1,CREM,APBA1,DIDO1,IQGAP1,GAREM,ERBB2,CGN,RPS27A,DOCK11,DLC1,PDCD4…
GO:0031111	Negative regulation of microtubule polymerization or depolymerization	8	41	0.67	0.0269	9606.ENSP00000001008,9606.ENSP00000257430,9606.ENSP00000296755,9606.ENSP00000334061,9606.ENSP00000354837,9606.ENSP00000416797,9606.ENSP00000417518,9606.ENSP00000481012	FKBP4,APC,MAP1B,HDAC6,ARHGEF2,CAMSAP3,CLASP2,GAS2L1
GO:0002576	Platelet degranulation	15	129	0.44	0.0273	9606.ENSP00000168148,9606.ENSP00000211998,9606.ENSP00000252699,9606.ENSP00000265023,9606.ENSP00000295897,9606.ENSP00000308938,9606.ENSP00000316029,9606.ENSP00000346839,9606.ENSP00000358866,9606.ENSP00000362080,9606.ENSP00000364398,9606.ENSP00000377941,9606.ENSP00000393887,9606.ENSP00000457421,9606.ENSP00000467141	SPP2,VCL,ACTN4,KNG1,ALB,PLG,TLN1,FN1,FLNA,SYTL4,HABP4,ACTN1,AHSG,PECAM1,TTN
GO:0009889	Regulation of biosynthetic process	216	4210	0.09	0.0273	9606.ENSP00000056217,9606.ENSP00000157600,9606.ENSP00000162391,9606.ENSP00000178640,9606.ENSP00000209875,9606.ENSP00000219905,9606.ENSP00000221419,9606.ENSP00000223357,9606.ENSP00000225964,9606.ENSP00000229595,9606.ENSP00000231509,9606.ENSP00000233027,9606.ENSP00000234739,9606.ENSP00000239461,9606.ENSP00000240123,9606.ENSP00000240328,9606.ENSP00000240587,9606.ENSP00000246194,9606.ENSP00000247191,…	ARHGEF5,LMCD1,FOXJ2,MAP2K5,CBX5,MGA,HNRNPL,AEBP1,COL1A1,ASF1A,NR3C1,NEK4,BCL9,PRRX1,SORBS3,TBX2,TSHZ3,RALY,DLGAP5,TRAF2,RAF1,APOE,ACTN4,ZC3H4,PRKAB2,TERF2,FHOD1,NUP133,CCNT1,ARFGEF1,CREBBP,SRCAP,EEF2K,SMG6,HIRA,EIF2AK4,CASC3,STAT3,SUB1,MSH3,CPEB4,STC2,GPAM,CREM,SMARCA2,LUM,SMARCC2,ERBB2,RPS27A,PDCD4,FER,GJA1,XPC,ATAD2,FANCD2,APPL1,CAPN2,SENP2,LEO1,RUNX1,CRK,KMT2D,FADD,PDS5A,FASN,IRX1,PAM,ZBTB21,R…
GO:0031327	Negative regulation of cellular biosynthetic process	94	1592	0.15	0.0273	9606.ENSP00000157600,9606.ENSP00000178640,9606.ENSP00000209875,9606.ENSP00000219905,9606.ENSP00000223357,9606.ENSP00000231509,9606.ENSP00000239461,9606.ENSP00000240123,9606.ENSP00000240328,9606.ENSP00000240587,9606.ENSP00000253048,9606.ENSP00000254942,9606.ENSP00000262367,9606.ENSP00000263208,9606.ENSP00000263791,9606.ENSP00000264657,9606.ENSP00000265081,9606.ENSP00000265085,9606.ENSP00000265372,…	LMCD1,MAP2K5,CBX5,MGA,AEBP1,NR3C1,PRRX1,SORBS3,TBX2,TSHZ3,ZC3H4,TERF2,CREBBP,HIRA,EIF2AK4,STAT3,MSH3,CPEB4,CREM,SMARCA2,SMARCC2,RPS27A,PDCD4,GJA1,RUNX1,KMT2D,PDS5A,IRX1,ZBTB21,REST,HNRNPD,ARID1A,SIAH2,ZNF639,ZFPM1,YAF2,ZNF703,HDAC6,LARP1,TRIM24,ZEB1,ZNF318,CTR9,EPRS,PROX1,SOX13,TPR,POU2F1,HDGF,BAG3,PCGF6,FLNA,NFIA,MTF1,ATRX,KDM2B,ID4,DNAJC2,HIVEP1,WWC3,NFIB,ELF2,IRX5,TRPS1,HMBOX1,ZMYND11,MTA3,BCL…
GO:0042491	Inner ear auditory receptor cell differentiation	7	31	0.73	0.0273	9606.ENSP00000262613,9606.ENSP00000311816,9606.ENSP00000349486,9606.ENSP00000354623,9606.ENSP00000358994,9606.ENSP00000387100,9606.ENSP00000428564	SLC9A3R1,REST,SCRIB,DFNB31,MYO6,TPRN,SEC24B
GO:0051049	Regulation of transport	103	1776	0.14	0.0273	9606.ENSP00000056217,9606.ENSP00000155840,9606.ENSP00000202556,9606.ENSP00000216085,9606.ENSP00000233575,9606.ENSP00000238497,9606.ENSP00000240874,9606.ENSP00000242108,9606.ENSP00000247668,9606.ENSP00000252486,9606.ENSP00000252699,9606.ENSP00000260983,9606.ENSP00000261205,9606.ENSP00000262461,9606.ENSP00000262613,9606.ENSP00000263026,9606.ENSP00000265087,9606.ENSP00000265276,9606.ENSP00000265381,…	ARHGEF5,KCNQ1,PPP1R13B,RHBDD3,SNX17,VPS4B,KALRN,EEPD1,TRAF2,APOE,ACTN4,HECW2,SYT1,SLC12A2,SLC9A3R1,EEF2K,STC2,GPAM,APBA1,MFGE8,ERBB2,FER,GJA1,KCNMA1,APPL1,GRASP,MAP1B,MICALL2,IL16,BCR,PAM,GLUL,ARHGAP1,BRSK1,REST,SIDT2,BOK,RUFY1,SEC16A,PCM1,CADM1,IDH2,PDE4B,PCLO,HUWE1,PLD1,JPH1,ANXA2,MAGI2,OCLN,ANO1,SYT17,SCRIB,FRMD4A,CD2AP,MYO1C,MYLK,MYH10,COMT,NOS1AP,EPRS,TPR,GOPC,BAG3,EMD,FLNA,MYO6,SORBS1,SNCG,…
GO:0051094	Positive regulation of developmental process	84	1389	0.16	0.0273	9606.ENSP00000225964,9606.ENSP00000240328,9606.ENSP00000240874,9606.ENSP00000244020,9606.ENSP00000252486,9606.ENSP00000261205,9606.ENSP00000262013,9606.ENSP00000263026,9606.ENSP00000263826,9606.ENSP00000264657,9606.ENSP00000265276,9606.ENSP00000268182,9606.ENSP00000281537,9606.ENSP00000282561,9606.ENSP00000292385,9606.ENSP00000295006,9606.ENSP00000296755,9606.ENSP00000300305,9606.ENSP00000300571,…	COL1A1,TBX2,KALRN,SRSF6,APOE,SYT1,SPAG9,EEF2K,AKT3,STAT3,GPAM,IQGAP1,TJP1,GJA1,DBN1,CAPN2,MAP1B,RUNX1,GPRC5B,CRK,FADD,FAM134C,SART1,REST,PRKDC,TFE3,BAIAP2,CPNE1,PKM,LRRC16A,ZNF703,BCL9L,DPYSL3,MAGI2,FN1,KIAA1598,SYT17,PDE3A,TPPP,ZEB1,PHLDB1,MACF1,ARHGEF2,MAP3K3,DISC1,THBS2,PROX1,SOX13,SASH1,LMNA,FLNA,ABL1,DLG5,KIAA1462,ROR2,CTTN,KDM2B,RUFY3,IGFBP3,ITSN1,TP53BP1,MYADM,ETS1,NUMA1,TGFB1I1,COBL,ITGB1…
GO:0061003	Positive regulation of dendritic spine morphogenesis	6	22	0.81	0.028	9606.ENSP00000240874,9606.ENSP00000263026,9606.ENSP00000292385,9606.ENSP00000316338,9606.ENSP00000365745,9606.ENSP00000417078	KALRN,EEF2K,DBN1,BAIAP2,CTTN,DHX36
GO:0009968	Negative regulation of signal transduction	78	1271	0.17	0.0281	9606.ENSP00000025008,9606.ENSP00000178640,9606.ENSP00000235329,9606.ENSP00000247668,9606.ENSP00000248594,9606.ENSP00000251849,9606.ENSP00000252486,9606.ENSP00000257430,9606.ENSP00000262613,9606.ENSP00000264122,9606.ENSP00000269571,9606.ENSP00000272317,9606.ENSP00000276297,9606.ENSP00000280154,9606.ENSP00000284637,9606.ENSP00000288266,9606.ENSP00000301838,9606.ENSP00000307292,9606.ENSP00000309968,…	RB1CC1,MAP2K5,MFN2,TRAF2,PTPN12,RAF1,APOE,APC,SLC9A3R1,CBLB,ERBB2,RPS27A,DLC1,PDCD4,SH3RF1,APPL1,FADD,PRKCDBP,ADAM17,BOK,CPNE1,GREM2,EPN2,SIAH2,FBLN1,BCL9L,RGS12,MAP2K3,MAGI2,PDE3A,CD2AP,ARHGEF2,VEPH1,RGS7,IVNS1ABP,LMNA,ADAR,EMD,LZTS2,ABL1,DLG5,TRAF3IP1,BICC1,ROR2,CTTN,WWC3,IGFBP3,MYADM,ASH1L,TANK,KIF7,TGFB1I1,ARHGAP24,MVP,ITGB1,ZMYND11,CTNND1,BCL6,ARHGAP35,FHL2,ITGA6,NFATC4,CYLD,MAPKBP1,EPS15L1,…
GO:0031326	Regulation of cellular biosynthetic process	212	4125	0.09	0.0281	9606.ENSP00000056217,9606.ENSP00000157600,9606.ENSP00000162391,9606.ENSP00000178640,9606.ENSP00000209875,9606.ENSP00000219905,9606.ENSP00000221419,9606.ENSP00000223357,9606.ENSP00000225964,9606.ENSP00000229595,9606.ENSP00000231509,9606.ENSP00000233027,9606.ENSP00000234739,9606.ENSP00000239461,9606.ENSP00000240123,9606.ENSP00000240328,9606.ENSP00000240587,9606.ENSP00000246194,9606.ENSP00000247191,…	ARHGEF5,LMCD1,FOXJ2,MAP2K5,CBX5,MGA,HNRNPL,AEBP1,COL1A1,ASF1A,NR3C1,NEK4,BCL9,PRRX1,SORBS3,TBX2,TSHZ3,RALY,DLGAP5,TRAF2,RAF1,APOE,ACTN4,ZC3H4,PRKAB2,TERF2,FHOD1,NUP133,CCNT1,ARFGEF1,CREBBP,SRCAP,EEF2K,SMG6,HIRA,EIF2AK4,CASC3,STAT3,SUB1,MSH3,CPEB4,STC2,CREM,SMARCA2,LUM,SMARCC2,ERBB2,RPS27A,PDCD4,FER,GJA1,XPC,ATAD2,FANCD2,APPL1,CAPN2,SENP2,LEO1,RUNX1,CRK,KMT2D,FADD,PDS5A,IRX1,PAM,ZBTB21,REST,CAMKK2…
GO:0045217	Cell-cell junction maintenance	5	14	0.93	0.0286	9606.ENSP00000281537,9606.ENSP00000347883,9606.ENSP00000354623,9606.ENSP00000384491,9606.ENSP00000416797	TJP1,PLEKHA7,DFNB31,RASSF8,CAMSAP3
GO:0046037	GMP metabolic process	5	14	0.93	0.0286	9606.ENSP00000298556,9606.ENSP00000304604,9606.ENSP00000365272,9606.ENSP00000367408,9606.ENSP00000438262	HPRT1,MAGI3,DLG2,CASK,TJP2
GO:0099563	Modification of synaptic structure	5	14	0.93	0.0286	9606.ENSP00000311816,9606.ENSP00000316338,9606.ENSP00000353590,9606.ENSP00000376368,9606.ENSP00000377789	REST,BAIAP2,MYH10,WASF1,SYNPO
GO:0045892	Negative regulation of transcription, dna-templated	78	1273	0.17	0.029	9606.ENSP00000157600,9606.ENSP00000178640,9606.ENSP00000209875,9606.ENSP00000219905,9606.ENSP00000223357,9606.ENSP00000231509,9606.ENSP00000239461,9606.ENSP00000240123,9606.ENSP00000240328,9606.ENSP00000240587,9606.ENSP00000253048,9606.ENSP00000262367,9606.ENSP00000264657,9606.ENSP00000265372,9606.ENSP00000265773,9606.ENSP00000267064,9606.ENSP00000272317,9606.ENSP00000280154,9606.ENSP00000300305,…	LMCD1,MAP2K5,CBX5,MGA,AEBP1,NR3C1,PRRX1,SORBS3,TBX2,TSHZ3,ZC3H4,CREBBP,STAT3,CREM,SMARCA2,SMARCC2,RPS27A,PDCD4,RUNX1,KMT2D,IRX1,ZBTB21,REST,ARID1A,ZNF639,ZFPM1,YAF2,ZNF703,HDAC6,TRIM24,ZEB1,ZNF318,CTR9,PROX1,SOX13,TPR,POU2F1,HDGF,BAG3,PCGF6,FLNA,NFIA,MTF1,ATRX,KDM2B,ID4,HIVEP1,WWC3,NFIB,ELF2,IRX5,TRPS1,HMBOX1,ZMYND11,MTA3,BCL6,FHL2,CREB1,NFATC4,MECP2,SMARCA4,NSD1,BAHD1,L3MBTL1,ATF7,PPP1R13L,VGLL4…
GO:0007051	Spindle organization	16	145	0.42	0.0296	9606.ENSP00000215582,9606.ENSP00000321703,9606.ENSP00000340297,9606.ENSP00000348455,9606.ENSP00000353375,9606.ENSP00000353785,9606.ENSP00000358363,9606.ENSP00000358866,9606.ENSP00000359240,9606.ENSP00000362441,9606.ENSP00000372689,9606.ENSP00000377298,9606.ENSP00000395535,9606.ENSP00000408910,9606.ENSP00000417518,9606.ENSP00000427550	MISP,TACC1,ARHGEF10,UVRAG,MAP4,TPPP,PDE4DIP,FLNA,LZTS2,ATRX,STAG1,NUMA1,MECP2,DCTN2,CLASP2,CEP192
GO:0055001	Muscle cell development	16	145	0.42	0.0296	9606.ENSP00000284878,9606.ENSP00000327145,9606.ENSP00000347852,9606.ENSP00000351022,9606.ENSP00000352208,9606.ENSP00000353590,9606.ENSP00000354718,9606.ENSP00000355925,9606.ENSP00000356257,9606.ENSP00000357283,9606.ENSP00000379350,9606.ENSP00000379616,9606.ENSP00000386665,9606.ENSP00000388910,9606.ENSP00000449404,9606.ENSP00000467141	CXADR,FLNC,SORBS2,TPM1,MYOF,MYH10,AKAP13,PROX1,LMOD1,LMNA,ITGB1,MYH11,FHL2,NFATC4,KRT8,TTN
GO:0021915	Neural tube development	17	160	0.4	0.0301	9606.ENSP00000261396,9606.ENSP00000276297,9606.ENSP00000296043,9606.ENSP00000303758,9606.ENSP00000306844,9606.ENSP00000320485,9606.ENSP00000334379,9606.ENSP00000349486,9606.ENSP00000355925,9606.ENSP00000361423,9606.ENSP00000362424,9606.ENSP00000366271,9606.ENSP00000367203,9606.ENSP00000378912,9606.ENSP00000385720,9606.ENSP00000428564,9606.ENSP00000472305	NUP133,DLC1,SHROOM3,LUZP1,SEMA4C,ARID1A,C2CD3,SCRIB,PROX1,ABL1,TRAF3IP1,KDM2B,KDM6A,COBL,ARHGAP35,SEC24B,ZNF358
GO:0048738	Cardiac muscle tissue development	17	160	0.4	0.0301	9606.ENSP00000240328,9606.ENSP00000284878,9606.ENSP00000320485,9606.ENSP00000326630,9606.ENSP00000347852,9606.ENSP00000351022,9606.ENSP00000353590,9606.ENSP00000354718,9606.ENSP00000355601,9606.ENSP00000355925,9606.ENSP00000357283,9606.ENSP00000369129,9606.ENSP00000379350,9606.ENSP00000379616,9606.ENSP00000386665,9606.ENSP00000403902,9606.ENSP00000467141	TBX2,CXADR,ARID1A,ZFPM1,SORBS2,TPM1,MYH10,AKAP13,EGLN1,PROX1,LMNA,DSP,ITGB1,MYH11,FHL2,PPP1R13L,TTN
GO:1901880	Negative regulation of protein depolymerization	10	65	0.57	0.0301	9606.ENSP00000257430,9606.ENSP00000296755,9606.ENSP00000334061,9606.ENSP00000349259,9606.ENSP00000354837,9606.ENSP00000356257,9606.ENSP00000362924,9606.ENSP00000416797,9606.ENSP00000417518,9606.ENSP00000481012	APC,MAP1B,HDAC6,SPTBN1,ARHGEF2,LMOD1,GSN,CAMSAP3,CLASP2,GAS2L1
GO:0006914	Autophagy	24	270	0.33	0.0312	9606.ENSP00000025008,9606.ENSP00000221543,9606.ENSP00000235329,9606.ENSP00000238497,9606.ENSP00000254101,9606.ENSP00000263780,9606.ENSP00000265333,9606.ENSP00000277746,9606.ENSP00000278903,9606.ENSP00000279281,9606.ENSP00000284320,9606.ENSP00000304642,9606.ENSP00000306015,9606.ENSP00000309432,9606.ENSP00000325313,9606.ENSP00000334061,9606.ENSP00000348455,9606.ENSP00000358081,9606.ENSP00000361423,…	RB1CC1,TBC1D17,MFN2,VPS4B,PRKAB2,CHMP2B,VDAC1,NRBF2,EI24,VPS51,TOMM70A,FAM134B,SYNPO2,FAM134C,MAP1S,HDAC6,UVRAG,BAG3,ABL1,MTMR3,PLEKHM1,PACS2,NBR1,GRAMD1A
GO:1902115	Regulation of organelle assembly	19	191	0.38	0.0313	9606.ENSP00000056217,9606.ENSP00000238497,9606.ENSP00000262891,9606.ENSP00000263780,9606.ENSP00000342510,9606.ENSP00000350719,9606.ENSP00000353375,9606.ENSP00000354718,9606.ENSP00000354837,9606.ENSP00000355925,9606.ENSP00000356448,9606.ENSP00000362924,9606.ENSP00000366843,9606.ENSP00000377298,9606.ENSP00000384651,9606.ENSP00000385720,9606.ENSP00000392025,9606.ENSP00000394560,9606.ENSP00000429900	ARHGEF5,VPS4B,MARK4,CHMP2B,CEP97,SYNE2,MAP4,AKAP13,ARHGEF2,PROX1,TPR,GSN,ATXN2,NUMA1,MTMR3,ARHGAP35,CYLD,MAPK9,ASAP1
GO:0055002	Striated muscle cell development	15	132	0.43	0.0317	9606.ENSP00000284878,9606.ENSP00000327145,9606.ENSP00000347852,9606.ENSP00000351022,9606.ENSP00000352208,9606.ENSP00000353590,9606.ENSP00000354718,9606.ENSP00000355925,9606.ENSP00000356257,9606.ENSP00000357283,9606.ENSP00000379350,9606.ENSP00000379616,9606.ENSP00000386665,9606.ENSP00000449404,9606.ENSP00000467141	CXADR,FLNC,SORBS2,TPM1,MYOF,MYH10,AKAP13,PROX1,LMOD1,LMNA,ITGB1,MYH11,FHL2,KRT8,TTN
GO:0009890	Negative regulation of biosynthetic process	95	1624	0.15	0.0321	9606.ENSP00000157600,9606.ENSP00000178640,9606.ENSP00000209875,9606.ENSP00000219905,9606.ENSP00000223357,9606.ENSP00000231509,9606.ENSP00000239461,9606.ENSP00000240123,9606.ENSP00000240328,9606.ENSP00000240587,9606.ENSP00000252486,9606.ENSP00000253048,9606.ENSP00000254942,9606.ENSP00000262367,9606.ENSP00000263208,9606.ENSP00000263791,9606.ENSP00000264657,9606.ENSP00000265081,9606.ENSP00000265085,…	LMCD1,MAP2K5,CBX5,MGA,AEBP1,NR3C1,PRRX1,SORBS3,TBX2,TSHZ3,APOE,ZC3H4,TERF2,CREBBP,HIRA,EIF2AK4,STAT3,MSH3,CPEB4,CREM,SMARCA2,SMARCC2,RPS27A,PDCD4,GJA1,RUNX1,KMT2D,PDS5A,IRX1,ZBTB21,REST,HNRNPD,ARID1A,SIAH2,ZNF639,ZFPM1,YAF2,ZNF703,HDAC6,LARP1,TRIM24,ZEB1,ZNF318,CTR9,EPRS,PROX1,SOX13,TPR,POU2F1,HDGF,BAG3,PCGF6,FLNA,NFIA,MTF1,ATRX,KDM2B,ID4,DNAJC2,HIVEP1,WWC3,NFIB,ELF2,IRX5,TRPS1,HMBOX1,ZMYND11,MTA…
GO:2000810	Regulation of bicellular tight junction assembly	6	23	0.79	0.0324	9606.ENSP00000281537,9606.ENSP00000282561,9606.ENSP00000300305,9606.ENSP00000347379,9606.ENSP00000352834,9606.ENSP00000430684	TJP1,GJA1,RUNX1,OCLN,MYO1C,IKBKB
GO:0010256	Endomembrane system organization	33	424	0.27	0.0325	9606.ENSP00000005260,9606.ENSP00000238497,9606.ENSP00000258654,9606.ENSP00000262215,9606.ENSP00000262613,9606.ENSP00000263780,9606.ENSP00000279281,9606.ENSP00000299886,9606.ENSP00000314499,9606.ENSP00000316338,9606.ENSP00000325827,9606.ENSP00000347532,9606.ENSP00000349259,9606.ENSP00000352208,9606.ENSP00000353590,9606.ENSP00000356782,9606.ENSP00000357283,9606.ENSP00000358071,9606.ENSP00000358857,…	BAIAP2L1,VPS4B,COG3,ARFGEF1,SLC9A3R1,CHMP2B,VPS51,COG1,GAK,BAIAP2,SEC16A,KIAA1598,SPTBN1,MYOF,MYH10,BLZF1,LMNA,SEC23IP,EMD,SYTL4,PLEKHM2,RTN3,COL4A3BP,LYST,ARHGAP21,USP8,TMF1,CREB1,NDRG1,VAPB,CLASP2,REEP1,BLOC1S1
GO:0044380	Protein localization to cytoskeleton	8	43	0.65	0.0328	9606.ENSP00000327077,9606.ENSP00000334379,9606.ENSP00000354730,9606.ENSP00000355593,9606.ENSP00000373565,9606.ENSP00000408910,9606.ENSP00000427550,9606.ENSP00000481012	PCM1,C2CD3,CHAMP1,DISC1,FAM83H,DCTN2,CEP192,GAS2L1
GO:1903146	Regulation of autophagy of mitochondrion	8	43	0.65	0.0328	9606.ENSP00000235329,9606.ENSP00000265333,9606.ENSP00000312741,9606.ENSP00000334061,9606.ENSP00000340648,9606.ENSP00000365745,9606.ENSP00000370003,9606.ENSP00000478104	MFN2,VDAC1,CAMKK2,HDAC6,HUWE1,CTTN,BNIP3L,VPS13D
GO:2000772	Regulation of cellular senescence	8	43	0.65	0.0328	9606.ENSP00000233027,9606.ENSP00000254942,9606.ENSP00000261402,9606.ENSP00000263826,9606.ENSP00000313420,9606.ENSP00000354927,9606.ENSP00000361423,9606.ENSP00000384371	NEK4,TERF2,NUAK1,AKT3,PRKDC,MAP3K3,ABL1,BCL6
GO:0010648	Negative regulation of cell communication	83	1382	0.16	0.033	9606.ENSP00000025008,9606.ENSP00000178640,9606.ENSP00000235329,9606.ENSP00000240874,9606.ENSP00000247668,9606.ENSP00000248594,9606.ENSP00000251849,9606.ENSP00000252486,9606.ENSP00000257430,9606.ENSP00000262613,9606.ENSP00000264122,9606.ENSP00000269571,9606.ENSP00000272317,9606.ENSP00000276297,9606.ENSP00000280154,9606.ENSP00000282561,9606.ENSP00000284637,9606.ENSP00000288266,9606.ENSP00000301838,…	RB1CC1,MAP2K5,MFN2,KALRN,TRAF2,PTPN12,RAF1,APOE,APC,SLC9A3R1,CBLB,ERBB2,RPS27A,DLC1,PDCD4,GJA1,SH3RF1,APPL1,FADD,PRKCDBP,ADAM17,REST,BOK,CPNE1,GREM2,EPN2,SIAH2,FBLN1,BCL9L,RGS12,MAP2K3,MAGI2,PDE3A,CD2AP,ARHGEF2,VEPH1,RGS7,IVNS1ABP,LMNA,ADAR,EMD,LZTS2,ABL1,DLG5,SYTL4,TRAF3IP1,BICC1,ROR2,CTTN,WWC3,IGFBP3,MYADM,ASH1L,TANK,KIF7,TGFB1I1,ARHGAP24,MVP,ITGB1,ZMYND11,CTNND1,BCL6,ARHGAP35,FHL2,ITGA6,NFATC4…
GO:2000112	Regulation of cellular macromolecule biosynthetic process	200	3878	0.09	0.0333	9606.ENSP00000056217,9606.ENSP00000157600,9606.ENSP00000162391,9606.ENSP00000178640,9606.ENSP00000209875,9606.ENSP00000219905,9606.ENSP00000221419,9606.ENSP00000223357,9606.ENSP00000225964,9606.ENSP00000229595,9606.ENSP00000231509,9606.ENSP00000233027,9606.ENSP00000234739,9606.ENSP00000239461,9606.ENSP00000240123,9606.ENSP00000240328,9606.ENSP00000240587,9606.ENSP00000247191,9606.ENSP00000247668,…	ARHGEF5,LMCD1,FOXJ2,MAP2K5,CBX5,MGA,HNRNPL,AEBP1,COL1A1,ASF1A,NR3C1,NEK4,BCL9,PRRX1,SORBS3,TBX2,TSHZ3,DLGAP5,TRAF2,RAF1,APOE,ZC3H4,TERF2,FHOD1,NUP133,CCNT1,ARFGEF1,CREBBP,SRCAP,EEF2K,SMG6,HIRA,EIF2AK4,CASC3,STAT3,SUB1,MSH3,CPEB4,CREM,SMARCA2,LUM,SMARCC2,ERBB2,RPS27A,PDCD4,FER,GJA1,XPC,ATAD2,FANCD2,SENP2,LEO1,RUNX1,CRK,KMT2D,FADD,PDS5A,IRX1,PAM,ZBTB21,REST,CAMKK2,HNRNPD,PRKDC,WHSC1L1,TFE3,RBBP6,AR…
GO:1903507	Negative regulation of nucleic acid-templated transcription	80	1324	0.16	0.0345	9606.ENSP00000157600,9606.ENSP00000178640,9606.ENSP00000209875,9606.ENSP00000219905,9606.ENSP00000223357,9606.ENSP00000231509,9606.ENSP00000239461,9606.ENSP00000240123,9606.ENSP00000240328,9606.ENSP00000240587,9606.ENSP00000253048,9606.ENSP00000262367,9606.ENSP00000263208,9606.ENSP00000264657,9606.ENSP00000265372,9606.ENSP00000265773,9606.ENSP00000267064,9606.ENSP00000272317,9606.ENSP00000280154,…	LMCD1,MAP2K5,CBX5,MGA,AEBP1,NR3C1,PRRX1,SORBS3,TBX2,TSHZ3,ZC3H4,CREBBP,HIRA,STAT3,CREM,SMARCA2,SMARCC2,RPS27A,PDCD4,RUNX1,KMT2D,IRX1,ZBTB21,REST,ARID1A,SIAH2,ZNF639,ZFPM1,YAF2,ZNF703,HDAC6,TRIM24,ZEB1,ZNF318,CTR9,PROX1,SOX13,TPR,POU2F1,HDGF,BAG3,PCGF6,FLNA,NFIA,MTF1,ATRX,KDM2B,ID4,HIVEP1,WWC3,NFIB,ELF2,IRX5,TRPS1,HMBOX1,ZMYND11,MTA3,BCL6,FHL2,CREB1,NFATC4,MECP2,SMARCA4,NSD1,BAHD1,L3MBTL1,ATF7,PPP…
GO:0023057	Negative regulation of signaling	83	1385	0.16	0.0346	9606.ENSP00000025008,9606.ENSP00000178640,9606.ENSP00000235329,9606.ENSP00000240874,9606.ENSP00000247668,9606.ENSP00000248594,9606.ENSP00000251849,9606.ENSP00000252486,9606.ENSP00000257430,9606.ENSP00000262613,9606.ENSP00000264122,9606.ENSP00000269571,9606.ENSP00000272317,9606.ENSP00000276297,9606.ENSP00000280154,9606.ENSP00000282561,9606.ENSP00000284637,9606.ENSP00000288266,9606.ENSP00000301838,…	RB1CC1,MAP2K5,MFN2,KALRN,TRAF2,PTPN12,RAF1,APOE,APC,SLC9A3R1,CBLB,ERBB2,RPS27A,DLC1,PDCD4,GJA1,SH3RF1,APPL1,FADD,PRKCDBP,ADAM17,REST,BOK,CPNE1,GREM2,EPN2,SIAH2,FBLN1,BCL9L,RGS12,MAP2K3,MAGI2,PDE3A,CD2AP,ARHGEF2,VEPH1,RGS7,IVNS1ABP,LMNA,ADAR,EMD,LZTS2,ABL1,DLG5,SYTL4,TRAF3IP1,BICC1,ROR2,CTTN,WWC3,IGFBP3,MYADM,ASH1L,TANK,KIF7,TGFB1I1,ARHGAP24,MVP,ITGB1,ZMYND11,CTNND1,BCL6,ARHGAP35,FHL2,ITGA6,NFATC4…
GO:0071801	Regulation of podosome assembly	5	15	0.9	0.0346	9606.ENSP00000056217,9606.ENSP00000354837,9606.ENSP00000362924,9606.ENSP00000394560,9606.ENSP00000429900	ARHGEF5,ARHGEF2,GSN,MAPK9,ASAP1
GO:0098974	Postsynaptic actin cytoskeleton organization	5	15	0.9	0.0346	9606.ENSP00000292385,9606.ENSP00000353590,9606.ENSP00000355133,9606.ENSP00000365745,9606.ENSP00000405514	DBN1,MYH10,NOS1AP,CTTN,PPP1R9A
GO:0019220	Regulation of phosphate metabolic process	104	1816	0.14	0.0348	9606.ENSP00000013125,9606.ENSP00000025008,9606.ENSP00000040738,9606.ENSP00000056217,9606.ENSP00000178640,9606.ENSP00000221462,9606.ENSP00000233027,9606.ENSP00000240123,9606.ENSP00000247668,9606.ENSP00000251157,9606.ENSP00000251849,9606.ENSP00000252486,9606.ENSP00000257430,9606.ENSP00000261396,9606.ENSP00000261402,9606.ENSP00000261900,9606.ENSP00000262013,9606.ENSP00000262613,9606.ENSP00000263026,…	MAP4K5,RB1CC1,BOD1L1,ARHGEF5,MAP2K5,PPP1R37,NEK4,SORBS3,TRAF2,DOCK7,RAF1,APOE,APC,NUP133,NUAK1,CCNT1,SPAG9,SLC9A3R1,EEF2K,SMG6,EIF2AK4,CBLB,STAT3,SH2D4A,IQGAP1,GAREM,ERBB2,RPS27A,DLC1,NRBF2,PDCD4,FER,SH3RF1,CAPN2,SENP2,GPRC5B,CRK,MAGI3,SYNPO2,SEMA4C,PRKCDBP,ADAM17,TAOK2,CAMKK2,PRKDC,LIMCH1,FBLN1,HDAC6,DFNA5,PTK2,MAP2K3,ANXA2,MAGI2,FN1,OCLN,UVRAG,AKAP13,ARHGEF2,MAP3K3,GPATCH2,PROX1,SASH1,TPR,ADAR,…
GO:0051017	Actin filament bundle assembly	9	55	0.59	0.035	9606.ENSP00000005260,9606.ENSP00000252699,9606.ENSP00000316338,9606.ENSP00000324422,9606.ENSP00000343690,9606.ENSP00000348163,9606.ENSP00000360293,9606.ENSP00000367356,9606.ENSP00000377941	BAIAP2L1,ACTN4,BAIAP2,ZYX,DPYSL3,PLS3,SORBS1,FAM171A1,ACTN1
GO:2001237	Negative regulation of extrinsic apoptotic signaling pathway	13	106	0.47	0.0351	9606.ENSP00000025008,9606.ENSP00000178640,9606.ENSP00000247668,9606.ENSP00000251849,9606.ENSP00000284637,9606.ENSP00000301838,9606.ENSP00000322457,9606.ENSP00000354837,9606.ENSP00000357283,9606.ENSP00000365745,9606.ENSP00000381053,9606.ENSP00000386896,9606.ENSP00000393596	RB1CC1,MAP2K5,TRAF2,RAF1,SH3RF1,FADD,SIAH2,ARHGEF2,LMNA,CTTN,ZMYND11,ITGA6,BIRC6
GO:0048598	Embryonic morphogenesis	41	571	0.23	0.0352	9606.ENSP00000239461,9606.ENSP00000240328,9606.ENSP00000262367,9606.ENSP00000262613,9606.ENSP00000263208,9606.ENSP00000276297,9606.ENSP00000296043,9606.ENSP00000299601,9606.ENSP00000303507,9606.ENSP00000303758,9606.ENSP00000305244,9606.ENSP00000306844,9606.ENSP00000311816,9606.ENSP00000318650,9606.ENSP00000319501,9606.ENSP00000320485,9606.ENSP00000334379,9606.ENSP00000346839,9606.ENSP00000349486,…	PRRX1,TBX2,CREBBP,SLC9A3R1,HIRA,DLC1,SHROOM3,LEO1,BCR,LUZP1,IRX1,SEMA4C,REST,GREM2,UGDH,ARID1A,C2CD3,FN1,SCRIB,ZEB1,DFNB31,CTR9,PROX1,MYO6,ABL1,TRAF3IP1,ZAK,ROR2,KDM2B,KDM6A,IRX5,TGFB1I1,COBL,ITGB1,ARHGAP35,AFF3,TPRN,FOXA2,SEC24B,ZNF358,CRABP2
GO:0010594	Regulation of endothelial cell migration	17	164	0.39	0.036	9606.ENSP00000178640,9606.ENSP00000252486,9606.ENSP00000263826,9606.ENSP00000307900,9606.ENSP00000308938,9606.ENSP00000309968,9606.ENSP00000341189,9606.ENSP00000345083,9606.ENSP00000354927,9606.ENSP00000355925,9606.ENSP00000356437,9606.ENSP00000361423,9606.ENSP00000364526,9606.ENSP00000376436,9606.ENSP00000387739,9606.ENSP00000395535,9606.ENSP00000405573	MAP2K5,APOE,AKT3,GLUL,PLG,ADAM17,PTK2,MAP2K3,MAP3K3,PROX1,SASH1,ABL1,KIAA1462,ETS1,AMOTL1,MECP2,GPI
GO:0043535	Regulation of blood vessel endothelial cell migration	12	93	0.49	0.036	9606.ENSP00000178640,9606.ENSP00000252486,9606.ENSP00000263826,9606.ENSP00000308938,9606.ENSP00000309968,9606.ENSP00000345083,9606.ENSP00000354927,9606.ENSP00000361423,9606.ENSP00000364526,9606.ENSP00000376436,9606.ENSP00000387739,9606.ENSP00000395535	MAP2K5,APOE,AKT3,PLG,ADAM17,MAP2K3,MAP3K3,ABL1,KIAA1462,ETS1,AMOTL1,MECP2
GO:0051702	Interaction with symbiont	12	93	0.49	0.036	9606.ENSP00000252486,9606.ENSP00000261900,9606.ENSP00000263791,9606.ENSP00000308938,9606.ENSP00000311816,9606.ENSP00000325634,9606.ENSP00000345656,9606.ENSP00000346032,9606.ENSP00000346839,9606.ENSP00000356110,9606.ENSP00000395654,9606.ENSP00000417175	APOE,CCNT1,EIF2AK4,PLG,REST,ZNF639,VAPA,ANXA2,FN1,NUCKS1,SMARCA4,VAPB
GO:0032270	Positive regulation of cellular protein metabolic process	95	1635	0.14	0.0371	9606.ENSP00000013125,9606.ENSP00000025008,9606.ENSP00000056217,9606.ENSP00000178640,9606.ENSP00000221419,9606.ENSP00000229268,9606.ENSP00000233027,9606.ENSP00000240123,9606.ENSP00000247191,9606.ENSP00000247668,9606.ENSP00000251157,9606.ENSP00000251849,9606.ENSP00000252486,9606.ENSP00000261900,9606.ENSP00000262013,9606.ENSP00000262215,9606.ENSP00000263791,9606.ENSP00000264657,9606.ENSP00000268182,…	MAP4K5,RB1CC1,ARHGEF5,MAP2K5,HNRNPL,USP5,NEK4,SORBS3,DLGAP5,TRAF2,DOCK7,RAF1,APOE,CCNT1,SPAG9,ARFGEF1,EIF2AK4,STAT3,IQGAP1,GAREM,ERBB2,RPS27A,DLC1,SH3RF1,SENP2,GPRC5B,CRK,FADD,SEMA4C,PRKCDBP,ADAM17,TAOK2,REST,CAMKK2,HNRNPD,PRKDC,WHSC1L1,BOK,LIMCH1,GLYR1,FBLN1,HDAC6,LARP1,DFNA5,HUWE1,PTK2,PLD1,MAP2K3,ANXA2,MAGI2,FN1,TOPORS,AKAP13,ARHGEF2,MAP3K3,CTR9,NOS1AP,DISC1,PROX1,SASH1,LMNA,SLK,BCAR3,RPL5,ABL…
GO:0099175	Regulation of postsynapse organization	13	107	0.46	0.0371	9606.ENSP00000240874,9606.ENSP00000252486,9606.ENSP00000263026,9606.ENSP00000263780,9606.ENSP00000292385,9606.ENSP00000315713,9606.ENSP00000316338,9606.ENSP00000320038,9606.ENSP00000353496,9606.ENSP00000355601,9606.ENSP00000365745,9606.ENSP00000405514,9606.ENSP00000417078	KALRN,APOE,EEF2K,CHMP2B,DBN1,SSH1,BAIAP2,ARHGAP33,LZTS3,EGLN1,CTTN,PPP1R9A,DHX36
GO:0090304	Nucleic acid metabolic process	121	2178	0.12	0.0373	9606.ENSP00000023939,9606.ENSP00000040738,9606.ENSP00000170564,9606.ENSP00000216832,9606.ENSP00000221419,9606.ENSP00000221486,9606.ENSP00000229595,9606.ENSP00000231509,9606.ENSP00000233557,9606.ENSP00000234420,9606.ENSP00000242108,9606.ENSP00000244020,9606.ENSP00000246194,9606.ENSP00000247001,9606.ENSP00000254942,9606.ENSP00000261900,9606.ENSP00000262367,9606.ENSP00000263073,9606.ENSP00000263208,…	RTFDC1,BOD1L1,GPATCH1,PNN,HNRNPL,RNASEH2A,ASF1A,NR3C1,NRBP1,MSH6,EEPD1,SRSF6,RALY,SUGP1,TERF2,CCNT1,CREBBP,SMG6,HIRA,GTF3C3,PHRF1,CASC3,STAT3,MCM2,MSH3,DIDO1,SMG9,RPS27A,CDCA5,NRBF2,ZC3H13,XPC,FANCD2,SLX4,PCF11,LEO1,SRRM2,MGMT,PDS5A,SART1,HNRNPD,PRKDC,SIDT2,RBBP6,MED14,PGR,MAP1S,SRSF7,SREK1,POLR3C,TRIM24,HUWE1,ZNF326,RBM5,TEAD3,UVRAG,SON,TOPORS,WDHD1,RPL12,CTR9,EPRS,DTL,NUCKS1,IVNS1ABP,POU2F1,ADA…
GO:0030837	Negative regulation of actin filament polymerization	9	56	0.58	0.038	9606.ENSP00000233143,9606.ENSP00000262215,9606.ENSP00000312081,9606.ENSP00000315713,9606.ENSP00000349259,9606.ENSP00000356257,9606.ENSP00000360195,9606.ENSP00000362924,9606.ENSP00000375649	TMSB10,ARFGEF1,SSH3,SSH1,SPTBN1,LMOD1,KANK4,GSN,MYADM
GO:0043536	Positive regulation of blood vessel endothelial cell migration	9	56	0.58	0.038	9606.ENSP00000263826,9606.ENSP00000308938,9606.ENSP00000309968,9606.ENSP00000345083,9606.ENSP00000354927,9606.ENSP00000361423,9606.ENSP00000364526,9606.ENSP00000376436,9606.ENSP00000387739	AKT3,PLG,ADAM17,MAP2K3,MAP3K3,ABL1,KIAA1462,ETS1,AMOTL1
GO:0045597	Positive regulation of cell differentiation	63	993	0.18	0.0381	9606.ENSP00000225964,9606.ENSP00000240874,9606.ENSP00000252486,9606.ENSP00000261205,9606.ENSP00000262013,9606.ENSP00000263026,9606.ENSP00000264657,9606.ENSP00000268182,9606.ENSP00000282561,9606.ENSP00000292385,9606.ENSP00000295006,9606.ENSP00000296755,9606.ENSP00000300305,9606.ENSP00000300571,9606.ENSP00000300574,9606.ENSP00000301838,9606.ENSP00000309432,9606.ENSP00000310448,9606.ENSP00000311816,…	COL1A1,KALRN,APOE,SYT1,SPAG9,EEF2K,STAT3,IQGAP1,GJA1,DBN1,CAPN2,MAP1B,RUNX1,GPRC5B,CRK,FADD,FAM134C,SART1,REST,PRKDC,TFE3,BAIAP2,CPNE1,LRRC16A,ZNF703,BCL9L,DPYSL3,MAGI2,FN1,KIAA1598,SYT17,PDE3A,ZEB1,MACF1,ARHGEF2,DISC1,PROX1,SOX13,FLNA,ABL1,DLG5,ROR2,CTTN,RUFY3,IGFBP3,ITSN1,MYADM,ETS1,NUMA1,TGFB1I1,COBL,TCF4,BCL6,ARHGAP35,ITGA6,CREB1,TCF12,CYLD,MAPK9,PPP1R13L,PPP1R9A,DHX36,CRABP2
GO:0090087	Regulation of peptide transport	45	649	0.22	0.0387	9606.ENSP00000056217,9606.ENSP00000202556,9606.ENSP00000216085,9606.ENSP00000240874,9606.ENSP00000247668,9606.ENSP00000252486,9606.ENSP00000262461,9606.ENSP00000265276,9606.ENSP00000269571,9606.ENSP00000282561,9606.ENSP00000293662,9606.ENSP00000297508,9606.ENSP00000306100,9606.ENSP00000307900,9606.ENSP00000311816,9606.ENSP00000314023,9606.ENSP00000325827,9606.ENSP00000327077,9606.ENSP00000329797,…	ARHGEF5,PPP1R13B,RHBDD3,KALRN,TRAF2,APOE,SLC12A2,GPAM,ERBB2,GJA1,GRASP,MICALL2,PAM,GLUL,REST,SIDT2,SEC16A,PCM1,CADM1,IDH2,HUWE1,ANO1,SCRIB,FRMD4A,CD2AP,MYO1C,MYH10,TPR,GOPC,BAG3,EMD,FLNA,SYTL4,DNAJC1,UNC13B,BNIP3L,RUFY3,EXOC1,ITSN1,ITPR2,SLC26A6,FOXA2,GPI,SLC2A1,TTN
GO:0043114	Regulation of vascular permeability	8	45	0.63	0.0397	9606.ENSP00000252486,9606.ENSP00000281537,9606.ENSP00000303507,9606.ENSP00000347379,9606.ENSP00000351957,9606.ENSP00000384537,9606.ENSP00000385720,9606.ENSP00000438262	APOE,TJP1,BCR,OCLN,PDE3A,AKAP12,ARHGAP35,TJP2
GO:0045197	Establishment or maintenance of epithelial cell apical/basal polarity	8	45	0.63	0.0397	9606.ENSP00000262613,9606.ENSP00000349486,9606.ENSP00000351618,9606.ENSP00000361467,9606.ENSP00000363480,9606.ENSP00000365272,9606.ENSP00000416797,9606.ENSP00000426632	SLC9A3R1,SCRIB,PARD3B,DLG5,DLG3,DLG2,CAMSAP3,ERBB2IP
GO:0045773	Positive regulation of axon extension	8	45	0.63	0.0397	9606.ENSP00000292385,9606.ENSP00000296755,9606.ENSP00000346839,9606.ENSP00000347532,9606.ENSP00000354573,9606.ENSP00000355593,9606.ENSP00000365745,9606.ENSP00000370394	DBN1,MAP1B,FN1,KIAA1598,MACF1,DISC1,CTTN,RUFY3
GO:0060537	Muscle tissue development	25	294	0.31	0.0399	9606.ENSP00000234739,9606.ENSP00000237937,9606.ENSP00000240328,9606.ENSP00000284878,9606.ENSP00000320485,9606.ENSP00000326630,9606.ENSP00000335320,9606.ENSP00000347852,9606.ENSP00000348128,9606.ENSP00000351022,9606.ENSP00000353452,9606.ENSP00000353590,9606.ENSP00000354718,9606.ENSP00000355601,9606.ENSP00000355925,9606.ENSP00000357283,9606.ENSP00000358857,9606.ENSP00000361664,9606.ENSP00000369129,…	BCL9,ZFAND5,TBX2,CXADR,ARID1A,ZFPM1,BCL9L,SORBS2,SVIL,TPM1,MYLK,MYH10,AKAP13,EGLN1,PROX1,LMNA,EMD,HIVEP3,DSP,ITGB1,MYH11,FHL2,PPP1R13L,FLNB,TTN
GO:0051346	Negative regulation of hydrolase activity	34	450	0.26	0.0404	9606.ENSP00000040738,9606.ENSP00000168148,9606.ENSP00000178640,9606.ENSP00000221462,9606.ENSP00000251849,9606.ENSP00000254942,9606.ENSP00000262215,9606.ENSP00000265023,9606.ENSP00000265056,9606.ENSP00000265807,9606.ENSP00000268182,9606.ENSP00000284637,9606.ENSP00000322457,9606.ENSP00000346032,9606.ENSP00000355601,9606.ENSP00000355902,9606.ENSP00000356671,9606.ENSP00000359225,9606.ENSP00000361423,…	BOD1L1,SPP2,MAP2K5,PPP1R37,RAF1,TERF2,ARFGEF1,KNG1,MCM2,SH2D4A,IQGAP1,SH3RF1,SIAH2,ANXA2,EGLN1,GPATCH2,SERPINC1,CNN3,ABL1,DLG3,DLG2,TNK2,CAST,BIRC6,AHSG,CAMSAP3,FNIP1,CEP192,IKBKB,USP47,CRYAB,FARP1,BIRC2,PPP1R2
GO:0043117	Positive regulation of vascular permeability	5	16	0.87	0.0412	9606.ENSP00000252486,9606.ENSP00000281537,9606.ENSP00000347379,9606.ENSP00000351957,9606.ENSP00000438262	APOE,TJP1,OCLN,PDE3A,TJP2
GO:0008154	Actin polymerization or depolymerization	9	57	0.58	0.0414	9606.ENSP00000297508,9606.ENSP00000338967,9606.ENSP00000348128,9606.ENSP00000355809,9606.ENSP00000361883,9606.ENSP00000362924,9606.ENSP00000365745,9606.ENSP00000376368,9606.ENSP00000378912	MICALL2,ARHGAP6,SVIL,ENAH,CAP1,GSN,CTTN,WASF1,COBL
GO:0055013	Cardiac muscle cell development	9	57	0.58	0.0414	9606.ENSP00000284878,9606.ENSP00000347852,9606.ENSP00000353590,9606.ENSP00000354718,9606.ENSP00000355925,9606.ENSP00000357283,9606.ENSP00000379616,9606.ENSP00000386665,9606.ENSP00000467141	CXADR,SORBS2,MYH10,AKAP13,PROX1,LMNA,MYH11,FHL2,TTN
GO:1902275	Regulation of chromatin organization	19	198	0.36	0.0417	9606.ENSP00000229595,9606.ENSP00000263208,9606.ENSP00000287394,9606.ENSP00000313983,9606.ENSP00000316512,9606.ENSP00000322716,9606.ENSP00000325313,9606.ENSP00000352185,9606.ENSP00000355013,9606.ENSP00000356448,9606.ENSP00000357283,9606.ENSP00000362441,9606.ENSP00000384048,9606.ENSP00000384371,9606.ENSP00000385852,9606.ENSP00000395535,9606.ENSP00000395929,9606.ENSP00000436786,9606.ENSP00000484824	ASF1A,HIRA,ATAD2,WHSC1L1,TLK2,GLYR1,MAP1S,PHF2,CTR9,TPR,LMNA,ATRX,PAXIP1,BCL6,SETD5,MECP2,NSD1,KMT2A,MUC1
GO:0048729	Tissue morphogenesis	40	561	0.23	0.0432	9606.ENSP00000211998,9606.ENSP00000240328,9606.ENSP00000262613,9606.ENSP00000276297,9606.ENSP00000296043,9606.ENSP00000303758,9606.ENSP00000305244,9606.ENSP00000306844,9606.ENSP00000309968,9606.ENSP00000310649,9606.ENSP00000320485,9606.ENSP00000325120,9606.ENSP00000326630,9606.ENSP00000334379,9606.ENSP00000349486,9606.ENSP00000351022,9606.ENSP00000353452,9606.ENSP00000355601,9606.ENSP00000355925,…	VCL,TBX2,SLC9A3R1,DLC1,SHROOM3,LUZP1,IRX1,SEMA4C,ADAM17,BRSK1,ARID1A,PGR,ZFPM1,C2CD3,SCRIB,TPM1,MYLK,EGLN1,PROX1,FLNA,LZTS2,ABL1,DLG5,TRAF3IP1,DLG3,KDM2B,KDM6A,CA9,ID4,DSP,TGFB1I1,ARHGAP24,COBL,ITGB1,MATN3,ARHGAP35,NFATC4,CAMSAP3,SEC24B,TTN
GO:0000281	Mitotic cytokinesis	10	70	0.53	0.0443	9606.ENSP00000238497,9606.ENSP00000257430,9606.ENSP00000263780,9606.ENSP00000317332,9606.ENSP00000348984,9606.ENSP00000349259,9606.ENSP00000353590,9606.ENSP00000359240,9606.ENSP00000376306,9606.ENSP00000379721	VPS4B,APC,CHMP2B,SNX18,SON,SPTBN1,MYH10,LZTS2,CIT,USP8
GO:0003012	Muscle system process	25	297	0.3	0.0443	9606.ENSP00000155840,9606.ENSP00000211998,9606.ENSP00000240123,9606.ENSP00000282561,9606.ENSP00000286628,9606.ENSP00000316029,9606.ENSP00000336775,9606.ENSP00000345083,9606.ENSP00000347852,9606.ENSP00000351022,9606.ENSP00000352208,9606.ENSP00000353452,9606.ENSP00000354718,9606.ENSP00000354826,9606.ENSP00000356257,9606.ENSP00000357177,9606.ENSP00000358857,9606.ENSP00000360293,9606.ENSP00000362924,…	KCNQ1,VCL,SORBS3,GJA1,KCNMA1,TLN1,SYNM,MAP2K3,SORBS2,TPM1,MYOF,MYLK,AKAP13,CALD1,LMOD1,ARHGEF11,EMD,SORBS1,GSN,COL4A3BP,MYH11,PPP1R13L,CRYAB,VIM,TTN
GO:0032272	Negative regulation of protein polymerization	10	70	0.53	0.0443	9606.ENSP00000001008,9606.ENSP00000233143,9606.ENSP00000262215,9606.ENSP00000312081,9606.ENSP00000315713,9606.ENSP00000349259,9606.ENSP00000356257,9606.ENSP00000360195,9606.ENSP00000362924,9606.ENSP00000375649	FKBP4,TMSB10,ARFGEF1,SSH3,SSH1,SPTBN1,LMOD1,KANK4,GSN,MYADM
GO:0061045	Negative regulation of wound healing	10	70	0.53	0.0443	9606.ENSP00000252486,9606.ENSP00000262461,9606.ENSP00000265023,9606.ENSP00000282561,9606.ENSP00000300574,9606.ENSP00000308938,9606.ENSP00000346032,9606.ENSP00000367408,9606.ENSP00000405405,9606.ENSP00000417518	APOE,SLC12A2,KNG1,GJA1,CRK,PLG,ANXA2,CASK,PHLDB2,CLASP2
GO:0090596	Sensory organ morphogenesis	23	264	0.32	0.0447	9606.ENSP00000235329,9606.ENSP00000239461,9606.ENSP00000240328,9606.ENSP00000262613,9606.ENSP00000264025,9606.ENSP00000264657,9606.ENSP00000303507,9606.ENSP00000311816,9606.ENSP00000320485,9606.ENSP00000349486,9606.ENSP00000353735,9606.ENSP00000354487,9606.ENSP00000354623,9606.ENSP00000355925,9606.ENSP00000358994,9606.ENSP00000359264,9606.ENSP00000364860,9606.ENSP00000366271,9606.ENSP00000370299,…	MFN2,PRRX1,TBX2,SLC9A3R1,PVRL1,STAT3,BCR,REST,ARID1A,SCRIB,TOPORS,ZEB1,DFNB31,PROX1,MYO6,BCAR3,ROR2,KDM2B,SHROOM2,IRX5,SDK1,TPRN,SEC24B
GO:0006357	Regulation of transcription by rna polymerase ii	120	2172	0.12	0.0449	9606.ENSP00000157600,9606.ENSP00000162391,9606.ENSP00000178640,9606.ENSP00000209875,9606.ENSP00000219905,9606.ENSP00000223357,9606.ENSP00000231509,9606.ENSP00000234739,9606.ENSP00000239461,9606.ENSP00000240123,9606.ENSP00000240328,9606.ENSP00000240587,9606.ENSP00000247191,9606.ENSP00000251849,9606.ENSP00000252486,9606.ENSP00000253048,9606.ENSP00000258201,9606.ENSP00000261900,9606.ENSP00000262367,…	LMCD1,FOXJ2,MAP2K5,CBX5,MGA,AEBP1,NR3C1,BCL9,PRRX1,SORBS3,TBX2,TSHZ3,DLGAP5,RAF1,APOE,ZC3H4,FHOD1,CCNT1,CREBBP,SRCAP,HIRA,STAT3,SUB1,CREM,SMARCA2,LUM,SMARCC2,ERBB2,RPS27A,ATAD2,SENP2,LEO1,RUNX1,CRK,KMT2D,FADD,IRX1,PAM,ZBTB21,REST,HNRNPD,PRKDC,TFE3,ARID1A,GLYR1,RAI1,MED14,PGR,ZNF639,ZFPM1,BCL9L,ZNF354A,BAZ1B,TEAD3,CHD4,ZEB1,TSC22D2,ARHGEF2,CTR9,EGLN1,PROX1,NUCKS1,SOX13,TPR,POU2F1,HDGF,CRTC2,BAG3,P…
GO:0006936	Muscle contraction	22	248	0.33	0.0453	9606.ENSP00000155840,9606.ENSP00000211998,9606.ENSP00000240123,9606.ENSP00000282561,9606.ENSP00000286628,9606.ENSP00000316029,9606.ENSP00000336775,9606.ENSP00000345083,9606.ENSP00000351022,9606.ENSP00000352208,9606.ENSP00000353452,9606.ENSP00000354826,9606.ENSP00000356257,9606.ENSP00000357177,9606.ENSP00000358857,9606.ENSP00000360293,9606.ENSP00000369862,9606.ENSP00000379616,9606.ENSP00000403902,…	KCNQ1,VCL,SORBS3,GJA1,KCNMA1,TLN1,SYNM,MAP2K3,TPM1,MYOF,MYLK,CALD1,LMOD1,ARHGEF11,EMD,SORBS1,COL4A3BP,MYH11,PPP1R13L,CRYAB,VIM,TTN
GO:0006325	Chromatin organization	48	713	0.21	0.0457	9606.ENSP00000229595,9606.ENSP00000231509,9606.ENSP00000255120,9606.ENSP00000262367,9606.ENSP00000262518,9606.ENSP00000263208,9606.ENSP00000265056,9606.ENSP00000265773,9606.ENSP00000267064,9606.ENSP00000279392,9606.ENSP00000287394,9606.ENSP00000299601,9606.ENSP00000301067,9606.ENSP00000311816,9606.ENSP00000313983,9606.ENSP00000316512,9606.ENSP00000320485,9606.ENSP00000326630,9606.ENSP00000334061,…	ASF1A,NR3C1,NASP,CREBBP,SRCAP,HIRA,MCM2,SMARCA2,SMARCC2,HIRIP3,ATAD2,LEO1,KMT2D,REST,WHSC1L1,TLK2,ARID1A,ZFPM1,HDAC6,HUWE1,BAZ1B,CHD4,PHF2,CTR9,NUCKS1,CRTC2,PCGF6,ATRX,KDM2B,KDM6A,DNAJC2,ASH1L,UBN1,ZMYND11,MTA3,PAXIP1,SETD5,MECP2,SMARCA4,NSD1,BAHD1,L3MBTL1,FOXA2,C11orf30,H2AFX,KMT2A,BAZ2A,COMMD3-BMI1
GO:0014020	Primary neural tube formation	12	97	0.47	0.0465	9606.ENSP00000276297,9606.ENSP00000296043,9606.ENSP00000303758,9606.ENSP00000306844,9606.ENSP00000320485,9606.ENSP00000349486,9606.ENSP00000361423,9606.ENSP00000366271,9606.ENSP00000367203,9606.ENSP00000378912,9606.ENSP00000385720,9606.ENSP00000428564	DLC1,SHROOM3,LUZP1,SEMA4C,ARID1A,SCRIB,ABL1,KDM2B,KDM6A,COBL,ARHGAP35,SEC24B
GO:0055007	Cardiac muscle cell differentiation	11	84	0.5	0.048	9606.ENSP00000284878,9606.ENSP00000320485,9606.ENSP00000347852,9606.ENSP00000353590,9606.ENSP00000354718,9606.ENSP00000355925,9606.ENSP00000357283,9606.ENSP00000379350,9606.ENSP00000379616,9606.ENSP00000386665,9606.ENSP00000467141	CXADR,ARID1A,SORBS2,MYH10,AKAP13,PROX1,LMNA,ITGB1,MYH11,FHL2,TTN
GO:0010970	Transport along microtubule	16	155	0.39	0.0481	9606.ENSP00000254942,9606.ENSP00000265381,9606.ENSP00000296137,9606.ENSP00000296755,9606.ENSP00000300231,9606.ENSP00000325313,9606.ENSP00000327077,9606.ENSP00000350719,9606.ENSP00000358081,9606.ENSP00000362424,9606.ENSP00000365272,9606.ENSP00000376368,9606.ENSP00000379709,9606.ENSP00000416797,9606.ENSP00000447537,9606.ENSP00000459043	TERF2,APBA1,FYCO1,MAP1B,MAP1A,MAP1S,PCM1,SYNE2,BAG3,TRAF3IP1,DLG2,WASF1,ARHGAP21,CAMSAP3,BLOC1S1,CCDC64B

## Sheet: GO molecular function
#term ID	term description	observed gene count	background gene count	strength	false discovery rate	matching proteins in your network (IDs)	matching proteins in your network (labels)
GO:0005515	Protein binding	487	7026	0.22	1.88e-37	9606.ENSP00000001008,9606.ENSP00000005260,9606.ENSP00000009041,9606.ENSP00000025008,9606.ENSP00000040738,9606.ENSP00000056217,9606.ENSP00000155840,9606.ENSP00000162391,9606.ENSP00000171887,9606.ENSP00000202556,9606.ENSP00000202677,9606.ENSP00000204726,9606.ENSP00000209875,9606.ENSP00000211998,9606.ENSP00000215582,9606.ENSP00000216200,9606.ENSP00000219905,9606.ENSP00000221166,9606.ENSP00000221543,…	FKBP4,BAIAP2L1,STARD3NL,RB1CC1,BOD1L1,ARHGEF5,KCNQ1,FOXJ2,TNS1,PPP1R13B,RALGAPA2,GOLGA3,CBX5,VCL,MISP,PVALB,MGA,NEFM,TBC1D17,AEBP1,PNPO,COL1A1,ARHGDIB,USP5,ASF1A,NR3C1,TMSB10,NRBP1,SNX17,MSH6,BCL9,MFN2,TTR,VPS4B,AFTPH,PRRX1,SORBS3,TBX2,KALRN,LIPE,PLEKHG3,TRAF2,PTPN12,CDC42EP1,DOCK7,RAF1,APOE,ACTN4,YIPF2,PDLIM4,WDR44,PRKAB2,TERF2,NASP,PI4KA,GSTM3,APC,FHOD1,DOCK10,ARHGAP29,SYT1,LMNB1,NUAK1,TBC1D1,S…
GO:0008092	Cytoskeletal protein binding	132	973	0.51	3.85e-27	9606.ENSP00000001008,9606.ENSP00000005260,9606.ENSP00000171887,9606.ENSP00000211998,9606.ENSP00000215582,9606.ENSP00000221166,9606.ENSP00000233143,9606.ENSP00000240123,9606.ENSP00000252486,9606.ENSP00000252699,9606.ENSP00000253754,9606.ENSP00000257430,9606.ENSP00000258201,9606.ENSP00000262013,9606.ENSP00000262215,9606.ENSP00000262613,9606.ENSP00000262891,9606.ENSP00000264605,9606.ENSP00000268182,…	FKBP4,BAIAP2L1,TNS1,VCL,MISP,NEFM,TMSB10,SORBS3,APOE,ACTN4,PDLIM4,APC,FHOD1,SPAG9,ARFGEF1,SLC9A3R1,MARK4,MLPH,IQGAP1,CGN,ABLIM1,GJA1,PDLIM3,MYO5B,KCNMA1,APPL1,DBN1,CAPN2,SHROOM3,MAP1B,MICALL2,KIF27,MAP1A,CRK,SYNPO2,TAOK2,BRSK1,SSH3,PDLIM2,SSH1,TLN1,LIMCH1,PLEC,MAP1S,FLNC,PDE4B,NEXN,PARVA,HDAC6,SYNM,EPB41L1,ARHGEF10,PTK2,COBLL1,DPYSL3,VAPA,ANXA2,KIAA1598,SVIL,PLS3,SPTBN1,SYNE2,TPM1,MYO1C,MAP4,MYLK…
GO:0003779	Actin binding	87	438	0.68	4.76e-27	9606.ENSP00000005260,9606.ENSP00000171887,9606.ENSP00000211998,9606.ENSP00000215582,9606.ENSP00000233143,9606.ENSP00000252699,9606.ENSP00000253754,9606.ENSP00000258201,9606.ENSP00000264605,9606.ENSP00000268182,9606.ENSP00000271636,9606.ENSP00000277895,9606.ENSP00000284770,9606.ENSP00000285039,9606.ENSP00000286628,9606.ENSP00000292385,9606.ENSP00000296043,9606.ENSP00000296755,9606.ENSP00000297508,…	BAIAP2L1,TNS1,VCL,MISP,TMSB10,ACTN4,PDLIM4,FHOD1,MLPH,IQGAP1,CGN,ABLIM1,PDLIM3,MYO5B,KCNMA1,DBN1,SHROOM3,MAP1B,MICALL2,MAP1A,SYNPO2,SSH3,PDLIM2,SSH1,TLN1,LIMCH1,PLEC,MAP1S,FLNC,NEXN,PARVA,HDAC6,EPB41L1,PTK2,COBLL1,KIAA1598,SVIL,PLS3,SPTBN1,SYNE2,TPM1,MYO1C,MYLK,MYH10,MACF1,CALD1,ENAH,LMOD1,HDGF,EMD,FLNA,MYO6,CNN3,SORBS1,ABL1,CAP1,FHL3,MARCKSL1,GSN,SHROOM4,CTTN,SHROOM2,WASF1,INF2,SYNPO,ACTN1,COBL,…
GO:0005488	Binding	666	12516	0.1	7.28e-24	9606.ENSP00000001008,9606.ENSP00000005260,9606.ENSP00000009041,9606.ENSP00000013125,9606.ENSP00000023939,9606.ENSP00000025008,9606.ENSP00000040738,9606.ENSP00000056217,9606.ENSP00000155840,9606.ENSP00000157600,9606.ENSP00000162391,9606.ENSP00000170564,9606.ENSP00000171887,9606.ENSP00000178640,9606.ENSP00000184956,9606.ENSP00000202556,9606.ENSP00000202677,9606.ENSP00000204726,9606.ENSP00000209875,…	FKBP4,BAIAP2L1,STARD3NL,MAP4K5,RTFDC1,RB1CC1,BOD1L1,ARHGEF5,KCNQ1,LMCD1,FOXJ2,GPATCH1,TNS1,MAP2K5,HEATR6,PPP1R13B,RALGAPA2,GOLGA3,CBX5,VCL,MISP,PVALB,PNN,F9,MGA,NEFM,HNRNPL,RNASEH2A,TBC1D17,PDAP1,AEBP1,PNPO,COL1A1,CCDC86,ARHGDIB,USP5,ASF1A,PCDH12,NR3C1,NEK4,TMSB10,NRBP1,SNX17,MSH6,BCL9,MFN2,TTR,ZFAND5,VPS4B,AFTPH,PRRX1,SORBS3,TBX2,TSHZ3,KALRN,EEPD1,SRSF6,LIPE,RALY,SUGP1,PLEKHG3,TRAF2,PTPN12,CDC42…
GO:0019899	Enzyme binding	195	2239	0.32	2.23e-19	9606.ENSP00000025008,9606.ENSP00000040738,9606.ENSP00000056217,9606.ENSP00000155840,9606.ENSP00000209875,9606.ENSP00000211998,9606.ENSP00000221543,9606.ENSP00000225964,9606.ENSP00000228945,9606.ENSP00000231509,9606.ENSP00000234420,9606.ENSP00000235329,9606.ENSP00000240874,9606.ENSP00000244289,9606.ENSP00000247226,9606.ENSP00000247668,9606.ENSP00000249014,9606.ENSP00000251157,9606.ENSP00000251849,…	RB1CC1,BOD1L1,ARHGEF5,KCNQ1,CBX5,VCL,TBC1D17,COL1A1,ARHGDIB,NR3C1,MSH6,MFN2,KALRN,LIPE,PLEKHG3,TRAF2,CDC42EP1,DOCK7,RAF1,YIPF2,PDLIM4,WDR44,PRKAB2,TERF2,GSTM3,APC,DOCK10,LMNB1,TBC1D1,CCNT1,SPAG9,ARFGEF1,SLC12A2,SLC9A3R1,SMG6,ARHGEF17,CBLB,PHRF1,MLPH,CASC3,STAT3,MCM2,MSH3,STC2,VDAC1,SH2D4A,IQGAP1,ERBB2,RPS27A,DENND2A,DOCK11,FER,SH3RF1,MYO5B,FGD5,FANCD2,APPL1,GRASP,DOCK6,CAPN2,STK11IP,MICALL2,PCF11…
GO:0045296	Cadherin binding	61	334	0.64	5.31e-17	9606.ENSP00000005260,9606.ENSP00000204726,9606.ENSP00000211998,9606.ENSP00000249014,9606.ENSP00000255882,9606.ENSP00000261889,9606.ENSP00000263780,9606.ENSP00000268182,9606.ENSP00000271636,9606.ENSP00000281537,9606.ENSP00000292385,9606.ENSP00000304592,9606.ENSP00000307134,9606.ENSP00000310491,9606.ENSP00000314724,9606.ENSP00000316029,9606.ENSP00000316338,9606.ENSP00000320171,9606.ENSP00000320543,…	BAIAP2L1,GOLGA3,VCL,CDC42EP1,PI4KA,SNX1,CHMP2B,IQGAP1,CGN,TJP1,DBN1,FASN,CTNND2,ARHGAP1,PPFIBP1,TLN1,BAIAP2,PKM,EPN2,PLEC,PKP3,PARVA,LARP1,PPL,COBLL1,VAPA,ANXA2,KIAA1598,SPTBN1,SCRIB,CD2AP,MACF1,CALD1,BAG3,SLK,EMD,FLNA,CNN3,DOCK9,CTTN,AHNAK,KRT18,MPRIP,CAST,ITGB1,PDXDC1,USP8,CTNND1,ITGA6,GIGYF2,EPS15L1,PPP1R13L,NDRG1,PHLDB2,EEF1D,VAPB,FLNB,ASAP1,EPS8L2,TNKS1BP1,TJP2
GO:0050839	Cell adhesion molecule binding	77	538	0.53	2.37e-16	9606.ENSP00000005260,9606.ENSP00000204726,9606.ENSP00000211998,9606.ENSP00000249014,9606.ENSP00000252699,9606.ENSP00000255882,9606.ENSP00000261889,9606.ENSP00000263780,9606.ENSP00000264025,9606.ENSP00000268150,9606.ENSP00000268182,9606.ENSP00000271636,9606.ENSP00000281537,9606.ENSP00000284878,9606.ENSP00000292385,9606.ENSP00000304592,9606.ENSP00000307134,9606.ENSP00000309968,9606.ENSP00000310491,…	BAIAP2L1,GOLGA3,VCL,CDC42EP1,ACTN4,PI4KA,SNX1,CHMP2B,PVRL1,MFGE8,IQGAP1,CGN,TJP1,CXADR,DBN1,FASN,CTNND2,ADAM17,ARHGAP1,PPFIBP1,TLN1,BAIAP2,PKM,EPN2,PLEC,FBLN1,PKP3,NEXN,PARVA,LARP1,PPL,PTK2,COBLL1,ECM2,VAPA,ANXA2,FN1,KIAA1598,SPTBN1,SCRIB,CD2AP,MACF1,CALD1,BAG3,SLK,EMD,FLNA,CNN3,COL16A1,DOCK9,CTTN,AHNAK,DSP,KRT18,ACTN1,SPP1,MPRIP,CAST,ITGB1,PDXDC1,USP8,CTNND1,ITGA6,GIGYF2,EPS15L1,PPP1R13L,NDRG1,P…
GO:0051020	GTPase binding	68	533	0.48	4.57e-12	9606.ENSP00000056217,9606.ENSP00000221543,9606.ENSP00000228945,9606.ENSP00000240874,9606.ENSP00000247226,9606.ENSP00000249014,9606.ENSP00000251157,9606.ENSP00000253031,9606.ENSP00000254029,9606.ENSP00000258390,9606.ENSP00000261439,9606.ENSP00000262215,9606.ENSP00000263674,9606.ENSP00000264605,9606.ENSP00000268182,9606.ENSP00000275884,9606.ENSP00000276202,9606.ENSP00000285039,9606.ENSP00000285046,…	ARHGEF5,TBC1D17,ARHGDIB,KALRN,PLEKHG3,CDC42EP1,DOCK7,YIPF2,WDR44,DOCK10,TBC1D1,ARFGEF1,ARHGEF17,MLPH,IQGAP1,DENND2A,DOCK11,MYO5B,FGD5,GRASP,DOCK6,MICALL2,KIAA0355,RGL1,BCR,GNB2,ARHGAP1,ACAP2,ARHGEF37,DENND5A,TRIO,ARHGEF10,FGD6,ANXA2,RAB11FIP2,ARHGEF26,SPTBN1,MYO1C,AKAP13,ARHGEF2,EPRS,RALGPS2,ARHGEF11,FLNA,BCAR3,VAV2,SYTL4,FGD3,DOCK9,TBC1D4,UNC13B,EXOC1,ITSN1,INF2,PEX5,PLEKHG2,NDRG1,PPP1R9A,EEF1D,…
GO:0051015	Actin filament binding	40	199	0.68	5.44e-12	9606.ENSP00000215582,9606.ENSP00000252699,9606.ENSP00000258201,9606.ENSP00000268182,9606.ENSP00000277895,9606.ENSP00000285039,9606.ENSP00000292385,9606.ENSP00000296043,9606.ENSP00000297508,9606.ENSP00000316029,9606.ENSP00000325313,9606.ENSP00000333938,9606.ENSP00000347532,9606.ENSP00000348128,9606.ENSP00000348163,9606.ENSP00000350719,9606.ENSP00000351022,9606.ENSP00000352834,9606.ENSP00000353590,…	MISP,ACTN4,FHOD1,IQGAP1,ABLIM1,MYO5B,DBN1,SHROOM3,MICALL2,TLN1,MAP1S,NEXN,KIAA1598,SVIL,PLS3,SYNE2,TPM1,MYO1C,MYH10,MACF1,FLNA,MYO6,ABL1,GSN,SHROOM4,CTTN,SHROOM2,ACTN1,MPRIP,MYH11,SSFA2,GAS2,PPP1R9A,CAMSAP3,CLASP2,SAMD14,TAGLN,TLN2,TTN,GAS2L1
GO:0044877	Protein-containing complex binding	109	1216	0.33	1.57e-10	9606.ENSP00000209875,9606.ENSP00000215582,9606.ENSP00000216200,9606.ENSP00000223357,9606.ENSP00000237014,9606.ENSP00000238497,9606.ENSP00000247668,9606.ENSP00000251849,9606.ENSP00000252486,9606.ENSP00000252699,9606.ENSP00000254942,9606.ENSP00000255120,9606.ENSP00000257430,9606.ENSP00000258201,9606.ENSP00000261889,9606.ENSP00000262613,9606.ENSP00000263073,9606.ENSP00000264025,9606.ENSP00000265085,…	CBX5,MISP,PVALB,AEBP1,TTR,VPS4B,TRAF2,RAF1,APOE,ACTN4,TERF2,NASP,APC,FHOD1,SNX1,SLC9A3R1,SMG6,PVRL1,CPEB4,VDAC1,LUM,MFGE8,IQGAP1,CDCA5,ABLIM1,CXADR,XPC,MYO5B,APPL1,DBN1,CAPN2,SHROOM3,MAP1B,MICALL2,KIAA0355,FADD,GNB2,ADAM17,SIDT2,BOK,TLN1,PKM,ARID1A,GLYR1,MAP1S,FBLN1,LRRC16A,NEXN,HDAC6,LARP1,SYNM,PTK2,ECM2,FN1,KIAA1598,SVIL,PLS3,SPTBN1,SYNE2,TPM1,CD2AP,MYO1C,MYH10,MACF1,DISC1,TPR,NES,BAG3,FLNA,MYO…
GO:0031267	Small gtpase binding	54	418	0.49	1.31e-09	9606.ENSP00000056217,9606.ENSP00000221543,9606.ENSP00000228945,9606.ENSP00000240874,9606.ENSP00000247226,9606.ENSP00000249014,9606.ENSP00000251157,9606.ENSP00000253031,9606.ENSP00000254029,9606.ENSP00000261439,9606.ENSP00000263674,9606.ENSP00000264605,9606.ENSP00000268182,9606.ENSP00000275884,9606.ENSP00000276202,9606.ENSP00000285039,9606.ENSP00000285046,9606.ENSP00000293662,9606.ENSP00000297508,…	ARHGEF5,TBC1D17,ARHGDIB,KALRN,PLEKHG3,CDC42EP1,DOCK7,YIPF2,WDR44,TBC1D1,ARHGEF17,MLPH,IQGAP1,DENND2A,DOCK11,MYO5B,FGD5,GRASP,MICALL2,KIAA0355,RGL1,BCR,ARHGAP1,ACAP2,ARHGEF37,DENND5A,TRIO,ARHGEF10,FGD6,ANXA2,RAB11FIP2,ARHGEF26,MYO1C,AKAP13,ARHGEF2,ARHGEF11,FLNA,SYTL4,FGD3,TBC1D4,UNC13B,EXOC1,INF2,PEX5,PLEKHG2,NDRG1,ARHGEF38,ST5,CCDC64B,SRGAP2,FARP1,MYO9B,DENND4C,DENND1B
GO:0005085	Guanyl-nucleotide exchange factor activity	36	204	0.62	2.39e-09	9606.ENSP00000056217,9606.ENSP00000240874,9606.ENSP00000247226,9606.ENSP00000251157,9606.ENSP00000258390,9606.ENSP00000262215,9606.ENSP00000263674,9606.ENSP00000275884,9606.ENSP00000276202,9606.ENSP00000285046,9606.ENSP00000294618,9606.ENSP00000303192,9606.ENSP00000303507,9606.ENSP00000328083,9606.ENSP00000328524,9606.ENSP00000339299,9606.ENSP00000340297,9606.ENSP00000344446,9606.ENSP00000348828,…	ARHGEF5,KALRN,PLEKHG3,DOCK7,DOCK10,ARFGEF1,ARHGEF17,DENND2A,DOCK11,FGD5,DOCK6,RGL1,BCR,ARHGEF37,DENND5A,TRIO,ARHGEF10,FGD6,ARHGEF26,AKAP13,ARHGEF2,RALGPS2,ARHGEF11,BCAR3,VAV2,FGD3,DOCK9,ITSN1,PLEKHG2,EEF1D,ARHGEF38,FNIP1,ST5,FARP1,DENND4C,DENND1B
GO:0017016	Ras GTPase binding	52	403	0.49	2.91e-09	9606.ENSP00000056217,9606.ENSP00000221543,9606.ENSP00000228945,9606.ENSP00000240874,9606.ENSP00000247226,9606.ENSP00000249014,9606.ENSP00000251157,9606.ENSP00000253031,9606.ENSP00000254029,9606.ENSP00000261439,9606.ENSP00000263674,9606.ENSP00000264605,9606.ENSP00000268182,9606.ENSP00000275884,9606.ENSP00000276202,9606.ENSP00000285039,9606.ENSP00000285046,9606.ENSP00000297508,9606.ENSP00000299505,…	ARHGEF5,TBC1D17,ARHGDIB,KALRN,PLEKHG3,CDC42EP1,DOCK7,YIPF2,WDR44,TBC1D1,ARHGEF17,MLPH,IQGAP1,DENND2A,DOCK11,MYO5B,FGD5,MICALL2,KIAA0355,RGL1,BCR,ARHGAP1,ACAP2,ARHGEF37,DENND5A,TRIO,ARHGEF10,FGD6,ANXA2,RAB11FIP2,ARHGEF26,MYO1C,AKAP13,ARHGEF2,ARHGEF11,FLNA,SYTL4,FGD3,TBC1D4,UNC13B,EXOC1,INF2,PLEKHG2,NDRG1,ARHGEF38,ST5,CCDC64B,SRGAP2,FARP1,MYO9B,DENND4C,DENND1B
GO:0005088	Ras guanyl-nucleotide exchange factor activity	25	109	0.74	2.82e-08	9606.ENSP00000056217,9606.ENSP00000240874,9606.ENSP00000247226,9606.ENSP00000263674,9606.ENSP00000275884,9606.ENSP00000276202,9606.ENSP00000285046,9606.ENSP00000303192,9606.ENSP00000303507,9606.ENSP00000328083,9606.ENSP00000328524,9606.ENSP00000339299,9606.ENSP00000340297,9606.ENSP00000344446,9606.ENSP00000348828,9606.ENSP00000354718,9606.ENSP00000354837,9606.ENSP00000357177,9606.ENSP00000364631,…	ARHGEF5,KALRN,PLEKHG3,ARHGEF17,DENND2A,DOCK11,FGD5,RGL1,BCR,ARHGEF37,DENND5A,TRIO,ARHGEF10,FGD6,ARHGEF26,AKAP13,ARHGEF2,ARHGEF11,FGD3,PLEKHG2,ARHGEF38,ST5,FARP1,DENND4C,DENND1B
GO:0005089	Rho guanyl-nucleotide exchange factor activity	19	59	0.89	3.77e-08	9606.ENSP00000056217,9606.ENSP00000240874,9606.ENSP00000247226,9606.ENSP00000263674,9606.ENSP00000276202,9606.ENSP00000285046,9606.ENSP00000303507,9606.ENSP00000328083,9606.ENSP00000339299,9606.ENSP00000340297,9606.ENSP00000344446,9606.ENSP00000348828,9606.ENSP00000354718,9606.ENSP00000354837,9606.ENSP00000357177,9606.ENSP00000364631,9606.ENSP00000392906,9606.ENSP00000416125,9606.ENSP00000471242	ARHGEF5,KALRN,PLEKHG3,ARHGEF17,DOCK11,FGD5,BCR,ARHGEF37,TRIO,ARHGEF10,FGD6,ARHGEF26,AKAP13,ARHGEF2,ARHGEF11,FGD3,PLEKHG2,ARHGEF38,FARP1
GO:0017048	Rho GTPase binding	29	154	0.65	5.03e-08	9606.ENSP00000056217,9606.ENSP00000228945,9606.ENSP00000240874,9606.ENSP00000247226,9606.ENSP00000249014,9606.ENSP00000251157,9606.ENSP00000263674,9606.ENSP00000268182,9606.ENSP00000276202,9606.ENSP00000285046,9606.ENSP00000299505,9606.ENSP00000303507,9606.ENSP00000328083,9606.ENSP00000339299,9606.ENSP00000340297,9606.ENSP00000344446,9606.ENSP00000348828,9606.ENSP00000354718,9606.ENSP00000354837,…	ARHGEF5,ARHGDIB,KALRN,PLEKHG3,CDC42EP1,DOCK7,ARHGEF17,IQGAP1,DOCK11,FGD5,KIAA0355,BCR,ARHGEF37,TRIO,ARHGEF10,FGD6,ARHGEF26,AKAP13,ARHGEF2,ARHGEF11,FLNA,FGD3,EXOC1,INF2,PLEKHG2,ARHGEF38,SRGAP2,FARP1,MYO9B
GO:0003723	RNA binding	120	1649	0.24	1.31e-06	9606.ENSP00000001008,9606.ENSP00000170564,9606.ENSP00000171887,9606.ENSP00000184956,9606.ENSP00000216832,9606.ENSP00000221419,9606.ENSP00000221486,9606.ENSP00000222968,9606.ENSP00000227520,9606.ENSP00000231509,9606.ENSP00000244020,9606.ENSP00000246194,9606.ENSP00000247001,9606.ENSP00000252699,9606.ENSP00000253048,9606.ENSP00000261900,9606.ENSP00000263026,9606.ENSP00000263073,9606.ENSP00000263791,…	FKBP4,GPATCH1,TNS1,HEATR6,PNN,HNRNPL,RNASEH2A,PDAP1,CCDC86,NR3C1,SRSF6,RALY,SUGP1,ACTN4,ZC3H4,CCNT1,EEF2K,SMG6,EIF2AK4,CASC3,STAT3,SUB1,CPEB4,DIDO1,RPS27A,PDCD4,ZC3H13,PCF11,SRRM2,HNRNPUL2,FASN,SART1,HNRNPD,PRKDC,SIDT2,RBBP6,PKM,PLEC,ZYX,SRSF7,RSRC2,SREK1,LARP1,HUWE1,ZNF326,RBM5,ANXA2,NDUFV3,SORBS2,SON,SPTBN1,PRRC2B,MAP4,MYH10,MACF1,RPL12,EPRS,NUCKS1,TPR,COPA,HDGF,ADAR,SEC23IP,FLNA,RPL5,FUBP1,ALD…
GO:0019904	Protein domain specific binding	66	716	0.34	1.83e-06	9606.ENSP00000239461,9606.ENSP00000248594,9606.ENSP00000258201,9606.ENSP00000260526,9606.ENSP00000262613,9606.ENSP00000263780,9606.ENSP00000264122,9606.ENSP00000264555,9606.ENSP00000268182,9606.ENSP00000276297,9606.ENSP00000282561,9606.ENSP00000284878,9606.ENSP00000293662,9606.ENSP00000296257,9606.ENSP00000300574,9606.ENSP00000301740,9606.ENSP00000301838,9606.ENSP00000308759,9606.ENSP00000308938,…	PRRX1,PTPN12,FHOD1,ARHGAP29,SLC9A3R1,CHMP2B,CBLB,PHRF1,IQGAP1,DLC1,GJA1,CXADR,GRASP,SENP2,CRK,SRRM2,FADD,ZBTB21,PLG,ADAM17,ARHGAP1,PRKDC,BOK,TLN1,BAIAP2,RUFY1,SRSF7,CADM1,ARHGAP6,PTK2,DPYSL3,VAPA,FN1,OCLN,UVRAG,SON,CD2AP,CTR9,ENAH,PROX1,GNG12,ABL1,TCEAL3,TCEAL4,ATRX,DLG3,MDC1,TNK2,CIT,NUMA1,HSPA2,SLC26A6,TRPS1,USP8,TCF12,REPS1,MECP2,L3MBTL1,FOXA2,PPP1R9A,VAPB,USP47,TNKS1BP1,TJP2,VIM,COMMD3-BMI1
GO:0005198	Structural molecule activity	59	635	0.35	8.41e-06	9606.ENSP00000211998,9606.ENSP00000216832,9606.ENSP00000221166,9606.ENSP00000225964,9606.ENSP00000240123,9606.ENSP00000252245,9606.ENSP00000252486,9606.ENSP00000261366,9606.ENSP00000261396,9606.ENSP00000265077,9606.ENSP00000266718,9606.ENSP00000272317,9606.ENSP00000284770,9606.ENSP00000296755,9606.ENSP00000300231,9606.ENSP00000316029,9606.ENSP00000323856,9606.ENSP00000329419,9606.ENSP00000331544,…	VCL,PNN,NEFM,COL1A1,SORBS3,KRT75,APOE,LMNB1,NUP133,VCAN,LUM,RPS27A,PDLIM3,MAP1B,MAP1A,TLN1,PLEC,COPB2,FBLN1,NEXN,PCLO,SYNM,EPB41L1,PPL,JPH1,FN1,SORBS2,SPTBN1,TPM1,CD2AP,MPZL1,MAP4,MACF1,RPL12,TPR,COPA,LMNA,RPL5,COL16A1,DLG3,RPL11,DLG2,AHNAK,DSP,KRT18,NUMA1,ACTN1,MYH11,MBP,MATN3,FBLN2,ARPC1B,ERBB2IP,RPL30,CRYAB,VIM,TLN2,TTN,RPS15
GO:0003676	Nucleic acid binding	230	3947	0.14	1.19e-05	9606.ENSP00000001008,9606.ENSP00000023939,9606.ENSP00000162391,9606.ENSP00000170564,9606.ENSP00000171887,9606.ENSP00000184956,9606.ENSP00000216832,9606.ENSP00000219905,9606.ENSP00000221419,9606.ENSP00000221486,9606.ENSP00000222968,9606.ENSP00000223357,9606.ENSP00000227520,9606.ENSP00000231509,9606.ENSP00000234420,9606.ENSP00000237937,9606.ENSP00000239461,9606.ENSP00000240328,9606.ENSP00000240587,…	FKBP4,RTFDC1,FOXJ2,GPATCH1,TNS1,HEATR6,PNN,MGA,HNRNPL,RNASEH2A,PDAP1,AEBP1,CCDC86,NR3C1,MSH6,ZFAND5,PRRX1,TBX2,TSHZ3,EEPD1,SRSF6,RALY,SUGP1,ACTN4,ZC3H4,TERF2,LMNB1,CCNT1,CREBBP,SRCAP,EEF2K,SMG6,EIF2AK4,GTF3C3,CASC3,STAT3,MCM2,SUB1,MSH3,CPEB4,CREM,SMARCA2,DIDO1,SMARCC2,POGZ,RPS27A,PDCD4,ZC3H13,XPC,ALB,PCF11,RUNX1,KMT2D,SRRM2,HNRNPUL2,MGMT,FASN,IRX1,ZBTB21,SART1,REST,HNRNPD,PRKDC,SIDT2,TFE3,RBBP6,P…
GO:0005516	Calmodulin binding	26	201	0.49	0.00025	9606.ENSP00000155840,9606.ENSP00000223357,9606.ENSP00000261205,9606.ENSP00000263026,9606.ENSP00000268182,9606.ENSP00000281537,9606.ENSP00000285039,9606.ENSP00000312741,9606.ENSP00000342510,9606.ENSP00000349259,9606.ENSP00000352834,9606.ENSP00000353452,9606.ENSP00000353590,9606.ENSP00000354826,9606.ENSP00000358994,9606.ENSP00000359225,9606.ENSP00000362638,9606.ENSP00000367408,9606.ENSP00000367756,…	KCNQ1,AEBP1,SYT1,EEF2K,IQGAP1,TJP1,MYO5B,CAMKK2,CEP97,SPTBN1,MYO1C,MYLK,MYH10,CALD1,MYO6,CNN3,MARCKSL1,CASK,UNC13B,RYR3,MYH11,MBP,AKAP12,CAMSAP3,TTN,MYO9B
GO:0005543	Phospholipid binding	42	441	0.36	0.00036	9606.ENSP00000155840,9606.ENSP00000233575,9606.ENSP00000252486,9606.ENSP00000261205,9606.ENSP00000261889,9606.ENSP00000268150,9606.ENSP00000268182,9606.ENSP00000288266,9606.ENSP00000296755,9606.ENSP00000310561,9606.ENSP00000316029,9606.ENSP00000317257,9606.ENSP00000317332,9606.ENSP00000320038,9606.ENSP00000320543,9606.ENSP00000324287,9606.ENSP00000334319,9606.ENSP00000339587,9606.ENSP00000342793,…	KCNQ1,SNX17,APOE,SYT1,SNX1,MFGE8,IQGAP1,APPL1,MAP1B,ARHGAP32,TLN1,CPNE1,SNX18,ARHGAP33,EPN2,ACAP2,PCLO,DFNA5,PLD1,ANXA2,SYT17,SH3PXD2A,SPTBN1,PARD3B,MYOF,VEPH1,RPS6KC1,SYTL4,GSN,UNC13B,COL4A3BP,EXOC1,ITPR2,NUMA1,ARHGAP35,GRB7,PLEKHA5,EPN1,ASAP1,SNX29,SEC14L2,DENND1B
GO:0019900	Kinase binding	60	742	0.29	0.0004	9606.ENSP00000025008,9606.ENSP00000155840,9606.ENSP00000231509,9606.ENSP00000244289,9606.ENSP00000247668,9606.ENSP00000251849,9606.ENSP00000254101,9606.ENSP00000257430,9606.ENSP00000261900,9606.ENSP00000262013,9606.ENSP00000262461,9606.ENSP00000264122,9606.ENSP00000264657,9606.ENSP00000265333,9606.ENSP00000268182,9606.ENSP00000284637,9606.ENSP00000288266,9606.ENSP00000295641,9606.ENSP00000300571,…	RB1CC1,KCNQ1,NR3C1,LIPE,TRAF2,RAF1,PRKAB2,APC,CCNT1,SPAG9,SLC12A2,CBLB,STAT3,VDAC1,IQGAP1,SH3RF1,APPL1,STK11IP,GPRC5B,CRK,PAM,PRKCDBP,PLG,TAOK2,BRSK1,RBBP6,GYS1,ARHGAP33,PTK2,MAP2K3,RAB11FIP2,AKAP13,SASH1,TPR,FLNA,BCAR3,ABL1,DLG3,ROR2,DLG2,DSP,WWC3,FAM83H,MVP,ITGB1,CTNND1,PARN,CYLD,TOP2B,ATF7,GRB7,PPP1R9A,DCTN2,NBR1,SLC2A1,CLASP2,IKBKB,TJP2,SRSF5,TTN
GO:0098772	Molecular function regulator	194	3422	0.13	0.00092	9606.ENSP00000040738,9606.ENSP00000056217,9606.ENSP00000157600,9606.ENSP00000162391,9606.ENSP00000168148,9606.ENSP00000202677,9606.ENSP00000219905,9606.ENSP00000221462,9606.ENSP00000221543,9606.ENSP00000223357,9606.ENSP00000228945,9606.ENSP00000231509,9606.ENSP00000234739,9606.ENSP00000237014,9606.ENSP00000239461,9606.ENSP00000240328,9606.ENSP00000240587,9606.ENSP00000240874,9606.ENSP00000246194,…	BOD1L1,ARHGEF5,LMCD1,FOXJ2,SPP2,RALGAPA2,MGA,PPP1R37,TBC1D17,AEBP1,ARHGDIB,NR3C1,BCL9,TTR,PRRX1,TBX2,TSHZ3,KALRN,RALY,PLEKHG3,DOCK7,RAF1,APOE,ACTN4,ZC3H4,APC,DOCK10,ARHGAP29,TBC1D1,CCNT1,ARFGEF1,CREBBP,SRCAP,SLC9A3R1,HIRA,ARHGEF17,STAT3,KNG1,SUB1,STC2,CREM,SMARCA2,SMARCC2,IQGAP1,DENND2A,DOCK11,DLC1,XPC,FGD5,TBC1D24,SLX4,DOCK6,RUNX1,GPRC5B,KMT2D,RALGAPA1,IL16,RGL1,BCR,IRX1,GNB2,SEMA4C,ZBTB21,ARHGA…
GO:0035091	Phosphatidylinositol binding	28	252	0.42	0.0012	9606.ENSP00000155840,9606.ENSP00000233575,9606.ENSP00000261205,9606.ENSP00000261889,9606.ENSP00000268182,9606.ENSP00000288266,9606.ENSP00000310561,9606.ENSP00000316029,9606.ENSP00000317332,9606.ENSP00000320038,9606.ENSP00000324287,9606.ENSP00000339587,9606.ENSP00000342793,9606.ENSP00000346032,9606.ENSP00000348215,9606.ENSP00000351618,9606.ENSP00000354919,9606.ENSP00000355927,9606.ENSP00000362924,…	KCNQ1,SNX17,SYT1,SNX1,IQGAP1,APPL1,ARHGAP32,TLN1,SNX18,ARHGAP33,ACAP2,DFNA5,PLD1,ANXA2,SH3PXD2A,PARD3B,VEPH1,RPS6KC1,GSN,COL4A3BP,EXOC1,ITPR2,NUMA1,GRB7,PLEKHA5,ASAP1,SNX29,DENND1B
GO:0015631	Tubulin binding	35	361	0.36	0.0015	9606.ENSP00000221166,9606.ENSP00000257430,9606.ENSP00000262891,9606.ENSP00000282561,9606.ENSP00000288266,9606.ENSP00000296755,9606.ENSP00000297814,9606.ENSP00000300231,9606.ENSP00000310649,9606.ENSP00000325313,9606.ENSP00000332116,9606.ENSP00000334061,9606.ENSP00000345656,9606.ENSP00000353375,9606.ENSP00000353785,9606.ENSP00000354573,9606.ENSP00000354837,9606.ENSP00000355045,9606.ENSP00000356448,…	NEFM,APC,MARK4,GJA1,APPL1,MAP1B,KIF27,MAP1A,BRSK1,MAP1S,PDE4B,HDAC6,VAPA,MAP4,TPPP,MACF1,ARHGEF2,FAM179B,TPR,HDGF,EMD,CNN3,TRAF3IP1,NUMA1,KIF7,GAS2,NDRG1,STRBP,CAMSAP3,VAPB,CLASP2,CRYAB,REEP1,STMND1,GAS2L1
GO:0005096	GTPase activator activity	28	263	0.41	0.002	9606.ENSP00000202677,9606.ENSP00000221543,9606.ENSP00000228945,9606.ENSP00000260526,9606.ENSP00000261439,9606.ENSP00000268182,9606.ENSP00000276297,9606.ENSP00000293970,9606.ENSP00000302647,9606.ENSP00000303507,9606.ENSP00000310491,9606.ENSP00000310561,9606.ENSP00000320038,9606.ENSP00000324287,9606.ENSP00000338967,9606.ENSP00000339381,9606.ENSP00000347464,9606.ENSP00000355523,9606.ENSP00000355589,…	RALGAPA2,TBC1D17,ARHGDIB,ARHGAP29,TBC1D1,IQGAP1,DLC1,TBC1D24,RALGAPA1,BCR,ARHGAP1,ARHGAP32,ARHGAP33,ACAP2,ARHGAP6,RGS12,GIT2,RGS7,SIPA1L2,ARHGEF11,TBC1D4,LARS,ARHGAP24,ARHGAP21,ARHGAP35,ASAP1,SRGAP2,MYO9B
GO:0042802	Identical protein binding	118	1896	0.17	0.002	9606.ENSP00000009041,9606.ENSP00000162391,9606.ENSP00000209875,9606.ENSP00000216200,9606.ENSP00000225573,9606.ENSP00000225964,9606.ENSP00000233557,9606.ENSP00000237014,9606.ENSP00000238497,9606.ENSP00000247668,9606.ENSP00000251849,9606.ENSP00000252486,9606.ENSP00000252699,9606.ENSP00000253754,9606.ENSP00000254101,9606.ENSP00000254942,9606.ENSP00000256594,9606.ENSP00000258201,9606.ENSP00000261205,…	STARD3NL,FOXJ2,CBX5,PVALB,PNPO,COL1A1,NRBP1,TTR,VPS4B,TRAF2,RAF1,APOE,ACTN4,PDLIM4,PRKAB2,TERF2,GSTM3,FHOD1,SYT1,SNX1,SPAG9,PVRL1,CASC3,STAT3,SUB1,STC2,VDAC1,ERBB2,SMG9,PTS,CXADR,KCNMA1,APPL1,GRASP,ALB,HPRT1,RUNX1,FADD,FASN,PAM,GLUL,ZBTB21,REST,BOK,BAIAP2,CPNE1,GREM2,UGDH,PKM,PGR,MAP1S,PCM1,FLNC,CADM1,FBLN1,DPYSL3,ANXA2,FN1,ANO1,RAB11FIP2,TPM1,CD2AP,SDF4,TPPP,DFNB31,ZNF318,CDC42BPA,EPRS,SOX13,TPR…
GO:0060589	Nucleoside-triphosphatase regulator activity	33	336	0.37	0.002	9606.ENSP00000202677,9606.ENSP00000221543,9606.ENSP00000228945,9606.ENSP00000260526,9606.ENSP00000261439,9606.ENSP00000268182,9606.ENSP00000276297,9606.ENSP00000293970,9606.ENSP00000302647,9606.ENSP00000303507,9606.ENSP00000310491,9606.ENSP00000310561,9606.ENSP00000320038,9606.ENSP00000324287,9606.ENSP00000338967,9606.ENSP00000339381,9606.ENSP00000347464,9606.ENSP00000355523,9606.ENSP00000355589,…	RALGAPA2,TBC1D17,ARHGDIB,ARHGAP29,TBC1D1,IQGAP1,DLC1,TBC1D24,RALGAPA1,BCR,ARHGAP1,ARHGAP32,ARHGAP33,ACAP2,ARHGAP6,RGS12,GIT2,RGS7,SIPA1L2,ARHGEF11,GOPC,BAG3,DNAJC1,TBC1D4,TNK2,LARS,ARHGAP24,ARHGAP21,ARHGAP35,FNIP1,ASAP1,SRGAP2,MYO9B
GO:1901363	Heterocyclic compound binding	301	5831	0.09	0.002	9606.ENSP00000001008,9606.ENSP00000013125,9606.ENSP00000023939,9606.ENSP00000056217,9606.ENSP00000162391,9606.ENSP00000170564,9606.ENSP00000171887,9606.ENSP00000178640,9606.ENSP00000184956,9606.ENSP00000216832,9606.ENSP00000219905,9606.ENSP00000221419,9606.ENSP00000221486,9606.ENSP00000222968,9606.ENSP00000223357,9606.ENSP00000225573,9606.ENSP00000227520,9606.ENSP00000231509,9606.ENSP00000233027,…	FKBP4,MAP4K5,RTFDC1,ARHGEF5,FOXJ2,GPATCH1,TNS1,MAP2K5,HEATR6,PNN,MGA,HNRNPL,RNASEH2A,PDAP1,AEBP1,PNPO,CCDC86,NR3C1,NEK4,NRBP1,MSH6,MFN2,ZFAND5,VPS4B,PRRX1,TBX2,TSHZ3,KALRN,EEPD1,SRSF6,RALY,SUGP1,RAF1,ACTN4,ZC3H4,TERF2,PI4KA,LMNB1,NUAK1,CCNT1,CREBBP,SRCAP,MARK4,EEF2K,SMG6,EIF2AK4,AKT3,GTF3C3,CASC3,STAT3,MCM2,SUB1,MSH3,CPEB4,STC2,CREM,SMARCA2,DIDO1,SMARCC2,ERBB2,POGZ,RPS27A,PDCD4,FER,ZC3H13,XPC,MYO…
GO:0008134	Transcription factor binding	53	672	0.28	0.0021	9606.ENSP00000001008,9606.ENSP00000202556,9606.ENSP00000209875,9606.ENSP00000219905,9606.ENSP00000240123,9606.ENSP00000240328,9606.ENSP00000252699,9606.ENSP00000261900,9606.ENSP00000262367,9606.ENSP00000264657,9606.ENSP00000265372,9606.ENSP00000300305,9606.ENSP00000311816,9606.ENSP00000313199,9606.ENSP00000313420,9606.ENSP00000316338,9606.ENSP00000317257,9606.ENSP00000320485,9606.ENSP00000321703,…	FKBP4,PPP1R13B,CBX5,MGA,SORBS3,TBX2,ACTN4,CCNT1,CREBBP,STAT3,CREM,RUNX1,REST,HNRNPD,PRKDC,BAIAP2,CPNE1,ARID1A,TACC1,MED14,ZFPM1,ZNF703,TRIM24,TEAD3,CHD4,ARHGEF2,PROX1,NUCKS1,HDGF,CRTC2,FLNA,NFIA,ID4,TP53BP1,ETS1,TGFB1I1,TCF4,MTA3,FHL2,CREB1,NFATC4,TCF12,MAPK9,MECP2,SMARCA4,NSD1,ATF7,FOXA2,PPP1R13L,VGLL4,EEF1D,BAZ2A,GAS2L1
GO:0030695	GTPase regulator activity	30	296	0.38	0.0023	9606.ENSP00000202677,9606.ENSP00000221543,9606.ENSP00000228945,9606.ENSP00000260526,9606.ENSP00000261439,9606.ENSP00000268182,9606.ENSP00000276297,9606.ENSP00000293970,9606.ENSP00000302647,9606.ENSP00000303507,9606.ENSP00000310491,9606.ENSP00000310561,9606.ENSP00000320038,9606.ENSP00000324287,9606.ENSP00000338967,9606.ENSP00000339381,9606.ENSP00000347464,9606.ENSP00000355523,9606.ENSP00000355589,…	RALGAPA2,TBC1D17,ARHGDIB,ARHGAP29,TBC1D1,IQGAP1,DLC1,TBC1D24,RALGAPA1,BCR,ARHGAP1,ARHGAP32,ARHGAP33,ACAP2,ARHGAP6,RGS12,GIT2,RGS7,SIPA1L2,ARHGEF11,GOPC,TBC1D4,TNK2,LARS,ARHGAP24,ARHGAP21,ARHGAP35,ASAP1,SRGAP2,MYO9B
GO:0017137	Rab GTPase binding	21	168	0.48	0.0025	9606.ENSP00000221543,9606.ENSP00000253031,9606.ENSP00000254029,9606.ENSP00000261439,9606.ENSP00000264605,9606.ENSP00000275884,9606.ENSP00000285039,9606.ENSP00000297508,9606.ENSP00000310491,9606.ENSP00000324287,9606.ENSP00000328524,9606.ENSP00000346032,9606.ENSP00000347839,9606.ENSP00000362080,9606.ENSP00000366863,9606.ENSP00000367756,9606.ENSP00000404854,9606.ENSP00000433528,9606.ENSP00000459043,…	TBC1D17,YIPF2,WDR44,TBC1D1,MLPH,DENND2A,MYO5B,MICALL2,ARHGAP1,ACAP2,DENND5A,ANXA2,RAB11FIP2,SYTL4,TBC1D4,UNC13B,NDRG1,ST5,CCDC64B,DENND4C,DENND1B
GO:0098631	Cell adhesion mediator activity	12	60	0.68	0.0026	9606.ENSP00000005260,9606.ENSP00000249014,9606.ENSP00000284878,9606.ENSP00000316338,9606.ENSP00000331678,9606.ENSP00000333938,9606.ENSP00000346032,9606.ENSP00000359225,9606.ENSP00000369129,9606.ENSP00000373487,9606.ENSP00000379350,9606.ENSP00000425556	BAIAP2L1,CDC42EP1,CXADR,BAIAP2,PKP3,NEXN,ANXA2,CNN3,DSP,KRT18,ITGB1,PALLD
GO:0097159	Organic cyclic compound binding	303	5916	0.09	0.0028	9606.ENSP00000001008,9606.ENSP00000009041,9606.ENSP00000013125,9606.ENSP00000023939,9606.ENSP00000056217,9606.ENSP00000162391,9606.ENSP00000170564,9606.ENSP00000171887,9606.ENSP00000178640,9606.ENSP00000184956,9606.ENSP00000216832,9606.ENSP00000219905,9606.ENSP00000221419,9606.ENSP00000221486,9606.ENSP00000222968,9606.ENSP00000223357,9606.ENSP00000225573,9606.ENSP00000227520,9606.ENSP00000231509,…	FKBP4,STARD3NL,MAP4K5,RTFDC1,ARHGEF5,FOXJ2,GPATCH1,TNS1,MAP2K5,HEATR6,PNN,MGA,HNRNPL,RNASEH2A,PDAP1,AEBP1,PNPO,CCDC86,NR3C1,NEK4,NRBP1,MSH6,MFN2,ZFAND5,VPS4B,PRRX1,TBX2,TSHZ3,KALRN,EEPD1,SRSF6,RALY,SUGP1,RAF1,ACTN4,ZC3H4,TERF2,PI4KA,LMNB1,NUAK1,CCNT1,CREBBP,SRCAP,MARK4,EEF2K,SMG6,EIF2AK4,AKT3,GTF3C3,CASC3,STAT3,MCM2,SUB1,MSH3,CPEB4,STC2,CREM,SMARCA2,DIDO1,SMARCC2,ERBB2,POGZ,RPS27A,PDCD4,FER,ZC3H1…
GO:0008017	Microtubule binding	27	257	0.4	0.0029	9606.ENSP00000221166,9606.ENSP00000257430,9606.ENSP00000262891,9606.ENSP00000296755,9606.ENSP00000297814,9606.ENSP00000300231,9606.ENSP00000325313,9606.ENSP00000334061,9606.ENSP00000345656,9606.ENSP00000353375,9606.ENSP00000353785,9606.ENSP00000354573,9606.ENSP00000354837,9606.ENSP00000355045,9606.ENSP00000359225,9606.ENSP00000362424,9606.ENSP00000377298,9606.ENSP00000377934,9606.ENSP00000401145,…	NEFM,APC,MARK4,MAP1B,KIF27,MAP1A,MAP1S,HDAC6,VAPA,MAP4,TPPP,MACF1,ARHGEF2,FAM179B,CNN3,TRAF3IP1,NUMA1,KIF7,GAS2,NDRG1,STRBP,CAMSAP3,VAPB,CLASP2,CRYAB,REEP1,GAS2L1
GO:0008022	Protein c-terminus binding	23	199	0.44	0.0029	9606.ENSP00000233575,9606.ENSP00000238497,9606.ENSP00000254942,9606.ENSP00000261205,9606.ENSP00000269571,9606.ENSP00000316338,9606.ENSP00000331544,9606.ENSP00000346839,9606.ENSP00000352264,9606.ENSP00000352834,9606.ENSP00000356437,9606.ENSP00000357484,9606.ENSP00000361423,9606.ENSP00000363480,9606.ENSP00000365588,9606.ENSP00000366843,9606.ENSP00000377298,9606.ENSP00000381382,9606.ENSP00000385450,…	SNX17,VPS4B,TERF2,SYT1,ERBB2,BAIAP2,FBLN1,FN1,CD2AP,MYO1C,SASH1,GOPC,ABL1,DLG3,MDC1,ATXN2,NUMA1,TCF4,MAGI1,PEX5,TOP2B,PPP1R9A,MPDZ
GO:0098632	Cell-cell adhesion mediator activity	11	51	0.71	0.0029	9606.ENSP00000005260,9606.ENSP00000249014,9606.ENSP00000284878,9606.ENSP00000316338,9606.ENSP00000331678,9606.ENSP00000333938,9606.ENSP00000346032,9606.ENSP00000359225,9606.ENSP00000369129,9606.ENSP00000373487,9606.ENSP00000425556	BAIAP2L1,CDC42EP1,CXADR,BAIAP2,PKP3,NEXN,ANXA2,CNN3,DSP,KRT18,PALLD
GO:0019901	Protein kinase binding	51	653	0.27	0.0031	9606.ENSP00000025008,9606.ENSP00000155840,9606.ENSP00000231509,9606.ENSP00000244289,9606.ENSP00000247668,9606.ENSP00000251849,9606.ENSP00000254101,9606.ENSP00000257430,9606.ENSP00000261900,9606.ENSP00000262013,9606.ENSP00000262461,9606.ENSP00000264122,9606.ENSP00000264657,9606.ENSP00000265333,9606.ENSP00000268182,9606.ENSP00000288266,9606.ENSP00000295641,9606.ENSP00000300571,9606.ENSP00000300574,…	RB1CC1,KCNQ1,NR3C1,LIPE,TRAF2,RAF1,PRKAB2,APC,CCNT1,SPAG9,SLC12A2,CBLB,STAT3,VDAC1,IQGAP1,APPL1,STK11IP,GPRC5B,CRK,PAM,PRKCDBP,TAOK2,BRSK1,RBBP6,GYS1,ARHGAP33,PTK2,MAP2K3,RAB11FIP2,SASH1,TPR,ABL1,ROR2,DSP,FAM83H,MVP,ITGB1,CTNND1,PARN,CYLD,TOP2B,ATF7,GRB7,PPP1R9A,DCTN2,NBR1,CLASP2,IKBKB,TJP2,SRSF5,TTN
GO:0098641	Cadherin binding involved in cell-cell adhesion	7	18	0.97	0.0034	9606.ENSP00000005260,9606.ENSP00000249014,9606.ENSP00000316338,9606.ENSP00000331678,9606.ENSP00000346032,9606.ENSP00000359225,9606.ENSP00000373487	BAIAP2L1,CDC42EP1,BAIAP2,PKP3,ANXA2,CNN3,KRT18
GO:0060090	Molecular adaptor activity	29	293	0.37	0.0036	9606.ENSP00000001008,9606.ENSP00000025008,9606.ENSP00000209875,9606.ENSP00000247668,9606.ENSP00000262013,9606.ENSP00000262613,9606.ENSP00000264605,9606.ENSP00000268182,9606.ENSP00000284637,9606.ENSP00000300231,9606.ENSP00000300574,9606.ENSP00000304604,9606.ENSP00000306015,9606.ENSP00000316338,9606.ENSP00000346151,9606.ENSP00000347852,9606.ENSP00000350032,9606.ENSP00000354718,9606.ENSP00000355593,…	FKBP4,RB1CC1,CBX5,TRAF2,SPAG9,SLC9A3R1,MLPH,IQGAP1,SH3RF1,MAP1A,CRK,MAGI3,SYNPO2,BAIAP2,MAGI2,SORBS2,FRMD4A,AKAP13,DISC1,SASH1,PDE4DIP,SORBS1,DLG5,WWC3,ITSN1,MAGI1,GAS2,TJP2,GAS2L1
GO:0070064	Proline-rich region binding	7	19	0.94	0.0043	9606.ENSP00000005260,9606.ENSP00000269209,9606.ENSP00000316338,9606.ENSP00000361423,9606.ENSP00000370719,9606.ENSP00000387170,9606.ENSP00000392025	BAIAP2L1,GAREM,BAIAP2,ABL1,ITSN1,GIGYF2,CYLD
GO:0004672	Protein kinase activity	45	568	0.28	0.0058	9606.ENSP00000013125,9606.ENSP00000178640,9606.ENSP00000233027,9606.ENSP00000240874,9606.ENSP00000251849,9606.ENSP00000254101,9606.ENSP00000261402,9606.ENSP00000262891,9606.ENSP00000263026,9606.ENSP00000263791,9606.ENSP00000263826,9606.ENSP00000269571,9606.ENSP00000281092,9606.ENSP00000303507,9606.ENSP00000310094,9606.ENSP00000310649,9606.ENSP00000312741,9606.ENSP00000313420,9606.ENSP00000314499,…	MAP4K5,MAP2K5,NEK4,KALRN,RAF1,PRKAB2,NUAK1,MARK4,EEF2K,EIF2AK4,AKT3,ERBB2,FER,BCR,TAOK2,BRSK1,CAMKK2,PRKDC,GAK,TLK2,TRIO,TRIM24,PTK2,BAZ1B,MAP2K3,MYLK,AKAP13,MAP3K3,CDC42BPA,RPS6KC1,SLK,ABL1,ZAK,SIK3,ROR2,CASK,PRKD3,TNK2,CIT,BCKDK,MAST4,MAPK9,IKBKB,PEAK1,TTN
GO:0008289	Lipid binding	56	764	0.24	0.0058	9606.ENSP00000009041,9606.ENSP00000056217,9606.ENSP00000155840,9606.ENSP00000231509,9606.ENSP00000233575,9606.ENSP00000247668,9606.ENSP00000252486,9606.ENSP00000261205,9606.ENSP00000261889,9606.ENSP00000268150,9606.ENSP00000268182,9606.ENSP00000276297,9606.ENSP00000281092,9606.ENSP00000288266,9606.ENSP00000295897,9606.ENSP00000296755,9606.ENSP00000300055,9606.ENSP00000310561,9606.ENSP00000316029,…	STARD3NL,ARHGEF5,KCNQ1,NR3C1,SNX17,TRAF2,APOE,SYT1,SNX1,MFGE8,IQGAP1,DLC1,FER,APPL1,ALB,MAP1B,PLIN1,ARHGAP32,TLN1,CPNE1,SNX18,ARHGAP33,EPN2,ACAP2,PGR,RUFY1,PCLO,DFNA5,PLD1,ANXA2,SYT17,SH3PXD2A,SPTBN1,PARD3B,MYOF,VEPH1,RPS6KC1,SYTL4,GSN,UNC13B,COL4A3BP,EXOC1,ITPR2,NUMA1,IRX5,HSPA2,ARHGAP35,GRB7,PLEKHA5,EPN1,ASAP1,GRAMD1A,SNX29,SEC14L2,DENND1B,CRABP2
GO:0005200	Structural constituent of cytoskeleton	15	104	0.54	0.0061	9606.ENSP00000221166,9606.ENSP00000240123,9606.ENSP00000316029,9606.ENSP00000323856,9606.ENSP00000336775,9606.ENSP00000340510,9606.ENSP00000347852,9606.ENSP00000349259,9606.ENSP00000351022,9606.ENSP00000352264,9606.ENSP00000369129,9606.ENSP00000389631,9606.ENSP00000426632,9606.ENSP00000446007,9606.ENSP00000453508	NEFM,SORBS3,TLN1,PLEC,SYNM,PPL,SORBS2,SPTBN1,TPM1,CD2AP,DSP,ARPC1B,ERBB2IP,VIM,TLN2
GO:0004674	Protein serine/threonine kinase activity	37	437	0.31	0.0068	9606.ENSP00000013125,9606.ENSP00000178640,9606.ENSP00000233027,9606.ENSP00000240874,9606.ENSP00000251849,9606.ENSP00000254101,9606.ENSP00000261402,9606.ENSP00000262891,9606.ENSP00000263026,9606.ENSP00000263791,9606.ENSP00000263826,9606.ENSP00000303507,9606.ENSP00000310094,9606.ENSP00000310649,9606.ENSP00000312741,9606.ENSP00000313420,9606.ENSP00000314499,9606.ENSP00000316512,9606.ENSP00000339299,…	MAP4K5,MAP2K5,NEK4,KALRN,RAF1,PRKAB2,NUAK1,MARK4,EEF2K,EIF2AK4,AKT3,BCR,TAOK2,BRSK1,CAMKK2,PRKDC,GAK,TLK2,TRIO,MAP2K3,MYLK,AKAP13,MAP3K3,CDC42BPA,RPS6KC1,SLK,ZAK,SIK3,CASK,PRKD3,TNK2,CIT,BCKDK,MAST4,MAPK9,IKBKB,TTN
GO:0042393	Histone binding	23	221	0.4	0.0096	9606.ENSP00000209875,9606.ENSP00000229595,9606.ENSP00000234420,9606.ENSP00000255120,9606.ENSP00000262518,9606.ENSP00000265056,9606.ENSP00000265773,9606.ENSP00000267064,9606.ENSP00000287394,9606.ENSP00000301067,9606.ENSP00000322716,9606.ENSP00000340507,9606.ENSP00000342434,9606.ENSP00000352185,9606.ENSP00000362441,9606.ENSP00000368565,9606.ENSP00000371475,9606.ENSP00000381053,9606.ENSP00000395654,…	CBX5,ASF1A,MSH6,NASP,SRCAP,MCM2,SMARCA2,SMARCC2,ATAD2,KMT2D,GLYR1,TRIM24,BAZ1B,PHF2,ATRX,DNAJC2,TP53BP1,ZMYND11,SMARCA4,L3MBTL1,H2AFX,KMT2A,BAZ2A
GO:0003712	Transcription coregulator activity	44	571	0.27	0.0109	9606.ENSP00000157600,9606.ENSP00000223357,9606.ENSP00000234739,9606.ENSP00000239461,9606.ENSP00000246194,9606.ENSP00000252699,9606.ENSP00000262367,9606.ENSP00000262518,9606.ENSP00000263208,9606.ENSP00000265073,9606.ENSP00000265773,9606.ENSP00000267064,9606.ENSP00000285021,9606.ENSP00000301067,9606.ENSP00000313983,9606.ENSP00000320485,9606.ENSP00000322457,9606.ENSP00000323720,9606.ENSP00000328004,…	LMCD1,AEBP1,BCL9,PRRX1,RALY,ACTN4,CREBBP,SRCAP,HIRA,SUB1,SMARCA2,SMARCC2,XPC,KMT2D,WHSC1L1,ARID1A,SIAH2,MED14,YAF2,BCL9L,TRIM24,PHF2,ZEB1,HDGF,ABL1,FHL3,MTF1,ID4,NFIB,TP53BP1,ACTN1,TGFB1I1,ZMYND11,TMF1,MTA3,FHL2,CREB1,MECP2,SMARCA4,NSD1,PPP1R13L,MYBL1,BIRC2,MUC1
GO:0008013	Beta-catenin binding	13	86	0.56	0.0109	9606.ENSP00000211998,9606.ENSP00000234739,9606.ENSP00000257430,9606.ENSP00000262613,9606.ENSP00000282561,9606.ENSP00000284878,9606.ENSP00000307134,9606.ENSP00000334061,9606.ENSP00000335320,9606.ENSP00000352264,9606.ENSP00000361467,9606.ENSP00000370299,9606.ENSP00000381382	VCL,BCL9,APC,SLC9A3R1,GJA1,CXADR,CTNND2,HDAC6,BCL9L,CD2AP,DLG5,SHROOM2,TCF4
GO:0016301	Kinase activity	53	732	0.24	0.0109	9606.ENSP00000013125,9606.ENSP00000178640,9606.ENSP00000233027,9606.ENSP00000240874,9606.ENSP00000251849,9606.ENSP00000254101,9606.ENSP00000255882,9606.ENSP00000261402,9606.ENSP00000262891,9606.ENSP00000263026,9606.ENSP00000263791,9606.ENSP00000263826,9606.ENSP00000269571,9606.ENSP00000281092,9606.ENSP00000303507,9606.ENSP00000304604,9606.ENSP00000310094,9606.ENSP00000310649,9606.ENSP00000312741,…	MAP4K5,MAP2K5,NEK4,KALRN,RAF1,PRKAB2,PI4KA,NUAK1,MARK4,EEF2K,EIF2AK4,AKT3,ERBB2,FER,BCR,MAGI3,TAOK2,BRSK1,CAMKK2,PRKDC,GAK,TLK2,PKM,TRIO,TRIM24,PTK2,BAZ1B,MAP2K3,MYLK,AKAP13,MAP3K3,CDC42BPA,RPS6KC1,SLK,ALDH18A1,ABL1,ZAK,SIK3,ROR2,DLG2,CASK,PRKD3,COL4A3BP,TNK2,CIT,BCKDK,MAST4,MAPK9,IKBKB,TJP2,PFKFB3,PEAK1,TTN
GO:0043167	Ion binding	309	6188	0.08	0.0109	9606.ENSP00000001008,9606.ENSP00000013125,9606.ENSP00000056217,9606.ENSP00000155840,9606.ENSP00000157600,9606.ENSP00000178640,9606.ENSP00000216200,9606.ENSP00000218099,9606.ENSP00000221486,9606.ENSP00000223357,9606.ENSP00000225573,9606.ENSP00000225964,9606.ENSP00000229268,9606.ENSP00000231484,9606.ENSP00000231509,9606.ENSP00000233027,9606.ENSP00000233557,9606.ENSP00000233575,9606.ENSP00000234420,…	FKBP4,MAP4K5,ARHGEF5,KCNQ1,LMCD1,MAP2K5,PVALB,F9,RNASEH2A,AEBP1,PNPO,COL1A1,USP5,PCDH12,NR3C1,NEK4,NRBP1,SNX17,MSH6,MFN2,ZFAND5,VPS4B,TSHZ3,KALRN,TRAF2,RAF1,APOE,ACTN4,ZC3H4,PDLIM4,PI4KA,GSTM3,ARHGAP29,SYT1,XYLT1,NUAK1,SNX1,CREBBP,SRCAP,MARK4,EEF2K,SMG6,PDZRN3,EIF2AK4,AKT3,EFHD1,CBLB,PHRF1,MLPH,KNG1,MCM2,VCAN,MSH3,CPEB4,SMARCA2,DIDO1,MFGE8,IQGAP1,ERBB2,POGZ,RPS27A,ABLIM1,PTS,FER,ZC3H13,SH3RF1,PDL…
GO:0008307	Structural constituent of muscle	9	43	0.7	0.0127	9606.ENSP00000284770,9606.ENSP00000323856,9606.ENSP00000333938,9606.ENSP00000336775,9606.ENSP00000344488,9606.ENSP00000347852,9606.ENSP00000351022,9606.ENSP00000379616,9606.ENSP00000467141	PDLIM3,PLEC,NEXN,SYNM,JPH1,SORBS2,TPM1,MYH11,TTN
GO:0017124	SH3 domain binding	16	129	0.47	0.0149	9606.ENSP00000248594,9606.ENSP00000264122,9606.ENSP00000282561,9606.ENSP00000300574,9606.ENSP00000309968,9606.ENSP00000310491,9606.ENSP00000325594,9606.ENSP00000338967,9606.ENSP00000343690,9606.ENSP00000348455,9606.ENSP00000352264,9606.ENSP00000355809,9606.ENSP00000361423,9606.ENSP00000376306,9606.ENSP00000379721,9606.ENSP00000392065	PTPN12,CBLB,GJA1,CRK,ADAM17,ARHGAP1,RUFY1,ARHGAP6,DPYSL3,UVRAG,CD2AP,ENAH,ABL1,CIT,USP8,REPS1
GO:0046872	Metal ion binding	217	4160	0.1	0.0166	9606.ENSP00000157600,9606.ENSP00000178640,9606.ENSP00000216200,9606.ENSP00000218099,9606.ENSP00000221486,9606.ENSP00000223357,9606.ENSP00000225964,9606.ENSP00000229268,9606.ENSP00000231484,9606.ENSP00000231509,9606.ENSP00000233027,9606.ENSP00000237937,9606.ENSP00000240587,9606.ENSP00000240874,9606.ENSP00000247668,9606.ENSP00000251849,9606.ENSP00000252486,9606.ENSP00000252699,9606.ENSP00000253048,…	LMCD1,MAP2K5,PVALB,F9,RNASEH2A,AEBP1,COL1A1,USP5,PCDH12,NR3C1,NEK4,ZFAND5,TSHZ3,KALRN,TRAF2,RAF1,APOE,ACTN4,ZC3H4,PDLIM4,ARHGAP29,SYT1,XYLT1,NUAK1,CREBBP,EEF2K,SMG6,PDZRN3,EFHD1,CBLB,PHRF1,MLPH,KNG1,MCM2,VCAN,CPEB4,DIDO1,IQGAP1,POGZ,RPS27A,ABLIM1,PTS,ZC3H13,SH3RF1,PDLIM3,FGD5,KCNMA1,PCDH1,SLX4,CAPN2,ALB,FYCO1,MICALL2,HPRT1,RUNX1,RNF214,KMT2D,MGMT,PAM,GLUL,ZBTB21,ADAM17,BRSK1,REST,PCDHGC3,PDLIM2,C…
GO:0008047	Enzyme activator activity	40	520	0.26	0.0197	9606.ENSP00000202677,9606.ENSP00000221543,9606.ENSP00000228945,9606.ENSP00000251849,9606.ENSP00000252486,9606.ENSP00000260526,9606.ENSP00000261439,9606.ENSP00000261900,9606.ENSP00000268182,9606.ENSP00000276297,9606.ENSP00000293970,9606.ENSP00000294008,9606.ENSP00000300571,9606.ENSP00000302647,9606.ENSP00000303507,9606.ENSP00000310491,9606.ENSP00000310561,9606.ENSP00000320038,9606.ENSP00000324287,…	RALGAPA2,TBC1D17,ARHGDIB,RAF1,APOE,ARHGAP29,TBC1D1,CCNT1,IQGAP1,DLC1,TBC1D24,SLX4,GPRC5B,RALGAPA1,BCR,ARHGAP1,ARHGAP32,ARHGAP33,ACAP2,FBLN1,ARHGAP6,RGS12,FN1,GIT2,SH3PXD2A,RGS7,SIPA1L2,ARHGEF11,DNAJC1,TBC1D4,IGFBP3,ITSN1,TANK,LARS,ARHGAP24,ARHGAP21,ARHGAP35,ASAP1,SRGAP2,MYO9B
GO:0003677	DNA binding	138	2470	0.13	0.0211	9606.ENSP00000023939,9606.ENSP00000162391,9606.ENSP00000216832,9606.ENSP00000219905,9606.ENSP00000221419,9606.ENSP00000223357,9606.ENSP00000231509,9606.ENSP00000234420,9606.ENSP00000237937,9606.ENSP00000239461,9606.ENSP00000240328,9606.ENSP00000240587,9606.ENSP00000242108,9606.ENSP00000252699,9606.ENSP00000254942,9606.ENSP00000261366,9606.ENSP00000261900,9606.ENSP00000262367,9606.ENSP00000262518,…	RTFDC1,FOXJ2,PNN,MGA,HNRNPL,AEBP1,NR3C1,MSH6,ZFAND5,PRRX1,TBX2,TSHZ3,EEPD1,ACTN4,TERF2,LMNB1,CCNT1,CREBBP,SRCAP,SMG6,GTF3C3,STAT3,MCM2,SUB1,MSH3,CREM,SMARCA2,SMARCC2,POGZ,XPC,ALB,RUNX1,KMT2D,MGMT,IRX1,ZBTB21,REST,HNRNPD,PRKDC,SIDT2,TFE3,ARID1A,GLYR1,RAI1,PGR,MAP1S,ZNF639,ZBTB11,ZFPM1,YAF2,HDAC6,POLR3C,ZNF644,ZNF354A,TRIM24,HUWE1,ZNF326,RBM5,TEAD3,SON,CHD4,TOPORS,WDHD1,ZEB1,ZNF652,PROX1,NUCKS1,SOX…
GO:0097110	Scaffold protein binding	10	58	0.61	0.0211	9606.ENSP00000155840,9606.ENSP00000300574,9606.ENSP00000316338,9606.ENSP00000369129,9606.ENSP00000370744,9606.ENSP00000373487,9606.ENSP00000376306,9606.ENSP00000430684,9606.ENSP00000446007,9606.ENSP00000449404	KCNQ1,CRK,BAIAP2,DSP,ITPR2,KRT18,CIT,IKBKB,VIM,KRT8
GO:0051371	Muscle alpha-actinin binding	6	19	0.88	0.0212	9606.ENSP00000253754,9606.ENSP00000284770,9606.ENSP00000306015,9606.ENSP00000312634,9606.ENSP00000425556,9606.ENSP00000467141	PDLIM4,PDLIM3,SYNPO2,PDLIM2,PALLD,TTN
GO:0016773	Phosphotransferase activity, alcohol group as acceptor	48	670	0.23	0.0223	9606.ENSP00000013125,9606.ENSP00000178640,9606.ENSP00000233027,9606.ENSP00000240874,9606.ENSP00000251849,9606.ENSP00000254101,9606.ENSP00000255882,9606.ENSP00000261402,9606.ENSP00000262891,9606.ENSP00000263026,9606.ENSP00000263791,9606.ENSP00000263826,9606.ENSP00000269571,9606.ENSP00000281092,9606.ENSP00000303507,9606.ENSP00000310094,9606.ENSP00000310649,9606.ENSP00000312741,9606.ENSP00000313420,…	MAP4K5,MAP2K5,NEK4,KALRN,RAF1,PRKAB2,PI4KA,NUAK1,MARK4,EEF2K,EIF2AK4,AKT3,ERBB2,FER,BCR,TAOK2,BRSK1,CAMKK2,PRKDC,GAK,TLK2,PKM,TRIO,TRIM24,PTK2,BAZ1B,MAP2K3,MYLK,AKAP13,MAP3K3,CDC42BPA,RPS6KC1,SLK,ABL1,ZAK,SIK3,ROR2,CASK,PRKD3,TNK2,CIT,BCKDK,MAST4,MAPK9,IKBKB,PFKFB3,PEAK1,TTN
GO:0030165	PDZ domain binding	12	86	0.52	0.03	9606.ENSP00000260526,9606.ENSP00000262613,9606.ENSP00000282561,9606.ENSP00000284878,9606.ENSP00000293662,9606.ENSP00000309968,9606.ENSP00000316338,9606.ENSP00000329797,9606.ENSP00000360021,9606.ENSP00000363480,9606.ENSP00000376306,9606.ENSP00000378920	ARHGAP29,SLC9A3R1,GJA1,CXADR,GRASP,ADAM17,BAIAP2,CADM1,GNG12,DLG3,CIT,SLC26A6
GO:0042805	Actinin binding	8	40	0.68	0.0315	9606.ENSP00000253754,9606.ENSP00000284770,9606.ENSP00000297508,9606.ENSP00000306015,9606.ENSP00000312634,9606.ENSP00000385450,9606.ENSP00000425556,9606.ENSP00000467141	PDLIM4,PDLIM3,MICALL2,SYNPO2,PDLIM2,MAGI1,PALLD,TTN
GO:0043169	Cation binding	218	4242	0.09	0.0315	9606.ENSP00000157600,9606.ENSP00000178640,9606.ENSP00000216200,9606.ENSP00000218099,9606.ENSP00000221486,9606.ENSP00000223357,9606.ENSP00000225964,9606.ENSP00000229268,9606.ENSP00000231484,9606.ENSP00000231509,9606.ENSP00000233027,9606.ENSP00000237937,9606.ENSP00000240587,9606.ENSP00000240874,9606.ENSP00000247668,9606.ENSP00000251849,9606.ENSP00000252486,9606.ENSP00000252699,9606.ENSP00000253048,…	LMCD1,MAP2K5,PVALB,F9,RNASEH2A,AEBP1,COL1A1,USP5,PCDH12,NR3C1,NEK4,ZFAND5,TSHZ3,KALRN,TRAF2,RAF1,APOE,ACTN4,ZC3H4,PDLIM4,ARHGAP29,SYT1,XYLT1,NUAK1,CREBBP,EEF2K,SMG6,PDZRN3,EFHD1,CBLB,PHRF1,MLPH,KNG1,MCM2,VCAN,CPEB4,DIDO1,IQGAP1,POGZ,RPS27A,ABLIM1,PTS,ZC3H13,SH3RF1,PDLIM3,FGD5,KCNMA1,PCDH1,SLX4,CAPN2,ALB,FYCO1,MICALL2,HPRT1,RUNX1,RNF214,KMT2D,MGMT,PAM,GLUL,ZBTB21,ADAM17,BRSK1,REST,PCDHGC3,PDLIM2,C…
GO:0140297	DNA-binding transcription factor binding	30	366	0.29	0.0362	9606.ENSP00000001008,9606.ENSP00000209875,9606.ENSP00000219905,9606.ENSP00000240328,9606.ENSP00000252699,9606.ENSP00000262367,9606.ENSP00000264657,9606.ENSP00000265372,9606.ENSP00000317257,9606.ENSP00000320485,9606.ENSP00000321703,9606.ENSP00000323720,9606.ENSP00000326630,9606.ENSP00000332325,9606.ENSP00000340507,9606.ENSP00000349508,9606.ENSP00000355925,9606.ENSP00000357622,9606.ENSP00000371475,…	FKBP4,CBX5,MGA,TBX2,ACTN4,CREBBP,STAT3,CREM,CPNE1,ARID1A,TACC1,MED14,ZFPM1,ZNF703,TRIM24,CHD4,PROX1,CRTC2,TP53BP1,TGFB1I1,TCF4,MTA3,FHL2,CREB1,TCF12,SMARCA4,NSD1,EEF1D,BAZ2A,GAS2L1
GO:0051393	Alpha-actinin binding	7	32	0.72	0.0416	9606.ENSP00000253754,9606.ENSP00000284770,9606.ENSP00000306015,9606.ENSP00000312634,9606.ENSP00000385450,9606.ENSP00000425556,9606.ENSP00000467141	PDLIM4,PDLIM3,SYNPO2,PDLIM2,MAGI1,PALLD,TTN
GO:0140030	Modification-dependent protein binding	16	148	0.41	0.0478	9606.ENSP00000209875,9606.ENSP00000234420,9606.ENSP00000322716,9606.ENSP00000334061,9606.ENSP00000340507,9606.ENSP00000352185,9606.ENSP00000362441,9606.ENSP00000368565,9606.ENSP00000371475,9606.ENSP00000381053,9606.ENSP00000395654,9606.ENSP00000398516,9606.ENSP00000436786,9606.ENSP00000446880,9606.ENSP00000457703,9606.ENSP00000462729	CBX5,MSH6,GLYR1,HDAC6,TRIM24,PHF2,ATRX,DNAJC2,TP53BP1,ZMYND11,SMARCA4,L3MBTL1,KMT2A,BAZ2A,UBL7,OTUD7B

## Sheet: GO cellular component
#term ID	term description	observed gene count	background gene count	strength	false discovery rate	matching proteins in your network (IDs)	matching proteins in your network (labels)
GO:0005856	Cytoskeleton	233	2221	0.4	3.21e-35	9606.ENSP00000001008,9606.ENSP00000005260,9606.ENSP00000040738,9606.ENSP00000056217,9606.ENSP00000171887,9606.ENSP00000178640,9606.ENSP00000211998,9606.ENSP00000215582,9606.ENSP00000216200,9606.ENSP00000216832,9606.ENSP00000221166,9606.ENSP00000223208,9606.ENSP00000228945,9606.ENSP00000231509,9606.ENSP00000233027,9606.ENSP00000233143,9606.ENSP00000234256,9606.ENSP00000235329,9606.ENSP00000238497,…	FKBP4,BAIAP2L1,BOD1L1,ARHGEF5,TNS1,MAP2K5,VCL,MISP,PVALB,PNN,NEFM,CEP41,ARHGDIB,NR3C1,NEK4,TMSB10,SLC1A4,MFN2,VPS4B,SORBS3,KALRN,DLGAP5,PTPN12,CDC42EP1,KRT75,ACTN4,PDLIM4,APC,FHOD1,HECW2,LMNB1,NUAK1,SPECC1,KIAA0556,SPAG9,CSPP1,SLC9A3R1,MARK4,MLPH,MCM2,SMARCA2,DIDO1,IQGAP1,CGN,DENND2A,DLC1,ABLIM1,FER,TJP1,PDLIM3,MYO5B,FGD5,DBN1,CAPN2,SHROOM3,MAP1B,MICALL2,KIF27,LEO1,MAP1A,CRK,SYNPO2,ADAM17,TAOK2,A…
GO:0043228	Non-membrane-bounded organelle	375	4889	0.26	1.69e-33	9606.ENSP00000001008,9606.ENSP00000005260,9606.ENSP00000023939,9606.ENSP00000040738,9606.ENSP00000056217,9606.ENSP00000162391,9606.ENSP00000171887,9606.ENSP00000178640,9606.ENSP00000204726,9606.ENSP00000209875,9606.ENSP00000211998,9606.ENSP00000215582,9606.ENSP00000216200,9606.ENSP00000216832,9606.ENSP00000219905,9606.ENSP00000221166,9606.ENSP00000221419,9606.ENSP00000223208,9606.ENSP00000227520,…	FKBP4,BAIAP2L1,RTFDC1,BOD1L1,ARHGEF5,FOXJ2,TNS1,MAP2K5,GOLGA3,CBX5,VCL,MISP,PVALB,PNN,MGA,NEFM,HNRNPL,CEP41,CCDC86,ARHGDIB,ASF1A,NR3C1,NEK4,TMSB10,SLC1A4,MSH6,MFN2,VPS4B,PRRX1,SORBS3,TBX2,TSHZ3,KALRN,LIPE,DLGAP5,PTPN12,CDC42EP1,KRT75,ACTN4,ZC3H4,PDLIM4,TERF2,NASP,APC,FHOD1,HECW2,LMNB1,NUP133,NUAK1,SPECC1,KIAA0556,SPAG9,CSPP1,ARFGEF1,CREBBP,SRCAP,SLC9A3R1,MARK4,SMG6,HIRA,EIF2AK4,GTF3C3,MLPH,CASC3,…
GO:0043232	Intracellular non-membrane-bounded organelle	372	4880	0.26	1.07e-32	9606.ENSP00000001008,9606.ENSP00000005260,9606.ENSP00000023939,9606.ENSP00000040738,9606.ENSP00000056217,9606.ENSP00000162391,9606.ENSP00000171887,9606.ENSP00000178640,9606.ENSP00000204726,9606.ENSP00000209875,9606.ENSP00000211998,9606.ENSP00000215582,9606.ENSP00000216200,9606.ENSP00000216832,9606.ENSP00000219905,9606.ENSP00000221166,9606.ENSP00000221419,9606.ENSP00000223208,9606.ENSP00000227520,…	FKBP4,BAIAP2L1,RTFDC1,BOD1L1,ARHGEF5,FOXJ2,TNS1,MAP2K5,GOLGA3,CBX5,VCL,MISP,PVALB,PNN,MGA,NEFM,HNRNPL,CEP41,CCDC86,ARHGDIB,ASF1A,NR3C1,NEK4,TMSB10,SLC1A4,MSH6,MFN2,VPS4B,PRRX1,SORBS3,TBX2,TSHZ3,KALRN,LIPE,DLGAP5,PTPN12,CDC42EP1,KRT75,ACTN4,ZC3H4,PDLIM4,TERF2,NASP,APC,FHOD1,HECW2,LMNB1,NUP133,NUAK1,SPECC1,KIAA0556,SPAG9,CSPP1,ARFGEF1,CREBBP,SRCAP,SLC9A3R1,MARK4,SMG6,HIRA,EIF2AK4,GTF3C3,MLPH,CASC3,…
GO:0070161	Anchoring junction	129	820	0.57	1.07e-32	9606.ENSP00000005260,9606.ENSP00000171887,9606.ENSP00000211998,9606.ENSP00000215582,9606.ENSP00000216832,9606.ENSP00000231484,9606.ENSP00000240123,9606.ENSP00000248594,9606.ENSP00000249014,9606.ENSP00000251157,9606.ENSP00000252699,9606.ENSP00000253754,9606.ENSP00000255882,9606.ENSP00000257430,9606.ENSP00000258201,9606.ENSP00000264025,9606.ENSP00000268182,9606.ENSP00000271636,9606.ENSP00000276297,…	BAIAP2L1,TNS1,VCL,MISP,PNN,PCDH12,SORBS3,PTPN12,CDC42EP1,DOCK7,ACTN4,PDLIM4,PI4KA,APC,FHOD1,PVRL1,IQGAP1,CGN,DLC1,TJP1,GJA1,PDLIM3,CXADR,PCDH1,DBN1,CAPN2,SHROOM3,MICALL2,MAGI3,GNB2,SYNPO2,CTNND2,PDLIM2,GAK,PPFIBP1,TLN1,BAIAP2,PLEC,ZYX,SPECC1L,FLNC,CADM1,PKP3,NEXN,PARVA,SYNM,PPL,PTK2,VAPA,ANXA2,MAGI2,OCLN,GIT2,SORBS2,PLEKHA7,SVIL,SCRIB,FRMD4A,SYNE2,PARD3B,CD2AP,MPZL1,RPL12,ARHGEF2,CDC42BPA,ENAH,FL…
GO:0015629	Actin cytoskeleton	96	477	0.68	4.94e-31	9606.ENSP00000056217,9606.ENSP00000211998,9606.ENSP00000215582,9606.ENSP00000216200,9606.ENSP00000240874,9606.ENSP00000248594,9606.ENSP00000252699,9606.ENSP00000253754,9606.ENSP00000261503,9606.ENSP00000262613,9606.ENSP00000264605,9606.ENSP00000268182,9606.ENSP00000271636,9606.ENSP00000275884,9606.ENSP00000276297,9606.ENSP00000277895,9606.ENSP00000281537,9606.ENSP00000284770,9606.ENSP00000285039,…	ARHGEF5,VCL,MISP,PVALB,KALRN,PTPN12,ACTN4,PDLIM4,SPECC1,SLC9A3R1,MLPH,IQGAP1,CGN,DENND2A,DLC1,ABLIM1,TJP1,PDLIM3,MYO5B,DBN1,CAPN2,SHROOM3,MICALL2,CRK,SYNPO2,ADAM17,TAOK2,ARHGAP32,PDLIM2,LIMCH1,ZYX,SPECC1L,LRRC16A,NEXN,PARVA,ARHGAP6,PTK2,DPYSL3,SORBS2,SVIL,PLS3,SH3PXD2A,SPTBN1,TPM1,CD2AP,MYO1C,MYLK,MYH10,MACF1,DFNB31,AKAP13,CALD1,ARHGEF2,CDC42BPA,LMOD1,BAG3,FLNA,MYO6,CNN3,GNG12,SORBS1,ABL1,CAP1,FH…
GO:0005622	Intracellular	737	14276	0.09	3.84e-30	9606.ENSP00000001008,9606.ENSP00000005260,9606.ENSP00000005587,9606.ENSP00000009041,9606.ENSP00000013125,9606.ENSP00000023939,9606.ENSP00000025008,9606.ENSP00000040738,9606.ENSP00000056217,9606.ENSP00000155840,9606.ENSP00000157600,9606.ENSP00000162391,9606.ENSP00000168148,9606.ENSP00000170564,9606.ENSP00000171887,9606.ENSP00000178640,9606.ENSP00000202556,9606.ENSP00000202677,9606.ENSP00000204726,…	FKBP4,BAIAP2L1,SKAP2,STARD3NL,MAP4K5,RTFDC1,RB1CC1,BOD1L1,ARHGEF5,KCNQ1,LMCD1,FOXJ2,SPP2,GPATCH1,TNS1,MAP2K5,PPP1R13B,RALGAPA2,GOLGA3,CBX5,VCL,MISP,PVALB,PNN,F9,USP31,MGA,NEFM,HNRNPL,PEX11G,RNASEH2A,TBC1D17,ABHD11,PDAP1,CEP41,AEBP1,PNPO,COL1A1,CCDC86,ARHGDIB,USP5,ASF1A,NR3C1,NEK4,TMSB10,NRBP1,SNX17,SLC1A4,MSH6,BCL9,MFN2,TTR,ZFAND5,VPS4B,AFTPH,PRRX1,SORBS3,TBX2,TSHZ3,KALRN,SRSF6,LIPE,RALY,SUGP1,DL…
GO:0030054	Cell junction	205	2075	0.37	1.3e-27	9606.ENSP00000005260,9606.ENSP00000056217,9606.ENSP00000171887,9606.ENSP00000211998,9606.ENSP00000215582,9606.ENSP00000216832,9606.ENSP00000231484,9606.ENSP00000234256,9606.ENSP00000240123,9606.ENSP00000248594,9606.ENSP00000249014,9606.ENSP00000251157,9606.ENSP00000252486,9606.ENSP00000252699,9606.ENSP00000253754,9606.ENSP00000255882,9606.ENSP00000257430,9606.ENSP00000258201,9606.ENSP00000258390,…	BAIAP2L1,ARHGEF5,TNS1,VCL,MISP,PNN,PCDH12,SLC1A4,SORBS3,PTPN12,CDC42EP1,DOCK7,APOE,ACTN4,PDLIM4,PI4KA,APC,FHOD1,DOCK10,SYT1,EEF2K,TANC1,PDZRN3,CHMP2B,PVRL1,KIAA1109,STAT3,CPEB4,VDAC1,APBA1,IQGAP1,CGN,DLC1,FER,TJP1,GJA1,PDLIM3,CXADR,KCNMA1,PCDH1,DBN1,GRASP,TBC1D24,SLX4,CAPN2,SHROOM3,MAP1B,MICALL2,MAP1A,BCR,MAGI3,GNB2,SYNPO2,SEMA4C,CTNND2,GLUL,PLG,ARHGAP32,BRSK1,PDLIM2,HNRNPD,GAK,PPFIBP1,SSH1,TLN1,…
GO:0005829	Cytosol	365	5193	0.23	3.81e-25	9606.ENSP00000001008,9606.ENSP00000005260,9606.ENSP00000005587,9606.ENSP00000009041,9606.ENSP00000025008,9606.ENSP00000056217,9606.ENSP00000178640,9606.ENSP00000202556,9606.ENSP00000202677,9606.ENSP00000204726,9606.ENSP00000211998,9606.ENSP00000221419,9606.ENSP00000221486,9606.ENSP00000221543,9606.ENSP00000222968,9606.ENSP00000223208,9606.ENSP00000225573,9606.ENSP00000228945,9606.ENSP00000229268,…	FKBP4,BAIAP2L1,SKAP2,STARD3NL,RB1CC1,ARHGEF5,MAP2K5,PPP1R13B,RALGAPA2,GOLGA3,VCL,HNRNPL,RNASEH2A,TBC1D17,PDAP1,CEP41,PNPO,ARHGDIB,USP5,NR3C1,NEK4,SNX17,MSH6,MFN2,VPS4B,AFTPH,PRRX1,SORBS3,KALRN,LIPE,DLGAP5,TRAF2,PTPN12,RAF1,KRT75,ACTN4,ZC3H4,WDR44,PRKAB2,PI4KA,GSTM3,CABLES1,APC,FHOD1,DOCK10,COG3,ARHGAP29,NUP133,TBC1D1,SPECC1,SNX1,SPAG9,ARFGEF1,SLC12A2,MARK4,EEF2K,SMG6,ARHGEF17,CHMP2B,EIF2AK4,CBLB,…
GO:0043229	Intracellular organelle	660	12528	0.1	3.87e-22	9606.ENSP00000001008,9606.ENSP00000005260,9606.ENSP00000005587,9606.ENSP00000009041,9606.ENSP00000023939,9606.ENSP00000025008,9606.ENSP00000040738,9606.ENSP00000056217,9606.ENSP00000155840,9606.ENSP00000157600,9606.ENSP00000162391,9606.ENSP00000168148,9606.ENSP00000170564,9606.ENSP00000171887,9606.ENSP00000178640,9606.ENSP00000202556,9606.ENSP00000202677,9606.ENSP00000204726,9606.ENSP00000209875,…	FKBP4,BAIAP2L1,SKAP2,STARD3NL,RTFDC1,RB1CC1,BOD1L1,ARHGEF5,KCNQ1,LMCD1,FOXJ2,SPP2,GPATCH1,TNS1,MAP2K5,PPP1R13B,RALGAPA2,GOLGA3,CBX5,VCL,MISP,PVALB,PNN,F9,USP31,MGA,NEFM,HNRNPL,PEX11G,RNASEH2A,TBC1D17,ABHD11,PDAP1,CEP41,AEBP1,PNPO,COL1A1,CCDC86,ARHGDIB,USP5,ASF1A,NR3C1,NEK4,TMSB10,NRBP1,SNX17,SLC1A4,MSH6,BCL9,MFN2,TTR,VPS4B,AFTPH,PRRX1,SORBS3,TBX2,TSHZ3,KALRN,SRSF6,LIPE,RALY,SUGP1,DLGAP5,TRAF2,PTP…
GO:0005737	Cytoplasm	619	11428	0.11	6.95e-22	9606.ENSP00000001008,9606.ENSP00000005260,9606.ENSP00000005587,9606.ENSP00000009041,9606.ENSP00000013125,9606.ENSP00000025008,9606.ENSP00000056217,9606.ENSP00000155840,9606.ENSP00000157600,9606.ENSP00000168148,9606.ENSP00000171887,9606.ENSP00000178640,9606.ENSP00000202556,9606.ENSP00000202677,9606.ENSP00000204726,9606.ENSP00000211998,9606.ENSP00000215582,9606.ENSP00000216200,9606.ENSP00000218099,…	FKBP4,BAIAP2L1,SKAP2,STARD3NL,MAP4K5,RB1CC1,ARHGEF5,KCNQ1,LMCD1,SPP2,TNS1,MAP2K5,PPP1R13B,RALGAPA2,GOLGA3,VCL,MISP,PVALB,F9,NEFM,HNRNPL,PEX11G,RNASEH2A,TBC1D17,ABHD11,PDAP1,CEP41,AEBP1,PNPO,COL1A1,ARHGDIB,USP5,NR3C1,NEK4,TMSB10,NRBP1,SNX17,SLC1A4,MSH6,BCL9,MFN2,TTR,ZFAND5,VPS4B,AFTPH,PRRX1,SORBS3,KALRN,LIPE,DLGAP5,TRAF2,PTPN12,CDC42EP1,RAF1,KRT75,APOE,ACTN4,YIPF2,ZC3H4,PDLIM4,WDR44,PRKAB2,TERF2,N…
GO:0005911	Cell-cell junction	81	490	0.6	2.98e-21	9606.ENSP00000005260,9606.ENSP00000211998,9606.ENSP00000216832,9606.ENSP00000231484,9606.ENSP00000249014,9606.ENSP00000252699,9606.ENSP00000253754,9606.ENSP00000257430,9606.ENSP00000258201,9606.ENSP00000264025,9606.ENSP00000268182,9606.ENSP00000271636,9606.ENSP00000281537,9606.ENSP00000282561,9606.ENSP00000284770,9606.ENSP00000284878,9606.ENSP00000287008,9606.ENSP00000292385,9606.ENSP00000296043,…	BAIAP2L1,VCL,PNN,PCDH12,CDC42EP1,ACTN4,PDLIM4,APC,FHOD1,PVRL1,IQGAP1,CGN,TJP1,GJA1,PDLIM3,CXADR,PCDH1,DBN1,SHROOM3,MICALL2,MAGI3,CTNND2,PDLIM2,TLN1,BAIAP2,ZYX,SPECC1L,CADM1,PKP3,NEXN,SYNM,PPL,VAPA,ANXA2,MAGI2,OCLN,PLEKHA7,SCRIB,FRMD4A,PARD3B,CD2AP,ARHGEF2,CDC42BPA,FLNA,CNN3,INADL,SORBS1,DLG5,COL16A1,DLG3,KIAA1462,SHROOM4,AHNAK,CASK,DSP,NHS,SHROOM2,TNK2,KRT18,MYADM,ASH1L,SYNPO,ACTN1,ARHGAP24,ITGB1…
GO:0099512	Supramolecular fiber	112	939	0.45	1.85e-19	9606.ENSP00000001008,9606.ENSP00000040738,9606.ENSP00000211998,9606.ENSP00000215582,9606.ENSP00000216832,9606.ENSP00000221166,9606.ENSP00000225964,9606.ENSP00000234256,9606.ENSP00000252245,9606.ENSP00000252699,9606.ENSP00000253754,9606.ENSP00000257430,9606.ENSP00000261366,9606.ENSP00000261503,9606.ENSP00000262210,9606.ENSP00000266718,9606.ENSP00000268182,9606.ENSP00000284770,9606.ENSP00000296043,…	FKBP4,BOD1L1,VCL,MISP,PNN,NEFM,COL1A1,SLC1A4,KRT75,ACTN4,PDLIM4,APC,LMNB1,SPECC1,CSPP1,LUM,IQGAP1,PDLIM3,SHROOM3,MAP1B,MICALL2,KIF27,MAP1A,SYNPO2,PDLIM2,BAIAP2,TLK2,PLEC,MAP1S,SPECC1L,LMNB2,FLNC,KRT7,FBLN1,LRRC16A,PDE4B,NEXN,PARVA,HDAC6,SYNM,ARHGAP6,DPYSL3,JPH1,KIAA1598,SORBS2,SVIL,PLS3,SPTBN1,SYNE2,TPM1,CD2AP,MYO1C,AHNAK2,MAP4,MYH10,TPPP,MACF1,DFNB31,AKAP13,CALD1,ARHGEF2,FAM179B,NOS1AP,CEP170,DI…
GO:0043226	Organelle	682	13515	0.08	6.16e-18	9606.ENSP00000001008,9606.ENSP00000005260,9606.ENSP00000005587,9606.ENSP00000009041,9606.ENSP00000023939,9606.ENSP00000025008,9606.ENSP00000040738,9606.ENSP00000056217,9606.ENSP00000155840,9606.ENSP00000157600,9606.ENSP00000162391,9606.ENSP00000168148,9606.ENSP00000170564,9606.ENSP00000171887,9606.ENSP00000178640,9606.ENSP00000202556,9606.ENSP00000202677,9606.ENSP00000204726,9606.ENSP00000209875,…	FKBP4,BAIAP2L1,SKAP2,STARD3NL,RTFDC1,RB1CC1,BOD1L1,ARHGEF5,KCNQ1,LMCD1,FOXJ2,SPP2,GPATCH1,TNS1,MAP2K5,PPP1R13B,RALGAPA2,GOLGA3,CBX5,VCL,MISP,PVALB,PNN,F9,USP31,MGA,NEFM,HNRNPL,PEX11G,RNASEH2A,TBC1D17,ABHD11,PDAP1,CEP41,AEBP1,PNPO,COL1A1,CCDC86,ARHGDIB,USP5,ASF1A,PCDH12,NR3C1,NEK4,TMSB10,NRBP1,SNX17,SLC1A4,MSH6,BCL9,MFN2,TTR,VPS4B,AFTPH,PRRX1,SORBS3,TBX2,TSHZ3,KALRN,SRSF6,LIPE,RALY,SUGP1,DLGAP5,TR…
GO:0099080	Supramolecular complex	129	1261	0.39	1.56e-17	9606.ENSP00000001008,9606.ENSP00000040738,9606.ENSP00000209875,9606.ENSP00000211998,9606.ENSP00000215582,9606.ENSP00000216832,9606.ENSP00000221166,9606.ENSP00000221419,9606.ENSP00000225964,9606.ENSP00000234256,9606.ENSP00000252245,9606.ENSP00000252699,9606.ENSP00000253754,9606.ENSP00000257430,9606.ENSP00000261366,9606.ENSP00000261396,9606.ENSP00000261503,9606.ENSP00000262210,9606.ENSP00000264645,…	FKBP4,BOD1L1,CBX5,VCL,MISP,PNN,NEFM,HNRNPL,COL1A1,SLC1A4,KRT75,ACTN4,PDLIM4,APC,LMNB1,NUP133,SPECC1,CSPP1,CASC3,LUM,IQGAP1,PDLIM3,SHROOM3,MAP1B,MICALL2,KIF27,KIAA0355,MAP1A,SYNPO2,PDLIM2,BAIAP2,TLK2,PLEC,MAP1S,SPECC1L,LMNB2,FLNC,KRT7,FBLN1,LRRC16A,PDE4B,NEXN,PARVA,HDAC6,LARP1,SYNM,ARHGAP6,DPYSL3,JPH1,KIAA1598,SORBS2,SVIL,PLS3,SPTBN1,SYNE2,TPM1,PHF2,CD2AP,MYO1C,AHNAK2,MAP4,MYH10,TPPP,MACF1,DFNB31,…
GO:0030055	Cell-substrate junction	67	413	0.59	3.96e-17	9606.ENSP00000171887,9606.ENSP00000211998,9606.ENSP00000215582,9606.ENSP00000240123,9606.ENSP00000248594,9606.ENSP00000249014,9606.ENSP00000251157,9606.ENSP00000252699,9606.ENSP00000255882,9606.ENSP00000268182,9606.ENSP00000276297,9606.ENSP00000282561,9606.ENSP00000295006,9606.ENSP00000305260,9606.ENSP00000306015,9606.ENSP00000314499,9606.ENSP00000314724,9606.ENSP00000316029,9606.ENSP00000323856,…	TNS1,VCL,MISP,SORBS3,PTPN12,CDC42EP1,DOCK7,ACTN4,PI4KA,IQGAP1,DLC1,GJA1,CAPN2,GNB2,SYNPO2,GAK,PPFIBP1,TLN1,PLEC,ZYX,FLNC,NEXN,PARVA,PTK2,GIT2,SORBS2,SVIL,SYNE2,MPZL1,RPL12,ARHGEF2,ENAH,FLNA,CNN3,BCAR3,RPL5,SORBS1,CAP1,FHL3,GSN,SHROOM4,MDC1,CTTN,AHNAK,CASK,NHS,WASF1,ACTN1,TGFB1I1,ARHGAP24,MPRIP,ITGB1,AKAP12,FHL2,ITGA6,ARPC1B,GRB7,FLNB,PALLD,ERBB2IP,RPL30,LMO7,VIM,PEAK1,TLN2,RPS15,SCARF2
GO:0005925	Focal adhesion	66	405	0.59	5.65e-17	9606.ENSP00000171887,9606.ENSP00000211998,9606.ENSP00000215582,9606.ENSP00000240123,9606.ENSP00000248594,9606.ENSP00000249014,9606.ENSP00000251157,9606.ENSP00000252699,9606.ENSP00000255882,9606.ENSP00000268182,9606.ENSP00000276297,9606.ENSP00000282561,9606.ENSP00000295006,9606.ENSP00000305260,9606.ENSP00000306015,9606.ENSP00000314499,9606.ENSP00000314724,9606.ENSP00000316029,9606.ENSP00000323856,…	TNS1,VCL,MISP,SORBS3,PTPN12,CDC42EP1,DOCK7,ACTN4,PI4KA,IQGAP1,DLC1,GJA1,CAPN2,GNB2,SYNPO2,GAK,PPFIBP1,TLN1,PLEC,ZYX,FLNC,NEXN,PARVA,PTK2,GIT2,SORBS2,SVIL,SYNE2,MPZL1,RPL12,ARHGEF2,ENAH,FLNA,CNN3,BCAR3,RPL5,SORBS1,CAP1,FHL3,GSN,SHROOM4,MDC1,CTTN,AHNAK,CASK,NHS,WASF1,ACTN1,TGFB1I1,ARHGAP24,MPRIP,ITGB1,AKAP12,FHL2,ITGA6,ARPC1B,GRB7,FLNB,PALLD,RPL30,LMO7,VIM,PEAK1,TLN2,RPS15,SCARF2
GO:0031252	Cell leading edge	65	425	0.56	1.71e-15	9606.ENSP00000233557,9606.ENSP00000253754,9606.ENSP00000257430,9606.ENSP00000261889,9606.ENSP00000262613,9606.ENSP00000268182,9606.ENSP00000276297,9606.ENSP00000277895,9606.ENSP00000284637,9606.ENSP00000285046,9606.ENSP00000288266,9606.ENSP00000292385,9606.ENSP00000315713,9606.ENSP00000316029,9606.ENSP00000316338,9606.ENSP00000324287,9606.ENSP00000331983,9606.ENSP00000334008,9606.ENSP00000334061,…	NRBP1,PDLIM4,APC,SNX1,SLC9A3R1,IQGAP1,DLC1,ABLIM1,SH3RF1,FGD5,APPL1,DBN1,SSH1,TLN1,BAIAP2,ACAP2,LRRC16A,PARVA,HDAC6,PTK2,DPYSL3,FGD6,ANXA2,OCLN,KIAA1598,SORBS2,ARHGEF26,SPTBN1,SCRIB,SYNE2,TPM1,CD2AP,MYO1C,MYLK,MYH10,MACF1,ARHGEF2,CDC42BPA,ENAH,SLK,MYO6,ABL1,GSN,KIAA1462,FGD3,CTTN,NHS,RUFY3,ITSN1,MYADM,WASF1,ACTN1,COBL,ITGB1,CTNND1,AMOTL1,PHLDB2,PPP1R9A,CLASP2,PALLD,BRK1,EPS8L2,VIM,TLN2,SRGAP2
GO:0005654	Nucleoplasm	268	3973	0.21	2.65e-14	9606.ENSP00000001008,9606.ENSP00000005260,9606.ENSP00000005587,9606.ENSP00000040738,9606.ENSP00000056217,9606.ENSP00000157600,9606.ENSP00000162391,9606.ENSP00000202556,9606.ENSP00000204726,9606.ENSP00000209875,9606.ENSP00000216832,9606.ENSP00000219905,9606.ENSP00000221419,9606.ENSP00000221486,9606.ENSP00000225573,9606.ENSP00000227520,9606.ENSP00000229595,9606.ENSP00000231509,9606.ENSP00000233557,…	FKBP4,BAIAP2L1,SKAP2,BOD1L1,ARHGEF5,LMCD1,FOXJ2,PPP1R13B,GOLGA3,CBX5,PNN,MGA,HNRNPL,RNASEH2A,PNPO,CCDC86,ASF1A,NR3C1,NRBP1,MSH6,BCL9,AFTPH,PRRX1,TSHZ3,KALRN,SRSF6,SUGP1,TRAF2,PTPN12,RAF1,ACTN4,ZC3H4,PRKAB2,TERF2,NASP,APC,FHOD1,DOCK10,LMNB1,NUAK1,SPECC1,CCNT1,ARFGEF1,CREBBP,SRCAP,HIRA,GTF3C3,CBLB,CASC3,STAT3,MCM2,SUB1,MSH3,PCNP,SMARCA2,SMARCC2,POGZ,RPS27A,CDCA5,NRBF2,HIRIP3,ZC3H13,GJA1,CXADR,XPC,P…
GO:0005634	Nucleus	426	7390	0.14	3.26e-14	9606.ENSP00000001008,9606.ENSP00000005260,9606.ENSP00000005587,9606.ENSP00000023939,9606.ENSP00000025008,9606.ENSP00000040738,9606.ENSP00000056217,9606.ENSP00000157600,9606.ENSP00000162391,9606.ENSP00000170564,9606.ENSP00000178640,9606.ENSP00000202556,9606.ENSP00000202677,9606.ENSP00000204726,9606.ENSP00000209875,9606.ENSP00000216200,9606.ENSP00000216832,9606.ENSP00000219689,9606.ENSP00000219905,…	FKBP4,BAIAP2L1,SKAP2,RTFDC1,RB1CC1,BOD1L1,ARHGEF5,LMCD1,FOXJ2,GPATCH1,MAP2K5,PPP1R13B,RALGAPA2,GOLGA3,CBX5,PVALB,PNN,USP31,MGA,HNRNPL,RNASEH2A,AEBP1,PNPO,CCDC86,USP5,ASF1A,NR3C1,NRBP1,MSH6,BCL9,VPS4B,AFTPH,PRRX1,SORBS3,TBX2,TSHZ3,KALRN,SRSF6,RALY,SUGP1,DLGAP5,TRAF2,PTPN12,RAF1,APOE,ACTN4,ZC3H4,PDLIM4,PRKAB2,TERF2,NASP,GSTM3,CABLES1,APC,FHOD1,DOCK10,LMNB1,NUP133,NUAK1,TBC1D1,SPECC1,CCNT1,ARFGEF1,C…
GO:0005912	Adherens junction	39	170	0.74	6.22e-14	9606.ENSP00000005260,9606.ENSP00000211998,9606.ENSP00000249014,9606.ENSP00000253754,9606.ENSP00000257430,9606.ENSP00000264025,9606.ENSP00000281537,9606.ENSP00000284770,9606.ENSP00000284878,9606.ENSP00000296043,9606.ENSP00000307134,9606.ENSP00000312634,9606.ENSP00000316029,9606.ENSP00000316338,9606.ENSP00000324422,9606.ENSP00000331678,9606.ENSP00000333938,9606.ENSP00000336775,9606.ENSP00000346032,…	BAIAP2L1,VCL,CDC42EP1,PDLIM4,APC,PVRL1,TJP1,PDLIM3,CXADR,SHROOM3,CTNND2,PDLIM2,TLN1,BAIAP2,ZYX,PKP3,NEXN,SYNM,ANXA2,PLEKHA7,SCRIB,FRMD4A,PARD3B,CNN3,SORBS1,DLG5,KIAA1462,SHROOM4,SHROOM2,TNK2,KRT18,ARHGAP24,CTNND1,CCDC85A,MAGI1,NDRG1,CAMSAP3,TNKS1BP1,TJP2
GO:0042995	Cell projection	178	2287	0.27	1.17e-13	9606.ENSP00000001008,9606.ENSP00000056217,9606.ENSP00000216200,9606.ENSP00000221166,9606.ENSP00000223208,9606.ENSP00000233027,9606.ENSP00000233557,9606.ENSP00000234256,9606.ENSP00000240587,9606.ENSP00000248594,9606.ENSP00000251157,9606.ENSP00000251849,9606.ENSP00000252486,9606.ENSP00000252699,9606.ENSP00000253754,9606.ENSP00000254942,9606.ENSP00000256594,9606.ENSP00000257430,9606.ENSP00000258201,…	FKBP4,ARHGEF5,PVALB,NEFM,CEP41,NEK4,NRBP1,SLC1A4,TSHZ3,PTPN12,DOCK7,RAF1,APOE,ACTN4,PDLIM4,TERF2,GSTM3,APC,FHOD1,DOCK10,SYT1,KIAA0556,SNX1,SLC12A2,SLC9A3R1,MARK4,EEF2K,TANC1,PVRL1,MLPH,CASC3,VCAN,CPEB4,APBA1,IQGAP1,DLC1,ABLIM1,FER,TJP1,SH3RF1,CXADR,FGD5,APPL1,DBN1,TBC1D24,CAPN2,MAP1B,MICALL2,KIF27,MAP1A,FADD,BCR,PAM,CTNND2,GLUL,TAOK2,ARHGAP32,BRSK1,CAMKK2,SSH1,TLN1,BAIAP2,ARHGAP33,PKM,SIAH2,ACAP2…
GO:0031981	Nuclear lumen	297	4733	0.18	2.31e-12	9606.ENSP00000001008,9606.ENSP00000005260,9606.ENSP00000005587,9606.ENSP00000040738,9606.ENSP00000056217,9606.ENSP00000157600,9606.ENSP00000162391,9606.ENSP00000202556,9606.ENSP00000204726,9606.ENSP00000209875,9606.ENSP00000216832,9606.ENSP00000219905,9606.ENSP00000221419,9606.ENSP00000221486,9606.ENSP00000225573,9606.ENSP00000227520,9606.ENSP00000229595,9606.ENSP00000231509,9606.ENSP00000233557,…	FKBP4,BAIAP2L1,SKAP2,BOD1L1,ARHGEF5,LMCD1,FOXJ2,PPP1R13B,GOLGA3,CBX5,PNN,MGA,HNRNPL,RNASEH2A,PNPO,CCDC86,ASF1A,NR3C1,NRBP1,MSH6,BCL9,AFTPH,PRRX1,TBX2,TSHZ3,KALRN,SRSF6,SUGP1,TRAF2,PTPN12,RAF1,ACTN4,ZC3H4,PRKAB2,TERF2,NASP,APC,FHOD1,DOCK10,LMNB1,NUAK1,SPECC1,CCNT1,ARFGEF1,CREBBP,SRCAP,SMG6,HIRA,GTF3C3,CBLB,CASC3,STAT3,MCM2,SUB1,MSH3,PCNP,CREM,SMARCA2,SMARCC2,POGZ,RPS27A,CDCA5,NRBF2,VPS51,HIRIP3,ZC…
GO:0043292	Contractile fiber	42	238	0.62	1.14e-11	9606.ENSP00000211998,9606.ENSP00000252699,9606.ENSP00000253754,9606.ENSP00000284770,9606.ENSP00000306015,9606.ENSP00000312634,9606.ENSP00000323856,9606.ENSP00000327145,9606.ENSP00000332116,9606.ENSP00000333938,9606.ENSP00000334008,9606.ENSP00000336775,9606.ENSP00000344488,9606.ENSP00000347852,9606.ENSP00000348128,9606.ENSP00000349259,9606.ENSP00000350719,9606.ENSP00000351022,9606.ENSP00000353114,…	VCL,ACTN4,PDLIM4,PDLIM3,SYNPO2,PDLIM2,PLEC,FLNC,PDE4B,NEXN,PARVA,SYNM,JPH1,SORBS2,SVIL,SPTBN1,SYNE2,TPM1,AHNAK2,CALD1,NOS1AP,LMOD1,BAG3,PDE4DIP,FLNA,FHL3,HABP4,AHNAK,MTMR12,RYR3,SYNPO,ACTN1,MYH11,FHL2,NBR1,SLC2A1,FLNB,PALLD,CRYAB,KRT8,PECAM1,TTN
GO:0120025	Plasma membrane bounded cell projection	166	2193	0.26	1.19e-11	9606.ENSP00000001008,9606.ENSP00000216200,9606.ENSP00000221166,9606.ENSP00000223208,9606.ENSP00000233027,9606.ENSP00000233557,9606.ENSP00000234256,9606.ENSP00000240587,9606.ENSP00000251157,9606.ENSP00000251849,9606.ENSP00000252486,9606.ENSP00000252699,9606.ENSP00000253754,9606.ENSP00000254942,9606.ENSP00000256594,9606.ENSP00000257430,9606.ENSP00000258201,9606.ENSP00000258390,9606.ENSP00000261205,…	FKBP4,PVALB,NEFM,CEP41,NEK4,NRBP1,SLC1A4,TSHZ3,DOCK7,RAF1,APOE,ACTN4,PDLIM4,TERF2,GSTM3,APC,FHOD1,DOCK10,SYT1,SNX1,SLC12A2,SLC9A3R1,MARK4,EEF2K,TANC1,PVRL1,MLPH,CASC3,VCAN,CPEB4,APBA1,IQGAP1,DLC1,ABLIM1,SH3RF1,CXADR,FGD5,APPL1,DBN1,TBC1D24,CAPN2,MAP1B,MICALL2,KIF27,MAP1A,FADD,BCR,PAM,CTNND2,GLUL,TAOK2,ARHGAP32,BRSK1,CAMKK2,SSH1,TLN1,BAIAP2,ARHGAP33,PKM,SIAH2,ACAP2,FBF1,MAP1S,PCM1,LRRC16A,PDE4B,NE…
GO:0043296	Apical junction complex	32	143	0.73	3.6e-11	9606.ENSP00000211998,9606.ENSP00000257430,9606.ENSP00000264025,9606.ENSP00000271636,9606.ENSP00000281537,9606.ENSP00000284878,9606.ENSP00000296043,9606.ENSP00000297508,9606.ENSP00000304604,9606.ENSP00000345656,9606.ENSP00000346151,9606.ENSP00000347379,9606.ENSP00000347883,9606.ENSP00000350032,9606.ENSP00000351618,9606.ENSP00000354837,9606.ENSP00000360200,9606.ENSP00000360293,9606.ENSP00000363480,…	VCL,APC,PVRL1,CGN,TJP1,CXADR,SHROOM3,MICALL2,MAGI3,VAPA,MAGI2,OCLN,PLEKHA7,FRMD4A,PARD3B,ARHGEF2,INADL,SORBS1,DLG3,SHROOM4,NHS,SHROOM2,ASH1L,SYNPO,UBN1,CTNND1,MAGI1,AMOTL1,CAMSAP3,TJP2,MPDZ,TJP3
GO:0030016	Myofibril	40	227	0.62	4.02e-11	9606.ENSP00000211998,9606.ENSP00000252699,9606.ENSP00000253754,9606.ENSP00000284770,9606.ENSP00000306015,9606.ENSP00000312634,9606.ENSP00000323856,9606.ENSP00000327145,9606.ENSP00000332116,9606.ENSP00000333938,9606.ENSP00000334008,9606.ENSP00000336775,9606.ENSP00000344488,9606.ENSP00000347852,9606.ENSP00000348128,9606.ENSP00000349259,9606.ENSP00000350719,9606.ENSP00000351022,9606.ENSP00000353114,…	VCL,ACTN4,PDLIM4,PDLIM3,SYNPO2,PDLIM2,PLEC,FLNC,PDE4B,NEXN,PARVA,SYNM,JPH1,SORBS2,SVIL,SPTBN1,SYNE2,TPM1,AHNAK2,CALD1,NOS1AP,LMOD1,BAG3,PDE4DIP,FLNA,FHL3,HABP4,AHNAK,MTMR12,RYR3,SYNPO,ACTN1,FHL2,NBR1,SLC2A1,FLNB,PALLD,CRYAB,KRT8,TTN
GO:0099513	Polymeric cytoskeletal fiber	76	705	0.41	4.87e-11	9606.ENSP00000001008,9606.ENSP00000040738,9606.ENSP00000215582,9606.ENSP00000216832,9606.ENSP00000221166,9606.ENSP00000234256,9606.ENSP00000252245,9606.ENSP00000253754,9606.ENSP00000257430,9606.ENSP00000261366,9606.ENSP00000261503,9606.ENSP00000262210,9606.ENSP00000268182,9606.ENSP00000284770,9606.ENSP00000296043,9606.ENSP00000296755,9606.ENSP00000297508,9606.ENSP00000297814,9606.ENSP00000300231,…	FKBP4,BOD1L1,MISP,PNN,NEFM,SLC1A4,KRT75,PDLIM4,APC,LMNB1,SPECC1,CSPP1,IQGAP1,PDLIM3,SHROOM3,MAP1B,MICALL2,KIF27,MAP1A,PDLIM2,BAIAP2,TLK2,MAP1S,SPECC1L,LMNB2,KRT7,LRRC16A,HDAC6,SYNM,ARHGAP6,DPYSL3,KIAA1598,SVIL,PLS3,TPM1,CD2AP,MYO1C,MAP4,TPPP,MACF1,DFNB31,AKAP13,ARHGEF2,FAM179B,CEP170,DISC1,LMOD1,NES,LMNA,EMD,FLNA,MYO6,LZTS2,GNG12,ROR2,SHROOM4,DSP,SHROOM2,KRT18,NUMA1,KIF7,COBL,NCKAP5,CYLD,GAS2,CEP…
GO:0005938	Cell cortex	45	292	0.57	8.57e-11	9606.ENSP00000211998,9606.ENSP00000215582,9606.ENSP00000216200,9606.ENSP00000233557,9606.ENSP00000247668,9606.ENSP00000252699,9606.ENSP00000264605,9606.ENSP00000276297,9606.ENSP00000281092,9606.ENSP00000285039,9606.ENSP00000292385,9606.ENSP00000295006,9606.ENSP00000296043,9606.ENSP00000310561,9606.ENSP00000334319,9606.ENSP00000341189,9606.ENSP00000346032,9606.ENSP00000349259,9606.ENSP00000351618,…	VCL,MISP,PVALB,NRBP1,TRAF2,ACTN4,MLPH,DLC1,FER,MYO5B,DBN1,CAPN2,SHROOM3,ARHGAP32,PCLO,PTK2,ANXA2,SPTBN1,PARD3B,MYH10,PHLDB1,AKAP13,CALD1,FLNA,MYO6,CAP1,GSN,SHROOM4,CTTN,UNC13B,EXOC1,ITPR2,MYADM,NUMA1,COBL,CTNND1,AKAP12,PHLDB2,PPP1R9A,SLC2A1,CLASP2,FLNB,RAI14,ST5,MYO9B
GO:0032432	Actin filament bundle	23	73	0.88	1.73e-10	9606.ENSP00000252699,9606.ENSP00000253754,9606.ENSP00000277895,9606.ENSP00000284770,9606.ENSP00000297508,9606.ENSP00000306015,9606.ENSP00000312634,9606.ENSP00000316891,9606.ENSP00000324422,9606.ENSP00000341189,9606.ENSP00000348163,9606.ENSP00000351022,9606.ENSP00000353452,9606.ENSP00000353590,9606.ENSP00000358081,9606.ENSP00000360293,9606.ENSP00000362107,9606.ENSP00000365188,9606.ENSP00000377789,…	ACTN4,PDLIM4,ABLIM1,PDLIM3,MICALL2,SYNPO2,PDLIM2,LIMCH1,ZYX,PTK2,PLS3,TPM1,MYLK,MYH10,BAG3,SORBS1,FHL3,SHROOM4,SYNPO,ACTN1,FLNB,PALLD,CRYAB
GO:0042641	Actomyosin	23	75	0.86	2.66e-10	9606.ENSP00000252699,9606.ENSP00000253754,9606.ENSP00000277895,9606.ENSP00000284770,9606.ENSP00000292385,9606.ENSP00000297508,9606.ENSP00000306015,9606.ENSP00000312634,9606.ENSP00000316891,9606.ENSP00000324422,9606.ENSP00000341189,9606.ENSP00000351022,9606.ENSP00000353452,9606.ENSP00000353590,9606.ENSP00000355731,9606.ENSP00000358081,9606.ENSP00000360293,9606.ENSP00000362107,9606.ENSP00000365188,…	ACTN4,PDLIM4,ABLIM1,PDLIM3,DBN1,MICALL2,SYNPO2,PDLIM2,LIMCH1,ZYX,PTK2,TPM1,MYLK,MYH10,CDC42BPA,BAG3,SORBS1,FHL3,SHROOM4,SYNPO,ACTN1,FLNB,PALLD
GO:0005884	Actin filament	26	101	0.79	3.05e-10	9606.ENSP00000215582,9606.ENSP00000253754,9606.ENSP00000261503,9606.ENSP00000268182,9606.ENSP00000284770,9606.ENSP00000297508,9606.ENSP00000312634,9606.ENSP00000325785,9606.ENSP00000331983,9606.ENSP00000338967,9606.ENSP00000343690,9606.ENSP00000348163,9606.ENSP00000351022,9606.ENSP00000352264,9606.ENSP00000352834,9606.ENSP00000354623,9606.ENSP00000354718,9606.ENSP00000356257,9606.ENSP00000358866,…	MISP,PDLIM4,SPECC1,IQGAP1,PDLIM3,MICALL2,PDLIM2,SPECC1L,LRRC16A,ARHGAP6,DPYSL3,PLS3,TPM1,CD2AP,MYO1C,DFNB31,AKAP13,LMOD1,FLNA,MYO6,GNG12,SHROOM4,COBL,GAS2,PALLD,MYO9B
GO:0030027	Lamellipodium	36	202	0.63	3.56e-10	9606.ENSP00000233557,9606.ENSP00000253754,9606.ENSP00000257430,9606.ENSP00000261889,9606.ENSP00000277895,9606.ENSP00000284637,9606.ENSP00000285046,9606.ENSP00000292385,9606.ENSP00000315713,9606.ENSP00000331983,9606.ENSP00000334008,9606.ENSP00000341189,9606.ENSP00000343690,9606.ENSP00000344446,9606.ENSP00000347532,9606.ENSP00000347852,9606.ENSP00000349486,9606.ENSP00000350719,9606.ENSP00000353452,…	NRBP1,PDLIM4,APC,SNX1,ABLIM1,SH3RF1,FGD5,DBN1,SSH1,LRRC16A,PARVA,PTK2,DPYSL3,FGD6,KIAA1598,SORBS2,SCRIB,SYNE2,MYLK,MYH10,CDC42BPA,ENAH,GSN,FGD3,CTTN,NHS,RUFY3,ITSN1,WASF1,ITGB1,CTNND1,AMOTL1,PPP1R9A,PALLD,BRK1,SRGAP2
GO:0001725	Stress fiber	21	65	0.89	8.59e-10	9606.ENSP00000252699,9606.ENSP00000253754,9606.ENSP00000277895,9606.ENSP00000284770,9606.ENSP00000297508,9606.ENSP00000306015,9606.ENSP00000312634,9606.ENSP00000316891,9606.ENSP00000324422,9606.ENSP00000341189,9606.ENSP00000351022,9606.ENSP00000353452,9606.ENSP00000353590,9606.ENSP00000358081,9606.ENSP00000360293,9606.ENSP00000362107,9606.ENSP00000365188,9606.ENSP00000377789,9606.ENSP00000377941,…	ACTN4,PDLIM4,ABLIM1,PDLIM3,MICALL2,SYNPO2,PDLIM2,LIMCH1,ZYX,PTK2,TPM1,MYLK,MYH10,BAG3,SORBS1,FHL3,SHROOM4,SYNPO,ACTN1,FLNB,PALLD
GO:0070013	Intracellular organelle lumen	337	5857	0.14	8.59e-10	9606.ENSP00000001008,9606.ENSP00000005260,9606.ENSP00000005587,9606.ENSP00000040738,9606.ENSP00000056217,9606.ENSP00000157600,9606.ENSP00000162391,9606.ENSP00000168148,9606.ENSP00000202556,9606.ENSP00000204726,9606.ENSP00000209875,9606.ENSP00000211998,9606.ENSP00000216832,9606.ENSP00000218099,9606.ENSP00000219905,9606.ENSP00000221419,9606.ENSP00000221486,9606.ENSP00000222968,9606.ENSP00000225573,…	FKBP4,BAIAP2L1,SKAP2,BOD1L1,ARHGEF5,LMCD1,FOXJ2,SPP2,PPP1R13B,GOLGA3,CBX5,VCL,PNN,F9,MGA,HNRNPL,RNASEH2A,PDAP1,PNPO,COL1A1,CCDC86,ASF1A,NR3C1,NRBP1,MSH6,BCL9,TTR,AFTPH,PRRX1,TBX2,TSHZ3,KALRN,SRSF6,SUGP1,TRAF2,PTPN12,RAF1,APOE,ACTN4,ZC3H4,PDLIM4,PRKAB2,TERF2,NASP,APC,FHOD1,DOCK10,LMNB1,NUAK1,SPECC1,CCNT1,ARFGEF1,CREBBP,SRCAP,SMG6,HIRA,GTF3C3,CBLB,CASC3,STAT3,KNG1,MCM2,SUB1,VCAN,MSH3,STC2,PCNP,VDAC…
GO:0030018	Z disc	27	131	0.69	7.85e-09	9606.ENSP00000252699,9606.ENSP00000253754,9606.ENSP00000284770,9606.ENSP00000306015,9606.ENSP00000312634,9606.ENSP00000327145,9606.ENSP00000332116,9606.ENSP00000333938,9606.ENSP00000334008,9606.ENSP00000344488,9606.ENSP00000347852,9606.ENSP00000350719,9606.ENSP00000353114,9606.ENSP00000355133,9606.ENSP00000358081,9606.ENSP00000358866,9606.ENSP00000362107,9606.ENSP00000373884,9606.ENSP00000377789,…	ACTN4,PDLIM4,PDLIM3,SYNPO2,PDLIM2,FLNC,PDE4B,NEXN,PARVA,JPH1,SORBS2,SYNE2,AHNAK2,NOS1AP,BAG3,FLNA,FHL3,RYR3,SYNPO,ACTN1,FHL2,SLC2A1,FLNB,PALLD,CRYAB,KRT8,TTN
GO:0015630	Microtubule cytoskeleton	101	1219	0.3	1.06e-08	9606.ENSP00000001008,9606.ENSP00000040738,9606.ENSP00000178640,9606.ENSP00000215582,9606.ENSP00000223208,9606.ENSP00000231509,9606.ENSP00000233027,9606.ENSP00000234256,9606.ENSP00000235329,9606.ENSP00000238497,9606.ENSP00000247191,9606.ENSP00000257430,9606.ENSP00000260983,9606.ENSP00000261402,9606.ENSP00000261503,9606.ENSP00000262013,9606.ENSP00000262210,9606.ENSP00000262891,9606.ENSP00000265056,…	FKBP4,BOD1L1,MAP2K5,MISP,CEP41,NR3C1,NEK4,SLC1A4,MFN2,VPS4B,DLGAP5,APC,HECW2,NUAK1,SPECC1,SPAG9,CSPP1,MARK4,MCM2,DIDO1,IQGAP1,SHROOM3,MAP1B,MICALL2,KIF27,LEO1,MAP1A,BRSK1,USP20,BAIAP2,RBBP6,TACC1,FBF1,MAP1S,SPECC1L,PCM1,PDE4B,HDAC6,C2CD3,ARHGEF10,PTK2,CEP97,VAPA,KIAA1598,PLEKHA7,SVIL,UVRAG,CHD4,MAP4,MYH10,TOPORS,TPPP,MACF1,DFNB31,CHAMP1,ARHGEF2,FAM179B,CEP170,DISC1,DTL,TPR,PDE4DIP,EMD,LZTS2,KANK4…
GO:0070160	Tight junction	26	129	0.68	2.46e-08	9606.ENSP00000257430,9606.ENSP00000271636,9606.ENSP00000281537,9606.ENSP00000282561,9606.ENSP00000284878,9606.ENSP00000297508,9606.ENSP00000304604,9606.ENSP00000345656,9606.ENSP00000346151,9606.ENSP00000347379,9606.ENSP00000350032,9606.ENSP00000351618,9606.ENSP00000354837,9606.ENSP00000360200,9606.ENSP00000363480,9606.ENSP00000369400,9606.ENSP00000370299,9606.ENSP00000376204,9606.ENSP00000377789,…	APC,CGN,TJP1,GJA1,CXADR,MICALL2,MAGI3,VAPA,MAGI2,OCLN,FRMD4A,PARD3B,ARHGEF2,INADL,DLG3,NHS,SHROOM2,ASH1L,SYNPO,UBN1,MAGI1,AMOTL1,TJP2,MPDZ,TJP3,LSR
GO:0030017	Sarcomere	33	207	0.58	2.72e-08	9606.ENSP00000252699,9606.ENSP00000253754,9606.ENSP00000284770,9606.ENSP00000306015,9606.ENSP00000312634,9606.ENSP00000327145,9606.ENSP00000332116,9606.ENSP00000333938,9606.ENSP00000334008,9606.ENSP00000344488,9606.ENSP00000347852,9606.ENSP00000349259,9606.ENSP00000350719,9606.ENSP00000351022,9606.ENSP00000353114,9606.ENSP00000355133,9606.ENSP00000356257,9606.ENSP00000358081,9606.ENSP00000358866,…	ACTN4,PDLIM4,PDLIM3,SYNPO2,PDLIM2,FLNC,PDE4B,NEXN,PARVA,JPH1,SORBS2,SPTBN1,SYNE2,TPM1,AHNAK2,NOS1AP,LMOD1,BAG3,FLNA,FHL3,HABP4,MTMR12,RYR3,SYNPO,ACTN1,FHL2,NBR1,SLC2A1,FLNB,PALLD,CRYAB,KRT8,TTN
GO:0043005	Neuron projection	108	1366	0.28	2.72e-08	9606.ENSP00000001008,9606.ENSP00000216200,9606.ENSP00000221166,9606.ENSP00000234256,9606.ENSP00000240587,9606.ENSP00000251157,9606.ENSP00000252486,9606.ENSP00000252699,9606.ENSP00000253754,9606.ENSP00000254942,9606.ENSP00000258390,9606.ENSP00000261205,9606.ENSP00000262461,9606.ENSP00000262613,9606.ENSP00000262891,9606.ENSP00000263026,9606.ENSP00000263635,9606.ENSP00000264025,9606.ENSP00000264605,…	FKBP4,PVALB,NEFM,SLC1A4,TSHZ3,DOCK7,APOE,ACTN4,PDLIM4,TERF2,DOCK10,SYT1,SLC12A2,SLC9A3R1,MARK4,EEF2K,TANC1,PVRL1,MLPH,CASC3,VCAN,CPEB4,APBA1,IQGAP1,CXADR,DBN1,TBC1D24,CAPN2,MAP1B,MICALL2,MAP1A,FADD,BCR,PAM,CTNND2,GLUL,TAOK2,ARHGAP32,BRSK1,CAMKK2,SSH1,BAIAP2,ARHGAP33,SIAH2,MAP1S,PDE4B,NEXN,HDAC6,PCLO,RGS12,PTK2,DPYSL3,MAGI2,KIAA1598,SPTBN1,MYO1C,MAP4,LZTS3,MYH10,TOPORS,COMT,DFNB31,ARHGEF2,DISC1,CO…
GO:0001726	Ruffle	30	179	0.6	5.38e-08	9606.ENSP00000257430,9606.ENSP00000262613,9606.ENSP00000268182,9606.ENSP00000276297,9606.ENSP00000285046,9606.ENSP00000288266,9606.ENSP00000316029,9606.ENSP00000316338,9606.ENSP00000324287,9606.ENSP00000344446,9606.ENSP00000346032,9606.ENSP00000348828,9606.ENSP00000351022,9606.ENSP00000352264,9606.ENSP00000352834,9606.ENSP00000354573,9606.ENSP00000354837,9606.ENSP00000358994,9606.ENSP00000362924,…	APC,SLC9A3R1,IQGAP1,DLC1,FGD5,APPL1,TLN1,BAIAP2,ACAP2,FGD6,ANXA2,ARHGEF26,TPM1,CD2AP,MYO1C,MACF1,ARHGEF2,MYO6,GSN,KIAA1462,FGD3,CTTN,MYADM,ACTN1,COBL,ITGB1,CLASP2,PALLD,EPS8L2,TLN2
GO:0048471	Perinuclear region of cytoplasm	69	727	0.36	5.66e-08	9606.ENSP00000001008,9606.ENSP00000202556,9606.ENSP00000221419,9606.ENSP00000252699,9606.ENSP00000253754,9606.ENSP00000254029,9606.ENSP00000257430,9606.ENSP00000262013,9606.ENSP00000262215,9606.ENSP00000262518,9606.ENSP00000262613,9606.ENSP00000264605,9606.ENSP00000264645,9606.ENSP00000265085,9606.ENSP00000265087,9606.ENSP00000265381,9606.ENSP00000269571,9606.ENSP00000284637,9606.ENSP00000293662,…	FKBP4,PPP1R13B,HNRNPL,ACTN4,PDLIM4,WDR44,APC,SPAG9,ARFGEF1,SRCAP,SLC9A3R1,MLPH,CASC3,CPEB4,STC2,APBA1,ERBB2,SH3RF1,GRASP,DOCK6,CAPN2,MAP1B,GNB2,PAM,ARHGAP1,USP20,GAK,TLK2,PLEC,MAP1S,SEC16A,HDAC6,PLD1,ANXA2,MAGI2,KIAA1598,SORBS2,CD2AP,TPPP,AKAP13,NOS1AP,DISC1,LMNA,SLK,FLNA,MYO6,INADL,SNCG,ABL1,GSN,KIAA1462,RASEF,ATXN2,EXOC1,TNK2,KRT18,RYR3,INF2,MTPN,SPP1,MVP,COBL,ITGB1,CYLD,NDRG1,MRVI1,HEPH,MYO9B,…
GO:0030863	Cortical cytoskeleton	22	96	0.74	5.78e-08	9606.ENSP00000211998,9606.ENSP00000216200,9606.ENSP00000252699,9606.ENSP00000264605,9606.ENSP00000276297,9606.ENSP00000292385,9606.ENSP00000295006,9606.ENSP00000296043,9606.ENSP00000334319,9606.ENSP00000349259,9606.ENSP00000354826,9606.ENSP00000358866,9606.ENSP00000361883,9606.ENSP00000362924,9606.ENSP00000365188,9606.ENSP00000365745,9606.ENSP00000375649,9606.ENSP00000377298,9606.ENSP00000378912,…	VCL,PVALB,ACTN4,MLPH,DLC1,DBN1,CAPN2,SHROOM3,PCLO,SPTBN1,CALD1,FLNA,CAP1,GSN,SHROOM4,CTTN,MYADM,NUMA1,COBL,PPP1R9A,SLC2A1,CLASP2
GO:0005923	Bicellular tight junction	24	122	0.67	1.46e-07	9606.ENSP00000257430,9606.ENSP00000271636,9606.ENSP00000281537,9606.ENSP00000284878,9606.ENSP00000297508,9606.ENSP00000304604,9606.ENSP00000345656,9606.ENSP00000346151,9606.ENSP00000347379,9606.ENSP00000350032,9606.ENSP00000351618,9606.ENSP00000354837,9606.ENSP00000360200,9606.ENSP00000363480,9606.ENSP00000369400,9606.ENSP00000370299,9606.ENSP00000376204,9606.ENSP00000377789,9606.ENSP00000379894,…	APC,CGN,TJP1,CXADR,MICALL2,MAGI3,VAPA,MAGI2,OCLN,FRMD4A,PARD3B,ARHGEF2,INADL,DLG3,NHS,SHROOM2,ASH1L,SYNPO,UBN1,MAGI1,AMOTL1,TJP2,MPDZ,TJP3
GO:0098984	Neuron to neuron synapse	44	374	0.45	2.08e-07	9606.ENSP00000261205,9606.ENSP00000263026,9606.ENSP00000263635,9606.ENSP00000263780,9606.ENSP00000264025,9606.ENSP00000264657,9606.ENSP00000265085,9606.ENSP00000292385,9606.ENSP00000293662,9606.ENSP00000296755,9606.ENSP00000303507,9606.ENSP00000306844,9606.ENSP00000307134,9606.ENSP00000310561,9606.ENSP00000316338,9606.ENSP00000332116,9606.ENSP00000334319,9606.ENSP00000346151,9606.ENSP00000349259,…	SYT1,EEF2K,TANC1,CHMP2B,PVRL1,STAT3,CPEB4,DBN1,GRASP,MAP1B,BCR,SEMA4C,CTNND2,ARHGAP32,BAIAP2,PDE4B,PCLO,MAGI2,SPTBN1,SCRIB,MAP4,LZTS3,RPL12,ARHGEF2,DISC1,EGLN1,GOPC,CNN3,DLG5,HNRNPH2,DLG3,DLG2,CTTN,UNC13B,SYNPO,USP8,CTNND1,PLEKHA5,PPP1R9A,SAMD14,RPL30,CRYAB,MPDZ,SRGAP2
GO:0014069	Postsynaptic density	41	344	0.45	4.85e-07	9606.ENSP00000263026,9606.ENSP00000263635,9606.ENSP00000263780,9606.ENSP00000264657,9606.ENSP00000265085,9606.ENSP00000292385,9606.ENSP00000293662,9606.ENSP00000296755,9606.ENSP00000303507,9606.ENSP00000306844,9606.ENSP00000307134,9606.ENSP00000310561,9606.ENSP00000316338,9606.ENSP00000332116,9606.ENSP00000334319,9606.ENSP00000346151,9606.ENSP00000349259,9606.ENSP00000349486,9606.ENSP00000353375,…	EEF2K,TANC1,CHMP2B,STAT3,CPEB4,DBN1,GRASP,MAP1B,BCR,SEMA4C,CTNND2,ARHGAP32,BAIAP2,PDE4B,PCLO,MAGI2,SPTBN1,SCRIB,MAP4,LZTS3,RPL12,ARHGEF2,DISC1,EGLN1,GOPC,CNN3,DLG5,HNRNPH2,DLG3,DLG2,CTTN,SYNPO,USP8,CTNND1,PLEKHA5,PPP1R9A,SAMD14,RPL30,CRYAB,MPDZ,SRGAP2
GO:0043231	Intracellular membrane-bounded organelle	530	10761	0.07	6.56e-07	9606.ENSP00000001008,9606.ENSP00000005260,9606.ENSP00000005587,9606.ENSP00000009041,9606.ENSP00000023939,9606.ENSP00000025008,9606.ENSP00000040738,9606.ENSP00000056217,9606.ENSP00000155840,9606.ENSP00000157600,9606.ENSP00000162391,9606.ENSP00000168148,9606.ENSP00000170564,9606.ENSP00000178640,9606.ENSP00000202556,9606.ENSP00000202677,9606.ENSP00000204726,9606.ENSP00000209875,9606.ENSP00000215582,…	FKBP4,BAIAP2L1,SKAP2,STARD3NL,RTFDC1,RB1CC1,BOD1L1,ARHGEF5,KCNQ1,LMCD1,FOXJ2,SPP2,GPATCH1,MAP2K5,PPP1R13B,RALGAPA2,GOLGA3,CBX5,MISP,PVALB,PNN,F9,USP31,MGA,HNRNPL,PEX11G,RNASEH2A,TBC1D17,ABHD11,AEBP1,PNPO,COL1A1,CCDC86,USP5,ASF1A,NR3C1,NRBP1,SNX17,MSH6,BCL9,MFN2,TTR,VPS4B,AFTPH,PRRX1,SORBS3,TBX2,TSHZ3,KALRN,SRSF6,RALY,SUGP1,DLGAP5,TRAF2,PTPN12,RAF1,APOE,ACTN4,YIPF2,ZC3H4,PDLIM4,WDR44,PRKAB2,TERF2,…
GO:0043197	Dendritic spine	27	173	0.57	1.14e-06	9606.ENSP00000253754,9606.ENSP00000258390,9606.ENSP00000263026,9606.ENSP00000265085,9606.ENSP00000265381,9606.ENSP00000296755,9606.ENSP00000303507,9606.ENSP00000310561,9606.ENSP00000316338,9606.ENSP00000320038,9606.ENSP00000332116,9606.ENSP00000341189,9606.ENSP00000353496,9606.ENSP00000353590,9606.ENSP00000354511,9606.ENSP00000359225,9606.ENSP00000365745,9606.ENSP00000370719,9606.ENSP00000377789,…	PDLIM4,DOCK10,EEF2K,CPEB4,APBA1,MAP1B,BCR,ARHGAP32,BAIAP2,ARHGAP33,PDE4B,PTK2,LZTS3,MYH10,COMT,CNN3,CTTN,ITSN1,SYNPO,ITGB1,USP8,CTNND1,PPP1R9A,ASAP1,CRYAB,SRGAP2,FARP1
GO:0030864	Cortical actin cytoskeleton	17	68	0.78	1.21e-06	9606.ENSP00000211998,9606.ENSP00000216200,9606.ENSP00000264605,9606.ENSP00000276297,9606.ENSP00000292385,9606.ENSP00000295006,9606.ENSP00000296043,9606.ENSP00000349259,9606.ENSP00000354826,9606.ENSP00000361883,9606.ENSP00000362924,9606.ENSP00000365188,9606.ENSP00000365745,9606.ENSP00000375649,9606.ENSP00000378912,9606.ENSP00000405514,9606.ENSP00000416293	VCL,PVALB,MLPH,DLC1,DBN1,CAPN2,SHROOM3,SPTBN1,CALD1,CAP1,GSN,SHROOM4,CTTN,MYADM,COBL,PPP1R9A,SLC2A1
GO:0045202	Synapse	100	1351	0.25	2.09e-06	9606.ENSP00000234256,9606.ENSP00000252486,9606.ENSP00000253754,9606.ENSP00000258390,9606.ENSP00000261205,9606.ENSP00000263026,9606.ENSP00000263635,9606.ENSP00000263666,9606.ENSP00000263780,9606.ENSP00000264025,9606.ENSP00000264501,9606.ENSP00000264657,9606.ENSP00000265085,9606.ENSP00000265333,9606.ENSP00000265381,9606.ENSP00000284878,9606.ENSP00000286628,9606.ENSP00000292385,9606.ENSP00000293662,…	SLC1A4,APOE,PDLIM4,DOCK10,SYT1,EEF2K,TANC1,PDZRN3,CHMP2B,PVRL1,KIAA1109,STAT3,CPEB4,VDAC1,APBA1,CXADR,KCNMA1,DBN1,GRASP,TBC1D24,MAP1B,MAP1A,BCR,SEMA4C,CTNND2,GLUL,PLG,ARHGAP32,BRSK1,HNRNPD,GAK,PPFIBP1,SSH1,BAIAP2,ARHGAP33,MAP1S,CADM1,PDE4B,PCLO,RGS12,PTK2,PLD1,DPYSL3,MAGI2,SPTBN1,SCRIB,MAP4,LZTS3,MYH10,TPPP,COMT,DFNB31,RPL12,ARHGEF2,NOS1AP,DISC1,EGLN1,ENAH,GOPC,VPS45,FLNA,CNN3,RPL5,SNCG,ABL1,DLG5…
GO:0098794	Postsynapse	59	643	0.34	2.2e-06	9606.ENSP00000253754,9606.ENSP00000258390,9606.ENSP00000263026,9606.ENSP00000263635,9606.ENSP00000263780,9606.ENSP00000264657,9606.ENSP00000265085,9606.ENSP00000265381,9606.ENSP00000286628,9606.ENSP00000292385,9606.ENSP00000293662,9606.ENSP00000296755,9606.ENSP00000303507,9606.ENSP00000306844,9606.ENSP00000307134,9606.ENSP00000310561,9606.ENSP00000316338,9606.ENSP00000320038,9606.ENSP00000332116,…	PDLIM4,DOCK10,EEF2K,TANC1,CHMP2B,STAT3,CPEB4,APBA1,KCNMA1,DBN1,GRASP,MAP1B,BCR,SEMA4C,CTNND2,ARHGAP32,BAIAP2,ARHGAP33,PDE4B,PCLO,PTK2,MAGI2,SPTBN1,SCRIB,MAP4,LZTS3,MYH10,TPPP,COMT,RPL12,ARHGEF2,DISC1,EGLN1,GOPC,FLNA,CNN3,ABL1,DLG5,HNRNPH2,DLG3,DLG2,CTTN,ITSN1,WASF1,SYNPO,ITGB1,USP8,CTNND1,MECP2,PLEKHA5,PPP1R9A,SAMD14,ERBB2IP,RPL30,ASAP1,CRYAB,MPDZ,SRGAP2,FARP1
GO:0030425	Dendrite	57	612	0.35	2.28e-06	9606.ENSP00000234256,9606.ENSP00000252486,9606.ENSP00000253754,9606.ENSP00000258390,9606.ENSP00000262891,9606.ENSP00000263026,9606.ENSP00000263635,9606.ENSP00000264025,9606.ENSP00000264605,9606.ENSP00000264645,9606.ENSP00000265085,9606.ENSP00000265381,9606.ENSP00000292385,9606.ENSP00000295006,9606.ENSP00000296755,9606.ENSP00000300231,9606.ENSP00000303507,9606.ENSP00000307134,9606.ENSP00000310094,…	SLC1A4,APOE,PDLIM4,DOCK10,MARK4,EEF2K,TANC1,PVRL1,MLPH,CASC3,CPEB4,APBA1,DBN1,CAPN2,MAP1B,MAP1A,BCR,CTNND2,TAOK2,ARHGAP32,BAIAP2,ARHGAP33,MAP1S,PDE4B,HDAC6,RGS12,PTK2,MAGI2,LZTS3,MYH10,COMT,ARHGEF2,GOPC,FLNA,CNN3,ABL1,DLG3,ROR2,CTTN,RUFY3,ITSN1,WASF1,NUMA1,SYNPO,COBL,ITGB1,USP8,CTNND1,GIGYF2,PPP1R9A,DHX36,SAMD14,ASAP1,CRYAB,MPDZ,SRGAP2,FARP1
GO:0043227	Membrane-bounded organelle	590	12427	0.05	6.91e-06	9606.ENSP00000001008,9606.ENSP00000005260,9606.ENSP00000005587,9606.ENSP00000009041,9606.ENSP00000023939,9606.ENSP00000025008,9606.ENSP00000040738,9606.ENSP00000056217,9606.ENSP00000155840,9606.ENSP00000157600,9606.ENSP00000162391,9606.ENSP00000168148,9606.ENSP00000170564,9606.ENSP00000178640,9606.ENSP00000202556,9606.ENSP00000202677,9606.ENSP00000204726,9606.ENSP00000209875,9606.ENSP00000211998,…	FKBP4,BAIAP2L1,SKAP2,STARD3NL,RTFDC1,RB1CC1,BOD1L1,ARHGEF5,KCNQ1,LMCD1,FOXJ2,SPP2,GPATCH1,MAP2K5,PPP1R13B,RALGAPA2,GOLGA3,CBX5,VCL,MISP,PVALB,PNN,F9,USP31,MGA,HNRNPL,PEX11G,RNASEH2A,TBC1D17,ABHD11,PDAP1,AEBP1,PNPO,COL1A1,CCDC86,ARHGDIB,USP5,ASF1A,PCDH12,NR3C1,NRBP1,SNX17,SLC1A4,MSH6,BCL9,MFN2,TTR,VPS4B,AFTPH,PRRX1,SORBS3,TBX2,TSHZ3,KALRN,SRSF6,RALY,SUGP1,DLGAP5,TRAF2,PTPN12,RAF1,KRT75,APOE,ACTN4,…
GO:0030427	Site of polarized growth	27	195	0.52	8.5e-06	9606.ENSP00000001008,9606.ENSP00000240587,9606.ENSP00000251157,9606.ENSP00000264025,9606.ENSP00000265085,9606.ENSP00000268182,9606.ENSP00000284878,9606.ENSP00000292385,9606.ENSP00000296755,9606.ENSP00000310094,9606.ENSP00000315713,9606.ENSP00000343690,9606.ENSP00000347532,9606.ENSP00000353590,9606.ENSP00000354623,9606.ENSP00000355593,9606.ENSP00000357048,9606.ENSP00000358866,9606.ENSP00000363480,…	FKBP4,TSHZ3,DOCK7,PVRL1,CPEB4,IQGAP1,CXADR,DBN1,MAP1B,TAOK2,SSH1,DPYSL3,KIAA1598,MYH10,DFNB31,DISC1,COPA,FLNA,DLG3,CTTN,RUFY3,COBL,CTNND1,PPP1R9A,DCTN2,CLASP2,PALLD
GO:0002102	Podosome	11	29	0.96	8.82e-06	9606.ENSP00000056217,9606.ENSP00000211998,9606.ENSP00000248594,9606.ENSP00000281537,9606.ENSP00000348128,9606.ENSP00000348215,9606.ENSP00000354837,9606.ENSP00000362924,9606.ENSP00000365745,9606.ENSP00000425556,9606.ENSP00000429900	ARHGEF5,VCL,PTPN12,TJP1,SVIL,SH3PXD2A,ARHGEF2,GSN,CTTN,PALLD,ASAP1
GO:0030426	Growth cone	26	186	0.52	1.15e-05	9606.ENSP00000001008,9606.ENSP00000240587,9606.ENSP00000251157,9606.ENSP00000264025,9606.ENSP00000265085,9606.ENSP00000268182,9606.ENSP00000284878,9606.ENSP00000292385,9606.ENSP00000296755,9606.ENSP00000310094,9606.ENSP00000315713,9606.ENSP00000343690,9606.ENSP00000347532,9606.ENSP00000353590,9606.ENSP00000354623,9606.ENSP00000355593,9606.ENSP00000357048,9606.ENSP00000358866,9606.ENSP00000363480,…	FKBP4,TSHZ3,DOCK7,PVRL1,CPEB4,IQGAP1,CXADR,DBN1,MAP1B,TAOK2,SSH1,DPYSL3,KIAA1598,MYH10,DFNB31,DISC1,COPA,FLNA,DLG3,RUFY3,COBL,CTNND1,PPP1R9A,DCTN2,CLASP2,PALLD
GO:0036477	Somatodendritic compartment	69	852	0.29	1.22e-05	9606.ENSP00000001008,9606.ENSP00000216200,9606.ENSP00000234256,9606.ENSP00000252486,9606.ENSP00000253754,9606.ENSP00000258390,9606.ENSP00000262461,9606.ENSP00000262891,9606.ENSP00000263026,9606.ENSP00000263635,9606.ENSP00000264025,9606.ENSP00000264605,9606.ENSP00000264645,9606.ENSP00000265085,9606.ENSP00000265381,9606.ENSP00000292385,9606.ENSP00000295006,9606.ENSP00000296755,9606.ENSP00000300231,…	FKBP4,PVALB,SLC1A4,APOE,PDLIM4,DOCK10,SLC12A2,MARK4,EEF2K,TANC1,PVRL1,MLPH,CASC3,CPEB4,APBA1,DBN1,CAPN2,MAP1B,MAP1A,BCR,PAM,CTNND2,GLUL,TAOK2,ARHGAP32,BAIAP2,ARHGAP33,SIAH2,MAP1S,PDE4B,HDAC6,RGS12,PTK2,MAGI2,KIAA1598,LZTS3,MYH10,COMT,ARHGEF2,GOPC,FLNA,CNN3,SNCG,ABL1,DLG3,ROR2,DLG2,CTTN,RUFY3,ITSN1,WASF1,NUMA1,SYNPO,COBL,ITGB1,USP8,MBP,CTNND1,AKAP12,GIGYF2,PPP1R9A,DHX36,FLNB,SAMD14,ASAP1,CRYAB,MPD…
GO:0031982	Vesicle	222	3879	0.14	1.39e-05	9606.ENSP00000001008,9606.ENSP00000005260,9606.ENSP00000009041,9606.ENSP00000155840,9606.ENSP00000168148,9606.ENSP00000211998,9606.ENSP00000218099,9606.ENSP00000221419,9606.ENSP00000221543,9606.ENSP00000222968,9606.ENSP00000223357,9606.ENSP00000225964,9606.ENSP00000228945,9606.ENSP00000231484,9606.ENSP00000233575,9606.ENSP00000234256,9606.ENSP00000237014,9606.ENSP00000238497,9606.ENSP00000238855,…	FKBP4,BAIAP2L1,STARD3NL,KCNQ1,SPP2,VCL,F9,HNRNPL,TBC1D17,PDAP1,AEBP1,COL1A1,ARHGDIB,PCDH12,SNX17,SLC1A4,TTR,VPS4B,AFTPH,KALRN,TRAF2,KRT75,APOE,ACTN4,YIPF2,PDLIM4,WDR44,PI4KA,GSTM3,DOCK10,SYT1,SNX1,SPAG9,SLC12A2,SLC9A3R1,HIRA,CHMP2B,MLPH,KNG1,SUB1,VDAC1,APBA1,LUM,MFGE8,IQGAP1,ERBB2,RPS27A,NRBF2,VPS51,GJA1,TOMM70A,CXADR,MYO5B,FGD5,ATAD2,APPL1,TBC1D24,CAPN2,STK11IP,ALB,FYCO1,MICALL2,HPRT1,GPRC5B,CRK…
GO:0016604	Nuclear body	65	789	0.29	1.5e-05	9606.ENSP00000216832,9606.ENSP00000231509,9606.ENSP00000244020,9606.ENSP00000251849,9606.ENSP00000252699,9606.ENSP00000254942,9606.ENSP00000262367,9606.ENSP00000262518,9606.ENSP00000263208,9606.ENSP00000264645,9606.ENSP00000265260,9606.ENSP00000282007,9606.ENSP00000287647,9606.ENSP00000296257,9606.ENSP00000297267,9606.ENSP00000301740,9606.ENSP00000302935,9606.ENSP00000304642,9606.ENSP00000310448,…	PNN,NR3C1,SRSF6,RAF1,ACTN4,TERF2,CREBBP,SRCAP,HIRA,CASC3,PCNP,ZC3H13,FANCD2,SENP2,FNDC1,SRRM2,IL16,FAM134B,SART1,RBBP6,RUFY1,SRSF7,LRRC16A,SREK1,BAZ1B,SON,MYO1C,TOPORS,CHAMP1,CTR9,GPATCH2,LMNA,SNCG,ABL1,ATRX,SRSF3,HABP4,MDC1,HIVEP1,NHS,BNIP3L,TP53BP1,STAG1,ELF2,LARS,UBN1,HMBOX1,AFF3,PARN,NFATC4,TCF12,NBR1,DHX36,ERBB2IP,H2AFX,ZCCHC8,LUC7L2,BAZ2A,SRSF5,POLI,SUGP2,COMMD3-BMI1,DENND1B,ZMYM2,ACD
GO:0098590	Plasma membrane region	88	1219	0.24	3.04e-05	9606.ENSP00000155840,9606.ENSP00000244289,9606.ENSP00000253754,9606.ENSP00000257430,9606.ENSP00000261205,9606.ENSP00000262461,9606.ENSP00000262613,9606.ENSP00000264025,9606.ENSP00000265381,9606.ENSP00000269571,9606.ENSP00000276297,9606.ENSP00000281537,9606.ENSP00000282561,9606.ENSP00000284878,9606.ENSP00000285046,9606.ENSP00000286628,9606.ENSP00000292385,9606.ENSP00000293662,9606.ENSP00000296043,…	KCNQ1,LIPE,PDLIM4,APC,SYT1,SLC12A2,SLC9A3R1,PVRL1,APBA1,ERBB2,DLC1,TJP1,GJA1,CXADR,FGD5,KCNMA1,DBN1,GRASP,SHROOM3,SEMA4C,PRKCDBP,ADAM17,SSH1,TLN1,BAIAP2,CADM1,HDAC6,PTK2,PLD1,ANXA2,FN1,OCLN,ANO1,SORBS2,SVIL,SPTBN1,SCRIB,REPS2,SYNE2,TPM1,PARD3B,MYOF,MYO1C,MYLK,MYH10,COMT,MACF1,DFNB31,ARHGEF2,NOS1AP,MYO6,INADL,DLG3,KIAA1462,SHROOM4,DLG2,CTTN,CASK,CA9,UNC13B,DSP,NHS,SHROOM2,EXOC1,ITSN1,TNK2,CIT,SLC2…
GO:0070062	Extracellular exosome	133	2099	0.18	4.47e-05	9606.ENSP00000001008,9606.ENSP00000005260,9606.ENSP00000211998,9606.ENSP00000218099,9606.ENSP00000221419,9606.ENSP00000223357,9606.ENSP00000228945,9606.ENSP00000231484,9606.ENSP00000234256,9606.ENSP00000237014,9606.ENSP00000238497,9606.ENSP00000240874,9606.ENSP00000252245,9606.ENSP00000252486,9606.ENSP00000252699,9606.ENSP00000255882,9606.ENSP00000256594,9606.ENSP00000258390,9606.ENSP00000262013,…	FKBP4,BAIAP2L1,VCL,F9,HNRNPL,AEBP1,ARHGDIB,PCDH12,SLC1A4,TTR,VPS4B,KALRN,KRT75,APOE,ACTN4,PI4KA,GSTM3,DOCK10,SPAG9,SLC12A2,SLC9A3R1,HIRA,CHMP2B,MLPH,KNG1,SUB1,VDAC1,LUM,MFGE8,IQGAP1,RPS27A,TOMM70A,MYO5B,ATAD2,APPL1,CAPN2,ALB,HPRT1,GPRC5B,CRK,BCR,LUZP1,FASN,GNB2,PAM,GLUL,PLG,ARHGAP1,TLN1,BAIAP2,CPNE1,SNX18,UGDH,PKM,PLEC,MAT2B,SRSF7,KRT7,FBLN1,IDH2,LRRC16A,PCLO,PPL,HUWE1,COBLL1,NDRG3,ANXA2,FN1,ANO1…
GO:0031941	Filamentous actin	11	36	0.86	4.63e-05	9606.ENSP00000253754,9606.ENSP00000261503,9606.ENSP00000284770,9606.ENSP00000297508,9606.ENSP00000312634,9606.ENSP00000325785,9606.ENSP00000331983,9606.ENSP00000343690,9606.ENSP00000352264,9606.ENSP00000352834,9606.ENSP00000358994	PDLIM4,SPECC1,PDLIM3,MICALL2,PDLIM2,SPECC1L,LRRC16A,DPYSL3,CD2AP,MYO1C,MYO6
GO:1903561	Extracellular vesicle	134	2121	0.18	4.63e-05	9606.ENSP00000001008,9606.ENSP00000005260,9606.ENSP00000211998,9606.ENSP00000218099,9606.ENSP00000221419,9606.ENSP00000223357,9606.ENSP00000228945,9606.ENSP00000231484,9606.ENSP00000234256,9606.ENSP00000237014,9606.ENSP00000238497,9606.ENSP00000240874,9606.ENSP00000252245,9606.ENSP00000252486,9606.ENSP00000252699,9606.ENSP00000255882,9606.ENSP00000256594,9606.ENSP00000258390,9606.ENSP00000262013,…	FKBP4,BAIAP2L1,VCL,F9,HNRNPL,AEBP1,ARHGDIB,PCDH12,SLC1A4,TTR,VPS4B,KALRN,KRT75,APOE,ACTN4,PI4KA,GSTM3,DOCK10,SPAG9,SLC12A2,SLC9A3R1,HIRA,CHMP2B,MLPH,KNG1,SUB1,VDAC1,LUM,MFGE8,IQGAP1,RPS27A,TOMM70A,MYO5B,ATAD2,APPL1,CAPN2,ALB,HPRT1,GPRC5B,CRK,BCR,LUZP1,FASN,GNB2,PAM,GLUL,PLG,ARHGAP1,TLN1,BAIAP2,CPNE1,SNX18,UGDH,PKM,PLEC,MAT2B,SRSF7,KRT7,FBLN1,IDH2,LRRC16A,PCLO,PPL,HUWE1,COBLL1,NDRG3,ANXA2,FN1,ANO1…
GO:0032991	Protein-containing complex	272	5073	0.11	7.96e-05	9606.ENSP00000001008,9606.ENSP00000025008,9606.ENSP00000040738,9606.ENSP00000155840,9606.ENSP00000170564,9606.ENSP00000204726,9606.ENSP00000209875,9606.ENSP00000211998,9606.ENSP00000216200,9606.ENSP00000216832,9606.ENSP00000219905,9606.ENSP00000221419,9606.ENSP00000221480,9606.ENSP00000221486,9606.ENSP00000225964,9606.ENSP00000229595,9606.ENSP00000231509,9606.ENSP00000233575,9606.ENSP00000234420,…	FKBP4,RB1CC1,BOD1L1,KCNQ1,GPATCH1,GOLGA3,CBX5,VCL,PVALB,PNN,MGA,HNRNPL,PEX11G,RNASEH2A,COL1A1,ASF1A,NR3C1,SNX17,MSH6,BCL9,TTR,AFTPH,TBX2,RALY,SUGP1,TRAF2,APOE,ACTN4,PDLIM4,PRKAB2,TERF2,NASP,APC,COG3,ARHGAP29,NUP133,SPECC1,SNX1,CCNT1,ARFGEF1,CREBBP,SRCAP,SLC9A3R1,MARK4,SMG6,HIRA,CHMP2B,EIF2AK4,GTF3C3,CASC3,STAT3,MCM2,SUB1,MSH3,CPEB4,VDAC1,CREM,SMARCA2,LUM,SMARCC2,IQGAP1,ERBB2,CGN,RPS27A,NRBF2,VPS5…
GO:0030424	Axon	54	646	0.3	8.43e-05	9606.ENSP00000001008,9606.ENSP00000216200,9606.ENSP00000221166,9606.ENSP00000240587,9606.ENSP00000251157,9606.ENSP00000254942,9606.ENSP00000261205,9606.ENSP00000263635,9606.ENSP00000264025,9606.ENSP00000265085,9606.ENSP00000268182,9606.ENSP00000284878,9606.ENSP00000292385,9606.ENSP00000293970,9606.ENSP00000296755,9606.ENSP00000300231,9606.ENSP00000303507,9606.ENSP00000307900,9606.ENSP00000310094,…	FKBP4,PVALB,NEFM,TSHZ3,DOCK7,TERF2,SYT1,TANC1,PVRL1,CPEB4,IQGAP1,CXADR,DBN1,TBC1D24,MAP1B,MAP1A,BCR,GLUL,TAOK2,BRSK1,SSH1,NEXN,HDAC6,PCLO,DPYSL3,KIAA1598,SPTBN1,MAP4,MYH10,COMT,DFNB31,DISC1,COPA,FLNA,SNCG,DLG3,ROR2,DLG2,UNC13B,NFIB,RUFY3,ITSN1,MTPN,COBL,MBP,CTNND1,CREB1,PPP1R9A,DCTN2,DHX36,CLASP2,PALLD,CRYAB,BLOC1S1
GO:0043034	Costamere	8	19	1	0.00017	9606.ENSP00000211998,9606.ENSP00000323856,9606.ENSP00000327145,9606.ENSP00000336775,9606.ENSP00000348128,9606.ENSP00000353114,9606.ENSP00000367263,9606.ENSP00000449404	VCL,PLEC,FLNC,SYNM,SVIL,AHNAK2,AHNAK,KRT8
GO:0150034	Distal axon	32	310	0.39	0.0002	9606.ENSP00000001008,9606.ENSP00000240587,9606.ENSP00000251157,9606.ENSP00000263635,9606.ENSP00000264025,9606.ENSP00000265085,9606.ENSP00000268182,9606.ENSP00000284878,9606.ENSP00000292385,9606.ENSP00000293970,9606.ENSP00000296755,9606.ENSP00000307900,9606.ENSP00000310094,9606.ENSP00000310649,9606.ENSP00000315713,9606.ENSP00000343690,9606.ENSP00000347532,9606.ENSP00000353590,9606.ENSP00000354623,…	FKBP4,TSHZ3,DOCK7,TANC1,PVRL1,CPEB4,IQGAP1,CXADR,DBN1,TBC1D24,MAP1B,GLUL,TAOK2,BRSK1,SSH1,DPYSL3,KIAA1598,MYH10,DFNB31,DISC1,COPA,FLNA,DLG3,UNC13B,RUFY3,ITSN1,COBL,CTNND1,PPP1R9A,DCTN2,CLASP2,PALLD
GO:0005815	Microtubule organizing center	59	761	0.27	0.00025	9606.ENSP00000040738,9606.ENSP00000215582,9606.ENSP00000223208,9606.ENSP00000231509,9606.ENSP00000233027,9606.ENSP00000234256,9606.ENSP00000238497,9606.ENSP00000247191,9606.ENSP00000257430,9606.ENSP00000261503,9606.ENSP00000262013,9606.ENSP00000262210,9606.ENSP00000262891,9606.ENSP00000297508,9606.ENSP00000299601,9606.ENSP00000310649,9606.ENSP00000313811,9606.ENSP00000317872,9606.ENSP00000321703,…	BOD1L1,MISP,CEP41,NR3C1,NEK4,SLC1A4,VPS4B,DLGAP5,APC,SPECC1,SPAG9,CSPP1,MARK4,MICALL2,LEO1,BRSK1,USP20,RBBP6,TACC1,FBF1,SPECC1L,PCM1,PDE4B,C2CD3,ARHGEF10,PTK2,CEP97,PLEKHA7,UVRAG,CHD4,TOPORS,DFNB31,FAM179B,CEP170,DISC1,DTL,PDE4DIP,LZTS2,INADL,SORBS1,SNCG,DLG5,TRAF3IP1,KRT18,NUMA1,KIF7,HMBOX1,ARHGAP35,CYLD,BIRC6,MECP2,NDRG1,DCTN2,CAMSAP3,CLASP2,CEP192,H2AFX,CCDC61,MCM3
GO:0110165	Cellular anatomical entity	778	17788	0.02	0.00025	9606.ENSP00000001008,9606.ENSP00000005260,9606.ENSP00000005587,9606.ENSP00000009041,9606.ENSP00000013125,9606.ENSP00000023939,9606.ENSP00000025008,9606.ENSP00000040738,9606.ENSP00000056217,9606.ENSP00000155840,9606.ENSP00000157600,9606.ENSP00000162391,9606.ENSP00000168148,9606.ENSP00000170564,9606.ENSP00000171887,9606.ENSP00000178640,9606.ENSP00000202556,9606.ENSP00000202677,9606.ENSP00000204726,…	FKBP4,BAIAP2L1,SKAP2,STARD3NL,MAP4K5,RTFDC1,RB1CC1,BOD1L1,ARHGEF5,KCNQ1,LMCD1,FOXJ2,SPP2,GPATCH1,TNS1,MAP2K5,PPP1R13B,RALGAPA2,GOLGA3,CBX5,VCL,MISP,RHBDD3,PVALB,PNN,F9,USP31,MGA,NEFM,HNRNPL,PEX11G,RNASEH2A,TBC1D17,ABHD11,PDAP1,CEP41,AEBP1,PNPO,COL1A1,CCDC86,ARHGDIB,USP5,ASF1A,PCDH12,NR3C1,NEK4,TMSB10,NRBP1,SNX17,SLC1A4,MSH6,BCL9,MFN2,TTR,ZFAND5,VPS4B,AFTPH,PRRX1,SORBS3,TBX2,TSHZ3,KALRN,EEPD1,SRSF…
GO:0005874	Microtubule	37	407	0.34	0.00053	9606.ENSP00000001008,9606.ENSP00000040738,9606.ENSP00000257430,9606.ENSP00000262210,9606.ENSP00000268182,9606.ENSP00000296043,9606.ENSP00000296755,9606.ENSP00000297814,9606.ENSP00000300231,9606.ENSP00000316338,9606.ENSP00000325313,9606.ENSP00000334061,9606.ENSP00000347532,9606.ENSP00000348128,9606.ENSP00000353375,9606.ENSP00000353785,9606.ENSP00000354573,9606.ENSP00000354837,9606.ENSP00000355045,…	FKBP4,BOD1L1,APC,CSPP1,IQGAP1,SHROOM3,MAP1B,KIF27,MAP1A,BAIAP2,MAP1S,HDAC6,KIAA1598,SVIL,MAP4,TPPP,MACF1,ARHGEF2,FAM179B,CEP170,DISC1,EMD,LZTS2,ROR2,SHROOM2,NUMA1,KIF7,NCKAP5,CYLD,GAS2,CEP170B,NDRG1,DCTN2,CAMSAP3,CLASP2,STAU2,REEP1
GO:0044291	Cell-cell contact zone	13	72	0.63	0.0007	9606.ENSP00000211998,9606.ENSP00000258201,9606.ENSP00000264025,9606.ENSP00000282561,9606.ENSP00000284878,9606.ENSP00000349486,9606.ENSP00000367263,9606.ENSP00000369129,9606.ENSP00000377941,9606.ENSP00000379350,9606.ENSP00000416293,9606.ENSP00000438262,9606.ENSP00000457421	VCL,FHOD1,PVRL1,GJA1,CXADR,SCRIB,AHNAK,DSP,ACTN1,ITGB1,SLC2A1,TJP2,PECAM1
GO:0098978	Glutamatergic synapse	33	361	0.34	0.0013	9606.ENSP00000252486,9606.ENSP00000261205,9606.ENSP00000263780,9606.ENSP00000264657,9606.ENSP00000265381,9606.ENSP00000292385,9606.ENSP00000293662,9606.ENSP00000303507,9606.ENSP00000308938,9606.ENSP00000316338,9606.ENSP00000334319,9606.ENSP00000349259,9606.ENSP00000349486,9606.ENSP00000353590,9606.ENSP00000354837,9606.ENSP00000355133,9606.ENSP00000355601,9606.ENSP00000358866,9606.ENSP00000363480,…	APOE,SYT1,CHMP2B,STAT3,APBA1,DBN1,GRASP,BCR,PLG,BAIAP2,PCLO,SPTBN1,SCRIB,MYH10,ARHGEF2,NOS1AP,EGLN1,FLNA,DLG3,DLG2,UNC13B,ITSN1,SYNPO,ACTN1,ITGB1,USP8,CTNND1,PLEKHA5,NDRG1,PPP1R9A,SPARCL1,ERBB2IP,SLITRK4
GO:0005730	Nucleolus	65	924	0.23	0.0014	9606.ENSP00000162391,9606.ENSP00000204726,9606.ENSP00000209875,9606.ENSP00000227520,9606.ENSP00000261402,9606.ENSP00000261503,9606.ENSP00000262215,9606.ENSP00000263073,9606.ENSP00000263956,9606.ENSP00000265073,9606.ENSP00000272317,9606.ENSP00000279281,9606.ENSP00000279392,9606.ENSP00000285021,9606.ENSP00000287008,9606.ENSP00000287647,9606.ENSP00000299601,9606.ENSP00000300571,9606.ENSP00000304642,…	FOXJ2,GOLGA3,CBX5,CCDC86,NUAK1,SPECC1,ARFGEF1,SMG6,GTF3C3,SUB1,RPS27A,VPS51,HIRIP3,XPC,PCDH1,FANCD2,LEO1,GPRC5B,FAM134B,TAOK2,ARHGAP32,PRKDC,RBBP6,MAP1S,ZBTB11,BCL9L,ZNF354A,RGS12,HN1,SPTBN1,PHF2,CD2AP,MYO1C,RPL12,GPATCH2,DTL,NUCKS1,ADAR,FLNA,RPL5,ABL1,RPL11,HABP4,KDM2B,CASK,CA9,DNAJC2,NFIB,DNAJC21,NOP2,KRT18,DDX51,MAGI1,PARN,PLEKHM1,MAPKBP1,SMARCA4,TOP2B,EEF1D,CDKN2AIP,RAI14,STAU2,BAZ2A,SRSF5,AC…
GO:0005694	Chromosome	105	1712	0.17	0.0018	9606.ENSP00000023939,9606.ENSP00000040738,9606.ENSP00000162391,9606.ENSP00000209875,9606.ENSP00000219905,9606.ENSP00000229595,9606.ENSP00000231509,9606.ENSP00000234420,9606.ENSP00000239461,9606.ENSP00000240328,9606.ENSP00000240587,9606.ENSP00000253048,9606.ENSP00000254942,9606.ENSP00000255120,9606.ENSP00000257430,9606.ENSP00000261396,9606.ENSP00000262367,9606.ENSP00000262518,9606.ENSP00000263073,…	RTFDC1,BOD1L1,FOXJ2,CBX5,MGA,ASF1A,NR3C1,MSH6,PRRX1,TBX2,TSHZ3,ZC3H4,TERF2,NASP,APC,NUP133,CREBBP,SRCAP,SMG6,HIRA,STAT3,MCM2,CREM,SMARCA2,SMARCC2,POGZ,CDCA5,XPC,FANCD2,SLX4,CAPN2,RUNX1,PDS5A,IRX1,HNRNPD,PRKDC,WHSC1L1,TFE3,RBBP6,ARID1A,GLYR1,PGR,ZFPM1,RGS12,TRIM24,BAZ1B,TEAD3,UVRAG,CHD4,PHF2,WDHD1,ZEB1,CHAMP1,CTR9,PROX1,DTL,NUCKS1,SOX13,TPR,POU2F1,FLNA,NFIA,ATRX,MDC1,KDM2B,KDM6A,NFIB,TP53BP1,STAG1…
GO:0045121	Membrane raft	30	324	0.34	0.0021	9606.ENSP00000155840,9606.ENSP00000211998,9606.ENSP00000244289,9606.ENSP00000247668,9606.ENSP00000262613,9606.ENSP00000264122,9606.ENSP00000265333,9606.ENSP00000268182,9606.ENSP00000276297,9606.ENSP00000282561,9606.ENSP00000284878,9606.ENSP00000286628,9606.ENSP00000295006,9606.ENSP00000300574,9606.ENSP00000301838,9606.ENSP00000307292,9606.ENSP00000309968,9606.ENSP00000334061,9606.ENSP00000346032,…	KCNQ1,VCL,LIPE,TRAF2,SLC9A3R1,CBLB,VDAC1,IQGAP1,DLC1,GJA1,CXADR,KCNMA1,CAPN2,CRK,FADD,PRKCDBP,ADAM17,HDAC6,ANXA2,ANO1,MYOF,MYO1C,NOS1AP,SORBS1,MYADM,ITGB1,SLC2A1,IKBKB,PECAM1,BIRC2
GO:0034399	Nuclear periphery	17	133	0.48	0.0023	9606.ENSP00000261366,9606.ENSP00000262215,9606.ENSP00000327054,9606.ENSP00000332325,9606.ENSP00000339381,9606.ENSP00000340796,9606.ENSP00000356448,9606.ENSP00000357283,9606.ENSP00000360293,9606.ENSP00000367408,9606.ENSP00000372689,9606.ENSP00000377298,9606.ENSP00000378332,9606.ENSP00000384048,9606.ENSP00000399465,9606.ENSP00000446007,9606.ENSP00000449404	LMNB1,ARFGEF1,LMNB2,ZNF703,RGS12,ZNF326,TPR,LMNA,SORBS1,CASK,STAG1,NUMA1,TGFB1I1,PAXIP1,ATF7,VIM,KRT8
GO:0005915	Zonula adherens	5	9	1.12	0.003	9606.ENSP00000211998,9606.ENSP00000347883,9606.ENSP00000360293,9606.ENSP00000382004,9606.ENSP00000416797	VCL,PLEKHA7,SORBS1,CTNND1,CAMSAP3
GO:0016607	Nuclear speck	34	399	0.31	0.0032	9606.ENSP00000216832,9606.ENSP00000231509,9606.ENSP00000244020,9606.ENSP00000251849,9606.ENSP00000264645,9606.ENSP00000282007,9606.ENSP00000297267,9606.ENSP00000301740,9606.ENSP00000302935,9606.ENSP00000310448,9606.ENSP00000317872,9606.ENSP00000325594,9606.ENSP00000325905,9606.ENSP00000331983,9606.ENSP00000334538,9606.ENSP00000348984,9606.ENSP00000353735,9606.ENSP00000355013,9606.ENSP00000355902,…	PNN,NR3C1,SRSF6,RAF1,CASC3,ZC3H13,FNDC1,SRRM2,IL16,SART1,RBBP6,RUFY1,SRSF7,LRRC16A,SREK1,SON,TOPORS,CTR9,GPATCH2,LMNA,SRSF3,HABP4,BNIP3L,PARN,NFATC4,TCF12,DHX36,ERBB2IP,H2AFX,LUC7L2,BAZ2A,SRSF5,POLI,DENND1B
GO:0005819	Spindle	31	353	0.32	0.0037	9606.ENSP00000040738,9606.ENSP00000178640,9606.ENSP00000215582,9606.ENSP00000231509,9606.ENSP00000238497,9606.ENSP00000247191,9606.ENSP00000260983,9606.ENSP00000262210,9606.ENSP00000266070,9606.ENSP00000324292,9606.ENSP00000325313,9606.ENSP00000325785,9606.ENSP00000353375,9606.ENSP00000353590,9606.ENSP00000353735,9606.ENSP00000353785,9606.ENSP00000354730,9606.ENSP00000354837,9606.ENSP00000355500,…	BOD1L1,MAP2K5,MISP,NR3C1,VPS4B,DLGAP5,HECW2,CSPP1,DIDO1,FBF1,MAP1S,SPECC1L,MAP4,MYH10,TOPORS,TPPP,CHAMP1,ARHGEF2,CEP170,TPR,EMD,SNCG,MAP7D1,CTTN,STAG1,NUMA1,HSPA2,CYLD,MAPKBP1,BIRC6,CLASP2
GO:0005813	Centrosome	43	565	0.26	0.0047	9606.ENSP00000040738,9606.ENSP00000215582,9606.ENSP00000223208,9606.ENSP00000234256,9606.ENSP00000238497,9606.ENSP00000247191,9606.ENSP00000257430,9606.ENSP00000262013,9606.ENSP00000262210,9606.ENSP00000262891,9606.ENSP00000299601,9606.ENSP00000310649,9606.ENSP00000313811,9606.ENSP00000324292,9606.ENSP00000327077,9606.ENSP00000332116,9606.ENSP00000334379,9606.ENSP00000340297,9606.ENSP00000342510,…	BOD1L1,MISP,CEP41,SLC1A4,VPS4B,DLGAP5,APC,SPAG9,CSPP1,MARK4,LEO1,BRSK1,USP20,FBF1,PCM1,PDE4B,C2CD3,ARHGEF10,CEP97,PLEKHA7,UVRAG,CHD4,CEP170,DISC1,DTL,PDE4DIP,LZTS2,INADL,SORBS1,SNCG,TRAF3IP1,KRT18,NUMA1,HMBOX1,CYLD,MECP2,NDRG1,DCTN2,CAMSAP3,CEP192,H2AFX,CCDC61,MCM3
GO:0032587	Ruffle membrane	13	92	0.53	0.0055	9606.ENSP00000257430,9606.ENSP00000276297,9606.ENSP00000285046,9606.ENSP00000316029,9606.ENSP00000351022,9606.ENSP00000352834,9606.ENSP00000354573,9606.ENSP00000354837,9606.ENSP00000358994,9606.ENSP00000364526,9606.ENSP00000379350,9606.ENSP00000417518,9606.ENSP00000435585	APC,DLC1,FGD5,TLN1,TPM1,MYO1C,MACF1,ARHGEF2,MYO6,KIAA1462,ITGB1,CLASP2,EPS8L2
GO:0044297	Cell body	44	588	0.25	0.0055	9606.ENSP00000001008,9606.ENSP00000216200,9606.ENSP00000234256,9606.ENSP00000252486,9606.ENSP00000262461,9606.ENSP00000263635,9606.ENSP00000284878,9606.ENSP00000295006,9606.ENSP00000296755,9606.ENSP00000300231,9606.ENSP00000301838,9606.ENSP00000305260,9606.ENSP00000306100,9606.ENSP00000307134,9606.ENSP00000307900,9606.ENSP00000316338,9606.ENSP00000322457,9606.ENSP00000325313,9606.ENSP00000334061,…	FKBP4,PVALB,SLC1A4,APOE,SLC12A2,TANC1,CXADR,CAPN2,MAP1B,MAP1A,FADD,GNB2,PAM,CTNND2,GLUL,BAIAP2,SIAH2,MAP1S,HDAC6,DPYSL3,KIAA1598,MYH10,COMT,ARHGEF2,DISC1,FLNA,CNN3,SNCG,ABL1,DLG3,ROR2,DLG2,RUFY3,ITSN1,NUMA1,SYNPO,COBL,MBP,AKAP12,GIGYF2,PPP1R9A,DHX36,FLNB,CRYAB
GO:0036064	Ciliary basal body	16	134	0.46	0.0065	9606.ENSP00000223208,9606.ENSP00000233027,9606.ENSP00000262891,9606.ENSP00000324292,9606.ENSP00000327077,9606.ENSP00000334379,9606.ENSP00000341189,9606.ENSP00000353735,9606.ENSP00000354623,9606.ENSP00000355045,9606.ENSP00000355593,9606.ENSP00000361467,9606.ENSP00000362424,9606.ENSP00000377934,9606.ENSP00000385720,9606.ENSP00000392025	CEP41,NEK4,MARK4,FBF1,PCM1,C2CD3,PTK2,TOPORS,DFNB31,FAM179B,DISC1,DLG5,TRAF3IP1,KIF7,ARHGAP35,CYLD
GO:0031410	Cytoplasmic vesicle	134	2386	0.13	0.0067	9606.ENSP00000009041,9606.ENSP00000155840,9606.ENSP00000168148,9606.ENSP00000211998,9606.ENSP00000221543,9606.ENSP00000222968,9606.ENSP00000225964,9606.ENSP00000228945,9606.ENSP00000233575,9606.ENSP00000234256,9606.ENSP00000237014,9606.ENSP00000238497,9606.ENSP00000238855,9606.ENSP00000252486,9606.ENSP00000252699,9606.ENSP00000253031,9606.ENSP00000253754,9606.ENSP00000254029,9606.ENSP00000255882,…	STARD3NL,KCNQ1,SPP2,VCL,TBC1D17,PDAP1,COL1A1,ARHGDIB,SNX17,SLC1A4,TTR,VPS4B,AFTPH,APOE,ACTN4,YIPF2,PDLIM4,WDR44,PI4KA,SYT1,SNX1,SPAG9,SLC12A2,CHMP2B,KNG1,VDAC1,APBA1,IQGAP1,ERBB2,RPS27A,NRBF2,VPS51,GJA1,CXADR,MYO5B,FGD5,APPL1,TBC1D24,STK11IP,ALB,FYCO1,MICALL2,GPRC5B,TRAPPC1,FASN,PAM,SEMA4C,PLG,TAOK2,ARHGAP1,ARHGAP32,BRSK1,BOK,BAIAP2,CPNE1,SNX18,PKM,EPN2,SIAH2,ACAP2,ZYX,RUFY1,SEC16A,COPB2,LRRC16A,…
GO:0030496	Midbody	19	178	0.41	0.0069	9606.ENSP00000238497,9606.ENSP00000262891,9606.ENSP00000268182,9606.ENSP00000302935,9606.ENSP00000315713,9606.ENSP00000321703,9606.ENSP00000346032,9606.ENSP00000348128,9606.ENSP00000348455,9606.ENSP00000353590,9606.ENSP00000353735,9606.ENSP00000354730,9606.ENSP00000359240,9606.ENSP00000370695,9606.ENSP00000379721,9606.ENSP00000382004,9606.ENSP00000393596,9606.ENSP00000416293,9606.ENSP00000451080	VPS4B,MARK4,IQGAP1,IL16,SSH1,TACC1,ANXA2,SVIL,UVRAG,MYH10,TOPORS,CHAMP1,LZTS2,EXOC1,USP8,CTNND1,BIRC6,SLC2A1,ERH
GO:0045178	Basal part of cell	10	62	0.59	0.0101	9606.ENSP00000251157,9606.ENSP00000262461,9606.ENSP00000269571,9606.ENSP00000352834,9606.ENSP00000354498,9606.ENSP00000365188,9606.ENSP00000386896,9606.ENSP00000405405,9606.ENSP00000417518,9606.ENSP00000426632	DOCK7,SLC12A2,ERBB2,MYO1C,PHLDB1,SHROOM4,ITGA6,PHLDB2,CLASP2,ERBB2IP
GO:0016528	Sarcoplasm	11	78	0.53	0.0148	9606.ENSP00000323856,9606.ENSP00000327145,9606.ENSP00000344488,9606.ENSP00000350719,9606.ENSP00000355133,9606.ENSP00000362924,9606.ENSP00000364398,9606.ENSP00000370744,9606.ENSP00000371577,9606.ENSP00000373884,9606.ENSP00000412130	PLEC,FLNC,JPH1,SYNE2,NOS1AP,GSN,HABP4,ITPR2,MTMR12,RYR3,MRVI1
GO:0099738	Cell cortex region	8	44	0.64	0.0175	9606.ENSP00000285039,9606.ENSP00000334319,9606.ENSP00000354498,9606.ENSP00000367756,9606.ENSP00000377298,9606.ENSP00000382004,9606.ENSP00000405405,9606.ENSP00000417518	MYO5B,PCLO,PHLDB1,UNC13B,NUMA1,CTNND1,PHLDB2,CLASP2
GO:0043025	Neuronal cell body	38	518	0.24	0.0178	9606.ENSP00000001008,9606.ENSP00000216200,9606.ENSP00000234256,9606.ENSP00000252486,9606.ENSP00000262461,9606.ENSP00000263635,9606.ENSP00000295006,9606.ENSP00000296755,9606.ENSP00000300231,9606.ENSP00000306100,9606.ENSP00000307134,9606.ENSP00000307900,9606.ENSP00000316338,9606.ENSP00000322457,9606.ENSP00000325313,9606.ENSP00000334061,9606.ENSP00000347532,9606.ENSP00000353590,9606.ENSP00000354837,…	FKBP4,PVALB,SLC1A4,APOE,SLC12A2,TANC1,CAPN2,MAP1B,MAP1A,PAM,CTNND2,GLUL,BAIAP2,SIAH2,MAP1S,HDAC6,KIAA1598,MYH10,ARHGEF2,FLNA,CNN3,SNCG,ABL1,DLG3,ROR2,DLG2,RUFY3,ITSN1,NUMA1,SYNPO,COBL,MBP,AKAP12,GIGYF2,PPP1R9A,DHX36,FLNB,CRYAB
GO:0016363	Nuclear matrix	13	108	0.46	0.0194	9606.ENSP00000261366,9606.ENSP00000262215,9606.ENSP00000332325,9606.ENSP00000339381,9606.ENSP00000340796,9606.ENSP00000360293,9606.ENSP00000367408,9606.ENSP00000372689,9606.ENSP00000377298,9606.ENSP00000378332,9606.ENSP00000384048,9606.ENSP00000446007,9606.ENSP00000449404	LMNB1,ARFGEF1,ZNF703,RGS12,ZNF326,SORBS1,CASK,STAG1,NUMA1,TGFB1I1,PAXIP1,VIM,KRT8
GO:0019897	Extrinsic component of plasma membrane	17	166	0.39	0.0194	9606.ENSP00000257430,9606.ENSP00000268150,9606.ENSP00000268182,9606.ENSP00000281092,9606.ENSP00000305260,9606.ENSP00000308938,9606.ENSP00000317332,9606.ENSP00000346032,9606.ENSP00000349486,9606.ENSP00000360021,9606.ENSP00000371341,9606.ENSP00000377298,9606.ENSP00000379721,9606.ENSP00000382004,9606.ENSP00000392025,9606.ENSP00000441032,9606.ENSP00000471242	APC,MFGE8,IQGAP1,FER,GNB2,PLG,SNX18,ANXA2,SCRIB,GNG12,TNK2,NUMA1,USP8,CTNND1,CYLD,GRAMD1A,FARP1
GO:0043209	Myelin sheath	8	46	0.62	0.0217	9606.ENSP00000269571,9606.ENSP00000307900,9606.ENSP00000346032,9606.ENSP00000349486,9606.ENSP00000362924,9606.ENSP00000379350,9606.ENSP00000380958,9606.ENSP00000439807	ERBB2,GLUL,ANXA2,SCRIB,GSN,ITGB1,MBP,MPDZ
GO:0098685	Schaffer collateral - CA1 synapse	11	84	0.5	0.0241	9606.ENSP00000264657,9606.ENSP00000265381,9606.ENSP00000293662,9606.ENSP00000303507,9606.ENSP00000308938,9606.ENSP00000316338,9606.ENSP00000367408,9606.ENSP00000377789,9606.ENSP00000379350,9606.ENSP00000382004,9606.ENSP00000384537	STAT3,APBA1,GRASP,BCR,PLG,BAIAP2,CASK,SYNPO,ITGB1,CTNND1,AKAP12
GO:0099092	Postsynaptic density, intracellular component	5	17	0.85	0.0247	9606.ENSP00000303507,9606.ENSP00000316338,9606.ENSP00000354837,9606.ENSP00000363480,9606.ENSP00000382004	BCR,BAIAP2,ARHGEF2,DLG3,CTNND1
GO:0098687	Chromosomal region	26	318	0.29	0.0254	9606.ENSP00000040738,9606.ENSP00000209875,9606.ENSP00000254942,9606.ENSP00000257430,9606.ENSP00000261396,9606.ENSP00000263073,9606.ENSP00000265056,9606.ENSP00000275517,9606.ENSP00000294008,9606.ENSP00000303427,9606.ENSP00000313420,9606.ENSP00000342434,9606.ENSP00000348455,9606.ENSP00000352185,9606.ENSP00000354730,9606.ENSP00000356448,9606.ENSP00000362441,9606.ENSP00000371475,9606.ENSP00000372689,…	BOD1L1,CBX5,TERF2,APC,NUP133,SMG6,MCM2,CDCA5,SLX4,PDS5A,PRKDC,BAZ1B,UVRAG,PHF2,CHAMP1,TPR,ATRX,TP53BP1,STAG1,HMBOX1,DCTN2,ZNF276,DHX36,CLASP2,MCM3,ACD
GO:0031965	Nuclear membrane	25	302	0.3	0.0263	9606.ENSP00000025008,9606.ENSP00000261366,9606.ENSP00000261396,9606.ENSP00000263956,9606.ENSP00000264645,9606.ENSP00000278903,9606.ENSP00000296257,9606.ENSP00000314132,9606.ENSP00000317257,9606.ENSP00000327054,9606.ENSP00000327077,9606.ENSP00000345656,9606.ENSP00000348316,9606.ENSP00000350719,9606.ENSP00000352208,9606.ENSP00000355958,9606.ENSP00000356448,9606.ENSP00000357283,9606.ENSP00000358857,…	RB1CC1,LMNB1,NUP133,GTF3C3,CASC3,EI24,SENP2,BOK,CPNE1,LMNB2,PCM1,VAPA,HN1,SYNE2,MYOF,DTL,TPR,LMNA,EMD,MYO6,ABL1,DNAJC1,DNAJC2,INTS2,ERBB2IP
GO:0016323	Basolateral plasma membrane	21	237	0.33	0.0279	9606.ENSP00000155840,9606.ENSP00000262461,9606.ENSP00000269571,9606.ENSP00000281537,9606.ENSP00000284878,9606.ENSP00000329797,9606.ENSP00000346032,9606.ENSP00000349486,9606.ENSP00000352834,9606.ENSP00000363480,9606.ENSP00000365188,9606.ENSP00000365272,9606.ENSP00000367408,9606.ENSP00000367608,9606.ENSP00000369129,9606.ENSP00000378920,9606.ENSP00000386896,9606.ENSP00000393557,9606.ENSP00000416293,…	KCNQ1,SLC12A2,ERBB2,TJP1,CXADR,CADM1,ANXA2,SCRIB,MYO1C,DLG3,SHROOM4,DLG2,CASK,CA9,DSP,SLC26A6,ITGA6,SLC4A4,SLC2A1,ERBB2IP,HEPH
GO:0045111	Intermediate filament cytoskeleton	21	237	0.33	0.0279	9606.ENSP00000216832,9606.ENSP00000221166,9606.ENSP00000234256,9606.ENSP00000252245,9606.ENSP00000261366,9606.ENSP00000265773,9606.ENSP00000316512,9606.ENSP00000323856,9606.ENSP00000327054,9606.ENSP00000329243,9606.ENSP00000336775,9606.ENSP00000350719,9606.ENSP00000355593,9606.ENSP00000357206,9606.ENSP00000357283,9606.ENSP00000369129,9606.ENSP00000373487,9606.ENSP00000405405,9606.ENSP00000446007,…	PNN,NEFM,SLC1A4,KRT75,LMNB1,SMARCA2,TLK2,PLEC,LMNB2,KRT7,SYNM,SYNE2,DISC1,NES,LMNA,DSP,KRT18,PHLDB2,VIM,KRT8,SAP30BP
GO:0005916	Fascia adherens	4	10	0.98	0.0287	9606.ENSP00000211998,9606.ENSP00000282561,9606.ENSP00000369129,9606.ENSP00000377941	VCL,GJA1,DSP,ACTN1
GO:0098805	Whole membrane	97	1715	0.13	0.0319	9606.ENSP00000009041,9606.ENSP00000025008,9606.ENSP00000155840,9606.ENSP00000211998,9606.ENSP00000221480,9606.ENSP00000233575,9606.ENSP00000235329,9606.ENSP00000238497,9606.ENSP00000238855,9606.ENSP00000244289,9606.ENSP00000247668,9606.ENSP00000251849,9606.ENSP00000252486,9606.ENSP00000253031,9606.ENSP00000253754,9606.ENSP00000254029,9606.ENSP00000255882,9606.ENSP00000261205,9606.ENSP00000261889,…	STARD3NL,RB1CC1,KCNQ1,VCL,PEX11G,SNX17,MFN2,VPS4B,AFTPH,LIPE,TRAF2,RAF1,APOE,YIPF2,PDLIM4,WDR44,PI4KA,SYT1,SNX1,SPAG9,SLC9A3R1,CHMP2B,CBLB,GPAM,VDAC1,IQGAP1,ERBB2,RPS27A,DLC1,GJA1,TOMM70A,CXADR,KCNMA1,APPL1,CAPN2,STK11IP,CRK,FADD,GNB2,PAM,SEMA4C,PRKCDBP,ADAM17,ARHGAP1,ARHGAP32,SIDT2,BOK,CPNE1,SNX18,EPN2,ACAP2,PGR,RUFY1,SEC16A,COPB2,HDAC6,PLD1,VAPA,ANXA2,OCLN,ANO1,RAB11FIP2,UVRAG,SYNE2,MYOF,MYO1C,…
GO:0014704	Intercalated disc	8	51	0.57	0.0357	9606.ENSP00000211998,9606.ENSP00000258201,9606.ENSP00000282561,9606.ENSP00000284878,9606.ENSP00000369129,9606.ENSP00000377941,9606.ENSP00000379350,9606.ENSP00000416293	VCL,FHOD1,GJA1,CXADR,DSP,ACTN1,ITGB1,SLC2A1
GO:0019898	Extrinsic component of membrane	24	298	0.28	0.0421	9606.ENSP00000025008,9606.ENSP00000204726,9606.ENSP00000257430,9606.ENSP00000268150,9606.ENSP00000268182,9606.ENSP00000277746,9606.ENSP00000281092,9606.ENSP00000305260,9606.ENSP00000308938,9606.ENSP00000317332,9606.ENSP00000346032,9606.ENSP00000349486,9606.ENSP00000356448,9606.ENSP00000360021,9606.ENSP00000362080,9606.ENSP00000371341,9606.ENSP00000377298,9606.ENSP00000379721,9606.ENSP00000382004,…	RB1CC1,GOLGA3,APC,MFGE8,IQGAP1,NRBF2,FER,GNB2,PLG,SNX18,ANXA2,SCRIB,TPR,GNG12,SYTL4,TNK2,NUMA1,USP8,CTNND1,MTMR3,CYLD,GRAMD1A,FARP1,VPS13D
GO:0030175	Filopodium	12	106	0.43	0.0421	9606.ENSP00000262613,9606.ENSP00000284878,9606.ENSP00000316338,9606.ENSP00000347532,9606.ENSP00000350719,9606.ENSP00000355809,9606.ENSP00000358994,9606.ENSP00000370394,9606.ENSP00000379350,9606.ENSP00000386896,9606.ENSP00000405514,9606.ENSP00000471242	SLC9A3R1,CXADR,BAIAP2,KIAA1598,SYNE2,ENAH,MYO6,RUFY3,ITGB1,ITGA6,PPP1R9A,FARP1
GO:0005638	Lamin filament	3	5	1.16	0.0455	9606.ENSP00000261366,9606.ENSP00000327054,9606.ENSP00000357283	LMNB1,LMNB2,LMNA
GO:0036449	Microtubule minus-end	3	5	1.16	0.0455	9606.ENSP00000348128,9606.ENSP00000377298,9606.ENSP00000416797	SVIL,NUMA1,CAMSAP3
GO:0045180	Basal cortex	3	5	1.16	0.0455	9606.ENSP00000354498,9606.ENSP00000405405,9606.ENSP00000417518	PHLDB1,PHLDB2,CLASP2
GO:0005652	Nuclear lamina	4	12	0.9	0.0456	9606.ENSP00000261366,9606.ENSP00000327054,9606.ENSP00000357283,9606.ENSP00000367408	LMNB1,LMNB2,LMNA,CASK
GO:0071564	npBAF complex	4	12	0.9	0.0456	9606.ENSP00000265773,9606.ENSP00000267064,9606.ENSP00000320485,9606.ENSP00000395654	SMARCA2,SMARCC2,ARID1A,SMARCA4

## Sheet: PubMed
#term ID	term description	observed gene count	background gene count	strength	false discovery rate	matching proteins in your network (IDs)	matching proteins in your network (labels)
PMID:32444788	(2020) Phosphoproteomics identifies dual-site phosphorylation in an extended basophilic motif regulating FILIP1-mediated degradation of filamin-C.	27	60	1.03	7.85e-11	9606.ENSP00000253754,9606.ENSP00000269571,9606.ENSP00000284770,9606.ENSP00000295897,9606.ENSP00000306015,9606.ENSP00000323856,9606.ENSP00000327054,9606.ENSP00000327145,9606.ENSP00000336721,9606.ENSP00000345292,9606.ENSP00000346560,9606.ENSP00000348128,9606.ENSP00000349856,9606.ENSP00000354927,9606.ENSP00000358081,9606.ENSP00000358866,9606.ENSP00000359225,9606.ENSP00000360293,9606.ENSP00000365201,…	PDLIM4,ERBB2,PDLIM3,ALB,SYNPO2,PLEC,LMNB2,FLNC,LARP1,NDRG3,FILIP1L,SVIL,PRRC2B,MAP3K3,BAG3,FLNA,CNN3,SORBS1,PRRC2A,CTTN,TBC1D4,ITSN1,NDRG1,PHLDB2,FLNB,C11orf30,TTN
PMID:24670416	(2014) Quantification of pancreatic cancer proteome and phosphorylome: indicates molecular events likely contributing to cancer and activity of drug targets.	28	65	1.01	7.85e-11	9606.ENSP00000211998,9606.ENSP00000251849,9606.ENSP00000252699,9606.ENSP00000263674,9606.ENSP00000264657,9606.ENSP00000295897,9606.ENSP00000302111,9606.ENSP00000316029,9606.ENSP00000323856,9606.ENSP00000324422,9606.ENSP00000327145,9606.ENSP00000341189,9606.ENSP00000345083,9606.ENSP00000346839,9606.ENSP00000353452,9606.ENSP00000353590,9606.ENSP00000354837,9606.ENSP00000355731,9606.ENSP00000357177,…	VCL,RAF1,ACTN4,ARHGEF17,STAT3,ALB,MGMT,TLN1,PLEC,ZYX,FLNC,PTK2,MAP2K3,FN1,MYLK,MYH10,ARHGEF2,CDC42BPA,ARHGEF11,HDGF,LMNA,FLNA,ITGB1,MYH11,CTNND1,FLNB,TLN2,MUC1
PMID:30630894	(2019) The N-cadherin interactome in primary cardiomyocytes as defined using quantitative proximity proteomics.	23	45	1.09	1.09e-09	9606.ENSP00000211998,9606.ENSP00000272203,9606.ENSP00000281537,9606.ENSP00000282561,9606.ENSP00000284770,9606.ENSP00000292385,9606.ENSP00000306015,9606.ENSP00000316029,9606.ENSP00000324422,9606.ENSP00000333938,9606.ENSP00000334008,9606.ENSP00000341360,9606.ENSP00000343690,9606.ENSP00000348128,9606.ENSP00000350032,9606.ENSP00000354498,9606.ENSP00000358081,9606.ENSP00000358857,9606.ENSP00000365745,…	VCL,PLEKHA6,TJP1,GJA1,PDLIM3,DBN1,SYNPO2,TLN1,ZYX,NEXN,PARVA,COBLL1,DPYSL3,SVIL,FRMD4A,PHLDB1,BAG3,EMD,CTTN,DSP,CTNND1,TJP2,TTN
PMID:21194007	(2011) A systems view of epithelial-mesenchymal transition signaling states.	38	162	0.75	1.09e-09	9606.ENSP00000252699,9606.ENSP00000264657,9606.ENSP00000265056,9606.ENSP00000265077,9606.ENSP00000266718,9606.ENSP00000269571,9606.ENSP00000281537,9606.ENSP00000304592,9606.ENSP00000307134,9606.ENSP00000316338,9606.ENSP00000320171,9606.ENSP00000329243,9606.ENSP00000341189,9606.ENSP00000346032,9606.ENSP00000346839,9606.ENSP00000347379,9606.ENSP00000351022,9606.ENSP00000353114,9606.ENSP00000353452,…	ACTN4,STAT3,MCM2,VCAN,LUM,ERBB2,TJP1,FASN,CTNND2,BAIAP2,PKM,KRT7,PTK2,ANXA2,FN1,OCLN,TPM1,AHNAK2,MYLK,MYH10,ZEB1,CALD1,ENAH,FLNA,INADL,AHNAK,DSP,ETS1,NUMA1,CTNND1,ITGA6,FOXA2,STRBP,FLNB,STAU2,LMO7,H2AFX,MUC1
PMID:35401574	(2022) An Autoantigen Atlas From Human Lung HFL1 Cells Offers Clues to Neurological and Diverse Autoimmune Manifestations of COVID-19.	28	101	0.82	1.49e-07	9606.ENSP00000211998,9606.ENSP00000225964,9606.ENSP00000252699,9606.ENSP00000261366,9606.ENSP00000265073,9606.ENSP00000268182,9606.ENSP00000300574,9606.ENSP00000316029,9606.ENSP00000323856,9606.ENSP00000331544,9606.ENSP00000333938,9606.ENSP00000346839,9606.ENSP00000351022,9606.ENSP00000352834,9606.ENSP00000353452,9606.ENSP00000355890,9606.ENSP00000356671,9606.ENSP00000357189,9606.ENSP00000357206,…	VCL,COL1A1,ACTN4,LMNB1,SUB1,IQGAP1,CRK,TLN1,PLEC,FBLN1,NEXN,FN1,TPM1,MYO1C,MYLK,EPRS,SERPINC1,HDGF,NES,EMD,FLNA,GSN,RRBP1,AHNAK,ACTN1,ITGB1,FLNB,VIM
PMID:18785766	(2008) Quantitative phosphoproteome analysis of lysophosphatidic acid induced chemotaxis applying dual-step (18)O labeling coupled with immobilized metal-ion affinity chromatography.	19	38	1.08	2.41e-07	9606.ENSP00000261439,9606.ENSP00000281092,9606.ENSP00000292385,9606.ENSP00000302647,9606.ENSP00000323856,9606.ENSP00000327145,9606.ENSP00000334008,9606.ENSP00000338967,9606.ENSP00000340297,9606.ENSP00000346839,9606.ENSP00000353375,9606.ENSP00000354837,9606.ENSP00000357177,9606.ENSP00000357283,9606.ENSP00000365745,9606.ENSP00000366863,9606.ENSP00000367263,9606.ENSP00000377789,9606.ENSP00000382004	TBC1D1,FER,DBN1,RALGAPA1,PLEC,FLNC,PARVA,ARHGAP6,ARHGEF10,FN1,MAP4,ARHGEF2,ARHGEF11,LMNA,CTTN,TBC1D4,AHNAK,SYNPO,CTNND1
PMID:34445080	(2021) Cytoskeleton and Associated Proteins: Pleiotropic JNK Substrates and Regulators.	31	148	0.7	3.17e-06	9606.ENSP00000171887,9606.ENSP00000221166,9606.ENSP00000251157,9606.ENSP00000261366,9606.ENSP00000262013,9606.ENSP00000263780,9606.ENSP00000265381,9606.ENSP00000282561,9606.ENSP00000284637,9606.ENSP00000296755,9606.ENSP00000300574,9606.ENSP00000323856,9606.ENSP00000334061,9606.ENSP00000340510,9606.ENSP00000353375,9606.ENSP00000354573,9606.ENSP00000354826,9606.ENSP00000354837,9606.ENSP00000357206,…	TNS1,NEFM,DOCK7,LMNB1,SPAG9,CHMP2B,APBA1,GJA1,SH3RF1,MAP1B,CRK,PLEC,HDAC6,PPL,MAP4,MACF1,CALD1,ARHGEF2,NES,LMNA,BAG3,FLNA,MYO6,MARCKSL1,CTTN,DSP,MAPK9,VAPB,KRT8,KANK2,MYO9B
PMID:29215867	(2018) Direct Substrate Identification with an Analog Sensitive (AS) Viral Cyclin-Dependent Kinase (v-Cdk).	19	51	0.95	1.1e-05	9606.ENSP00000246194,9606.ENSP00000261396,9606.ENSP00000296755,9606.ENSP00000301740,9606.ENSP00000301785,9606.ENSP00000327054,9606.ENSP00000348128,9606.ENSP00000349508,9606.ENSP00000353375,9606.ENSP00000353452,9606.ENSP00000354718,9606.ENSP00000354826,9606.ENSP00000354964,9606.ENSP00000357283,9606.ENSP00000362244,9606.ENSP00000367263,9606.ENSP00000377298,9606.ENSP00000388910,9606.ENSP00000425556	RALY,NUP133,MAP1B,SRRM2,HNRNPUL2,LMNB2,SVIL,CHD4,MAP4,MYLK,AKAP13,CALD1,ZNF318,LMNA,MAP7D1,AHNAK,NUMA1,NFATC4,PALLD
PMID:34493720	(2021) Proximity proteomics identifies PAK4 as a component of Afadin-Nectin junctions.	20	60	0.9	1.51e-05	9606.ENSP00000202556,9606.ENSP00000211998,9606.ENSP00000249014,9606.ENSP00000261439,9606.ENSP00000264025,9606.ENSP00000281537,9606.ENSP00000295897,9606.ENSP00000315713,9606.ENSP00000316338,9606.ENSP00000347379,9606.ENSP00000354837,9606.ENSP00000355731,9606.ENSP00000357177,9606.ENSP00000359240,9606.ENSP00000360200,9606.ENSP00000361467,9606.ENSP00000382004,9606.ENSP00000384491,9606.ENSP00000426632,…	PPP1R13B,VCL,CDC42EP1,TBC1D1,PVRL1,TJP1,ALB,SSH1,BAIAP2,OCLN,ARHGEF2,CDC42BPA,ARHGEF11,LZTS2,INADL,DLG5,CTNND1,RASSF8,ERBB2IP,LMO7
PMID:19652713	(2009) Identification of a putative network of actin-associated cytoskeletal proteins in glomerular podocytes defined by co-purified mRNAs.	17	41	1	2.6e-05	9606.ENSP00000252699,9606.ENSP00000268182,9606.ENSP00000271636,9606.ENSP00000292385,9606.ENSP00000296043,9606.ENSP00000323856,9606.ENSP00000327145,9606.ENSP00000348128,9606.ENSP00000348163,9606.ENSP00000352264,9606.ENSP00000358866,9606.ENSP00000358994,9606.ENSP00000362924,9606.ENSP00000377789,9606.ENSP00000377941,9606.ENSP00000405514,9606.ENSP00000420213	ACTN4,IQGAP1,CGN,DBN1,SHROOM3,PLEC,FLNC,SVIL,PLS3,CD2AP,FLNA,MYO6,GSN,SYNPO,ACTN1,PPP1R9A,FLNB
PMID:21423176	(2011) Analysis of the myosin-II-responsive focal adhesion proteome reveals a role for beta-Pix in negative regulation of focal adhesion maturation.	17	42	0.99	3.2e-05	9606.ENSP00000171887,9606.ENSP00000211998,9606.ENSP00000240123,9606.ENSP00000295006,9606.ENSP00000306015,9606.ENSP00000316029,9606.ENSP00000316338,9606.ENSP00000324422,9606.ENSP00000327145,9606.ENSP00000341189,9606.ENSP00000346839,9606.ENSP00000348128,9606.ENSP00000354837,9606.ENSP00000358866,9606.ENSP00000365745,9606.ENSP00000386665,9606.ENSP00000420213	TNS1,VCL,SORBS3,CAPN2,SYNPO2,TLN1,BAIAP2,ZYX,FLNC,PTK2,FN1,SVIL,ARHGEF2,FLNA,CTTN,FHL2,FLNB
PMID:34440923	(2021) Plectin-Mediated Intermediate Filament Functions: Why Isoforms Matter.	15	30	1.08	3.71e-05	9606.ENSP00000171887,9606.ENSP00000211998,9606.ENSP00000235329,9606.ENSP00000252699,9606.ENSP00000264657,9606.ENSP00000323856,9606.ENSP00000346839,9606.ENSP00000354573,9606.ENSP00000357206,9606.ENSP00000357283,9606.ENSP00000362924,9606.ENSP00000369129,9606.ENSP00000377941,9606.ENSP00000386896,9606.ENSP00000467141	TNS1,VCL,MFN2,ACTN4,STAT3,PLEC,FN1,MACF1,NES,LMNA,GSN,DSP,ACTN1,ITGA6,TTN
PMID:28640448	(2017) Overview of the Muscle Cytoskeleton.	29	150	0.66	4.37e-05	9606.ENSP00000211998,9606.ENSP00000253754,9606.ENSP00000261366,9606.ENSP00000282561,9606.ENSP00000284770,9606.ENSP00000295006,9606.ENSP00000306015,9606.ENSP00000312634,9606.ENSP00000316029,9606.ENSP00000323856,9606.ENSP00000324422,9606.ENSP00000327054,9606.ENSP00000327145,9606.ENSP00000336775,9606.ENSP00000346839,9606.ENSP00000347379,9606.ENSP00000350719,9606.ENSP00000356257,9606.ENSP00000357206,…	VCL,PDLIM4,LMNB1,GJA1,PDLIM3,CAPN2,SYNPO2,PDLIM2,TLN1,PLEC,ZYX,LMNB2,FLNC,SYNM,FN1,OCLN,SYNE2,LMOD1,NES,LMNA,EMD,FHL3,DSP,SYNPO,FHL2,LMO7,KRT8,TLN2,TTN
PMID:28959689	(2017) Intermediate Filaments at the Junction of Mechanotransduction, Migration, and Development.	16	37	1.01	4.37e-05	9606.ENSP00000251849,9606.ENSP00000261366,9606.ENSP00000269571,9606.ENSP00000323856,9606.ENSP00000327054,9606.ENSP00000336775,9606.ENSP00000346839,9606.ENSP00000351022,9606.ENSP00000354837,9606.ENSP00000357206,9606.ENSP00000357283,9606.ENSP00000358866,9606.ENSP00000360916,9606.ENSP00000369129,9606.ENSP00000382004,9606.ENSP00000416293	RAF1,LMNB1,ERBB2,PLEC,LMNB2,SYNM,FN1,TPM1,ARHGEF2,NES,LMNA,FLNA,VAV2,DSP,CTNND1,SLC2A1
PMID:25483301	(2014) Epithelial junctions and Rho family GTPases: the zonular signalosome.	24	104	0.74	6.76e-05	9606.ENSP00000211998,9606.ENSP00000263674,9606.ENSP00000271636,9606.ENSP00000276297,9606.ENSP00000281537,9606.ENSP00000285046,9606.ENSP00000310491,9606.ENSP00000310561,9606.ENSP00000333938,9606.ENSP00000347379,9606.ENSP00000347883,9606.ENSP00000352264,9606.ENSP00000354573,9606.ENSP00000354837,9606.ENSP00000355731,9606.ENSP00000357177,9606.ENSP00000360200,9606.ENSP00000365745,9606.ENSP00000382004,…	VCL,ARHGEF17,CGN,DLC1,TJP1,FGD5,ARHGAP1,ARHGAP32,NEXN,OCLN,PLEKHA7,CD2AP,MACF1,ARHGEF2,CDC42BPA,ARHGEF11,INADL,CTTN,CTNND1,ARHGAP35,CAMSAP3,TJP2,TJP3,MYO9B
PMID:23926118	(2013) Phosphoproteomics study based on in vivo inhibition reveals sites of calmodulin-dependent protein kinase II regulation in the heart.	18	53	0.91	6.76e-05	9606.ENSP00000277895,9606.ENSP00000295897,9606.ENSP00000300055,9606.ENSP00000301067,9606.ENSP00000306015,9606.ENSP00000316029,9606.ENSP00000323856,9606.ENSP00000327145,9606.ENSP00000333938,9606.ENSP00000341360,9606.ENSP00000344488,9606.ENSP00000351022,9606.ENSP00000353452,9606.ENSP00000358081,9606.ENSP00000360293,9606.ENSP00000367263,9606.ENSP00000410059,9606.ENSP00000425556	ABLIM1,ALB,PLIN1,KMT2D,SYNPO2,TLN1,PLEC,FLNC,NEXN,COBLL1,JPH1,TPM1,MYLK,BAG3,SORBS1,AHNAK,EEF1D,PALLD
PMID:32708597	(2020) Regulation of the Actin Cytoskeleton in Podocytes.	21	78	0.81	7.22e-05	9606.ENSP00000211998,9606.ENSP00000252699,9606.ENSP00000262613,9606.ENSP00000276297,9606.ENSP00000281537,9606.ENSP00000284878,9606.ENSP00000300574,9606.ENSP00000316029,9606.ENSP00000316338,9606.ENSP00000346151,9606.ENSP00000346839,9606.ENSP00000352264,9606.ENSP00000354826,9606.ENSP00000360195,9606.ENSP00000362924,9606.ENSP00000365745,9606.ENSP00000370719,9606.ENSP00000376410,9606.ENSP00000377789,…	VCL,ACTN4,SLC9A3R1,DLC1,TJP1,CXADR,CRK,TLN1,BAIAP2,MAGI2,FN1,CD2AP,CALD1,KANK4,GSN,CTTN,ITSN1,INF2,SYNPO,ARHGAP24,KANK2
PMID:30118603	(2018) Gold Nanorod Photothermal Therapy Alters Cell Junctions and Actin Network in Inhibiting Cancer Cell Collective Migration.	14	27	1.09	7.22e-05	9606.ENSP00000211998,9606.ENSP00000251849,9606.ENSP00000281537,9606.ENSP00000292385,9606.ENSP00000296755,9606.ENSP00000323856,9606.ENSP00000324422,9606.ENSP00000346839,9606.ENSP00000365745,9606.ENSP00000369129,9606.ENSP00000373487,9606.ENSP00000382004,9606.ENSP00000438262,9606.ENSP00000465419	VCL,RAF1,TJP1,DBN1,MAP1B,PLEC,ZYX,FN1,CTTN,DSP,KRT18,CTNND1,TJP2,TJP3
PMID:28049646	(2017) Intermediate Filaments and the Plasma Membrane.	18	54	0.9	7.22e-05	9606.ENSP00000171887,9606.ENSP00000211998,9606.ENSP00000282561,9606.ENSP00000323856,9606.ENSP00000331678,9606.ENSP00000336775,9606.ENSP00000340510,9606.ENSP00000346839,9606.ENSP00000354573,9606.ENSP00000357206,9606.ENSP00000360916,9606.ENSP00000367263,9606.ENSP00000369129,9606.ENSP00000373487,9606.ENSP00000382004,9606.ENSP00000416293,9606.ENSP00000426632,9606.ENSP00000449404	TNS1,VCL,GJA1,PLEC,PKP3,SYNM,PPL,FN1,MACF1,NES,VAV2,AHNAK,DSP,KRT18,CTNND1,SLC2A1,ERBB2IP,KRT8
PMID:29142197	(2017) Proteotoxicity in cardiac amyloidosis: amyloidogenic light chains affect the levels of intracellular proteins in human heart cells.	18	56	0.89	0.00011	9606.ENSP00000211998,9606.ENSP00000265333,9606.ENSP00000268182,9606.ENSP00000296755,9606.ENSP00000316029,9606.ENSP00000346839,9606.ENSP00000348316,9606.ENSP00000354826,9606.ENSP00000357283,9606.ENSP00000359804,9606.ENSP00000360268,9606.ENSP00000367038,9606.ENSP00000367263,9606.ENSP00000377954,9606.ENSP00000384169,9606.ENSP00000386665,9606.ENSP00000432282,9606.ENSP00000446007	VCL,VDAC1,IQGAP1,MAP1B,TLN1,FN1,HN1,CALD1,LMNA,FUBP1,ALDH18A1,RRBP1,AHNAK,LARS,FBLN2,FHL2,TAGLN,VIM
PMID:33572997	(2021) Manipulation of Focal Adhesion Signaling by Pathogenic Microbes.	18	58	0.87	0.00015	9606.ENSP00000005587,9606.ENSP00000171887,9606.ENSP00000211998,9606.ENSP00000252699,9606.ENSP00000269571,9606.ENSP00000281537,9606.ENSP00000295006,9606.ENSP00000300574,9606.ENSP00000316029,9606.ENSP00000324422,9606.ENSP00000341189,9606.ENSP00000346839,9606.ENSP00000354837,9606.ENSP00000365745,9606.ENSP00000377941,9606.ENSP00000379157,9606.ENSP00000380019,9606.ENSP00000385720	SKAP2,TNS1,VCL,ACTN4,ERBB2,TJP1,CAPN2,CRK,TLN1,ZYX,PTK2,FN1,ARHGEF2,CTTN,ACTN1,CAST,ZNF384,ARHGAP35
PMID:35251951	(2021) Inward Outward Signaling in Ovarian Cancer: Morpho-Phospho-Proteomic Profiling Upon Application of Hypoxia and Shear Stress Characterizes the Adaptive Plasticity of OVCAR-3 and SKOV-3 Cells.	25	121	0.69	0.00015	9606.ENSP00000178640,9606.ENSP00000251157,9606.ENSP00000251849,9606.ENSP00000253048,9606.ENSP00000263674,9606.ENSP00000269571,9606.ENSP00000306822,9606.ENSP00000307134,9606.ENSP00000307900,9606.ENSP00000316512,9606.ENSP00000349486,9606.ENSP00000357177,9606.ENSP00000365745,9606.ENSP00000371475,9606.ENSP00000373487,9606.ENSP00000382004,9606.ENSP00000383973,9606.ENSP00000389631,9606.ENSP00000404854,…	MAP2K5,DOCK7,RAF1,ZC3H4,ARHGEF17,ERBB2,AVEN,CTNND2,GLUL,TLK2,SCRIB,ARHGEF11,CTTN,TP53BP1,KRT18,CTNND1,MTA3,ARPC1B,NDRG1,PHLDB2,RAI14,ASAP1,IKBKB,PFKFB3,MCM3
PMID:32033020	(2020) Much More Than a Scaffold: Cytoskeletal Proteins in Neurological Disorders.	21	83	0.78	0.00015	9606.ENSP00000211998,9606.ENSP00000221166,9606.ENSP00000244020,9606.ENSP00000292385,9606.ENSP00000300231,9606.ENSP00000312081,9606.ENSP00000315713,9606.ENSP00000323856,9606.ENSP00000334061,9606.ENSP00000336775,9606.ENSP00000340510,9606.ENSP00000351022,9606.ENSP00000353452,9606.ENSP00000354573,9606.ENSP00000357206,9606.ENSP00000362924,9606.ENSP00000369129,9606.ENSP00000376368,9606.ENSP00000376410,…	VCL,NEFM,SRSF6,DBN1,MAP1A,SSH3,SSH1,PLEC,HDAC6,SYNM,PPL,TPM1,MYLK,MACF1,NES,GSN,DSP,WASF1,INF2,COBL,VIM
PMID:32195252	(2020) KANK2 Links alphaVbeta5 Focal Adhesions to Microtubules and Regulates Sensitivity to Microtubule Poisons and Cell Migration.	15	36	1	0.00015	9606.ENSP00000211998,9606.ENSP00000252699,9606.ENSP00000314724,9606.ENSP00000316029,9606.ENSP00000323856,9606.ENSP00000324422,9606.ENSP00000341189,9606.ENSP00000346839,9606.ENSP00000354573,9606.ENSP00000358866,9606.ENSP00000367263,9606.ENSP00000377941,9606.ENSP00000379350,9606.ENSP00000405405,9606.ENSP00000468002	VCL,ACTN4,PPFIBP1,TLN1,PLEC,ZYX,PTK2,FN1,MACF1,FLNA,AHNAK,ACTN1,ITGB1,PHLDB2,KANK2
PMID:32585685	(2020) Topological features of integrin adhesion complexes revealed by multiplexed proximity biotinylation.	17	51	0.9	0.00016	9606.ENSP00000171887,9606.ENSP00000211998,9606.ENSP00000248594,9606.ENSP00000314724,9606.ENSP00000324422,9606.ENSP00000341189,9606.ENSP00000346839,9606.ENSP00000347464,9606.ENSP00000359264,9606.ENSP00000360293,9606.ENSP00000378332,9606.ENSP00000379350,9606.ENSP00000405405,9606.ENSP00000425556,9606.ENSP00000426632,9606.ENSP00000452796,9606.ENSP00000468002	TNS1,VCL,PTPN12,PPFIBP1,ZYX,PTK2,FN1,GIT2,BCAR3,SORBS1,TGFB1I1,ITGB1,PHLDB2,PALLD,ERBB2IP,PEAK1,KANK2
PMID:28057793	(2017) Protein Interactions at Endothelial Junctions and Signaling Mechanisms Regulating Endothelial Permeability.	23	103	0.73	0.00016	9606.ENSP00000211998,9606.ENSP00000231484,9606.ENSP00000262367,9606.ENSP00000268182,9606.ENSP00000281537,9606.ENSP00000282561,9606.ENSP00000295897,9606.ENSP00000316338,9606.ENSP00000334061,9606.ENSP00000339299,9606.ENSP00000340297,9606.ENSP00000346839,9606.ENSP00000347379,9606.ENSP00000352264,9606.ENSP00000353452,9606.ENSP00000354837,9606.ENSP00000355731,9606.ENSP00000360916,9606.ENSP00000382004,…	VCL,PCDH12,CREBBP,IQGAP1,TJP1,GJA1,ALB,BAIAP2,HDAC6,TRIO,ARHGEF10,FN1,OCLN,CD2AP,MYLK,ARHGEF2,CDC42BPA,VAV2,CTNND1,ARHGAP35,TJP2,PECAM1,TJP3
PMID:24622613	(2014) Rho GAPs and GEFs: controling switches in endothelial cell adhesion.	22	94	0.75	0.00017	9606.ENSP00000171887,9606.ENSP00000252486,9606.ENSP00000260526,9606.ENSP00000263674,9606.ENSP00000276297,9606.ENSP00000281537,9606.ENSP00000294618,9606.ENSP00000303507,9606.ENSP00000340297,9606.ENSP00000344446,9606.ENSP00000346839,9606.ENSP00000348828,9606.ENSP00000354837,9606.ENSP00000355731,9606.ENSP00000358866,9606.ENSP00000360916,9606.ENSP00000365643,9606.ENSP00000370719,9606.ENSP00000378611,…	TNS1,APOE,ARHGAP29,ARHGEF17,DLC1,TJP1,DOCK6,BCR,ARHGEF10,FGD6,FN1,ARHGEF26,ARHGEF2,CDC42BPA,FLNA,VAV2,DOCK9,ITSN1,ARHGAP24,ARHGAP35,AMOTL1,MYO9B
PMID:34768998	(2021) Mechanotransduction at the Plasma Membrane-Cytoskeleton Interface.	19	69	0.82	0.00021	9606.ENSP00000211998,9606.ENSP00000252699,9606.ENSP00000269571,9606.ENSP00000271636,9606.ENSP00000281537,9606.ENSP00000316029,9606.ENSP00000320485,9606.ENSP00000324422,9606.ENSP00000331678,9606.ENSP00000346839,9606.ENSP00000347379,9606.ENSP00000358866,9606.ENSP00000360200,9606.ENSP00000362924,9606.ENSP00000369129,9606.ENSP00000378611,9606.ENSP00000379350,9606.ENSP00000439807,9606.ENSP00000453508	VCL,ACTN4,ERBB2,CGN,TJP1,TLN1,ARID1A,ZYX,PKP3,FN1,OCLN,FLNA,INADL,GSN,DSP,ARHGAP24,ITGB1,MPDZ,TLN2
PMID:28174229	(2017) Effects of ErbB2 Overexpression on the Proteome and ErbB Ligand-specific Phosphosignaling in Mammary Luminal Epithelial Cells.	25	125	0.68	0.00021	9606.ENSP00000001008,9606.ENSP00000238497,9606.ENSP00000255120,9606.ENSP00000261889,9606.ENSP00000269571,9606.ENSP00000280154,9606.ENSP00000295006,9606.ENSP00000320171,9606.ENSP00000324422,9606.ENSP00000325827,9606.ENSP00000327145,9606.ENSP00000346032,9606.ENSP00000348163,9606.ENSP00000351022,9606.ENSP00000365745,9606.ENSP00000367263,9606.ENSP00000379156,9606.ENSP00000384537,9606.ENSP00000386896,…	FKBP4,VPS4B,NASP,SNX1,ERBB2,PDCD4,CAPN2,PKM,ZYX,SEC16A,FLNC,ANXA2,PLS3,TPM1,CTTN,AHNAK,MPRIP,AKAP12,ITGA6,NDRG1,EPN1,RAI14,TAGLN,LMO7,MCM3
PMID:20816232	(2010) Beyond lamins other structural components of the nucleoskeleton.	15	38	0.97	0.00021	9606.ENSP00000261366,9606.ENSP00000265773,9606.ENSP00000287647,9606.ENSP00000295897,9606.ENSP00000323856,9606.ENSP00000327054,9606.ENSP00000346839,9606.ENSP00000350719,9606.ENSP00000352834,9606.ENSP00000356448,9606.ENSP00000357283,9606.ENSP00000358857,9606.ENSP00000377298,9606.ENSP00000395654,9606.ENSP00000467141	LMNB1,SMARCA2,FANCD2,ALB,PLEC,LMNB2,FN1,SYNE2,MYO1C,TPR,LMNA,EMD,NUMA1,SMARCA4,TTN
PMID:31003495	(2019) The Cytoskeleton-A Complex Interacting Meshwork.	18	61	0.85	0.00022	9606.ENSP00000211998,9606.ENSP00000258201,9606.ENSP00000268182,9606.ENSP00000296755,9606.ENSP00000323856,9606.ENSP00000324422,9606.ENSP00000336775,9606.ENSP00000339299,9606.ENSP00000346839,9606.ENSP00000354573,9606.ENSP00000354826,9606.ENSP00000354837,9606.ENSP00000357206,9606.ENSP00000357283,9606.ENSP00000360916,9606.ENSP00000365745,9606.ENSP00000379350,9606.ENSP00000411250	VCL,FHOD1,IQGAP1,MAP1B,PLEC,ZYX,SYNM,TRIO,FN1,MACF1,CALD1,ARHGEF2,NES,LMNA,VAV2,CTTN,ITGB1,NBR1
PMID:28602626	(2017) Endothelial cell-cell adhesion and signaling.	19	70	0.81	0.00024	9606.ENSP00000211998,9606.ENSP00000260526,9606.ENSP00000265023,9606.ENSP00000268182,9606.ENSP00000271636,9606.ENSP00000280362,9606.ENSP00000281537,9606.ENSP00000285046,9606.ENSP00000310491,9606.ENSP00000347379,9606.ENSP00000348828,9606.ENSP00000353452,9606.ENSP00000354837,9606.ENSP00000360916,9606.ENSP00000365745,9606.ENSP00000382004,9606.ENSP00000438262,9606.ENSP00000457421,9606.ENSP00000465419	VCL,ARHGAP29,KNG1,IQGAP1,CGN,PTS,TJP1,FGD5,ARHGAP1,OCLN,ARHGEF26,MYLK,ARHGEF2,VAV2,CTTN,CTNND1,TJP2,PECAM1,TJP3
PMID:33788613	(2021) Effect of Epidermal Growth Factor Treatment and Polychlorinated Biphenyl Exposure in a Dietary-Exposure Mouse Model of Steatohepatitis.	28	160	0.62	0.00025	9606.ENSP00000244020,9606.ENSP00000246194,9606.ENSP00000252486,9606.ENSP00000265056,9606.ENSP00000280154,9606.ENSP00000281537,9606.ENSP00000304592,9606.ENSP00000313983,9606.ENSP00000317872,9606.ENSP00000320543,9606.ENSP00000325905,9606.ENSP00000336721,9606.ENSP00000340648,9606.ENSP00000349259,9606.ENSP00000349508,9606.ENSP00000355925,9606.ENSP00000356110,9606.ENSP00000358081,9606.ENSP00000370719,…	SRSF6,RALY,APOE,MCM2,PDCD4,TJP1,FASN,WHSC1L1,RBBP6,EPN2,SRSF7,LARP1,HUWE1,SPTBN1,CHD4,PROX1,NUCKS1,BAG3,ITSN1,TMF1,BIRC6,TOP2B,KMT2A,TJP2,PEAK1,TJP3,TTN,ACACA
PMID:33919917	(2021) Cytoskeletal Dynamics in Epithelial-Mesenchymal Transition: Insights into Therapeutic Targets for Cancer Metastasis.	17	54	0.88	0.00025	9606.ENSP00000211998,9606.ENSP00000233143,9606.ENSP00000252699,9606.ENSP00000281537,9606.ENSP00000308938,9606.ENSP00000341189,9606.ENSP00000346839,9606.ENSP00000351022,9606.ENSP00000354487,9606.ENSP00000355731,9606.ENSP00000357206,9606.ENSP00000362924,9606.ENSP00000365745,9606.ENSP00000369129,9606.ENSP00000376368,9606.ENSP00000416797,9606.ENSP00000432282	VCL,TMSB10,ACTN4,TJP1,PLG,PTK2,FN1,TPM1,ZEB1,CDC42BPA,NES,GSN,CTTN,DSP,WASF1,CAMSAP3,TAGLN
PMID:30473389	(2019) Cell polarization: From epithelial cells to odontoblasts.	18	62	0.84	0.00025	9606.ENSP00000211998,9606.ENSP00000264025,9606.ENSP00000268182,9606.ENSP00000271636,9606.ENSP00000281537,9606.ENSP00000310491,9606.ENSP00000324422,9606.ENSP00000341189,9606.ENSP00000346032,9606.ENSP00000346839,9606.ENSP00000347379,9606.ENSP00000349486,9606.ENSP00000354837,9606.ENSP00000357177,9606.ENSP00000360200,9606.ENSP00000376410,9606.ENSP00000385720,9606.ENSP00000465419	VCL,PVRL1,IQGAP1,CGN,TJP1,ARHGAP1,ZYX,PTK2,ANXA2,FN1,OCLN,SCRIB,ARHGEF2,ARHGEF11,INADL,INF2,ARHGAP35,TJP3
[truncated: 379 more rows]

## Sheet: STRING local network cluster
#term ID	term description	observed gene count	background gene count	strength	false discovery rate	matching proteins in your network (IDs)	matching proteins in your network (labels)
[truncated: 17 more rows]

[truncated: 4 more sheets: KEGG, Reactome, WikiPathways, Disease-gene association]
